# Supplementary material for: Gene-centric functional dissection of human genetic variation uncovers regulators of hematopoiesis
Source: eLife. 2019 May 9;8:e44080. doi: 10.7554/eLife.44080 (PMC6534380; doi:10.7554/eLife.44080)
Supplement: Figure 1—source data 1. [file elife-44080-fig1-data1.xlsx]

## Sheet: Sheet1
	SNP	Chromosome	chromPosition	Allele1	Allele2	Contig	contigPosition	Band	blockStart	blockEnd	ldstart	ldend	rcstart	rcend
0	rs1175550	chr1	3691528	A	G	GL000003.1	3170160	p36.32	3684954	3697292	3691528	3691727	3679774	3785319
1	rs3916164	chr1	40069939	G	A	GL000006.1	10041857	p34.3	39992878	40087765	40069939	40073011	39937695	40096053
2	rs741959	chr1	47676233	A	G	GL000006.1	17648151	p33	47670525	47708113	47670525	47707027	47649798	47710551
3	rs857684	chr1	158575729	C	T	GL000016.1	10064371	q23.1	158453439	158631172	158569874	158587143	158551328	158619728
4	rs7529925	chr1	199007208	C	T	GL000016.1	50495850	q32.1	198974904	199012479	198990494	199010721	198773470	199015079
5	rs7551442	chr1	203655121	A	G	GL000016.1	55143763	q32.1	203649423	203667410	203649423	203667409	203639796	203703306
6	rs9660992	chr1	205249450	A	G	GL000016.1	56738092	q32.1	205247160	205253840	205246061	205253839	205010924	205272330
7	rs3811444	chr1	248039451	C	T	GL000018.1	41557230	q44	248039451	248039452	248038210	248039451	248000771	248059703
8	rs4953318	chr2	46355051	A	C	GL000024.1	25176938	p21	46352058	46360908	46355051	46355051	46342778	46410192
9	rs243070	chr2	60620286	T	A	GL000024.1	39442173	p16.1	60603602	60677969	60603602	60672255	60601867	60729294
10	rs10207392	chr2	111849659	A	G	GL000028.1	1598322	q13	111833042	111849660	111843166	111849659	111807026	111859287
11	rs9310736	chr3	24350811	A	G	GL000033.1	24290811	p24.2	24343330	24357244	24347800	24350811	24277632	24359539
12	rs6776003	chr3	141266493	G	A	GL000035.1	47761639	q23	141177845	141324557	141207575	141314133	141030542	141339732
13	rs13061823	chr3	142120786	C	T	GL000035.1	48615932	q23	142002786	142320533	142002786	142295368	142001424	142345397
14	rs11717368	chr3	195834357	G	C	GL000036.1	1787106	q29	195816195	195834358	195834303	195834357	195774540	195865023
15	rs218238	chr4	55395024	A	T	GL000044.1	2734907	q12	55395024	55408876	55395024	55408875	55341282	55430655
16	rs13152701	chr4	122751061	G	A	GL000046.1	47298782	q27	122661021	122798414	122687238	122828794	122656903	122877696
17	rs6914805	chr6	16281187	C	T	GL000052.1	16221187	p22.3	16248022	16282519	16248022	16282518	16200219	16296707
18	rs1408272	chr6	25842951	T	G	GL000052.1	25782951	p22.2	25715657	26098475	25715657	26098474	25683953	26145217
19	rs13219787	chr6	27861670	G	W	GL000052.1	27801670	p22.1	27067657	28494226	27209978	28494225	26668215	28671651
20	rs2097775	chr6	30354303	A	T	GL000052.1	30294303	p22.1	30335350	30435000	30354303	30354304	30316789	30366100
21	rs9272219	chr6	32602269	G	T	GL000052.1	32542269	p21.32	32565773	32613373	32602269	32602270	32338399	32682965
22	rs9349204	chr6	41914378	A	G	GL000052.1	41854378	p21.1	41792659	41926936	41914378	41914378	41709995	41928382
23	rs9369427	chr6	43811430	C	A	GL000052.1	43751430	p21.1	43805502	43818943	43810974	43815364	43801653	43833390
24	rs1008084	chr6	109626965	G	A	GL000054.1	13796422	q21	109586656	109642676	109590004	109634599	109500953	109652528
25	rs9389269	chr6	135427159	T	C	GL000054.1	39596616	q23.3	135422296	135431641	135426573	135427817	135392008	135540380
26	rs590856	chr6	139844429	G	A	GL000054.1	44013886	q24.1	139829560	139844430	139840693	139844429	139802994	139846492
27	rs736661	chr6	164482836	A	G	GL000054.1	68652293	q26	164455975	164501736	164457788	164501735	164452282	164503957
28	rs12718598	chr7	50428445	T	C	GL000056.1	17814	p12.2	50427982	50441095	50427982	50429442	50333319	50545093
29	rs2075672	chr7	100240296	A	G	GL000059.1	38273139	q22.1	100220593	100240297	100235970	100240296	100101647	100438291
30	rs10480300	chr7	151406005	C	T	GL000060.1	12001628	q36.1	151402412	151415537	151405818	151413124	151390748	151512177
31	rs4737009	chr8	41630405	G	A	GL000064.1	29488551	p11.21	41630405	41630448	41630405	41630447	41490227	41631930
32	rs6987853	chr8	42457450	T	C	GL000064.1	30315596	p11.21	42359035	42457580	42383493	42457579	42350488	42472790
33	rs2236496	chr9	4844265	T	C	GL000069.1	4834265	p24.1	4843672	4863306	4843672	4856877	4836273	4877993
34	rs579459	chr9	136154168	T	C	GL000090.1	2931108	q34.2	136141870	136155001	136141870	136155000	136112068	136157520
35	rs901683	chr10	45966422	G	A	GL000094.1	3611487	q11.21	45939617	46102011	45947128	46089925	45912770	47621968
36	rs10159477	chr10	71099888	G	A	GL000099.1	21904352	q22.1	71093392	71106965	71093392	71106964	71084360	71138000
37	rs11190134	chr10	101282200	G	A	GL000099.1	52086664	q24.2	101271789	101292391	101271789	101282200	101270053	101329967
38	rs11042125	chr11	8938049	A	T	GL000101.1	8878049	p15.4	8826559	9044338	8861543	9029700	8825765	9071236
39	rs7936461	chr11	10040886	C	T	GL000101.1	9980886	p15.4	9967825	10059230	9995489	10059229	9825922	10373076
40	rs2302264	chr11	67207426	G	A	GL000103.1	12513221	q13.2	67194593	67255950	67197757	67253564	67192106	67294198
41	rs7125949	chr11	73009084	G	A	GL000103.1	18314879	q13.4	73005788	73302769	73005788	73009432	73002433	73315236
42	rs7312105	chr12	2523355	A	G	GL000105.1	2463355	p13.33	2474661	2523773	2517887	2523772	2463298	2546742
43	rs10849023	chr12	4332478	C	T	GL000105.1	4272478	p13.32	4330068	4334309	4330068	4334308	4328086	4337848
44	rs11104870	chr12	88829294	C	T	GL000107.1	50972600	q21.32	88722796	88845036	88722796	88845035	88681409	88854069
45	rs3184504	chr12	111884608	T	C	GL000108.1	2461138	q24.12	111833788	112059558	111833788	112883476	111833787	113031543
46	rs3829290	chr12	121126438	T	C	GL000108.1	11702968	q24.31	121101152	121184932	121101152	121184931	121039979	121189603
47	rs7155454	chr14	65502239	G	A	GL000116.1	46502239	q23.3	65473196	65513571	65473196	65502271	65469343	65622792
48	rs11627546	chr14	70365924	A	C	GL000116.1	51365924	q24.2	70359772	70379714	70359772	70379713	70355268	70381293
49	rs17616316	chr14	103822762	C	G	GL000116.1	84822762	q32.32	103822762	103931080	103822762	103847760	103813238	104007751
50	rs1532085	chr15	58683366	A	G	GL000121.1	29473923	q21.3	58679668	58683367	58680954	58683366	58669466	58718340
51	rs2572207	chr15	66070693	C	T	GL000121.1	36861250	q22.31	65712291	66099444	65998702	66095270	65689699	66331150
52	rs8028632	chr15	75321262	T	C	GL000121.1	46111819	q24.2	75283483	75380425	75290377	75380424	75276933	75453387
53	rs11072566	chr15	76293971	A	G	GL000121.1	47084528	q24.2	76136194	76344115	76140486	76344114	76126707	76399681
54	rs2867932	chr15	78591037	A	G	GL000121.1	49381594	q25.1	78535437	78591038	78591037	78591037	78514871	78618734
55	rs11248850	chr16	163598	G	A	GL000124.1	103598	p13.3	143503	176377	152220	176376	89668413	203235
56	rs2271294	chr16	67902326	A	T	GL000126.1	21516525	q22.1	67699948	68243487	67699948	68013471	67671803	68295598
57	rs10445033	chr16	88840462	G	A	GL000127.1	401079	q24.3	88837243	88849422	88837243	88840462	88814503	88865667
58	rs888424	chr17	19985427	G	A	GL000129.1	19588801	p11.2	19967281	20008930	19985427	20008929	19793616	20678871
59	rs2070265	chr17	27075423	C	T	GL000131.1	1812417	q11.2	27071442	27206030	27072463	27169890	26870240	27342052
60	rs8182252	chr17	37727950	T	C	GL000132.1	3002102	q12	37391111	37745980	37444036	37727950	37370218	38090808
61	rs2269906	chr17	42294337	A	C	GL000132.1	7568489	q21.31	42292020	42322133	42292020	42320732	42188310	42344552
62	rs12150672	chr17	43826637	G	A	GL000132.1	9100789	q21.31	43572419	44865604	43826637	43826638	43783759	43843861
63	rs4969184	chr17	76393413	G	A	GL000132.1	41667565	q25.3	76369480	76406185	76387244	76406184	76350469	76408369
64	rs4890633	chr18	43833278	G	A	GL000135.1	25322380	q21.1	43719536	43856355	43743081	43856354	43556951	43885435
65	rs2159213	chr19	2136102	T	C	GL000137.1	2076102	p13.3	2131148	2149695	2131148	2149694	2097831	2253082
66	rs732716	chr19	4366219	A	G	GL000137.1	4306219	p13.3	4363289	4458064	4363289	4366219	4349415	4468042
67	rs741702	chr19	13024250	A	C	GL000139.1	4287052	p13.2	12999458	13075166	12999458	13039284	12939857	13081089
68	rs3892630	chr19	33181484	C	T	GL000140.1	5449702	q13.11	33171346	33342845	33171346	33332952	33106389	33357677
69	rs737092	chr20	55990405	T	C	GL000143.1	26186497	q13.31	55990405	55991638	55990405	55991637	55988181	56035050
70	rs2032314	chr21	35354523	T	C	GL000151.1	21016394	q22.11	35354523	35354524	35352165	35355708	35220693	35357169
71	rs5754217	chr22	21939675	G	T	GL000155.1	1330244	q11.21	21912216	21984380	21917239	21984379	21416441	21989621
72	rs5749446	chr22	32880585	T	C	GL000155.1	12271154	q12.3	32862382	32900217	32872258	32900216	32856593	32920690
73	rs855791	chr22	37462936	A	G	GL000155.1	16853505	q12.3	37462936	37462937	37462936	37462936	37423484	37498731
74	rs140522	chr22	50971266	T	C	GL000156.1	556489	q13.33	50971047	50971267	50971266	50971266	50928339	51080194
