# Supplementary material for: Gene-centric functional dissection of human genetic variation uncovers regulators of hematopoiesis
Source: eLife. 2019 May 9;8:e44080. doi: 10.7554/eLife.44080 (PMC6534380; doi:10.7554/eLife.44080)
Supplement: Figure 1—source data 2. [file elife-44080-fig1-data2.xlsx]

## Sheet: Sheet1
	id	shrna	seed	type	gene	chr	gWindowStart	gWindowEnd	snp	snpPos	Rep1: day4	Rep1: day6	Rep1: day9	Rep1: day12	Rep1: day14	Rep1: day16	Rep2: day4	Rep2: day6	Rep2: day9	Rep2: day12	Rep2: day14	Rep2: day16	Rep3: day4	Rep3: day6	Rep3: day9	Rep3: day12	Rep3: day14	Rep3: day16
0	sr0001	GCCAGCACTATACCATTGTT	AACAATG	gwa	ATP2B4	chr1	203485914	203753209	rs7551442	203655121	6443	3110	1471	411	543	433	11057	4012	1263	504	197	283	9648	4306	897	394	392	240
1	sr0002	CCGGACTATCTGCATAGCTT	AAGCTAT	gwa	ATP2B4	chr1	203485914	203753209	rs7551442	203655121	286	409	168	53	33	57	487	456	224	85	45	66	587	480	63	33	29	42
2	sr0003	CCTGATTCTATACTTTGTGA	TCACAAA	gwa	ATP2B4	chr1	203485914	203753209	rs7551442	203655121	385	390	248	142	154	197	580	611	332	159	85	101	734	492	144	129	124	51
3	sr0004	GCTGAGATTGTGGTTGGTGA	TCACCAA	gwa	ATP2B4	chr1	203485914	203753209	rs7551442	203655121	5975	2725	1010	592	475	631	10580	3628	1029	547	195	315	10219	2908	474	290	252	191
4	sr0005	GATGCACTGACCCAGATTAA	TTAATCT	gwa	ATP2B4	chr1	203485914	203753209	rs7551442	203655121	3976	1012	318	84	135	104	6889	1634	304	146	71	62	5846	1231	151	21	80	55
5	sr0006	CCCTTGATTTAGTTCCAGAA	TTCTGGA	gwa	ATP2B4	chr1	203485914	203753209	rs7551442	203655121	389	357	201	91	170	281	654	588	285	110	48	84	730	505	113	73	41	16
6	sr0007	GGGCATCCATTACCGTCAAA	TTTGACG	gwa	ATP2B4	chr1	203485914	203753209	rs7551442	203655121	3272	1876	1300	661	640	995	6161	2821	1517	805	446	573	5473	2044	785	438	591	220
7	sr0008	AGGTACAACACTGGCCATTT	AAATGGC	gwa	BMP8A	chr1	39847317	40035541	rs3916164	40069939	3204	1269	790	324	352	483	5541	1619	835	479	248	379	4851	1564	452	205	228	121
8	sr0009	AGGGAGTCTGACTTGTTCTT	AAGAACA	gwa	BMP8A	chr1	39847317	40035541	rs3916164	40069939	1	1	0	0	0	0	0	0	0	0	0	0	0	19	8	0	0	0
9	sr0010	CATTGGAAGGAGTTCCGCTT	AAGCGGA	gwa	BMP8A	chr1	39847317	40035541	rs3916164	40069939	3132	3547	2653	1503	1406	1820	5164	4680	2680	1969	1299	1213	5579	3886	1372	625	636	447
10	sr0011	CCAAGGCTACTCAGCCTATT	AATAGGC	gwa	BMP8A	chr1	39847317	40035541	rs3916164	40069939	4469	5401	3694	2148	2199	3231	6927	6457	3531	2248	1246	1896	8192	6102	1976	1102	1408	1079
11	sr0012	AGCACAGAAGTCCTATCTTA	TAAGATA	gwa	BMP8A	chr1	39847317	40035541	rs3916164	40069939	3962	3405	3388	2883	3002	1842	6720	3611	3121	3088	2579	1879	5833	3760	2014	1613	1821	937
12	sr0013	AGGGTGCAGTTAGCATATTA	TAATATG	gwa	BMP8A	chr1	39847317	40035541	rs3916164	40069939	3609	1007	173	45	13	31	6212	1717	188	82	46	27	5772	1228	45	40	34	30
13	sr0014	GCTCTACTATGACAGCAGCA	TGCTGCT	gwa	BMP8A	chr1	39847317	40035541	rs3916164	40069939	0	3	0	0	0	0	7	7	0	0	0	0	4	12	0	0	0	0
14	sr0015	CTCAGAGAGAAGCGACTACT	AGTAGTC	gwa	CCDC27	chr1	3558964	3728209	rs1175550	3691528	2032	2528	1914	1042	1011	1351	3301	2907	1729	1192	633	1015	3628	2657	770	281	274	254
15	sr0016	CCCATGCCTCATGTTACCTA	TAGGTAA	gwa	CCDC27	chr1	3558964	3728209	rs1175550	3691528	1840	3127	2674	2322	2143	2830	2765	3803	3331	3352	1913	2263	3421	3558	1854	1089	1227	829
16	sr0017	GCTGGAGATACAGGTTCAGA	TCTGAAC	gwa	CCDC27	chr1	3558964	3728209	rs1175550	3691528	936	863	331	165	335	233	1420	1301	306	123	88	124	1785	1099	196	44	59	72
17	sr0018	CGAGAGGTTAAGGAATAAGA	TCTTATT	gwa	CCDC27	chr1	3558964	3728209	rs1175550	3691528	3141	3058	1419	461	567	635	5234	3807	1185	552	339	437	6033	3575	683	311	257	190
18	sr0019	CAACAAGTGGATTTCCAAGA	TCTTGGA	gwa	CCDC27	chr1	3558964	3728209	rs1175550	3691528	2438	3079	2661	1505	1796	2800	3789	3642	2294	1700	996	1458	4397	3879	1593	845	1044	740
19	sr0020	CAGAATGGAAACCGCACCAA	TTGGTGC	gwa	CCDC27	chr1	3558964	3728209	rs1175550	3691528	2640	2638	2622	1166	1110	1968	4583	3799	2425	1514	798	1294	4623	3259	1274	419	638	400
20	sr0021	GCCAACGAGATCTCTGACAA	TTGTCAG	gwa	CCDC27	chr1	3558964	3728209	rs1175550	3691528	2864	4024	3818	2428	2762	3753	4665	4522	3033	2530	1847	2034	5173	4549	1990	1203	1555	1123
21	sr0022	TTACTTGCTCACCAGTATAT	ATATACT	gwa	CEP104	chr1	3688644	3883797	rs1175550	3691528	2749	1215	335	143	46	42	4974	1952	378	83	34	49	4150	1278	130	60	34	0
22	sr0023	AGCTCTCGTGCAAACGATAT	ATATCGT	gwa	CEP104	chr1	3688644	3883797	rs1175550	3691528	3449	2177	1493	593	565	783	6623	2343	1155	566	384	190	5865	1937	423	321	415	142
23	sr0024	CCAGCTATTCGTAAGCATTA	TAATGCT	gwa	CEP104	chr1	3688644	3883797	rs1175550	3691528	3394	1958	476	91	110	138	5532	3276	340	113	56	26	6023	2407	135	4	20	9
24	sr0025	TGGTGGAGAGATGTCGAATA	TATTCGA	gwa	CEP104	chr1	3688644	3883797	rs1175550	3691528	4811	2791	1911	1670	2224	2978	8507	3298	1405	1795	1881	1965	7240	3168	944	800	1543	1019
25	sr0026	GATATGTACCAAGATCCAGA	TCTGGAT	gwa	CEP104	chr1	3688644	3883797	rs1175550	3691528	2262	2352	1294	439	457	452	3436	2888	1043	532	373	316	3919	3004	738	209	320	204
26	sr0027	CTAACTATTTCTCCTCAGCA	TGCTGAG	gwa	CEP104	chr1	3688644	3883797	rs1175550	3691528	2877	3172	2011	823	857	821	4442	4160	2046	986	609	598	4935	3697	1201	444	667	309
27	sr0028	CTCGTTAGAAGAGCCATAAA	TTTATGG	gwa	CEP104	chr1	3688644	3883797	rs1175550	3691528	6063	1747	390	180	154	181	10761	2393	393	133	76	103	8978	1938	336	57	127	54
28	sr0029	GAAATGCATGTGGCTAGATT	AATCTAG	gwa	CMPK1	chr1	47689468	47884511	rs741959	47676233	1271	981	816	345	226	245	2145	1639	757	460	181	79	2454	1338	525	289	227	107
29	sr0030	CCCTCTAGTAATCACAACAT	ATGTTGT	gwa	CMPK1	chr1	47689468	47884511	rs741959	47676233	1080	996	557	352	329	501	1594	1417	655	529	369	405	1825	1173	454	138	202	138
30	sr0031	GAGATTTGTATTGAACGATG	CATCGTT	gwa	CMPK1	chr1	47689468	47884511	rs741959	47676233	1517	1665	1514	1426	1541	1866	2553	2094	1399	1288	714	848	2970	2151	940	567	741	433
31	sr0032	GCCCGCATCGTCGAGAAATA	TATTTCT	gwa	CMPK1	chr1	47689468	47884511	rs741959	47676233	5537	3696	2964	2603	3821	5082	10022	4218	2823	3263	3178	3035	8851	3733	1555	1135	2482	1664
32	sr0033	GCTGCCAATGCTCAGAAGAA	TTCTTCT	gwa	CMPK1	chr1	47689468	47884511	rs741959	47676233	6623	3963	1983	580	544	574	11949	5142	1923	560	296	240	10845	4158	1014	294	239	253
33	sr0034	CTTGATTGATGGGTTTCCAA	TTGGAAA	gwa	CMPK1	chr1	47689468	47884511	rs741959	47676233	2023	2089	1201	582	699	1054	2979	2930	1410	1074	498	764	3591	2796	798	217	438	288
34	sr0035	CCTTCAGTCAACAAAGCCAA	TTGGCTT	gwa	CMPK1	chr1	47689468	47884511	rs741959	47676233	5606	3608	1991	894	756	990	9778	3940	1452	485	321	299	8567	4292	1338	367	477	286
35	sr0036	TGTTTCCTCCAAATCTGATT	AATCAGA	gwa	DFFB	chr1	3663844	3841993	rs1175550	3691528	5958	3427	1648	1650	2063	3295	10358	3682	1768	2317	1758	1776	8645	3228	1069	651	974	669
36	sr0037	GAAGGCTTGGAGTCCCGATT	AATCGGG	gwa	DFFB	chr1	3663844	3841993	rs1175550	3691528	2979	1012	624	316	158	251	5797	2054	678	339	110	284	5062	1804	424	317	179	106
37	sr0038	CACGGAGCTGACGGAAGATT	AATCTTC	gwa	DFFB	chr1	3663844	3841993	rs1175550	3691528	238	321	214	276	247	266	480	427	233	178	85	53	540	399	168	69	70	60
38	sr0039	TGACATGGACAGCTGCTTAT	ATAAGCA	gwa	DFFB	chr1	3663844	3841993	rs1175550	3691528	3824	1816	710	370	448	340	6327	2352	872	470	388	141	5826	1615	352	74	132	33
39	sr0040	GCGTTGGGTTTGCTCATGTA	TACATGA	gwa	DFFB	chr1	3663844	3841993	rs1175550	3691528	1319	1442	749	340	306	94	2199	2121	807	396	442	82	2509	1849	335	76	93	16
40	sr0041	GCACAACGTCAGCCAGAACA	TGTTCTG	gwa	DFFB	chr1	3663844	3841993	rs1175550	3691528	873	565	257	148	151	130	1338	813	230	84	70	101	1451	867	164	56	55	46
41	sr0042	ACACTGGTGGAAGCAATTAA	TTAATTG	gwa	DFFB	chr1	3663844	3841993	rs1175550	3691528	4057	2520	1454	1123	983	943	7020	3003	1783	878	457	404	6122	2530	1013	748	589	436
42	sr0043	CCAGAACGTCTTCCTGTGTT	AACACAG	gwa	DSTYK	chr1	205071630	205290727	rs9660992	205249450	3149	3624	2248	940	973	2007	5273	4555	1875	921	529	925	5751	4135	1356	550	598	470
43	sr0044	GTTGAATGACTGAGCATATT	AATATGC	gwa	DSTYK	chr1	205071630	205290727	rs9660992	205249450	5632	2159	724	105	137	350	10052	3392	668	308	113	327	8899	2526	443	138	154	118
44	sr0045	CACAGGGAAGTACGATAATT	AATTATC	gwa	DSTYK	chr1	205071630	205290727	rs9660992	205249450	11274	6557	4602	4112	5406	5789	19961	6723	4231	4197	3349	2661	16691	6541	2370	1922	2850	1531
45	sr0046	CATGAAAGAATGACCCTTAT	ATAAGGG	gwa	DSTYK	chr1	205071630	205290727	rs9660992	205249450	2478	2508	2199	1506	1475	1540	4109	3000	2139	1820	1193	1249	4182	3059	894	863	1055	663
46	sr0047	CCGCTTTATCGCCAGCTAAT	ATTAGCT	gwa	DSTYK	chr1	205071630	205290727	rs9660992	205249450	5142	5732	3518	1101	1069	1649	8202	7032	3333	1572	629	1021	9113	6741	1777	498	572	349
47	sr0048	GGGACTTGTCCATCGTGATA	TATCACG	gwa	DSTYK	chr1	205071630	205290727	rs9660992	205249450	4267	2636	2071	1380	1701	1567	8117	3612	1942	1375	1070	911	7238	3106	1045	569	919	548
48	sr0049	TAATCAGGCAGTGGCTAATA	TATTAGC	gwa	DSTYK	chr1	205071630	205290727	rs9660992	205249450	4992	2210	1058	351	271	130	9324	2902	1276	507	244	133	7342	2609	549	274	158	87
49	sr0050	CGGTGTCTCCTCTCCTGCTT	AAGCAGG	gwa	HEYL	chr1	40049102	40215348	rs3916164	40069939	2357	1933	962	387	481	554	3945	2886	790	324	218	230	4416	1987	271	82	144	80
50	sr0051	CCTTTCTGAATTGCGACGCT	AGCGTCG	gwa	HEYL	chr1	40049102	40215348	rs3916164	40069939	948	980	1016	954	1454	1810	1504	1381	926	1053	661	775	1717	1206	513	256	576	401
51	sr0052	GCAGTTGACTTCCGGAGCAT	ATGCTCC	gwa	HEYL	chr1	40049102	40215348	rs3916164	40069939	1873	2524	2378	2005	2567	4032	3058	3267	2385	2211	1349	1993	3597	3087	1512	1226	1836	1038
52	sr0053	TGGGTCTCTGAAATCACTGA	TCAGTGA	gwa	HEYL	chr1	40049102	40215348	rs3916164	40069939	2382	2750	2814	2338	2596	4013	3832	3945	2498	3105	2671	2784	4510	3632	1716	1170	1886	1432
53	sr0054	ATGACGGTGGATCACTTGAA	TTCAAGT	gwa	HEYL	chr1	40049102	40215348	rs3916164	40069939	5433	2549	1096	825	925	747	9328	3535	1174	581	288	484	8400	2486	710	531	904	413
54	sr0055	CGCAGAGGGATCATAGAGAA	TTCTCTA	gwa	HEYL	chr1	40049102	40215348	rs3916164	40069939	1996	1898	1210	707	661	456	3277	2691	877	551	357	251	3511	2554	730	314	356	115
55	sr0056	CCTTCCAGAAATCTCTTTGT	ACAAAGA	gwa	LAX1	chr1	203624283	203785480	rs7551442	203655121	2718	3303	2390	1881	2489	2855	4227	3784	2133	1835	1325	1776	4766	3666	1237	846	1082	766
56	sr0057	CTTCAGAGGATTCGCATGAT	ATCATGC	gwa	LAX1	chr1	203624283	203785480	rs7551442	203655121	4332	4967	3301	1855	1838	1596	6764	6548	3638	2885	1838	1286	7861	6304	2162	829	931	622
57	sr0058	GAGACATGAGTCGAGGAGTA	TACTCCT	gwa	LAX1	chr1	203624283	203785480	rs7551442	203655121	808	1405	1585	1638	1798	2092	1456	1459	925	824	518	298	1618	1786	1063	1358	2033	755
58	sr0059	GAGGACAGTCAGATGAAACA	TGTTTCA	gwa	LAX1	chr1	203624283	203785480	rs7551442	203655121	1618	1211	512	144	51	127	2860	2118	358	202	76	70	3403	1694	154	71	55	50
59	sr0060	GATTCGCATGATTATGTCAA	TTGACAT	gwa	LAX1	chr1	203624283	203785480	rs7551442	203655121	1159	1743	1519	546	307	348	2046	2303	1539	495	172	85	2579	2156	801	346	264	205
60	sr0061	GACAGTGATTCACTCAGCAA	TTGCTGA	gwa	LAX1	chr1	203624283	203785480	rs7551442	203655121	1770	2478	1899	1004	1236	1929	3136	3038	1918	1590	891	1820	3566	2652	1123	608	778	734
61	sr0062	CATAGAGAAGAGATGTCAAA	TTTGACA	gwa	LAX1	chr1	203624283	203785480	rs7551442	203655121	1442	1347	679	360	357	670	2275	1551	469	208	383	412	2474	1545	302	218	513	398
62	sr0063	GCAATGCTGAATTATCCGTT	AACGGAT	gwa	LRRC47	chr1	3656783	3823068	rs1175550	3691528	7921	3921	2271	1541	995	861	14268	4609	2075	1371	793	410	11981	4465	1178	780	694	359
63	sr0064	GAGGAAGGATCACTCTCAGA	TCTGAGA	gwa	LRRC47	chr1	3656783	3823068	rs1175550	3691528	1712	1733	1161	628	660	369	2919	2347	914	498	324	108	3329	1992	498	267	269	133
64	sr0065	GCAGATTTGCAAGGATGTCA	TGACATC	gwa	LRRC47	chr1	3656783	3823068	rs1175550	3691528	1946	2432	1877	1065	842	1519	3278	2826	2013	1286	604	1060	3717	2748	1151	549	799	537
65	sr0066	GATCAATTTCCGTGGGAACA	TGTTCCC	gwa	LRRC47	chr1	3656783	3823068	rs1175550	3691528	1640	2075	1972	2242	2954	3004	2777	2457	1428	1570	1076	945	2989	2662	962	770	1243	645
66	sr0067	GTGCCACTAAGCTCAGCTAA	TTAGCTG	gwa	LRRC47	chr1	3656783	3823068	rs1175550	3691528	1132	1475	1066	414	372	766	2031	2019	1015	430	234	431	2375	2111	680	218	241	185
67	sr0068	CTTCCAGATCCCACAACGAA	TTCGTTG	gwa	LRRC47	chr1	3656783	3823068	rs1175550	3691528	1054	1150	913	449	353	549	1579	1600	783	529	367	338	1832	1308	533	198	235	133
68	sr0069	CCCAAGCTCAAGGAGATCAA	TTGATCT	gwa	LRRC47	chr1	3656783	3823068	rs1175550	3691528	1415	1756	1387	956	805	1189	2228	2095	1189	1047	577	672	2620	1981	761	363	365	208
69	sr0070	GCGTTGTCCTTACTGTCGTT	AACGACA	gwa	NR5A2	chr1	199886729	200186550			5080	1925	811	622	839	1547	8855	2936	754	450	267	422	8381	1759	344	261	302	192
70	sr0071	CCGAGTCCATAATGGGCTAT	ATAGCCC	gwa	NR5A2	chr1	199886729	200186550			2406	2942	2761	2915	3800	3398	3975	3680	2811	3346	2769	2159	4164	3194	1406	1154	1695	892
71	sr0072	GCTGGACTACACAATGTGTA	TACACAT	gwa	NR5A2	chr1	199886729	200186550			5459	3013	1291	1043	898	1081	9845	3308	985	707	524	250	8650	2964	760	267	658	346
72	sr0073	CCTCTACTACAAGCACCTGA	TCAGGTG	gwa	NR5A2	chr1	199886729	200186550			3886	2716	1907	1089	1040	1964	6599	2863	1700	1001	464	836	5783	2691	1005	343	385	355
73	sr0074	GCTCTTTAGTTTAGATGTCA	TGACATC	gwa	NR5A2	chr1	199886729	200186550			1813	2474	1917	1594	2014	2953	3003	3060	2091	2320	1961	1902	3189	2886	1286	854	1429	824
74	sr0075	TCTGGGAGGAAGCCAAGATT	AATCTTG	gwa	NT5C1A	chr1	40084792	40247710	rs3916164	40069939	1660	2006	1649	1293	1358	2183	2636	2371	1732	1362	851	1288	2866	2203	939	571	817	565
75	sr0076	GTGCCCAATTCGTACCTACT	AGTAGGT	gwa	NT5C1A	chr1	40084792	40247710	rs3916164	40069939	930	924	413	49	57	53	1619	1480	287	39	39	37	2071	1492	196	42	26	23
76	sr0077	CCGATTCTTCGAGCATGAGA	TCTCATG	gwa	NT5C1A	chr1	40084792	40247710	rs3916164	40069939	963	1266	721	501	382	428	1493	1559	722	409	205	232	1795	1551	525	241	256	179
77	sr0078	CAACCACTATGACCTGTTCA	TGAACAG	gwa	NT5C1A	chr1	40084792	40247710	rs3916164	40069939	1730	1241	394	59	29	21	2734	1911	242	41	38	17	3385	1523	113	39	43	24
78	sr0079	TGCTACCTCAAGGCCTATCA	TGATAGG	gwa	NT5C1A	chr1	40084792	40247710	rs3916164	40069939	4166	2339	1567	629	700	1235	6768	3426	1537	860	796	863	6473	2586	736	432	631	377
79	sr0080	CATCGTCCTCATGACTAACA	TGTTAGT	gwa	NT5C1A	chr1	40084792	40247710	rs3916164	40069939	6235	1504	347	12	12	58	11028	2772	253	4	5	24	9989	1770	164	10	25	0
80	sr0081	CGCCCAAGAAGAAACCCAAA	TTTGGGT	gwa	NT5C1A	chr1	40084792	40247710	rs3916164	40069939	4611	3116	2504	1522	1514	3236	9200	3413	2500	1660	1199	1399	8275	3307	1318	683	963	650
81	sr0082	TGGAGTAACGCTTCGTTATT	AATAACG	gwa	NUAK2	chr1	205231190	205400883	rs9660992	205249450	6208	3951	3229	3146	4302	6024	10806	4159	3089	3403	2721	3993	8730	3516	1790	1600	3032	1969
82	sr0083	GACTCTAGAATGTCCATATT	AATATGG	gwa	NUAK2	chr1	205231190	205400883	rs9660992	205249450	4059	3518	1919	804	761	694	7006	4873	2036	884	446	439	7790	4458	1231	458	472	194
83	sr0084	TGAGCGCGAAGCTAGGCATT	AATGCCT	gwa	NUAK2	chr1	205231190	205400883	rs9660992	205249450	3801	1759	957	634	550	392	6942	2411	1273	1122	488	102	6368	2174	585	220	195	96
84	sr0085	CCCTCACATCATTGCCATCC	GGATGGC	gwa	NUAK2	chr1	205231190	205400883	rs9660992	205249450	1183	1661	1171	681	648	1245	1985	1977	1300	862	346	773	2241	1872	884	478	668	407
85	sr0086	CTCTCCAACCTCTACCATCA	TGATGGT	gwa	NUAK2	chr1	205231190	205400883	rs9660992	205249450	383	366	259	84	26	76	570	534	204	147	26	17	646	392	42	9	1	6
86	sr0087	ACCATAAGATCCTAGTGAAA	TTTCACT	gwa	NUAK2	chr1	205231190	205400883	rs9660992	205249450	5079	2756	1491	931	1019	1412	8641	3313	1682	1128	906	914	7714	2937	750	444	655	329
87	sr0088	GGATATGGGAAGTAGGCAAA	TTTGCCT	gwa	NUAK2	chr1	205231190	205400883	rs9660992	205249450	4146	1894	684	122	148	199	7685	2491	424	142	90	41	6513	1896	295	134	82	74
88	sr0089	CAAGGCACTTTATGATACTT	AAGTATC	gwa	PABPC4	chr1	39986484	40152521	rs3916164	40069939	3274	4240	3808	3198	3687	3796	5194	5042	3406	3279	2349	2187	5855	4720	2412	2020	2694	1678
89	sr0090	CAGGGAAGGCCTCCATATTA	TAATATG	gwa	PABPC4	chr1	39986484	40152521	rs3916164	40069939	5679	3882	1958	1074	1140	1104	9769	4462	2180	1330	1010	648	8768	4160	1011	522	815	385
90	sr0091	GCCTCCATATTATACACCTA	TAGGTGT	gwa	PABPC4	chr1	39986484	40152521	rs3916164	40069939	2275	3285	2859	1857	1888	4155	3419	4281	2678	2449	1547	2779	4403	3978	1507	748	832	808
91	sr0092	CAGGAGAGAATTAGTCGATA	TATCGAC	gwa	PABPC4	chr1	39986484	40152521	rs3916164	40069939	5722	4072	2916	2290	2200	2371	10871	4823	2523	2242	1138	1396	9262	3763	1120	626	1131	583
92	sr0093	GCTAAGGTAATGCTGGAGGA	TCCTCCA	gwa	PABPC4	chr1	39986484	40152521	rs3916164	40069939	4847	6386	5868	5784	8757	8699	7896	7712	4738	5252	4787	3578	9009	7297	3246	2697	4414	2557
93	sr0094	CCTCAACACCAAGGATTACA	TGTAATC	gwa	PABPC4	chr1	39986484	40152521	rs3916164	40069939	5329	3317	2108	1334	1980	3159	9484	3508	1716	1326	868	1720	8471	3259	1051	735	1344	1151
94	sr0095	AGAACGGCAGGCAGAGTTAA	TTAACTC	gwa	PABPC4	chr1	39986484	40152521	rs3916164	40069939	3808	2076	1552	990	853	1009	7024	2546	1232	720	497	492	5924	2320	879	379	648	409
95	sr0096	TTGGAGCTCAGACCGTGTCT	AGACACG	gwa	PDZK1IP1	chr1	47609260	47765771	rs741959	47676233	4662	3087	3283	2051	2510	2880	10086	5097	3240	2765	2202	2032	9713	4510	2092	1380	1951	1257
96	sr0097	GAACAGATGGAAGGTACTCT	AGAGTAC	gwa	PDZK1IP1	chr1	47609260	47765771	rs741959	47676233	2479	2511	1234	475	384	433	3962	3685	956	232	163	92	4763	3270	597	262	206	127
97	sr0098	TTCCTGGTCCTCGTTGCAAT	ATTGCAA	gwa	PDZK1IP1	chr1	47609260	47765771	rs741959	47676233	5361	3368	2261	1420	1407	1523	9089	3517	1934	999	534	588	7912	3801	1001	414	489	336
98	sr0099	CTTTGTGTGGAATCTGCAAT	ATTGCAG	gwa	PDZK1IP1	chr1	47609260	47765771	rs741959	47676233	6407	2163	635	131	122	176	11481	2948	425	148	22	166	9333	2199	136	40	28	38
99	sr0100	GCATGAGAATGCCTATGAGA	TCTCATA	gwa	PDZK1IP1	chr1	47609260	47765771	rs741959	47676233	1980	932	126	20	22	16	3505	1799	143	27	22	1	3982	1086	82	19	42	5
100	sr0101	ACCGTCGGAAACAAGGCAGA	TCTGCCT	gwa	PDZK1IP1	chr1	47609260	47765771	rs741959	47676233	1809	1269	435	145	103	86	3011	1911	449	104	39	23	3206	1586	202	63	56	26
101	sr0102	AGGTCCAGTGAGCATGAGAA	TTCTCAT	gwa	PDZK1IP1	chr1	47609260	47765771	rs741959	47676233	2315	2790	1899	1056	1168	1473	4057	3634	1640	831	459	538	4977	3394	1106	468	599	397
102	sr0103	GCTGCACATCAAGGAGTAAT	ATTACTC	gwa	PTPRC	chr1	198498097	198766605			5496	3749	1320	515	621	827	9422	5480	1343	514	282	311	10424	4461	828	223	258	192
103	sr0104	TGAACCCGAACATGAGTATA	TATACTC	gwa	PTPRC	chr1	198498097	198766605			4083	1988	1140	385	420	758	7059	2884	885	561	276	438	6276	2079	626	288	509	258
104	sr0105	CTCCTTGTTCTACTCATATA	TATATGA	gwa	PTPRC	chr1	198498097	198766605			4756	3658	1983	1295	1423	1909	8166	3803	1499	1169	882	532	6924	3277	743	550	532	230
105	sr0106	TATAACAGAGTGCCACTTAA	TTAAGTG	gwa	PTPRC	chr1	198498097	198766605			3936	1686	1475	917	902	1622	6230	2559	1671	1125	650	1345	5261	2032	626	434	884	587
106	sr0107	GAATTGCGATTTCCGTGTAA	TTACACG	gwa	PTPRC	chr1	198498097	198766605			4200	2021	1465	1276	1230	1730	7969	2921	1363	1217	858	991	6917	2219	814	477	403	422
107	sr0108	GACTCAGAAATACTCTATAA	TTATAGA	gwa	PTPRC	chr1	198498097	198766605			4458	2959	1612	462	445	616	8285	3511	1341	339	100	159	6951	3055	642	167	172	184
108	sr0109	GCAGGGTCAAACTACATAAA	TTTATGT	gwa	PTPRC	chr1	198498097	198766605			3049	2711	1123	254	246	519	5102	3721	979	336	181	271	5807	3678	721	252	237	168
109	sr0110	CCCTCACAGTACCAAACGAT	ATCGTTT	ery	RPL5	chr1	93187593	93347481			3680	1923	216	16	21	18	5940	3137	326	40	18	25	6679	1900	87	9	6	3
110	sr0111	GTTCGTGTGACAAACAGAGA	TCTCTGT	ery	RPL5	chr1	93187593	93347481			1635	629	98	9	14	9	2934	943	102	4	4	0	3105	688	32	0	0	1
111	sr0112	CGCTACTTAATGGAAGAAGA	TCTTCTT	ery	RPL5	chr1	93187593	93347481			2019	1380	371	91	32	63	3384	2259	513	112	80	74	3609	1619	191	39	41	27
112	sr0113	GCCTACTTTAAGAGATACCA	TGGTATC	ery	RPL5	chr1	93187593	93347481			2703	1696	362	52	61	39	4523	2919	317	102	29	49	5508	2042	113	17	6	16
113	sr0114	GATGATAGTTCGTGTGACAA	TTGTCAC	ery	RPL5	chr1	93187593	93347481			10540	3255	360	85	70	145	18395	5093	498	186	138	78	15938	3150	162	0	10	27
114	sr0115	GGCCCTCTTCTGGATCATCT	AGATGAT	gwa	SMIM1	chr1	3579351	3732546	rs1175550	3691528	3981	1241	364	51	32	19	7529	2057	480	89	45	10	7167	1555	169	46	0	0
115	sr0116	AGCAGGGACGGAGTCAGCCT	AGGCTGA	gwa	SMIM1	chr1	3579351	3732546	rs1175550	3691528	4572	2022	707	155	133	55	8239	2969	599	136	54	40	7387	2533	400	116	98	62
116	sr0117	CTATGTGCACAAGTGCAAAT	ATTTGCA	gwa	SMIM1	chr1	3579351	3732546	rs1175550	3691528	7114	2418	630	122	109	45	12308	3361	663	196	44	126	10208	2635	505	106	113	24
117	sr0118	TCCAGCACAGAAGAGGCCTC	GAGGCCT	gwa	SMIM1	chr1	3579351	3732546	rs1175550	3691528	5103	2919	2471	3503	4994	4759	9175	3091	2748	3235	2866	1905	7300	3045	1345	1690	2653	1046
118	sr0119	CCTCACGCTGCCGCAGGATC	GATCCTG	gwa	SMIM1	chr1	3579351	3732546	rs1175550	3691528	6030	3930	3032	1978	2275	3314	10581	4488	2782	2330	1380	2231	8905	3939	1741	665	1023	699
119	sr0120	CAAGCTGGGCATCGCCATGA	TCATGGC	gwa	SMIM1	chr1	3579351	3732546	rs1175550	3691528	5828	4806	3951	1897	1157	1422	10265	4455	2523	1566	888	1105	8959	4836	1420	760	709	346
120	sr0121	CCAGAGGCTGTGCACGGGCA	TGCCCGT	gwa	SMIM1	chr1	3579351	3732546	rs1175550	3691528	4936	2844	2185	2183	2263	3281	8272	3516	2325	1986	1637	1559	7588	3206	1127	1147	1245	691
121	sr0122	ATACGTTGGGTACATTATTT	AAATAAT	ess	SNRPE	chr1	203720739	203880280			4767	2113	1438	1092	1179	1509	8205	2739	1657	985	384	761	6898	2651	907	432	513	149
122	sr0123	GCCTCATTCTAAGTGCTATT	AATAGCA	ess	SNRPE	chr1	203720739	203880280			1881	1151	441	183	95	35	3389	1956	453	166	139	65	3648	1234	237	57	73	8
123	sr0124	GATGAGTATATGAACCTTGT	ACAAGGT	ess	SNRPE	chr1	203720739	203880280			3205	3939	2884	2585	2966	1985	4899	5151	2647	2168	1208	878	6032	4460	1494	1136	1284	669
124	sr0125	GCTACAAAGTGTCTCCAACT	AGTTGGA	ess	SNRPE	chr1	203720739	203880280			2591	2006	738	117	109	104	4312	2991	410	85	47	45	5015	2115	284	91	131	65
125	sr0126	GAGATAATATTACTCTGCTA	TAGCAGA	ess	SNRPE	chr1	203720739	203880280			2328	1518	1088	900	941	1175	3986	1696	1281	686	308	554	3515	1417	482	260	217	190
126	sr0127	GCGGATAGAAGGCTGTATCA	TGATACA	ess	SNRPE	chr1	203720739	203880280			4166	2625	564	203	139	135	6442	4010	444	169	49	68	7726	3255	369	84	139	67
127	sr0128	GCAGAAGAGATTCATTCTAA	TTAGAAT	ess	SNRPE	chr1	203720739	203880280			8998	2391	411	86	19	61	16558	3842	252	76	20	34	14539	2194	163	32	45	19
128	sr0129	ACGATTTACCATGGGTCATT	AATGACC	gwa	SPTA1	chr1	158540495	158766506	rs857684	158575729	4332	2566	1673	710	858	1277	7506	3025	1456	923	549	1064	6470	2724	802	309	375	306
129	sr0130	GCCGAAGACTTAACTGGCAT	ATGCCAG	gwa	SPTA1	chr1	158540495	158766506	rs857684	158575729	3810	4542	3445	2264	2668	3058	6071	5806	3141	2867	2122	2489	7076	5438	1869	1093	1855	1264
130	sr0131	CCAGCCCTTATACCTGGTTA	TAACCAG	gwa	SPTA1	chr1	158540495	158766506	rs857684	158575729	1893	2079	1330	890	912	1244	3044	2726	1528	855	416	638	3791	2615	708	422	522	317
131	sr0132	TCGTCTATTGCAACGTTATA	TATAACG	gwa	SPTA1	chr1	158540495	158766506	rs857684	158575729	5965	3015	1450	853	1009	1426	10270	3872	1660	1230	802	837	8650	2853	551	369	450	261
132	sr0133	TCCTACTTTGGCAACTAATA	TATTAGT	gwa	SPTA1	chr1	158540495	158766506	rs857684	158575729	3292	1311	485	72	30	80	5560	1419	201	168	15	155	4884	1347	218	130	51	61
133	sr0134	CCTCTGATGAAGTTCGGGAA	TTCCCGA	gwa	SPTA1	chr1	158540495	158766506	rs857684	158575729	4524	5647	5338	5035	6121	7638	6919	6896	5293	5236	3777	3957	7901	6342	2901	2341	3242	2000
134	sr0135	GCCTGTGATGAATCCTACAA	TTGTAGG	gwa	SPTA1	chr1	158540495	158766506	rs857684	158575729	3207	5211	4739	3255	3526	1915	5438	5992	4611	5049	4186	2890	6031	5664	2732	2008	2916	1071
135	sr0136	ATGGATGAAACACGCAAATT	AATTTGC	gwa	STIL	chr1	47675810	47889819	rs741959	47676233	4990	1758	925	421	496	575	8330	2499	1188	698	401	388	6833	2012	681	315	271	163
136	sr0137	GATCAGTTATTCCTACAAGT	ACTTGTA	gwa	STIL	chr1	47675810	47889819	rs741959	47676233	1412	1385	718	298	188	77	2429	1562	490	134	113	52	2750	1447	342	168	109	48
137	sr0138	GTCTGGAATTACACATATCT	AGATATG	gwa	STIL	chr1	47675810	47889819	rs741959	47676233	2052	1683	774	385	468	431	3225	2702	834	599	655	458	3634	1901	424	230	339	230
138	sr0139	CAGATAGCAAGAGTGAATAT	ATATTCA	gwa	STIL	chr1	47675810	47889819	rs741959	47676233	5617	3115	1547	1262	1807	2320	9761	3410	1527	1342	1282	1313	8403	3112	852	556	1090	685
139	sr0140	ATTCAGCCTTCTCCATATTA	TAATATG	gwa	STIL	chr1	47675810	47889819	rs741959	47676233	3545	1320	538	126	72	57	5991	1780	287	69	10	43	5175	1379	122	70	78	36
140	sr0141	TCAAGTTCAAGGGACTTATA	TATAAGT	gwa	STIL	chr1	47675810	47889819	rs741959	47676233	4139	2691	656	270	229	266	7013	3049	669	156	67	101	6127	2709	524	42	173	76
141	sr0142	GCAACCTTCTGAAACGCTAA	TTAGCGT	gwa	STIL	chr1	47675810	47889819	rs741959	47676233	2374	1157	548	178	145	183	4406	1761	349	116	64	73	3909	1388	292	48	214	74
142	sr0143	GCCCAGCATTTGGGTAATTT	AAATTAC	gwa	TAL1	chr1	47641962	47805443	rs741959	47676233	1030	902	685	387	379	544	1620	1303	730	421	295	323	1940	1249	385	194	284	155
143	sr0144	CCTATGAGATGGAGATTACT	AGTAATC	gwa	TAL1	chr1	47641962	47805443	rs741959	47676233	14939	10232	8945	9643	14147	14815	25256	11583	7471	8158	6743	7863	20945	9361	4334	3285	5488	3798
144	sr0145	ACCAAAGTTGTGCGGCGTAT	ATACGCC	gwa	TAL1	chr1	47641962	47805443	rs741959	47676233	5042	2518	1828	954	1463	1770	8426	3019	1826	1458	798	1155	7512	2909	1154	868	1041	872
145	sr0146	GCCTGGCCATGAAGTATATC	GATATAC	gwa	TAL1	chr1	47641962	47805443	rs741959	47676233	4307	2803	1501	869	852	535	7381	3845	2138	2108	960	388	6857	3138	1248	981	707	254
146	sr0147	TGCGGCGTATCTTCACCAAC	GTTGGTG	gwa	TAL1	chr1	47641962	47805443	rs741959	47676233	4973	2795	1522	679	546	431	9298	3401	2078	1099	805	280	8408	3172	819	397	484	212
147	sr0148	CACCACCAACAATCGAGTGA	TCACTCG	gwa	TAL1	chr1	47641962	47805443	rs741959	47676233	1379	1686	1142	849	937	1263	2518	2025	1482	1110	853	782	2692	1906	787	450	783	405
148	sr0149	CCCTATGTTCACCACCAACA	TGTTGGT	gwa	TAL1	chr1	47641962	47805443	rs741959	47676233	7	3	0	0	0	0	6	1	0	0	0	0	27	9	0	0	0	0
149	sr0150	CCGAAGCAAGCCTCCTGATT	AATCAGG	gwa	TMCC2	chr1	205087037	205282471	rs9660992	205249450	3308	1084	717	358	281	393	5870	1745	609	309	112	269	4763	1294	281	32	51	68
150	sr0151	CCTAAGTCCAATGCACTGTA	TACAGTG	gwa	TMCC2	chr1	205087037	205282471	rs9660992	205249450	1983	2013	1043	252	187	527	3126	2605	722	213	78	186	3471	2734	626	198	209	146
151	sr0152	GACGACAATGTGGCAGAGTA	TACTCTG	gwa	TMCC2	chr1	205087037	205282471	rs9660992	205249450	2380	3261	2080	1009	912	912	4034	3823	1803	1190	688	804	4823	3956	1111	306	484	331
152	sr0153	ACCGAGCAGATCAAGATTGA	TCAATCT	gwa	TMCC2	chr1	205087037	205282471	rs9660992	205249450	4272	3440	3238	3190	4098	3881	7575	4304	3589	4255	3027	2189	6729	3656	1859	2181	3315	1567
153	sr0154	GAACGAGATGACGAACCTGA	TCAGGTT	gwa	TMCC2	chr1	205087037	205282471	rs9660992	205249450	1842	2051	1730	941	810	1358	3140	2516	1717	918	452	870	3629	2437	870	404	393	237
154	sr0155	GCAAGTGTTCGAGAAGAAGA	TCTTCTT	gwa	TMCC2	chr1	205087037	205282471	rs9660992	205249450	2414	1973	623	186	169	188	3996	3168	633	225	124	149	4730	2687	458	131	152	68
155	sr0156	GTTTGGCAGTGCTGACAACA	TGTTGTC	gwa	TMCC2	chr1	205087037	205282471	rs9660992	205249450	1873	1112	545	292	409	316	3291	1936	531	388	144	201	3693	1537	214	161	258	86
156	sr0157	CCAAGGGTTACAGAGCATTT	AAATGCT	gwa	TP73	chr1	3459128	3692765	rs1175550	3691528	2301	2427	2100	1488	1908	3457	3679	3000	1694	1467	933	1549	4084	2921	1127	730	1440	1083
157	sr0158	GTGTCCAAACTGCATCGAGT	ACTCGAT	gwa	TP73	chr1	3459128	3692765	rs1175550	3691528	645	614	278	95	49	42	1179	875	211	95	34	26	1271	786	155	70	52	45
158	sr0159	CCCGCTCTTGAAGAAACTCT	AGAGTTT	gwa	TP73	chr1	3459128	3692765	rs1175550	3691528	4881	2933	1636	1035	798	868	9046	3442	1782	1162	661	592	7579	2742	1006	753	629	454
159	sr0160	CCCACCACTTTGAGGTCACT	AGTGACC	gwa	TP73	chr1	3459128	3692765	rs1175550	3691528	1080	1005	694	525	474	365	1762	1378	560	469	241	217	1903	1368	476	205	330	202
160	sr0161	CTGTCATGGCCCAGTTCAAT	ATTGAAC	gwa	TP73	chr1	3459128	3692765	rs1175550	3691528	4797	2190	852	252	94	95	7861	2695	1071	337	200	79	7189	2502	512	206	148	2
161	sr0162	CTCTCCTTCCTGTGTGTCCA	TGGACAC	gwa	TP73	chr1	3459128	3692765	rs1175550	3691528	1994	1458	798	385	235	611	3732	1750	839	376	188	336	3457	1339	422	203	354	257
162	sr0163	ATCCGCGTGGAAGGCAATAA	TTATTGC	gwa	TP73	chr1	3459128	3692765	rs1175550	3691528	3457	1406	522	241	342	406	6513	1679	642	195	107	119	5506	1571	153	34	40	14
163	sr0164	AGCGCTTCAGATTGGAGTTT	AAACTCC	gwa	TRIM58	chr1	247910500	248083438	rs3811444	248039451	3796	2468	2884	3060	3649	2245	7495	3395	2452	2479	1884	675	6964	3348	1316	1272	1995	731
164	sr0165	AGCAATCTCAACCTCTATTT	AAATAGA	gwa	TRIM58	chr1	247910500	248083438	rs3811444	248039451	4818	1920	1054	323	129	158	8409	2791	749	334	88	78	7731	2315	308	217	198	72
165	sr0166	CCAACAACCCTGAGCGATTT	AAATCGC	gwa	TRIM58	chr1	247910500	248083438	rs3811444	248039451	4710	2504	1876	1857	2473	5502	8364	3153	2087	2277	1607	3301	7579	3291	1390	960	1600	1432
166	sr0167	CAGAATGGTCTGATACTATT	AATAGTA	gwa	TRIM58	chr1	247910500	248083438	rs3811444	248039451	8495	4174	1951	1154	1739	950	15022	5442	1898	1940	1517	425	12852	4698	1350	986	1375	661
167	sr0168	GCTGCTGAAAGGGAATGAGT	ACTCATT	gwa	TRIM58	chr1	247910500	248083438	rs3811444	248039451	1191	1489	1325	1013	1670	3348	1853	1803	1223	1367	1010	1869	2109	1791	643	675	1339	1337
168	sr0169	CGGTGAAATTTCATTCTACA	TGTAGAA	gwa	TRIM58	chr1	247910500	248083438	rs3811444	248039451	3380	4664	4375	4038	4634	5531	5518	5588	3648	4200	3020	3037	6222	4884	2525	1948	2466	1661
169	sr0170	GCAGAAGTAAGGCTGTCACA	TGTGACA	gwa	TRIM58	chr1	247910500	248083438	rs3811444	248039451	1967	2234	1363	987	1443	1949	3344	2948	1298	991	646	669	3982	2774	828	612	993	543
170	sr0171	TTTACCTGAGATGATCATTT	AAATGAT	gwa	ZC3H11A	chr1	203654750	203863256	rs7551442	203655121	5930	3173	1529	669	450	323	9619	3610	1432	592	278	227	8486	3317	633	173	222	95
171	sr0172	GCGTTATGAAAGTAGAAAGT	ACTTTCT	gwa	ZC3H11A	chr1	203654750	203863256	rs7551442	203655121	3362	3693	2229	1459	1420	1888	5487	5349	2393	1629	1056	1071	6152	4848	1405	593	879	526
172	sr0173	GCAGTGAAATTCCTTGTTAT	ATAACAA	gwa	ZC3H11A	chr1	203654750	203863256	rs7551442	203655121	2785	3122	2018	1100	967	1226	5006	3706	1817	1140	659	637	5543	4005	962	587	521	362
173	sr0174	ACGCATCCACCAGTTGTAAT	ATTACAA	gwa	ZC3H11A	chr1	203654750	203863256	rs7551442	203655121	7819	4580	3357	2384	2032	2431	14612	5678	3011	2257	1487	1209	13199	5242	1903	1384	1594	1078
174	sr0175	TCGGCACATGGAGATTGATA	TATCAAT	gwa	ZC3H11A	chr1	203654750	203863256	rs7551442	203655121	7220	4679	2608	1430	1054	805	12662	5687	2751	1979	973	536	11164	4555	1660	918	1160	647
175	sr0176	CCGGAAACCTGCAGTCAATA	TATTGAC	gwa	ZC3H11A	chr1	203654750	203863256	rs7551442	203655121	6529	3253	1826	809	1000	2244	11121	4405	1686	556	453	370	10105	4069	678	276	186	102
176	sr0177	CGTGGAGAATTGCAAACTAA	TTAGTTT	gwa	ZC3H11A	chr1	203654750	203863256	rs7551442	203655121	2968	2953	1561	797	993	951	5099	3679	1635	1353	965	946	5482	2824	763	495	735	392
177	sr0178	GGAATGACTTCGCCGACTTT	AAAGTCG	gwa	ALOX5	chr10	45759623	45981567	rs901683	45966422	1069	619	438	325	228	584	1918	773	349	178	65	102	1838	420	191	118	77	111
178	sr0179	CGGGAGATGAGAACCCTATT	AATAGGG	gwa	ALOX5	chr10	45759623	45981567	rs901683	45966422	957	941	813	435	617	581	1542	1531	917	575	319	466	1800	1264	429	98	150	157
179	sr0180	TCAAGATCAGCAACACTATT	AATAGTG	gwa	ALOX5	chr10	45759623	45981567	rs901683	45966422	0	0	0	0	0	0	3	0	0	0	0	0	2	0	0	0	0	0
180	sr0181	CGAGGTGGTAGACATCTACT	AGTAGAT	gwa	ALOX5	chr10	45759623	45981567	rs901683	45966422	124	137	93	16	25	28	205	220	23	13	0	0	252	127	28	5	0	4
181	sr0182	GACCACTGATAGATGTCTAT	ATAGACA	gwa	ALOX5	chr10	45759623	45981567	rs901683	45966422	5562	3169	1758	1090	1612	2293	9944	3450	1568	1362	1753	1958	9068	3832	830	790	1375	841
182	sr0183	CCCGTGATATCCAGTTTGAT	ATCAAAC	gwa	ALOX5	chr10	45759623	45981567	rs901683	45966422	2338	2708	1513	653	739	709	3599	2943	1134	608	303	125	3966	2783	717	343	257	98
183	sr0184	CGAGATGACCAAATTCACAT	ATGTGAA	gwa	ALOX5	chr10	45759623	45981567	rs901683	45966422	2766	2840	1955	1428	1245	1569	4593	3384	2054	1540	1059	763	5280	3630	1438	780	732	479
184	sr0185	ACATCCCTTGAGACGAATTT	AAATTCG	gwa	GOT1	chr10	101116626	101300530	rs11190134	101282200	4323	2652	1704	1810	2170	2969	7893	3253	1885	1573	1279	1117	6676	2771	833	786	1575	1089
185	sr0186	TGCCTGGGCCATTCGCTATT	AATAGCG	gwa	GOT1	chr10	101116626	101300530	rs11190134	101282200	6132	3869	3751	3262	4688	5727	11003	5151	4405	4604	3557	3625	9775	4643	2092	1444	2465	1643
186	sr0187	CCCTTCTTTGACTCAGCCTA	TAGGCTG	gwa	GOT1	chr10	101116626	101300530	rs11190134	101282200	2058	2619	1902	937	1197	1489	3173	3212	1865	1164	668	842	3729	3077	1010	507	656	401
187	sr0188	GCAGGTTGAGTATCTGGTCA	TGACCAG	gwa	GOT1	chr10	101116626	101300530	rs11190134	101282200	2000	2222	1730	1178	1372	1945	2982	3406	2122	2141	1624	1935	3703	3222	1064	809	1209	780
188	sr0189	GCGTTGGTACAATGGAACAA	TTGTTCC	gwa	GOT1	chr10	101116626	101300530	rs11190134	101282200	8496	4274	1934	1218	1132	962	15201	5298	2393	1896	816	648	13245	4978	1152	684	815	379
189	sr0190	GCTAATGACAATAGCCTAAA	TTTAGGC	gwa	GOT1	chr10	101116626	101300530	rs11190134	101282200	5579	3319	1618	940	676	1114	10476	3269	1414	927	627	659	8902	2985	1005	370	580	430
190	sr0191	GAACCACATCACTGATCAAA	TTTGATC	gwa	GOT1	chr10	101116626	101300530	rs11190134	101282200	3468	2379	1426	1100	1144	2078	6739	2607	1514	917	649	1135	5692	2829	743	260	476	384
191	sr0192	CCACTTTGCATGGTTTGATT	AATCAAA	gwa	HK1	chr10	70919755	71201637	rs10159477	71099888	5377	3291	2110	1957	2006	3135	9678	3806	2270	2069	1583	1767	8168	3171	1329	1140	1798	1128
192	sr0193	CCGCAACATCTTAATCGACT	AGTCGAT	gwa	HK1	chr10	70919755	71201637	rs10159477	71099888	388	563	636	516	606	892	538	579	357	358	216	282	692	686	351	203	330	187
193	sr0194	GCGTGTGCTGTTGATAATAT	ATATTAT	gwa	HK1	chr10	70919755	71201637	rs10159477	71099888	1275	1378	1050	552	756	708	2029	2079	1280	888	559	898	2255	1639	631	424	773	348
194	sr0195	GCACAACAATGCCGTGGTTA	TAACCAC	gwa	HK1	chr10	70919755	71201637	rs10159477	71099888	1128	954	698	446	342	326	1879	1541	633	468	316	98	2037	1088	325	215	257	126
195	sr0196	CGCCATTCCTATTGAAATCA	TGATTTC	gwa	HK1	chr10	70919755	71201637	rs10159477	71099888	3017	3917	3706	3027	3628	2481	5348	4948	3539	3412	2583	1479	6095	4705	2191	1675	2327	1172
196	sr0197	CGATGGATCATTAGAAGACA	TGTCTTC	gwa	HK1	chr10	70919755	71201637	rs10159477	71099888	1250	1609	1502	1185	1134	1011	1971	1928	1358	1169	863	618	2283	1627	737	531	718	472
197	sr0198	GCCTCCACAATGCCAAAGAA	TTCTTTG	gwa	HK1	chr10	70919755	71201637	rs10159477	71099888	463	604	394	237	196	245	803	616	310	200	39	149	835	542	226	73	72	50
198	sr0199	GACTGGACAGGTGACTATTT	AAATAGT	gwa	2018-03-08	chr10	45912816	46067652	rs901683	45966422	4790	1422	243	89	32	57	8176	2146	341	198	64	52	7114	1960	143	70	85	12
199	sr0200	CCACTAACAGAGCCCAACTT	AAGTTGG	gwa	2018-03-08	chr10	45912816	46067652	rs901683	45966422	1639	1323	790	278	366	521	2626	1845	632	366	164	198	3094	1728	296	180	136	121
200	sr0201	TGAGTCATTCAAGCAACATT	AATGTTG	gwa	2018-03-08	chr10	45912816	46067652	rs901683	45966422	7872	2804	1019	688	325	168	13956	4247	1539	1275	545	126	11841	2828	747	647	303	5
201	sr0202	CCTCCTTCTCTCGCACTTCT	AGAAGTG	gwa	2018-03-08	chr10	45912816	46067652	rs901683	45966422	2100	3320	3225	2635	3157	4452	3489	3548	2627	2552	1415	2097	4084	3847	2324	1295	1677	1324
202	sr0203	CTTGAGCTGAATGAGAGAAT	ATTCTCT	gwa	2018-03-08	chr10	45912816	46067652	rs901683	45966422	2824	3450	2726	2671	4716	10233	4885	4158	2501	3362	3316	6774	5135	4194	1671	1418	3018	2762
203	sr0204	CTGGTCCTTGTATGTGCTCA	TGAGCAC	gwa	2018-03-08	chr10	45912816	46067652	rs901683	45966422	71	115	71	41	78	63	135	154	40	15	15	7	199	126	52	13	63	3
204	sr0205	CAGTGTAAAGTGTATGTGCA	TGCACAT	gwa	2018-03-08	chr10	45912816	46067652	rs901683	45966422	2656	2846	1556	964	1081	1723	4321	3680	1321	1003	640	1062	4935	2941	887	457	737	480
205	sr0206	CGCCTACTCCTACAACAGCT	AGCTGTT	gwa	NKX2-3	chr10	101182689	101336280	rs11190134	101282200	1497	2289	3188	3692	4445	5484	2443	2820	2962	4539	3290	2383	2833	2741	2156	2408	4020	1898
206	sr0207	GCACTTCCATGGTGCGCACT	AGTGCGC	gwa	NKX2-3	chr10	101182689	101336280	rs11190134	101282200	1170	993	748	420	395	408	1833	1357	688	418	186	195	1982	1313	315	246	284	112
207	sr0208	AGGGCGAGAAATTGTCCTAT	ATAGGAC	gwa	NKX2-3	chr10	101182689	101336280	rs11190134	101282200	1808	1728	1639	1025	1043	944	2965	2350	1438	1049	561	574	3364	2133	845	356	445	256
208	sr0209	AGCGAGCCCAAGGAACATGA	TCATGTT	gwa	NKX2-3	chr10	101182689	101336280	rs11190134	101282200	1801	953	632	191	122	151	3531	1669	439	95	45	20	3440	1220	256	119	157	49
209	sr0210	TTGGTTCTTCCAAAGCGAGA	TCTCGCT	gwa	NKX2-3	chr10	101182689	101336280	rs11190134	101282200	4160	2399	2225	1659	1968	3809	7121	3113	1656	1687	940	1935	6210	2637	1148	788	1264	677
210	sr0211	CGAGCTGGAACGCAGGTTCA	TGAACCT	gwa	NKX2-3	chr10	101182689	101336280	rs11190134	101282200	127	52	23	31	0	15	157	104	33	25	17	0	202	54	23	0	0	0
211	sr0212	GTTCCAGAATCGCAGGTACA	TGTACCT	gwa	NKX2-3	chr10	101182689	101336280	rs11190134	101282200	3046	1599	646	349	237	83	4850	2860	904	482	250	94	5375	2275	684	332	308	140
212	sr0213	GCCACAACATCTGGTACTTT	AAAGTAC	gwa	TACR2	chr10	71123957	71286674	rs10159477		5743	2898	1486	1121	990	863	9089	3905	1864	1352	862	461	8416	3166	874	532	716	236
213	sr0214	TCAATGCCGCCTTCAACTTT	AAAGTTG	gwa	TACR2	chr10	71123957	71286674	rs10159477		4456	2219	1613	1348	1144	1531	7299	2904	1433	1323	845	888	6418	2609	836	584	782	637
214	sr0215	GCTGCCCAATCTTGGATATT	AATATCC	gwa	TACR2	chr10	71123957	71286674	rs10159477		4203	1433	632	290	289	218	7358	1970	731	476	265	133	6286	1468	320	124	111	109
215	sr0216	GGATCCCTTATGAATAGATT	AATCTAT	gwa	TACR2	chr10	71123957	71286674	rs10159477		3992	1816	695	421	173	343	7404	2218	501	410	174	256	6257	1890	270	18	75	74
216	sr0217	CCCAGCACCAAGGCGGTTAT	ATAACCG	gwa	TACR2	chr10	71123957	71286674	rs10159477		2337	1345	331	98	76	80	3733	2261	377	132	70	53	4223	1613	198	82	70	12
217	sr0218	CGGTGATGTTTGTAGCCTAC	GTAGGCT	gwa	TACR2	chr10	71123957	71286674	rs10159477		1578	1561	489	93	155	181	2573	1945	388	81	33	61	2848	1957	325	29	108	72
218	sr0219	TGCCACAAGTTCATCCAGCA	TGCTGGA	gwa	TACR2	chr10	71123957	71286674	rs10159477		2448	2797	1880	711	674	489	3882	3879	1874	849	484	306	4563	3785	1198	399	463	229
219	sr0220	ACTTCCTGAACGACAACATT	AATGTTG	gwa	TSPAN15	chr10	71101225	71307423	rs10159477	71099888	6864	3456	1729	1892	2024	3302	11879	4292	1537	1238	1170	947	10173	3751	844	699	1315	716
220	sr0221	CCTTCTCCAAGCATTCATGT	ACATGAA	gwa	TSPAN15	chr10	71101225	71307423	rs10159477	71099888	2393	3373	1331	368	338	638	3993	3895	1477	499	249	321	4764	3697	714	296	233	284
221	sr0222	GAGGAATTGAGAACTACTAT	ATAGTAG	gwa	TSPAN15	chr10	71101225	71307423	rs10159477	71099888	6743	2300	991	314	280	350	12300	3718	1006	608	261	106	10270	2912	375	230	218	92
222	sr0223	TAGCACCTCTCAGTCAACAT	ATGTTGA	gwa	TSPAN15	chr10	71101225	71307423	rs10159477	71099888	4513	1949	911	377	171	231	7634	3062	1111	138	64	61	7171	2433	419	91	56	118
223	sr0224	ACCGAGATTGGAGCAAGAAT	ATTCTTG	gwa	TSPAN15	chr10	71101225	71307423	rs10159477	71099888	5836	2751	1385	1059	946	1167	10384	3082	1071	663	354	408	8754	2804	847	449	704	488
224	sr0225	CGACAGAAGTTGTCAACACC	GGTGTTG	gwa	TSPAN15	chr10	71101225	71307423	rs10159477	71099888	2446	1882	684	132	81	152	4146	3326	759	249	106	96	4954	2415	356	105	52	22
225	sr0226	CAGAGGTTGAGCGGCAGAAA	TTTCTGC	gwa	TSPAN15	chr10	71101225	71307423	rs10159477	71099888	5288	3206	2330	2081	2451	3410	8565	4759	2707	1953	1262	2033	7833	4614	1719	973	1475	1123
226	sr0227	CGGACATGAATCCATTCTAT	ATAGAAT	gwa	ZFAND4	chr10	46071038	46278251	rs901683	45966422	3284	2961	1358	861	733	585	5542	4128	1333	1055	574	300	6121	3441	831	633	455	272
227	sr0228	TCCTACAGACGATCCACTTA	TAAGTGG	gwa	ZFAND4	chr10	46071038	46278251	rs901683	45966422	6102	3102	1190	493	614	440	10342	4050	1378	610	561	358	9102	3362	484	211	252	71
228	sr0229	GCCTGTTGGTTGTGTAAATA	TATTTAC	gwa	ZFAND4	chr10	46071038	46278251	rs901683	45966422	4593	5609	3848	3973	4045	2586	7425	6702	3818	3754	2459	1023	8498	5964	1793	1195	1372	557
229	sr0230	GCGGACCTATAAATACTAGA	TCTAGTA	gwa	ZFAND4	chr10	46071038	46278251	rs901683	45966422	426	429	286	196	143	129	633	741	311	257	124	156	833	567	153	40	41	45
230	sr0231	CCGGGAATTAAGTCCTCACA	TGTGAGG	gwa	ZFAND4	chr10	46071038	46278251	rs901683	45966422	1582	1847	1567	1283	1313	901	2376	2648	1796	1848	1252	777	2744	2216	739	458	760	341
231	sr0232	GCCATCTAGTAATGGGAACA	TGTTCCC	gwa	ZFAND4	chr10	46071038	46278251	rs901683	45966422	2678	2902	2156	1832	1913	2742	4331	3498	1477	939	555	657	4922	3524	1251	914	1213	947
232	sr0233	ACTTGCTTTCAAGGTGTTAA	TTAACAC	gwa	ZFAND4	chr10	46071038	46278251	rs901683	45966422	4838	2865	1798	945	629	996	9410	3769	1848	1123	578	370	7723	3028	740	397	544	364
233	sr0234	CATCAAGCATGTGGTCCTGT	ACAGGAC	gwa	AIP	chr11	67140504	67298579	rs2302264	67207426	1795	2241	1851	1431	1765	2708	2515	2598	1551	1598	982	1257	2927	2337	1114	720	1057	718
234	sr0235	GCCAAGTACTACGATGCCAT	ATGGCAT	gwa	AIP	chr11	67140504	67298579	rs2302264	67207426	5674	3050	2049	1300	1279	1610	10355	3459	2013	1498	1061	1274	9147	3113	1119	684	1346	697
235	sr0236	CATGGAGCTCATCATTGGCA	TGCCAAT	gwa	AIP	chr11	67140504	67298579	rs2302264	67207426	2996	3312	2143	864	979	1161	4984	4461	2003	1091	621	753	5483	3868	1070	461	558	320
236	sr0237	CCTCAACAAGTACGACGACA	TGTCGTC	gwa	AIP	chr11	67140504	67298579	rs2302264	67207426	4925	3541	2085	1343	1609	2833	8330	3510	1961	1498	772	1734	7618	4028	781	590	841	805
237	sr0238	CAGAAGGACGAAGAGGACAA	TTGTCCT	gwa	AIP	chr11	67140504	67298579	rs2302264	67207426	1334	1257	560	202	141	172	2130	1618	433	128	93	58	2494	1572	304	103	116	55
238	sr0239	GCAACCCATGTCTATCGTTA	TAACGAT	gwa	AKIP1	chr11	8822700	8981626	rs11042125	8938049	4704	2423	1548	778	1115	1362	8433	3058	1377	1246	743	704	7463	2452	535	432	299	251
239	sr0240	GACCTCTACATAGAAGTATA	TATACTT	gwa	AKIP1	chr11	8822700	8981626	rs11042125	8938049	3940	2100	753	443	267	152	7042	2887	843	273	169	122	6278	2681	414	190	211	121
240	sr0241	CCACTGTATGATTCTCTTAA	TTAAGAG	gwa	AKIP1	chr11	8822700	8981626	rs11042125	8938049	5929	3587	2584	1739	1788	2359	10538	4886	2460	1202	817	1171	9028	3848	982	496	584	774
241	sr0242	CCTTCAGAACAATGGCTGAA	TTCAGCC	gwa	AKIP1	chr11	8822700	8981626	rs11042125	8938049	3692	4441	3408	2202	2048	2061	6012	4856	3199	2301	1433	1429	6764	4306	1540	821	1070	568
242	sr0243	GTATCTGAATAACCAGGTGT	ACACCTG	gwa	ARHGEF17	chr11	72909662	73120425	rs7125949	73009084	4187	5543	3493	1995	1837	1320	6796	6996	3057	1602	1033	505	8211	6753	2138	1274	1722	553
243	sr0244	GAGGTTATTCAGAGCATAGT	ACTATGC	gwa	ARHGEF17	chr11	72909662	73120425	rs7125949	73009084	330	319	166	35	42	80	602	530	166	88	78	124	656	527	129	20	28	27
244	sr0245	CCTGCCTTTCTCAAGTTCCT	AGGAACT	gwa	ARHGEF17	chr11	72909662	73120425	rs7125949	73009084	2203	2534	1306	770	706	854	3477	3079	1362	961	668	421	3913	2841	752	338	343	221
245	sr0246	CCCGCCACATTTATGCCTAT	ATAGGCA	gwa	ARHGEF17	chr11	72909662	73120425	rs7125949	73009084	2529	3087	2539	1652	1633	2415	4061	3769	2483	1988	1284	1253	4517	4064	1366	937	1173	664
246	sr0247	AGCGGAAGTCCCTGTCAAAT	ATTTGAC	gwa	ARHGEF17	chr11	72909662	73120425	rs7125949	73009084	2298	1255	1087	1023	966	487	4455	1733	1070	713	658	143	4289	1842	561	334	407	90
247	sr0248	CTATTCTGCCTATATCGATA	TATCGAT	gwa	ARHGEF17	chr11	72909662	73120425	rs7125949	73009084	4234	2830	2776	2613	2782	3701	7229	3282	2295	2363	2119	1692	6248	3213	1367	1248	2017	1246
248	sr0249	GTTAAATCTAAGCAGCATGA	TCATGCT	gwa	ARHGEF17	chr11	72909662	73120425	rs7125949	73009084	1400	2054	2420	2382	2836	3137	2072	2267	1792	2039	1238	1090	2555	1938	831	655	1011	578
249	sr0250	CCCGATGCCTTATCCAAATT	AATTTGG	gwa	ASCL3	chr11	8919118	9074580	rs11042125	8938049	1061	1500	1327	580	587	969	1634	1883	1102	550	626	1010	1914	1793	703	294	365	359
250	sr0251	TCAGCAAAGTGGAAACCCTC	GAGGGTT	gwa	ASCL3	chr11	8919118	9074580	rs11042125	8938049	4847	1672	1399	1600	1964	2607	8706	2016	1353	1389	1090	1339	7423	2017	786	797	933	436
251	sr0252	AGCTGCGATCAAGTACATTA	TAATGTA	gwa	ASCL3	chr11	8919118	9074580	rs11042125	8938049	1701	2134	1495	597	748	1123	2981	2823	1538	968	594	737	3423	2768	653	328	352	371
252	sr0253	TCTACCTGACAAACTTCCTA	TAGGAAG	gwa	ASCL3	chr11	8919118	9074580	rs11042125	8938049	3351	4202	3741	2721	3006	3708	5094	5625	4065	3334	2083	2809	5644	5450	2048	1284	1679	1344
253	sr0254	CGGGTGAAATGTGTCAATGA	TCATTGA	gwa	ASCL3	chr11	8919118	9074580	rs11042125	8938049	2137	2568	1276	564	397	356	3312	3099	1271	468	321	106	3901	2574	866	442	414	158
254	sr0255	CGACTCTCTTATCCTGGGAA	TTCCCAG	gwa	ASCL3	chr11	8919118	9074580	rs11042125	8938049	16	50	29	10	1	28	42	30	35	49	61	56	32	32	14	0	3	0
255	sr0256	CAGTCAAATAACCACCAGTA	TACTGGT	gwa	C11orf16	chr11	8901622	9064553	rs11042125	8938049	1459	1118	440	231	232	253	2142	1464	476	198	99	104	2541	1087	137	69	76	59
256	sr0257	CTGGAATGGCAAAGCTGCTA	TAGCAGC	gwa	C11orf16	chr11	8901622	9064553	rs11042125	8938049	1785	1644	842	455	363	222	2864	2444	822	375	197	72	3007	2343	715	299	332	146
257	sr0258	CCACAGGTAACAGTCAAATA	TATTTGA	gwa	C11orf16	chr11	8901622	9064553	rs11042125	8938049	1697	2066	1034	497	286	467	2701	2412	998	300	93	136	2964	2034	605	255	205	137
258	sr0259	CCCAGAGAGCATCAAAGGAA	TTCCTTT	gwa	C11orf16	chr11	8901622	9064553	rs11042125	8938049	1612	1681	1185	437	405	733	2496	1981	1022	490	280	454	2796	1812	514	220	208	205
259	sr0260	CCAACATCTGCAAAGAAGAA	TTCTTCT	gwa	C11orf16	chr11	8901622	9064553	rs11042125	8938049	1286	1979	2196	1792	1898	1914	2155	2122	1597	1643	1275	833	2365	1924	958	643	829	513
260	sr0261	GTTCATTTCTGGAATGGCAA	TTGCCAT	gwa	C11orf16	chr11	8901622	9064553	rs11042125	8938049	250	305	346	371	716	1366	429	345	206	347	231	308	478	415	168	118	199	205
261	sr0262	CTGGTCGACTTCGAAGAGTT	AACTCTT	gwa	CABP2	chr11	67246417	67400899	rs2302264	67207426	2984	3847	3661	2766	3182	4153	4857	5165	3333	3291	2243	2126	5414	4244	1920	1458	2023	958
262	sr0263	CGAAGAGTTTGTGCGAATGA	TCATTCG	gwa	CABP2	chr11	67246417	67400899	rs2302264	67207426	4112	5051	5318	5769	8239	10771	7153	6474	5158	7032	5862	6422	7817	5967	2885	2393	4085	2635
263	sr0264	CCAGGGCTACTCGGTGCTCA	TGAGCAC	gwa	CABP2	chr11	67246417	67400899	rs2302264	67207426	836	1006	772	570	701	508	1297	1162	619	385	151	107	1478	1191	396	188	190	54
264	sr0265	GCTGGCAGAGACGGCAGACA	TGTCTGC	gwa	CABP2	chr11	67246417	67400899	rs2302264	67207426	2708	2841	1670	655	654	514	4434	4649	1687	785	442	330	5391	3781	979	306	335	244
265	sr0266	CATCGAGATCTCACAGCAAA	TTTGCTG	gwa	CABP2	chr11	67246417	67400899	rs2302264	67207426	3700	4171	2827	1355	1494	2236	6050	5020	2629	1578	865	1095	6427	4862	1733	871	1062	836
266	sr0267	CCCTTCCACTACTTATGTTT	AAACATA	gwa	CABP4	chr11	67112817	67269245	rs2302264	67207426	4395	3045	2356	2047	2464	3393	7464	3296	2164	2352	1525	2180	6589	3110	1365	787	1200	905
267	sr0268	CACCGTAGACTTTGACGAGT	ACTCGTC	gwa	CABP4	chr11	67112817	67269245	rs2302264	67207426	1831	2375	1866	1183	1339	2124	2853	2814	1755	1402	857	1168	3502	2698	1044	539	808	588
268	sr0269	GAGGAGTTTGTAGAACTGAT	ATCAGTT	gwa	CABP4	chr11	67112817	67269245	rs2302264	67207426	784	924	774	374	601	727	1162	1135	580	433	292	563	1403	1010	236	177	183	108
269	sr0270	AGGCTCCAGGAGGGAATATC	GATATTC	gwa	CABP4	chr11	67112817	67269245	rs2302264	67207426	4159	2315	1887	918	1222	1904	7896	2513	1651	1075	922	1746	7125	2635	839	451	616	665
270	sr0271	GCCTCAATGTTGGCTTGTTA	TAACAAG	gwa	CABP4	chr11	67112817	67269245	rs2302264	67207426	4438	2110	1070	765	758	971	7724	3148	1531	1208	893	721	6679	2436	781	493	673	392
271	sr0272	GGACAGGGATGGACGAATTA	TAATTCG	gwa	CABP4	chr11	67112817	67269245	rs2302264	67207426	3696	2274	1520	852	806	1289	6326	2591	1313	881	612	541	5829	2067	651	437	634	396
272	sr0273	TGTAGAACTGATAGGCCCAA	TTGGGCC	gwa	CABP4	chr11	67112817	67269245	rs2302264	67207426	1876	2470	2477	1889	1987	2814	3120	2861	1799	1564	898	1042	3425	3041	1300	732	1088	807
273	sr0274	ACGTGGACCTGGTGTTGTTT	AAACAAC	gwa	CARNS1	chr11	67073148	67233078	rs2302264	67207426	5025	2921	1108	240	232	507	8953	3272	915	291	159	195	8141	3270	618	132	173	187
274	sr0275	TGACATTCCTGGATGACTTT	AAAGTCA	gwa	CARNS1	chr11	67073148	67233078	rs2302264	67207426	7137	3883	2159	788	862	1261	12505	4119	1726	1083	496	450	10679	3576	1089	427	540	365
275	sr0276	CCAGAGCAGCAGGGCAATTT	AAATTGC	gwa	CARNS1	chr11	67073148	67233078	rs2302264	67207426	6478	2294	905	437	277	235	11326	3476	1006	408	198	66	9710	2723	694	208	149	74
276	sr0277	TGGCTTCTACCTGCGTGATT	AATCACG	gwa	CARNS1	chr11	67073148	67233078	rs2302264	67207426	4662	2749	1842	1258	1732	1698	8528	4206	2616	1295	671	1088	7753	3321	1352	515	521	567
277	sr0278	CTGCCTTTGTCTCCGACAAT	ATTGTCG	gwa	CARNS1	chr11	67073148	67233078	rs2302264	67207426	4387	2285	1612	753	871	1408	7568	2945	1533	785	406	830	6638	2838	833	251	224	256
278	sr0279	GACCGCTGTTTAACGACTTT	AAAGTCG	gwa	CDK2AP2	chr11	67233960	67385658	rs2302264	67207426	4775	2938	2026	1432	1584	1841	9603	3655	2081	2061	1440	1061	8208	2984	1635	1028	1596	765
279	sr0280	AGTGTTGCCCACCGGAACTT	AAGTTCC	gwa	CDK2AP2	chr11	67233960	67385658	rs2302264	67207426	5441	3606	3377	2533	2703	4952	9433	4349	2472	2363	1706	2376	8670	3977	1756	913	1866	1316
280	sr0281	CGCTCCTTTCAGACCGCTGT	ACAGCGG	gwa	CDK2AP2	chr11	67233960	67385658	rs2302264	67207426	2040	746	123	10	9	46	3812	1387	142	35	20	30	4171	977	58	12	34	0
281	sr0282	CAAAGAGATCCGGCCTACCT	AGGTAGG	gwa	CDK2AP2	chr11	67233960	67385658	rs2302264	67207426	5336	2723	2513	1899	2167	2566	9001	3722	1985	2066	1422	1515	7605	3136	1250	687	688	563
282	sr0283	GCCTTCCATGGGCTACGTGC	GCACGTA	gwa	CDK2AP2	chr11	67233960	67385658	rs2302264	67207426	1555	2388	2123	1670	1764	2865	2485	2867	1935	1357	749	1191	3104	2714	1364	639	849	546
283	sr0284	GCTGTCAGTCATAGAGGAGA	TCTCCTC	gwa	CDK2AP2	chr11	67233960	67385658	rs2302264	67207426	2484	3546	3525	3595	4442	4778	3803	4084	2962	3449	2800	2031	4568	3931	2294	1955	2558	1168
284	sr0285	GCGCCTGAAGAGAGGTATCA	TGATACC	gwa	CDK2AP2	chr11	67233960	67385658	rs2302264	67207426	4080	2083	623	279	211	147	7059	2589	596	86	120	64	6802	2316	483	53	35	17
285	sr0286	CCACAGGATTTCCTGAAAGT	ACTTTCA	gwa	CLCF1	chr11	67091638	67251648	rs2302264	67207426	1308	1247	859	545	500	541	1943	1556	692	387	271	233	2219	1450	530	235	229	122
286	sr0287	GAAACAAACATGGTGGCAAT	ATTGCCA	gwa	CLCF1	chr11	67091638	67251648	rs2302264	67207426	1443	1440	1937	1903	1926	2076	2225	2125	1597	2060	1621	1083	2493	2045	854	882	1065	456
287	sr0288	CCTGAAAGTTTACAATGCAG	CTGCATT	gwa	CLCF1	chr11	67091638	67251648	rs2302264	67207426	1723	2606	2484	2314	2789	3575	2695	2938	2439	2754	1688	1575	3148	2395	1469	914	1213	900
288	sr0289	GCGAAGCCTCAATGACAAAC	GTTTGTC	gwa	CLCF1	chr11	67091638	67251648	rs2302264	67207426	1232	1838	1252	301	142	208	2148	2625	1141	480	209	230	2802	2230	691	236	147	66
289	sr0290	CCTCGAATTGTCTTCCAGTA	TACTGGA	gwa	CLCF1	chr11	67091638	67251648	rs2302264	67207426	767	1108	914	518	379	1106	1204	1345	779	535	289	846	1431	1370	462	215	226	208
290	sr0291	CAACCGGCTCAAGAAGAAGA	TCTTCTT	gwa	CLCF1	chr11	67091638	67251648	rs2302264	67207426	1278	1809	1629	1327	1379	1166	2110	2359	1370	1160	711	411	2366	2197	921	435	591	321
291	sr0292	CATGGTGGCAATTCTACACA	TGTGTAG	gwa	CLCF1	chr11	67091638	67251648	rs2302264	67207426	1583	2085	1492	661	731	932	2662	2742	1304	1065	568	742	2962	2309	957	506	552	430
292	sr0293	CGCCCAGCTTTCCTCACTGT	ACAGTGA	gwa	CORO1B	chr11	67165517	67321292	rs2302264	67207426	1436	1824	1595	1211	1735	1632	2431	2534	1385	1019	1001	821	2742	2266	614	278	652	382
293	sr0294	CCTCACAACGACGAAGTCAT	ATGACTT	gwa	CORO1B	chr11	67165517	67321292	rs2302264	67207426	1304	842	405	390	402	219	2443	1058	308	122	99	50	2313	753	347	166	79	68
294	sr0295	CGTGGTACTCATCTGGAATG	CATTCCA	gwa	CORO1B	chr11	67165517	67321292	rs2302264	67207426	3276	1555	832	514	489	1217	5627	2013	999	880	690	1161	4822	1763	510	381	823	449
295	sr0296	GTCAAGAACGACCAGTGCTA	TAGCACT	gwa	CORO1B	chr11	67165517	67321292	rs2302264	67207426	3424	1409	672	266	175	228	6126	2040	528	140	46	39	5588	1756	384	164	68	65
296	sr0297	GCCCGGTTCTACAAACTGCA	TGCAGTT	gwa	CORO1B	chr11	67165517	67321292	rs2302264	67207426	2242	1321	1043	713	857	1283	4222	1629	1151	994	692	899	3847	1345	568	324	814	367
297	sr0298	GAGTATGTAGGCGTGTTATT	AATAACA	gwa	FAM168A	chr11	73077027	73419228	rs7125949	73009084	5760	3916	2879	1199	1108	1183	10288	4122	2645	1437	741	638	9049	3476	1081	367	386	357
298	sr0299	CCTATCAGACGGCCATGTAT	ATACATG	gwa	FAM168A	chr11	73077027	73419228	rs7125949	73009084	5104	2569	1577	721	649	1087	8111	3283	1331	639	390	509	7347	3250	1059	391	698	317
299	sr0300	CTGTCTCCATGCCAACATAT	ATATGTT	gwa	FAM168A	chr11	73077027	73419228	rs7125949	73009084	4839	3246	2111	1813	2231	3420	8271	3744	2036	1692	1030	1333	7022	3651	1633	1561	1571	1883
300	sr0301	CCCACCAATAGTCCCAGTTA	TAACTGG	gwa	FAM168A	chr11	73077027	73419228	rs7125949	73009084	5361	2738	1431	1006	830	646	9104	2809	1730	1339	1390	492	8158	2616	662	383	453	138
301	sr0302	CTCTGCGGCTTTCAGATATA	TATATCT	gwa	FAM168A	chr11	73077027	73419228	rs7125949	73009084	4811	3295	2555	2117	3045	3735	8213	3864	2034	2104	2500	3288	7619	3390	1177	1186	1856	1268
302	sr0303	ACCATTCTGTCAGCCTATGT	ACATAGG	gwa	GPR152	chr11	67178771	67330200	rs2302264	67207426	4346	2823	1670	721	954	956	7120	3097	1520	818	569	636	6176	2923	713	249	390	312
303	sr0304	CCGCTTCTACTACTTCCTAT	ATAGGAA	gwa	GPR152	chr11	67178771	67330200	rs2302264	67207426	3918	2719	1901	767	565	802	7054	3355	1773	543	373	355	6190	3158	823	347	416	126
304	sr0305	CGACTACCTGATCCTACTCA	TGAGTAG	gwa	GPR152	chr11	67178771	67330200	rs2302264	67207426	263	280	178	73	73	55	367	356	91	39	18	23	483	356	136	142	210	32
305	sr0306	CAGATCCTAGAGATCCGGCA	TGCCGGA	gwa	GPR152	chr11	67178771	67330200	rs2302264	67207426	585	614	515	244	229	317	917	984	422	279	167	206	975	747	308	101	152	80
306	sr0307	GCTAGATTCTGAGGGTCCAA	TTGGACC	gwa	GPR152	chr11	67178771	67330200	rs2302264	67207426	4072	2437	1787	895	1049	1482	6864	3053	1420	791	407	680	6048	2740	628	330	489	349
307	sr0308	CTGCTGATCCATGAGGTCCT	AGGACCT	gwa	GSTP1	chr11	67241065	67394124	rs2302264	67207426	3901	2644	1674	1900	1571	1235	6570	2627	1554	1167	999	599	6172	2787	884	644	979	403
308	sr0309	ACTCAAAGCCTCCTGCCTAT	ATAGGCA	gwa	GSTP1	chr11	67241065	67394124	rs2302264	67207426	1966	2318	1676	1020	1037	1753	3093	3123	1503	1147	584	1043	3581	2814	996	540	911	530
309	sr0310	CCTGGTGGACATGGTGAATG	CATTCAC	gwa	GSTP1	chr11	67241065	67394124	rs2302264	67207426	4059	2134	902	620	416	133	7241	2449	990	855	359	176	6247	2098	464	236	134	25
310	sr0311	CGCTGACTACAACCTGCTGG	CCAGCAG	gwa	GSTP1	chr11	67241065	67394124	rs2302264	67207426	5060	2001	1048	607	466	703	9058	2682	739	441	126	203	7998	1862	528	244	162	107
311	sr0312	GCTGCAAATACATCTCCCTC	GAGGGAG	gwa	GSTP1	chr11	67241065	67394124	rs2302264	67207426	4155	2656	1531	1322	1634	2031	7092	2689	1340	1137	845	906	6597	2281	777	540	862	659
312	sr0313	TCATTGTGGGAGACCAGATC	GATCTGG	gwa	GSTP1	chr11	67241065	67394124	rs2302264	67207426	4985	2038	896	313	304	168	8970	2634	801	247	66	46	7398	2050	430	154	194	80
313	sr0314	CCTCACCCTGTACCAGTCCA	TGGACTG	gwa	GSTP1	chr11	67241065	67394124	rs2302264	67207426	3310	2160	1676	886	1310	1566	5550	2631	1806	1283	1020	775	5060	2425	1028	308	428	338
314	sr0315	GCCTATATAATCTCATCTCT	AGAGATG	gwa	NRIP3	chr11	8962122	9135596	rs11042125	8938049	2494	3298	2595	2121	2829	2608	3739	3727	1898	1270	1107	704	4397	3539	1102	598	1219	717
315	sr0316	CCAAGGACATGCAACCTCAT	ATGAGGT	gwa	NRIP3	chr11	8962122	9135596	rs11042125	8938049	4089	2001	851	365	674	606	7071	2341	909	488	351	258	6111	2033	293	63	103	48
316	sr0317	GTGCATCATAAACTTGGATA	TATCCAA	gwa	NRIP3	chr11	8962122	9135596	rs11042125	8938049	5857	2536	925	224	208	164	10587	3161	699	255	110	94	8927	2400	237	38	40	43
317	sr0318	GTGGAGACAGTCTCTTTGAA	TTCAAAG	gwa	NRIP3	chr11	8962122	9135596	rs11042125	8938049	332	375	147	102	89	106	516	406	162	91	31	63	658	420	58	5	27	18
318	sr0319	GTGGTTGATGACAATGAGAA	TTCTCAT	gwa	NRIP3	chr11	8962122	9135596	rs11042125	8938049	2464	3082	2039	966	869	1220	3962	3716	1799	941	483	478	4482	3934	1312	554	652	432
319	sr0320	CCTGGGCAGCCTTCATATTT	AAATATG	gwa	P2RY6	chr11	72865549	73049670	rs7125949	73009084	3454	2387	2046	2059	2976	6053	5869	3217	2249	2283	1482	2794	5299	2764	1256	1118	1640	1456
320	sr0321	CCCAAACCATGCGGAGAATT	AATTCTC	gwa	P2RY6	chr11	72865549	73049670	rs7125949	73009084	5616	4082	3239	3604	4563	10684	9267	4184	3209	3020	2195	4704	7913	3664	1732	1060	1583	1397
321	sr0322	TGGTCCGCTTCCTCTTCTAT	ATAGAAG	gwa	P2RY6	chr11	72865549	73049670	rs7125949	73009084	2388	1923	1379	480	512	314	4438	2156	1320	755	489	416	4060	2078	757	355	476	216
322	sr0323	CTCTGGCTGACCTGCTATAT	ATATAGC	gwa	P2RY6	chr11	72865549	73049670	rs7125949	73009084	4846	1517	319	118	127	128	7988	2805	340	193	51	72	7346	1998	125	139	98	23
323	sr0324	CCTCTTCTACTTCACCCAGA	TCTGGGT	gwa	P2RY6	chr11	72865549	73049670	rs7125949	73009084	1830	2134	1485	1208	1196	1172	2906	2464	1540	1159	1053	637	3201	2374	876	734	898	346
324	sr0325	CCACTATATGCCCTATGGCA	TGCCATA	gwa	P2RY6	chr11	72865549	73049670	rs7125949	73009084	1427	1417	848	398	439	462	2347	2024	911	502	328	346	2802	2091	495	217	402	248
325	sr0326	CCTACAGAAACTCACAGCCA	TGGCTGT	gwa	P2RY6	chr11	72865549	73049670	rs7125949	73009084	2371	1649	726	273	272	546	3592	2438	696	258	92	250	4030	1964	268	115	112	85
326	sr0327	AGTGGCGCATGCAGAACATT	AATGTTC	gwa	PITPNM1	chr11	67219238	67382843	rs2302264	67207426	4331	1813	757	150	168	173	8180	2967	756	171	42	103	7667	2765	518	144	204	55
327	sr0328	GCCTATAAGCTGTGCAAGGT	ACCTTGC	gwa	PITPNM1	chr11	67219238	67382843	rs2302264	67207426	1073	1195	665	317	265	315	1858	1815	730	240	150	48	2177	1602	400	210	172	144
328	sr0329	CCATTGAAATTGAGACCTAT	ATAGGTC	gwa	PITPNM1	chr11	67219238	67382843	rs2302264	67207426	2834	2945	1835	1429	1208	759	4817	3493	1888	1467	956	402	4918	3177	1233	684	695	331
329	sr0330	TCCGGCTACCTGATCGTGTA	TACACGA	gwa	PITPNM1	chr11	67219238	67382843	rs2302264	67207426	4636	2966	2349	1888	2403	1846	7177	3204	1799	1061	672	488	6524	4221	1696	995	1469	579
330	sr0331	CAAGGAGATGACCAAGTGGA	TCCACTT	gwa	PITPNM1	chr11	67219238	67382843	rs2302264	67207426	1711	1552	613	125	92	124	2710	2471	696	120	56	73	3107	1914	357	57	97	49
331	sr0332	CGTCACGCTCACTGGAGAGA	TCTCTCC	gwa	PITPNM1	chr11	67219238	67382843	rs2302264	67207426	1398	1649	1556	1321	1550	2322	2434	2170	1424	1080	741	1267	2739	2040	888	529	753	569
332	sr0333	GCCGGTTATGGGTCTCCCAA	TTGGGAG	gwa	PITPNM1	chr11	67219238	67382843	rs2302264	67207426	1908	2687	3115	2301	2321	2258	3169	3495	2948	3180	2214	1384	3787	3590	2054	1226	1635	799
333	sr0334	CGCTTGAAGTCTTCACATCT	AGATGTG	gwa	PLEKHB1	chr11	73247222	73413864	rs7125949	73009084	1422	1564	1160	481	450	285	2139	1993	1039	573	319	258	2487	1732	526	257	274	113
334	sr0335	GCTGAAGAGTTATCAGTCCT	AGGACTG	gwa	PLEKHB1	chr11	73247222	73413864	rs7125949	73009084	2805	3451	1614	356	350	392	4635	4195	1137	374	145	125	5531	4049	660	109	122	105
335	sr0336	AGCCCGTACCAAGACTACTA	TAGTAGT	gwa	PLEKHB1	chr11	73247222	73413864	rs7125949	73009084	3536	2100	1127	381	252	363	6787	2998	1329	389	208	130	6587	2439	657	192	248	182
336	sr0337	ACTTCAATGTCCGTGACATA	TATGTCA	gwa	PLEKHB1	chr11	73247222	73413864	rs7125949	73009084	5418	4275	2077	715	559	627	8769	4419	1559	509	265	417	7834	3754	665	176	239	114
337	sr0338	GGGATACTACCACGATGAGA	TCTCATC	gwa	PLEKHB1	chr11	73247222	73413864	rs7125949	73009084	4361	3054	1832	946	857	1514	8262	2981	1854	1461	823	1528	7273	3034	1131	665	750	569
338	sr0339	GCACAGCAAATACGACTTCA	TGAAGTC	gwa	PLEKHB1	chr11	73247222	73413864	rs7125949	73009084	1763	2575	1764	755	911	1399	3032	2587	1235	632	391	591	3470	3097	1184	359	457	401
339	sr0340	CGTGTGCTCATCCACTTCAA	TTGAAGT	gwa	PLEKHB1	chr11	73247222	73413864	rs7125949	73009084	2102	2840	2611	2224	2559	2320	3493	3853	2498	2607	1930	1476	4046	3513	1551	867	1312	920
340	sr0341	CCTACCCGGTTGTGAAGAGG	CCTCTTC	gwa	POLD4	chr11	67078235	67231067	rs2302264	67207426	1437	1932	1612	1365	1207	948	2163	2357	1433	1104	710	306	2466	2308	806	478	545	225
341	sr0342	CCCGCTTCCAGTGCAGTCTC	GAGACTG	gwa	POLD4	chr11	67078235	67231067	rs2302264	67207426	2846	3116	1643	696	384	284	4516	3729	1495	551	258	115	5140	3217	920	222	148	106
342	sr0343	AGTCTCTGGCATCTCTATCC	GGATAGA	gwa	POLD4	chr11	67078235	67231067	rs2302264	67207426	4161	2060	1006	250	84	34	7065	2316	437	121	42	19	6497	2214	303	151	85	47
343	sr0344	TGAGGCAGTTTGACCTGGCC	GGCCAGG	gwa	POLD4	chr11	67078235	67231067	rs2302264	67207426	835	1101	1305	879	933	673	1499	1834	1635	1270	867	605	1801	1633	648	530	639	276
344	sr0345	AGTCAGACATGGACAGTTGA	TCAACTG	gwa	POLD4	chr11	67078235	67231067	rs2302264	67207426	3269	1612	278	53	75	43	5543	1749	296	71	47	58	5127	2022	260	102	60	54
345	sr0346	CTGGTGTCGGGCCAAGCAGA	TCTGCTT	gwa	POLD4	chr11	67078235	67231067	rs2302264	67207426	2194	1426	389	101	158	140	3882	2435	380	187	73	66	4465	1721	257	75	106	11
346	sr0347	GAGACCCTCATGTGCTCTTT	AAAGAGC	gwa	PPP1CA	chr11	67125651	67279376	rs2302264	67207426	2274	1285	663	282	277	190	4098	1998	655	363	312	99	3666	1494	323	182	258	71
347	sr0348	AGATGATGGATTGATTGTAC	GTACAAT	gwa	PPP1CA	chr11	67125651	67279376	rs2302264	67207426	4994	2732	1458	980	813	1053	9174	3462	1598	975	568	419	7861	2415	518	432	468	268
348	sr0349	ACTACGACCTTCTGCGACTA	TAGTCGC	gwa	PPP1CA	chr11	67125651	67279376	rs2302264	67207426	4885	2739	1867	1155	1509	2196	8549	3168	1861	1017	713	842	7334	2647	965	354	583	334
349	sr0350	GCTGCTGGCCTATAAGATCA	TGATCTT	gwa	PPP1CA	chr11	67125651	67279376	rs2302264	67207426	1706	2092	1773	1557	1667	852	2588	2701	1554	1116	641	529	3114	2580	1007	525	717	320
350	sr0351	CCGCAATTCCGCCAAAGCCA	TGGCTTT	gwa	PPP1CA	chr11	67125651	67279376	rs2302264	67207426	1558	1872	2049	868	824	1654	2331	2759	1530	891	437	890	2673	2450	927	435	419	500
351	sr0352	TGAGTGCAAGAGACGCTACA	TGTAGCG	gwa	PPP1CA	chr11	67125651	67279376	rs2302264	67207426	1955	1835	1304	802	419	410	3198	2428	1195	710	234	188	3600	2433	961	396	367	184
352	sr0353	TGAGTGACCTGCACGCCTTT	AAAGGCG	gwa	PTPRCAP	chr11	67162980	67315153	rs2302264	67207426	3146	1820	1604	1421	1713	2606	5694	2135	963	1139	783	1312	5136	1921	840	664	659	710
353	sr0354	GGTCCACAGACAATGACCTT	AAGGTCA	gwa	PTPRCAP	chr11	67162980	67315153	rs2302264	67207426	4112	2340	1399	1220	1605	1937	7047	2964	1204	1255	721	912	6351	2318	614	323	383	328
354	sr0355	ACAGGCATCAGGCAACCATT	AATGGTT	gwa	PTPRCAP	chr11	67162980	67315153	rs2302264	67207426	516	360	226	212	204	204	903	555	198	114	74	65	977	674	204	130	179	116
355	sr0356	ATGAGCAGGACACAGACTAT	ATAGTCT	gwa	PTPRCAP	chr11	67162980	67315153	rs2302264	67207426	3834	2137	1103	414	544	598	6633	2463	1060	496	297	401	5917	2061	474	208	172	145
356	sr0357	GAAGGCGAGCAGCAATGTGG	CCACATT	gwa	PTPRCAP	chr11	67162980	67315153	rs2302264	67207426	491	602	592	404	414	262	914	1056	586	496	321	244	1183	842	292	189	288	174
357	sr0358	TCCATGTCACCGCACTGTAG	CTACAGT	gwa	PTPRCAP	chr11	67162980	67315153	rs2302264	67207426	5431	2480	511	120	67	131	8999	2892	595	144	56	133	7441	2681	421	103	87	80
358	sr0359	TGAGCGACAGGAGGATGAGC	GCTCATC	gwa	PTPRCAP	chr11	67162980	67315153	rs2302264	67207426	900	1216	673	475	440	319	1588	1665	734	515	277	276	1952	1513	414	98	134	88
359	sr0360	TGCCTTGGAGAGGAGGATTT	AAATCCT	gwa	RAD9A	chr11	67049422	67205883	rs2302264	67207426	3808	2535	2351	3073	2654	1576	6478	2887	1685	1329	710	387	6071	2692	890	549	415	266
360	sr0361	GAAGACTCACAACCTGTCCT	AGGACAG	gwa	RAD9A	chr11	67049422	67205883	rs2302264	67207426	651	765	859	636	574	440	1008	1201	879	404	214	112	1360	1140	505	217	214	139
361	sr0362	GATACTCTTTGGCGCTGACT	AGTCAGC	gwa	RAD9A	chr11	67049422	67205883	rs2302264	67207426	4660	2211	1757	2783	3659	5698	7841	3241	1631	2007	1189	1309	6980	2695	1273	1050	1644	696
362	sr0363	GCAAACTTGAATCTTAGCAT	ATGCTAA	gwa	RAD9A	chr11	67049422	67205883	rs2302264	67207426	1259	1045	961	792	895	1172	2160	1608	832	715	636	443	2361	1440	462	344	627	351
363	sr0364	CCCGCTCTTCTTCCAGCAAT	ATTGCTG	gwa	RAD9A	chr11	67049422	67205883	rs2302264	67207426	1161	810	347	178	139	162	1711	1373	391	153	99	120	1789	1107	260	53	70	52
364	sr0365	GCGGAAGACAGTGAGGGTGA	TCACCCT	gwa	RAD9A	chr11	67049422	67205883	rs2302264	67207426	742	945	884	595	604	725	1249	1238	698	456	409	531	1473	1215	425	321	384	239
365	sr0366	CGGACAAGTTCAATGGTGTC	GACACCA	gwa	RELT	chr11	72977404	73148519	rs7125949	73009084	972	1222	1036	943	1366	1187	1650	1576	983	1339	1078	736	1796	1645	911	648	842	282
366	sr0367	GACATCAACAACCCTTTGGC	GCCAAAG	gwa	RELT	chr11	72977404	73148519	rs7125949	73009084	1348	906	354	123	101	106	2230	1631	452	194	111	65	2514	1374	196	52	101	66
367	sr0368	ACCCAGGGCAGGGCACATTA	TAATGTG	gwa	RELT	chr11	72977404	73148519	rs7125949	73009084	3931	1830	1410	1167	1651	3345	6344	2505	1578	1729	1706	2284	5574	2445	872	755	1445	1201
368	sr0369	GCGCTTGATCACAGAGAAGA	TCTTCTC	gwa	RELT	chr11	72977404	73148519	rs7125949	73009084	3123	4155	2994	1646	1872	1658	5311	5125	2522	1936	1180	872	6371	4921	1551	980	1248	643
369	sr0370	GCTGAAAGAGTACCACAGCA	TGCTGTG	gwa	RELT	chr11	72977404	73148519	rs7125949	73009084	2224	2114	1286	528	412	233	3656	3128	1226	539	260	116	4280	2697	891	260	283	96
370	sr0371	CCCGCGTTCCATGTCAACCA	TGGTTGA	gwa	RELT	chr11	72977404	73148519	rs7125949	73009084	2016	2417	1748	1125	717	612	3290	3038	1685	985	478	333	3860	3299	1229	792	619	348
371	sr0372	AGTGGCGGAAGCCGTACAAA	TTTGTAC	gwa	RELT	chr11	72977404	73148519	rs7125949	73009084	2512	917	324	144	149	97	5082	1801	497	164	68	81	5172	1411	167	69	88	36
372	sr0373	CCAGGCTACTTTGGGAAAGT	ACTTTCC	gwa	RPL27A	chr11	8593994	8751419			2158	1638	605	200	215	208	3398	2204	619	149	72	45	3674	1801	376	205	128	38
373	sr0374	ATGAGAGAATGTACCCTAAT	ATTAGGG	gwa	RPL27A	chr11	8593994	8751419			6376	2916	1957	1609	2897	2434	12174	3677	2118	2039	2058	1486	9765	2906	943	609	1135	692
374	sr0375	CCGGATCAACTTCGACAAAT	ATTTGTC	gwa	RPL27A	chr11	8593994	8751419			1800	724	67	2	15	13	2848	984	91	1	3	19	3276	598	45	13	11	1
375	sr0376	AGCCCAGGTTCTAGTACTTA	TAAGTAC	gwa	RPL27A	chr11	8593994	8751419			3187	1856	1117	652	355	383	5833	2757	1019	362	184	82	5552	2198	293	183	97	59
376	sr0377	GCTACTACAAAGTTCTGGGA	TCCCAGA	gwa	RPL27A	chr11	8593994	8751419			1756	2142	1840	1197	1127	1705	2734	2338	1476	1402	847	816	2985	2449	1221	605	1007	543
377	sr0378	CCATCATTGATGTGGTGCGA	TCGCACC	gwa	RPL27A	chr11	8593994	8751419			2079	3034	1969	1142	1405	2223	3409	2859	1718	1272	947	1321	3808	3197	1128	570	788	649
378	sr0379	ACATCAAACTGACCGACTTT	AAAGTCG	gwa	RPS6KB2	chr11	67085934	67242879	rs2302264	67207426	2674	646	474	276	429	382	4969	771	403	243	119	86	3670	876	142	80	269	169
379	sr0380	GTACGACATGCTCACTGGAT	ATCCAGT	gwa	RPS6KB2	chr11	67085934	67242879	rs2302264	67207426	4092	2108	1186	370	495	631	7010	2952	1244	581	308	362	6729	2446	790	253	299	244
380	sr0381	GCCAGTTTGATACCCGCTTC	GAAGCGG	gwa	RPS6KB2	chr11	67085934	67242879	rs2302264	67207426	2688	1794	889	430	419	528	4401	3223	966	373	275	281	4937	2352	461	204	222	102
381	sr0382	GGACGTGAGCCAGTTTGATA	TATCAAA	gwa	RPS6KB2	chr11	67085934	67242879	rs2302264	67207426	2276	1360	880	341	191	157	4028	2235	843	561	284	153	3806	1646	462	241	148	37
382	sr0383	AGCGGAACATTCTAGAGTCA	TGACTCT	gwa	RPS6KB2	chr11	67085934	67242879	rs2302264	67207426	4198	2367	1648	895	526	541	6841	3490	1325	756	398	246	6697	3087	1209	401	380	164
383	sr0384	GCCATGAAAGTCCTAAGGAA	TTCCTTA	gwa	RPS6KB2	chr11	67085934	67242879	rs2302264	67207426	938	1494	1466	1597	1793	1082	1542	1652	1256	1633	1355	629	2030	1523	594	634	763	237
384	sr0385	ACCGCAGAGAACCGGAAGAA	TTCTTCC	gwa	RPS6KB2	chr11	67085934	67242879	rs2302264	67207426	4841	2108	1679	874	1034	1907	7908	2780	1511	1064	1006	1382	6996	2395	784	412	581	631
385	sr0386	CCCGATTTATTGACAAAGTT	AACTTTG	gwa	SBF2	chr11	9760213	10425754	rs7936461	10040886	2236	2927	2347	1889	2378	3190	3555	3482	2234	2170	1764	1598	3878	3171	1346	1073	1920	1214
386	sr0387	CCGTTCAAGACCCGAGTATT	AATACTC	gwa	SBF2	chr11	9760213	10425754	rs7936461	10040886	6427	2312	1004	317	569	364	11065	3396	1104	439	154	170	9200	2606	539	230	95	129
387	sr0388	CATTGACTCAGATCGACATT	AATGTCG	gwa	SBF2	chr11	9760213	10425754	rs7936461	10040886	5222	3385	2233	2912	4338	6438	8980	3354	1326	1266	968	1026	7883	2980	1004	889	1860	1657
388	sr0389	CCGAATGTATTCACCTCTCT	AGAGAGG	gwa	SBF2	chr11	9760213	10425754	rs7936461	10040886	2955	3064	1554	827	656	721	4545	4036	1280	671	311	347	5442	3075	650	195	206	104
389	sr0390	CCCTGTATCTTGCACTAAAT	ATTTAGT	gwa	SBF2	chr11	9760213	10425754	rs7936461	10040886	4150	5635	2721	749	488	568	6626	6092	1630	336	168	113	7357	6143	1345	161	248	191
390	sr0391	GCGGTTCATTACCCGATTTA	TAAATCG	gwa	SBF2	chr11	9760213	10425754	rs7936461	10040886	2674	3008	2368	2235	2383	3309	4348	3837	2656	2570	1649	1787	5166	3730	1873	1346	1599	1405
391	sr0392	GTGTTGGTATCCAGATTATA	TATAATC	gwa	SBF2	chr11	9760213	10425754	rs7936461	10040886	3811	1864	482	179	153	279	6532	2340	383	64	83	75	6028	2707	400	201	120	75
392	sr0393	GCAATTATCGTTGCACTTGT	ACAAGTG	gwa	SCUBE2	chr11	9001046	9223150	rs11042125	8938049	3030	4250	3152	1317	1388	2223	4745	4996	2384	1220	571	1334	5484	5078	1741	536	630	466
393	sr0394	CCACAAACATAACCCAGTGT	ACACTGG	gwa	SCUBE2	chr11	9001046	9223150	rs11042125	8938049	4532	6586	5690	4685	5726	5049	7210	7576	5820	5569	4559	3565	8557	7248	3380	2556	3880	1937
394	sr0395	ATGTCAGCACAGTCGGGTAT	ATACCCG	gwa	SCUBE2	chr11	9001046	9223150	rs11042125	8938049	2861	1082	784	547	597	431	4739	1621	993	632	283	287	4177	1277	388	174	149	88
395	sr0396	CGGCTGCAAGAAAGGATTTA	TAAATCC	gwa	SCUBE2	chr11	9001046	9223150	rs11042125	8938049	3674	4684	4354	3049	3104	3514	6518	5898	3946	2912	1856	1872	7402	5788	2488	1578	1982	1293
396	sr0397	GTTGGCTCATGACGGTCATA	TATGACC	gwa	SCUBE2	chr11	9001046	9223150	rs11042125	8938049	3545	2354	1301	334	222	462	6294	2954	849	176	56	182	6060	2949	771	181	110	166
397	sr0398	ATGAACCTCGACGTGGCTAA	TTAGCCA	gwa	SCUBE2	chr11	9001046	9223150	rs11042125	8938049	3294	2001	1940	759	1049	1170	6208	2367	1905	1257	530	733	5297	2411	1062	654	598	344
398	sr0399	CTGTTGAGTTTGAGCTTGAA	TTCAAGC	gwa	SCUBE2	chr11	9001046	9223150	rs11042125	8938049	2011	2552	1769	868	666	602	3573	3382	1919	1028	567	515	4042	2911	748	366	436	229
399	sr0400	CGCTGCATTGGTCTATCCTT	AAGGATA	gwa	ST5	chr11	8674898	9042498	rs11042125	8938049	2624	3408	3588	3889	4728	6456	4507	4131	2847	2922	2058	2636	5041	3953	1747	1167	1769	1302
400	sr0401	CCAAAGAATTAACTCCATCT	AGATGGA	gwa	ST5	chr11	8674898	9042498	rs11042125	8938049	3745	5295	4999	3706	3963	5751	6300	6253	4321	3718	2329	2666	6814	5383	2525	1774	2518	1475
401	sr0402	AGCGAGTGGAGCAGTACTTA	TAAGTAC	gwa	ST5	chr11	8674898	9042498	rs11042125	8938049	2328	1196	348	31	13	26	4401	1743	249	31	13	10	4129	1288	81	32	14	8
402	sr0403	GCTTCGGTTATTTGGACAGA	TCTGTCC	gwa	ST5	chr11	8674898	9042498	rs11042125	8938049	2018	2732	1999	873	547	943	3252	3058	1343	863	378	464	3598	2915	1211	497	593	445
403	sr0404	ATATGAGGATGTGGACTTAA	TTAAGTC	gwa	ST5	chr11	8674898	9042498	rs11042125	8938049	4950	2900	2024	1116	862	1012	8033	3607	1917	991	580	192	7105	2676	759	382	482	304
404	sr0405	CCCAAGAGTAAGCCCAGTAA	TTACTGG	gwa	ST5	chr11	8674898	9042498	rs11042125	8938049	2377	2742	2424	1400	1543	2473	3803	3478	1996	1759	947	1459	4238	3196	1250	742	917	694
405	sr0406	GTCTATGTCCAGCATTGAAA	TTTCAAT	gwa	ST5	chr11	8674898	9042498	rs11042125	8938049	3121	1747	684	404	336	231	5227	1900	943	471	213	113	4970	2278	432	236	300	107
406	sr0407	GGCAAATAGGCACCGCACTT	AAGTGCG	gwa	TBC1D10C	chr11	67061383	67217561	rs2302264	67207426	4969	2452	2208	1203	1092	1860	8427	3459	2160	1134	579	782	7867	3177	1183	522	607	360
407	sr0408	CCGACCGCTATGGATTCATT	AATGAAT	gwa	TBC1D10C	chr11	67061383	67217561	rs2302264	67207426	6445	2848	2291	2071	2513	2688	11280	3437	1705	1429	964	927	9898	2993	1020	447	1213	663
408	sr0409	TCAAGGCCTACACCCTGTAT	ATACAGG	gwa	TBC1D10C	chr11	67061383	67217561	rs2302264	67207426	5187	2827	2031	1129	782	741	8990	3748	1521	874	462	354	8173	3187	760	585	540	298
409	sr0410	CTGAGAGGACCATGGACTTA	TAAGTCC	gwa	TBC1D10C	chr11	67061383	67217561	rs2302264	67207426	4291	2114	1184	482	435	495	7323	2611	1048	743	771	308	6549	1959	345	155	167	62
410	sr0411	CGGCGGTACAAGAAGGTAAA	TTTACCT	gwa	TBC1D10C	chr11	67061383	67217561	rs2302264	67207426	3866	3222	3552	4019	5421	4915	7894	4080	2989	2580	2091	1553	7521	3092	1340	1036	1549	586
411	sr0412	TGTTGGTGCCTGGAGTCTAT	ATAGACT	gwa	TMEM134	chr11	67191818	67346748	rs2302264	67207426	3323	1874	1373	1576	2011	3391	5819	2412	1217	1628	1035	1423	5292	2068	642	500	587	551
412	sr0413	CCAGAACCTGGAGAACGATG	CATCGTT	gwa	TMEM134	chr11	67191818	67346748	rs2302264	67207426	3320	1699	1109	781	888	530	6116	2233	775	479	265	133	5145	2075	644	288	450	242
413	sr0414	CTACCTGCCCTACTTCGAGA	TCTCGAA	gwa	TMEM134	chr11	67191818	67346748	rs2302264	67207426	3428	2230	1171	690	735	1121	5943	2461	1370	1328	937	965	4953	2050	797	560	792	481
414	sr0415	CCAACACCCTTTGATCCAGA	TCTGGAT	gwa	TMEM134	chr11	67191818	67346748	rs2302264	67207426	3391	2001	766	606	544	598	5702	2173	741	372	195	259	5013	2058	422	123	102	100
415	sr0416	CTTCATCTACTGCGCGGTCA	TGACCGC	gwa	TMEM134	chr11	67191818	67346748	rs2302264	67207426	3580	1703	1586	1006	1073	967	5910	2159	1488	1148	571	740	5017	1715	726	507	551	227
416	sr0417	GCTCTGTCACAATCAAGGTT	AACCTTG	gwa	TMEM9B	chr11	8928839	9095989	rs11042125	8938049	3319	4335	3917	2745	3193	5740	5126	5172	4040	3298	2059	3945	5736	5035	2021	1344	2072	2063
417	sr0418	CCTCATCAAAGAGCTGACTT	AAGTCAG	gwa	TMEM9B	chr11	8928839	9095989	rs11042125	8938049	3399	4190	3299	3414	5199	2925	5451	5035	3381	4464	4152	1609	5920	4411	1469	1503	2583	1065
418	sr0419	GATTGTGATTGCCTTCATGT	ACATGAA	gwa	TMEM9B	chr11	8928839	9095989	rs11042125	8938049	3857	1422	162	22	4	11	6220	2540	221	86	17	22	7300	1693	118	5	13	7
419	sr0420	GCTGACTTACTCATTTGACT	AGTCAAA	gwa	TMEM9B	chr11	8928839	9095989	rs11042125	8938049	3253	4997	3918	1558	1388	1644	4966	5898	2982	1365	766	861	6010	5600	2157	730	834	597
420	sr0421	GCAGCGAAAGTCTGTCTTTG	CAAAGAC	gwa	TMEM9B	chr11	8928839	9095989	rs11042125	8938049	2192	1963	1107	533	624	454	3633	3073	1002	720	677	399	4518	2587	672	213	332	174
421	sr0422	GCATACTGTCTACGCTGTGA	TCACAGC	gwa	TMEM9B	chr11	8928839	9095989	rs11042125	8938049	4105	5335	4648	3274	3392	2581	6547	6381	4213	3387	2415	1244	7257	5850	2369	1552	1837	668
422	sr0423	GCACAGTTGATACAGAGTGA	TCACTCT	gwa	TMEM9B	chr11	8928839	9095989	rs11042125	8938049	2416	3283	2333	1469	1470	2239	3969	3771	2337	1826	1059	1963	4520	3970	1453	772	1016	965
423	sr0424	CCTCGAAAGATCCGGTGTTT	AAACACC	gwa	ACAD10	chr12	112013856	112188121	rs3184504	111884608	179	152	62	21	23	72	320	63	28	0	7	6	261	223	85	21	115	34
424	sr0425	AGAGCTGAAGCACCGCATTT	AAATGCG	gwa	ACAD10	chr12	112013856	112188121	rs3184504	111884608	4054	1282	736	324	216	409	7506	2082	786	326	113	214	6436	1782	464	142	100	91
425	sr0426	GCACCTACAGAGCGGTGATT	AATCACC	gwa	ACAD10	chr12	112013856	112188121	rs3184504	111884608	4527	2438	1310	426	417	355	8010	3361	1511	687	446	613	7220	2748	792	481	296	290
426	sr0427	GCTGACCGAATTTGTGTCTA	TAGACAC	gwa	ACAD10	chr12	112013856	112188121	rs3184504	111884608	1122	1830	2007	2684	3351	3189	1888	2398	2034	2764	2503	1831	2106	1939	1138	1130	1450	677
427	sr0428	CCCTTCTGGAACTATATTAA	TTAATAT	gwa	ACAD10	chr12	112013856	112188121	rs3184504	111884608	2187	2369	1836	936	897	677	3285	2842	1437	944	385	337	3774	2705	960	370	298	268
428	sr0429	CTTGGTATTCACACCATTAA	TTAATGG	gwa	ACAD10	chr12	112013856	112188121	rs3184504	111884608	3618	2480	981	212	228	437	6492	2183	451	243	158	143	5569	2845	359	170	231	156
429	sr0430	GCTCCACATATGCGGAACAA	TTGTTCC	gwa	ACAD10	chr12	112013856	112188121	rs3184504	111884608	1069	1633	1370	1082	1177	1203	1693	1625	1234	1121	861	465	2100	1420	599	473	507	292
430	sr0431	TTGCCGAGAAGGAGTTGTTT	AAACAAC	gwa	ACADS	chr12	121053570	121217811	rs3829290	121126438	3805	2003	1221	474	415	567	7058	2946	1470	740	503	580	5925	2845	765	378	367	252
431	sr0432	CCACCCAGATCAGATCACAT	ATGTGAT	gwa	ACADS	chr12	121053570	121217811	rs3829290	121126438	4191	3052	1224	387	540	596	7166	3398	1267	400	377	554	6572	2913	479	189	181	175
432	sr0433	CATTGCAGCCCAGGTGGATA	TATCCAC	gwa	ACADS	chr12	121053570	121217811	rs3829290	121126438	3753	1757	941	522	502	349	6432	2314	1344	447	299	206	5714	1821	471	211	167	82
433	sr0434	CAGGGATGGGCTTCAAGATA	TATCTTG	gwa	ACADS	chr12	121053570	121217811	rs3829290	121126438	3547	1863	750	284	256	351	6317	2627	842	389	257	104	5564	2284	440	108	74	65
434	sr0435	GGATAACAAGAAGCCTTTCA	TGAAAGG	gwa	ACADS	chr12	121053570	121217811	rs3829290	121126438	2996	1989	1891	1650	1664	2265	5132	2381	1961	1490	1352	1350	4823	2090	931	528	727	355
435	sr0436	CGGAGTCATCATGAGTGTCA	TGACACT	gwa	ACADS	chr12	121053570	121217811	rs3829290	121126438	1855	2678	2611	2010	3097	4050	3089	2828	1771	2007	1836	2405	3601	2714	1125	877	2019	1766
436	sr0437	GCTTCAAGATAGCCATGCAA	TTGCATG	gwa	ACADS	chr12	121053570	121217811	rs3829290	121126438	1475	1395	550	308	304	252	2186	1605	487	163	95	114	2557	1594	278	198	202	97
437	sr0438	GCCTCAGTCTACGATTTCTT	AAGAAAT	gwa	ATXN2	chr12	111850017	112147480	rs3184504	111884608	5103	3464	3518	3639	5191	9893	8818	4066	3508	4575	2806	5380	8032	3502	1815	1296	2187	1917
438	sr0439	CGTCAAACTGACGGATTATT	AATAATC	gwa	ATXN2	chr12	111850017	112147480	rs3184504	111884608	5650	3029	1761	1515	1777	3101	9566	3556	1761	1616	1385	1615	8432	2586	1104	1047	1766	1440
439	sr0440	CCAGTTTATACTCAGCCTGT	ACAGGCT	gwa	ATXN2	chr12	111850017	112147480	rs3184504	111884608	5560	2956	1154	250	215	517	9410	3408	958	269	69	225	8127	3835	842	199	242	230
440	sr0441	GCCAAGACATATAGAGCAGT	ACTGCTC	gwa	ATXN2	chr12	111850017	112147480	rs3184504	111884608	2390	3340	2729	2297	2859	4096	3757	3989	2819	2698	1554	2160	4276	3787	1777	1137	1345	1096
441	sr0442	CCGAAGTGTGATTTGGTACT	AGTACCA	gwa	ATXN2	chr12	111850017	112147480	rs3184504	111884608	4291	2584	2233	2266	2374	3562	7476	3068	1655	1715	904	1232	6560	2706	1080	868	841	542
442	sr0443	CAGCTTACTCCACGCAATAT	ATATTGC	gwa	ATXN2	chr12	111850017	112147480	rs3184504	111884608	4069	2013	1124	442	305	345	7136	2609	917	500	218	124	6590	2178	428	146	131	51
443	sr0444	GCTGGTATTATTCCAACTGA	TCAGTTG	gwa	ATXN2	chr12	111850017	112147480	rs3184504	111884608	2757	3245	2266	868	804	1726	4789	4148	2268	1293	602	1063	5282	3824	1376	470	468	418
444	sr0445	ACGTTTGCCAGCTAGTGTAT	ATACACT	gwa	BRAP	chr12	112039949	112233790	rs3184504	111884608	4744	3110	2094	1087	888	808	9055	4086	1707	595	302	246	7988	3305	755	312	367	138
445	sr0446	ATGGCATCCTCACAACGTTA	TAACGTT	gwa	BRAP	chr12	112039949	112233790	rs3184504	111884608	4515	2176	1160	866	681	742	8356	2605	818	631	288	316	7317	2762	529	472	341	172
446	sr0447	TGTCAGTCGACATGCTTATA	TATAAGC	gwa	BRAP	chr12	112039949	112233790	rs3184504	111884608	3671	3005	2079	1304	1199	1169	5884	3062	1697	1282	702	991	5560	2639	667	335	436	246
447	sr0448	CTCTACTCCCAACCAATATA	TATATTG	gwa	BRAP	chr12	112039949	112233790	rs3184504	111884608	4115	3540	2874	2060	1598	2320	6894	2990	2337	1642	1226	1251	6081	3339	1337	1147	1495	1082
448	sr0449	CCATTTAACGACGTAATTGA	TCAATTA	gwa	BRAP	chr12	112039949	112233790	rs3184504	111884608	1980	2180	1868	1670	2242	2459	3374	2922	1815	1679	1040	1042	3682	2559	1018	719	1088	726
449	sr0450	CGCCAGTTCAACTCAATAGA	TCTATTG	gwa	BRAP	chr12	112039949	112233790	rs3184504	111884608	17	23	13	12	13	0	69	50	34	19	16	10	42	27	0	5	22	17
450	sr0451	GTCCAACCCAGATGAACTAA	TTAGTTC	gwa	BRAP	chr12	112039949	112233790	rs3184504	111884608	4181	2640	1932	1400	1354	1490	7350	3011	1614	1801	1290	929	6503	2950	1295	896	1389	788
451	sr0452	CGAGATGCTTTCCGAGAGTT	AACTCTC	gwa	CABP1	chr12	120978309	121145127	rs3829290	121126438	2288	2639	2749	3156	4644	10301	3683	3097	2888	3933	3119	6135	4138	3126	1715	1676	3664	2879
452	sr0453	ACAGCAGATATGATTGGTGT	ACACCAA	gwa	CABP1	chr12	120978309	121145127	rs3829290	121126438	4562	2122	606	238	196	188	8051	2506	518	70	36	39	7243	2629	368	103	39	84
453	sr0454	CCGAGACATAGAGGAAATTA	TAATTTC	gwa	CABP1	chr12	120978309	121145127	rs3829290	121126438	990	1200	489	207	223	171	1702	1431	502	246	156	131	1795	1150	313	298	211	89
454	sr0455	CTGCGACCAGAGGAAATTGA	TCAATTT	gwa	CABP1	chr12	120978309	121145127	rs3829290	121126438	2741	3460	2651	1124	1142	1401	4559	3986	1918	1015	491	612	4845	3922	1428	526	772	526
455	sr0456	GTCCCAGCAGATCAACATGA	TCATGTT	gwa	CABP1	chr12	120978309	121145127	rs3829290	121126438	1840	2382	1676	1298	1211	1195	3077	2932	1672	1433	760	484	3618	2454	868	610	695	395
456	sr0457	GAGAAATCTCTCAAGGAAGA	TCTTCCT	gwa	CABP1	chr12	120978309	121145127	rs3829290	121126438	2264	3243	3706	3351	4784	9801	3761	3906	3234	4708	4013	6933	4381	3753	2367	1948	3728	3424
457	sr0458	TCCGCACTGTGAAAGACTAA	TTAGTCT	gwa	CABP1	chr12	120978309	121145127	rs3829290	121126438	1	0	1	0	0	0	1	0	1	0	0	0	0	0	0	0	0	0
458	sr0459	TTCAAACCCAAGCACTATTT	AAATAGT	gwa	CACNA1C	chr12	2119490	2847115	rs7312105	2523355	5259	3770	2172	936	793	1059	9131	3603	1908	511	264	277	8005	4013	1372	334	272	323
459	sr0460	GCACCAGTACAAAGTGTGGT	ACCACAC	gwa	CACNA1C	chr12	2119490	2847115	rs7312105	2523355	2088	1987	1314	621	533	706	3340	2770	1107	596	355	373	4036	2911	828	404	543	263
460	sr0461	CGCAGTCAAGTCTAATGTCT	AGACATT	gwa	CACNA1C	chr12	2119490	2847115	rs7312105	2523355	3490	5047	4514	2929	2808	1796	5802	6057	4127	3779	2869	1173	6251	5915	2558	1719	1742	655
461	sr0462	CCAGGGATGTTAGTCTGTAT	ATACAGA	gwa	CACNA1C	chr12	2119490	2847115	rs7312105	2523355	3747	3656	1937	1498	1696	1325	5764	4290	1339	791	589	458	6133	2923	488	284	368	171
462	sr0463	CGACATGACCATAGAGGAGA	TCTCCTC	gwa	CACNA1C	chr12	2119490	2847115	rs7312105	2523355	1826	2611	2511	2254	3172	3727	3105	2819	2369	2808	2260	1633	3522	2739	1323	1202	1698	952
463	sr0464	CGGAAGTTCAAGAAGCGCAA	TTGCGCT	gwa	CACNA1C	chr12	2119490	2847115	rs7312105	2523355	2423	3672	4201	5455	6057	4261	3990	4630	2989	3278	2571	725	5168	4479	2427	2511	3328	1256
464	sr0465	GCAACTACATCACGTACAAA	TTTGTAC	gwa	CACNA1C	chr12	2119490	2847115	rs7312105	2523355	5139	3456	2366	2110	1996	2567	8796	3469	1840	1728	1151	1190	8506	3590	1114	805	1363	790
465	sr0466	AGGAACTGTGTACGCCATTT	AAATGGC	gwa	CCND2	chr12	4272901	4454522	rs10849023	4332478	4470	2700	2601	2199	2870	3722	7786	3237	1924	2134	1367	1379	7099	2650	1532	1053	1515	1013
466	sr0467	CGACTTTAAGTTTGCCATGT	ACATGGC	gwa	CCND2	chr12	4272901	4454522	rs10849023	4332478	1939	2514	2071	1262	1303	1924	2964	2969	1800	1350	905	1411	3348	2495	1191	715	1100	731
467	sr0468	CCTTCCGCAGTGCTCCTACT	AGTAGGA	gwa	CCND2	chr12	4272901	4454522	rs10849023	4332478	2401	1676	710	258	259	311	3910	2394	544	251	133	156	4380	1754	245	92	105	72
468	sr0469	TCACCAACACAGACGTGGAT	ATCCACG	gwa	CCND2	chr12	4272901	4454522	rs10849023	4332478	2216	3164	2338	2390	3950	6310	3697	3387	2237	2379	1902	2415	3927	3278	1498	1468	2977	1633
469	sr0470	CGTCGATGATCGCAACTGGA	TCCAGTT	gwa	CCND2	chr12	4272901	4454522	rs10849023	4332478	7524	3243	1439	575	477	299	13038	4159	1223	638	220	147	11641	3326	775	274	318	111
470	sr0471	GAAGGACATCCAACCCTACA	TGTAGGG	gwa	CCND2	chr12	4272901	4454522	rs10849023	4332478	2147	2505	1761	1005	864	1179	3887	3448	1990	1247	630	841	4368	3070	969	528	536	410
471	sr0472	CTGGCAACAAAGCTTGATGT	ACATCAA	gwa	FAM109A	chr12	111758454	111916925	rs3184504	111884608	2679	3100	2149	1296	1252	1748	4150	4063	2090	1403	842	1014	4637	4164	1316	602	937	719
472	sr0473	CGGGAACATGCTCTTCTACT	AGTAGAA	gwa	FAM109A	chr12	111758454	111916925	rs3184504	111884608	2646	1977	617	122	108	110	4200	3001	498	131	33	21	4730	2167	267	50	70	20
473	sr0474	AGATCCTGAGGGAAATCATG	CATGATT	gwa	FAM109A	chr12	111758454	111916925	rs3184504	111884608	2995	1610	1116	658	1030	947	5566	2038	1131	846	547	279	4647	1903	513	413	529	394
474	sr0475	CATGCTCTTCTACTTCGAGG	CCTCGAA	gwa	FAM109A	chr12	111758454	111916925	rs3184504	111884608	2229	2924	2645	2134	2413	3001	3649	3459	2210	2232	1716	2101	4011	3296	1244	754	909	532
475	sr0476	GAACGTCACGTGCAACACTA	TAGTGTT	gwa	FAM109A	chr12	111758454	111916925	rs3184504	111884608	2831	1694	947	1114	992	438	4956	1861	1284	1499	773	367	4513	1516	468	254	348	203
476	sr0477	CGTAGGTTTACAGACTCTCA	TGAGAGT	gwa	FAM109A	chr12	111758454	111916925	rs3184504	111884608	2620	2939	1372	506	421	506	4240	3871	1208	451	264	306	4844	3562	695	223	125	116
477	sr0478	CAATGCAGGCTTCCTGTACA	TGTACAG	gwa	FAM109A	chr12	111758454	111916925	rs3184504	111884608	2986	2453	1034	331	269	350	4766	3140	746	327	125	164	5151	2925	502	199	148	127
478	sr0479	GGGTCTCTCCCAACATATTT	AAATATG	gwa	FGF23	chr12	4437392	4598894			4268	2874	2718	1590	1827	2073	8167	3986	1968	1402	811	945	7199	3681	1243	656	585	434
479	sr0480	CCACTCTCCTCAGTATCACT	AGTGATA	gwa	FGF23	chr12	4437392	4598894			1005	1353	980	561	613	1060	1870	1529	810	648	384	633	1922	1534	593	356	271	302
480	sr0481	CCGCCTTCCTCACTCCATAT	ATATGGA	gwa	FGF23	chr12	4437392	4598894			5058	2847	1635	660	368	446	8924	3752	1381	639	346	389	7622	3524	897	401	371	286
481	sr0482	GATGCTGGCTTTGTGGTGAT	ATCACCA	gwa	FGF23	chr12	4437392	4598894			354	414	287	230	233	326	664	559	264	138	70	135	715	620	152	86	162	66
482	sr0483	TCCTCAGAGCCTATCCCAAT	ATTGGGA	gwa	FGF23	chr12	4437392	4598894			4522	2796	1996	1374	1937	1721	7578	3022	1396	1616	1531	987	6924	2884	1069	683	1306	602
483	sr0484	ACACTATTTCGACCCGGAGA	TCTCCGG	gwa	FGF23	chr12	4437392	4598894			2690	2536	1610	712	760	666	4376	3598	1295	730	396	405	4949	3479	956	523	491	330
484	sr0485	CTGCATGGATTTCAGAGGCA	TGCCTCT	gwa	FGF23	chr12	4437392	4598894			1149	1483	911	350	234	406	1753	1659	835	273	215	194	2047	1634	440	254	276	229
485	sr0486	GAGAGAGTTTCAAGAAGTGT	ACACTTC	gwa	KITLG	chr12	88846569	89084250	rs11104870		2435	2650	1927	1156	1147	1364	3815	3813	2217	1312	683	660	4553	3321	1552	956	777	595
486	sr0487	CCAAGTCTTACAAGGGCAGT	ACTGCCC	gwa	KITLG	chr12	88846569	89084250	rs11104870		374	450	288	149	127	156	593	566	197	108	54	41	618	458	120	59	28	18
487	sr0488	CCCTTAGGAATGACAGCAGT	ACTGCTG	gwa	KITLG	chr12	88846569	89084250	rs11104870		2140	2860	2356	1238	953	1274	3683	3352	2166	1319	724	475	4068	3393	1412	559	677	389
488	sr0489	GCTTCATAAATGAAGCAGCT	AGCTGCT	gwa	KITLG	chr12	88846569	89084250	rs11104870		1516	1869	1983	1692	1776	2516	2305	2684	1833	2012	1415	1617	2573	2322	1154	961	1279	835
489	sr0490	GCAGGAATCGTGTGACTAAT	ATTAGTC	gwa	KITLG	chr12	88846569	89084250	rs11104870		2878	1583	249	39	23	9	4522	2743	279	15	4	0	5275	1961	104	24	25	34
490	sr0491	CCTATTTAATCCTCTCGTCA	TGACGAG	gwa	KITLG	chr12	88846569	89084250	rs11104870		2431	2467	1119	453	350	318	3696	2881	930	567	364	235	4176	2983	548	230	380	104
491	sr0492	CGTCACTAAATTGGTGGCAA	TTGCCAC	gwa	KITLG	chr12	88846569	89084250	rs11104870		1426	1811	1748	1590	1654	2118	2475	2249	1805	1730	1246	1479	2582	2138	1089	708	852	583
492	sr0493	CCTGTATCAAACTGAGCGGT	ACCGCTC	gwa	MLEC	chr12	121014948	121179667	rs3829290	121126438	1805	1950	1712	1054	1252	2114	2934	2527	1429	1273	851	1170	3150	2306	996	666	891	688
493	sr0494	CGTGGTGAAGGACTTGGATA	TATCCAA	gwa	MLEC	chr12	121014948	121179667	rs3829290	121126438	4800	1634	304	82	73	66	8519	2092	222	66	15	45	7361	1826	173	28	40	14
494	sr0495	CCGGGATTGGAGAAGAAAGA	TCTTTCT	gwa	MLEC	chr12	121014948	121179667	rs3829290	121126438	1085	1189	940	678	920	864	1781	1740	1092	992	741	458	2062	1378	587	344	654	532
495	sr0496	GAATATGATGAAGGGTCTAA	TTAGACC	gwa	MLEC	chr12	121014948	121179667	rs3829290	121126438	5676	3132	1875	973	1340	1964	10151	3743	2349	1736	1066	2085	9090	3523	1296	904	1018	707
496	sr0497	GCCTCAGACTATGGCATGAA	TTCATGC	gwa	MLEC	chr12	121014948	121179667	rs3829290	121126438	1008	1159	652	324	450	373	1596	1501	597	515	334	322	1825	1389	319	189	141	88
497	sr0498	CTGTGACAAGAAGCTGCTTA	TAAGCAG	gwa	POP5	chr12	120976847	121129201	rs3829290	121126438	1030	1207	920	642	687	830	1718	1557	773	530	361	239	1975	1277	401	226	175	213
498	sr0499	GTTCGATATCTCAATGCCTA	TAGGCAT	gwa	POP5	chr12	120976847	121129201	rs3829290	121126438	1811	2906	2492	1831	1997	2794	3137	3297	2410	1513	797	1266	3704	3163	1347	874	1213	783
499	sr0500	GAAGTTCCTAATTCAGTACA	TGTACTG	gwa	POP5	chr12	120976847	121129201	rs3829290	121126438	5076	1807	348	80	49	39	9435	2567	228	26	0	80	8111	2033	55	24	9	23
500	sr0501	CATCACATACTTGGAGAACA	TGTTCTC	gwa	POP5	chr12	120976847	121129201	rs3829290	121126438	2160	2625	1402	584	610	1048	3511	2996	1017	595	304	457	4184	2619	485	226	294	193
501	sr0502	TGGGAGGTACAATAAGAACA	TGTTCTT	gwa	POP5	chr12	120976847	121129201	rs3829290	121126438	5533	4296	3414	3025	3489	3319	9352	4735	2864	2170	1466	1518	8728	3938	1311	1276	1809	644
502	sr0503	ACGTGCTCACTTTCAACTTT	AAAGTTG	gwa	SH2B3	chr12	111733751	111929427	rs3184504	111884608	8727	4620	2992	2488	2848	4057	15998	5697	3144	2513	2021	2540	13851	5127	1766	1277	1770	1464
503	sr0504	TGCCAGAAGACGGACCATTT	AAATGGT	gwa	SH2B3	chr12	111733751	111929427	rs3184504	111884608	9007	4323	2328	968	654	508	16257	5704	2176	817	439	353	13770	4927	1151	360	308	175
504	sr0505	ACACGGTCCTCTTCCCTTTC	GAAAGGG	gwa	SH2B3	chr12	111733751	111929427	rs3184504	111884608	2785	1828	1103	654	705	813	4659	2432	1408	654	378	422	4189	1887	637	207	298	251
505	sr0506	TTCGACCCACCCAAGAGTTC	GAACTCT	gwa	SH2B3	chr12	111733751	111929427	rs3184504	111884608	6711	3818	2878	1650	2200	4267	11532	4419	2229	1344	671	1608	10432	3965	1349	716	889	680
506	sr0507	TCCCTTAACCAAGGTGCTTC	GAAGCAC	gwa	SH2B3	chr12	111733751	111929427	rs3184504	111884608	8572	4260	2343	1382	1629	1799	14046	5476	2737	1980	1438	1232	12627	4581	1362	919	869	395
507	sr0508	GGGCCATAGACAATCAGTAC	GTACTGA	gwa	SH2B3	chr12	111733751	111929427	rs3184504	111884608	6896	3412	1167	320	403	227	13113	4901	925	211	144	169	12260	3728	376	47	68	56
508	sr0509	TCCTGGTGCCTTACGAATAA	TTATTCG	gwa	SH2B3	chr12	111733751	111929427	rs3184504	111884608	8394	5924	5270	4904	5086	8145	14356	6808	4116	3369	2275	2506	12075	6398	3253	1793	2488	1961
509	sr0510	CTCCTCACGATGGCCTATTT	AAATAGG	gwa	SPPL3	chr12	121160312	121452155	rs3829290	121126438	4581	897	136	0	8	51	7517	1554	169	23	26	39	6548	1055	46	9	0	5
510	sr0511	CCTGGTCTCCTACTATGCTT	AAGCATA	gwa	SPPL3	chr12	121160312	121452155	rs3829290	121126438	1965	2372	1295	609	526	788	3138	2691	935	462	174	304	3495	2600	707	340	343	229
511	sr0512	GGGCATCGGAGACATCGTTA	TAACGAT	gwa	SPPL3	chr12	121160312	121452155	rs3829290	121126438	3835	2529	1412	1100	1062	1206	7491	2908	1190	838	478	262	6631	2681	996	711	722	483
512	sr0513	GAAGCTCTTCTGTCGTTATA	TATAACG	gwa	SPPL3	chr12	121160312	121452155	rs3829290	121126438	3890	1590	801	346	126	143	7945	2677	1057	412	260	106	6668	2316	772	331	281	181
513	sr0514	CCCTTCTCTATTTGGTGCCA	TGGCACC	gwa	SPPL3	chr12	121160312	121452155	rs3829290	121126438	1650	1895	1783	1391	1450	2421	2688	2640	1582	1422	1045	1344	2973	2654	961	642	800	593
514	sr0515	GGTAGTTTCAGGTCCCTTAA	TTAAGGG	gwa	SPPL3	chr12	121160312	121452155	rs3829290	121126438	4502	2186	843	418	286	516	8133	2769	931	369	119	253	7094	2772	545	199	268	184
515	sr0516	GCACCAATAATAGCATCCAA	TTGGATG	gwa	SPPL3	chr12	121160312	121452155	rs3829290	121126438	2856	3431	2733	1787	1694	3183	4533	4216	2561	2362	1634	2417	5025	4061	1771	910	1272	846
516	sr0517	CCAATTGCCTTGACAGTGTT	AACACTG	gwa	TMTC3	chr12	88426072	88633664			2765	2823	2001	953	949	789	4271	3840	2056	998	683	428	4870	3873	1462	967	1052	506
517	sr0518	GCATTAGAAGACCCACTCTT	AAGAGTG	gwa	TMTC3	chr12	88426072	88633664			2161	2083	820	218	115	78	3555	3335	837	187	118	49	4305	2604	504	99	106	52
518	sr0519	CACAAGTCTTACCGTCCCTT	AAGGGAC	gwa	TMTC3	chr12	88426072	88633664			2010	2989	2601	1888	2427	3220	3355	3559	2380	1985	1296	1425	3816	3520	1359	860	1119	711
519	sr0520	CGACTTCCGAAGTGCTTTGT	ACAAAGC	gwa	TMTC3	chr12	88426072	88633664			2091	2180	1169	736	360	99	3339	3105	1121	912	436	92	3947	2297	606	442	316	73
520	sr0521	CCTAAGGATCTGCCATAGAT	ATCTATG	gwa	TMTC3	chr12	88426072	88633664			2147	2057	1012	267	368	390	3343	2799	895	316	251	156	3829	2361	621	169	258	165
521	sr0522	CTGGACAGAAATAATGCAGA	TCTGCAT	gwa	TMTC3	chr12	88426072	88633664			1944	2006	1888	3023	3855	4601	3323	2519	1985	3089	2677	1953	3519	2289	1252	1653	2472	1429
522	sr0523	GCTAACCTGATCCGAGCAAA	TTTGCTC	gwa	TMTC3	chr12	88426072	88633664			2223	2257	1143	449	326	565	3662	3020	1167	486	298	563	4432	2881	753	209	283	232
523	sr0524	ATGATCGAACGGCACTATTT	AAATAGT	gwa	UNC119B	chr12	121038237	121201443	rs3829290	121126438	6216	3377	2315	1612	1395	1453	11515	4302	2555	1458	830	747	9221	4005	1493	792	1230	752
524	sr0525	CCGGGTCACCGAGAATTATT	AATAATT	gwa	UNC119B	chr12	121038237	121201443	rs3829290	121126438	3922	2207	1217	613	659	1041	6684	3060	1777	888	514	881	6025	2775	805	414	810	492
525	sr0526	TATCAGTTCACACCGGCATT	AATGCCG	gwa	UNC119B	chr12	121038237	121201443	rs3829290	121126438	632	255	213	69	44	53	1268	369	137	78	23	58	1019	279	44	43	76	77
526	sr0527	GTAGGTTGCAGAGGTACTAT	ATAGTAC	gwa	UNC119B	chr12	121038237	121201443	rs3829290	121126438	4386	2539	1297	760	840	687	7613	3463	1243	493	289	249	7013	3039	1241	576	740	280
527	sr0528	GGAGGATGTCATTCGTCTAA	TTAGACG	gwa	UNC119B	chr12	121038237	121201443	rs3829290	121126438	5743	4103	2196	1365	1466	2095	10341	4535	1851	1074	654	784	8997	4086	1132	742	918	530
528	sr0529	AGATTGGTACAAGCGCAATT	AATTGCG	gwa	APOPT1	chr14	103919298	104097236	rs17616316	103822762	10338	4644	2133	754	540	669	18894	5605	1749	593	359	324	16243	5233	1299	600	455	307
529	sr0530	AGCAACTAGGAGTCCACTCT	AGAGTGG	gwa	APOPT1	chr14	103919298	104097236	rs17616316	103822762	5688	2825	1945	967	1077	893	10325	3748	2226	1035	615	354	9381	4149	1163	728	1024	406
530	sr0531	TTTCAGAAGCACATGTATTA	TAATACA	gwa	APOPT1	chr14	103919298	104097236	rs17616316	103822762	17409	9191	3975	2783	2424	1068	29985	10853	3757	2101	1217	564	25344	9576	2170	1430	1341	457
531	sr0532	CAAGATTCTGCCCTCCAAGA	TCTTGGA	gwa	APOPT1	chr14	103919298	104097236	rs17616316	103822762	2682	3269	2399	1042	966	1525	4269	4216	2185	1188	559	916	4920	3475	1106	555	658	582
532	sr0533	AGGATTTGGAACAAGCTTAA	TTAAGCT	gwa	APOPT1	chr14	103919298	104097236	rs17616316	103822762	10013	3283	1469	759	332	249	18529	4427	1096	421	237	83	15690	3605	517	245	185	59
533	sr0534	ATGAATCTCCATTGGAACAA	TTGTTCC	gwa	APOPT1	chr14	103919298	104097236	rs17616316	103822762	19177	12573	8172	6266	7209	9193	33268	13398	7383	5793	3648	3316	28891	12203	4381	2719	3711	1923
534	sr0535	GTCACGTACGTGGTGTGAAA	TTTCACA	gwa	APOPT1	chr14	103919298	104097236	rs17616316	103822762	30383	18916	11772	5267	4278	3476	53483	22637	10351	4288	1877	2081	47243	19478	4994	1695	1781	936
535	sr0536	GCAGACACAACTAAAGCATT	AATGCTT	gwa	BAG5	chr14	103982880	104139151	rs17616316		5329	3109	1376	479	348	460	9497	3221	1462	835	341	515	7865	3077	765	241	277	226
536	sr0537	CGGACAGAAATCAGAAATTA	TAATTTC	gwa	BAG5	chr14	103982880	104139151	rs17616316		2693	3258	1888	535	483	918	4385	3645	1757	623	415	614	4995	3895	938	346	400	252
537	sr0538	GCAGGGAGAAGAGAAGTGTA	TACACTT	gwa	BAG5	chr14	103982880	104139151	rs17616316		1508	1450	566	114	96	58	2530	1764	430	125	53	42	2898	1465	279	54	72	24
538	sr0539	GCGGTGCAAGAGATAATCGA	TCGATTA	gwa	BAG5	chr14	103982880	104139151	rs17616316		2317	2919	2770	2022	2025	2069	3985	4136	2878	2814	2068	1508	4528	3671	1601	1115	1583	966
539	sr0540	CCGGATTGAAATACAGAACA	TGTTCTG	gwa	BAG5	chr14	103982880	104139151	rs17616316		3659	4126	2552	942	921	1210	5667	5004	2557	1674	762	1048	6505	4968	1426	488	712	525
540	sr0541	ATATCATTACAGCACGTTAA	TTAACGT	gwa	BAG5	chr14	103982880	104139151	rs17616316		6223	3323	2031	2005	1881	2387	11046	3595	2190	2024	1155	1169	8912	3376	1538	1097	1395	725
541	sr0542	AGGAGCACCCATCCCATAAA	TTTATGG	gwa	BAG5	chr14	103982880	104139151	rs17616316		2841	1751	1719	1085	1014	1596	6152	2220	1621	1078	556	714	5594	2632	911	434	551	380
542	sr0543	GCCTGATGGTTTGTCTTATT	AATAAGA	gwa	CHURC1	chr14	65271078	65442084			4901	2595	1954	1870	2192	1847	8245	3615	1904	1484	1260	1681	7199	3246	979	736	1302	635
543	sr0544	AGTTACCTATGATCCAGATT	AATCTGG	gwa	CHURC1	chr14	65271078	65442084			6384	1379	280	119	101	82	10590	2760	353	55	31	34	9500	2004	232	112	99	53
544	sr0545	GTATACCATGCTGTGTCTGT	ACAGACA	gwa	CHURC1	chr14	65271078	65442084			2499	3775	2604	1350	898	496	4114	4509	2397	1398	445	230	4586	3975	1420	613	564	148
545	sr0546	GCTGATCACAAACAAATCCT	AGGATTT	gwa	CHURC1	chr14	65271078	65442084			2522	3055	2110	855	995	1185	4167	3484	1864	888	472	805	4933	3961	1433	712	847	634
546	sr0547	CCGACAAATGACTCTCTTAT	ATAAGAG	gwa	CHURC1	chr14	65271078	65442084			2565	2642	1554	833	895	385	4162	3549	1522	807	542	278	4824	3289	983	454	526	227
547	sr0548	GCCGAAGATACTATCAGTAT	ATACTGA	gwa	CHURC1	chr14	65271078	65442084			2400	3135	2014	1062	1208	1579	4074	3891	2258	1511	810	1148	4673	3562	1294	590	559	325
548	sr0549	CGGCAAAGCCGAAGATACTA	TAGTATC	gwa	CHURC1	chr14	65271078	65442084			2392	3283	3261	2792	2714	2776	4009	4143	2847	2773	1892	1318	4882	4229	1803	1319	1439	942
549	sr0550	GCCCTGCTGCTTCCTAACTT	AAGTTAG	gwa	CKB	chr14	103945994	104099196	rs17616316		1165	1339	773	407	380	395	1818	1783	771	397	261	226	2166	1668	408	206	182	68
550	sr0551	ACTACGCGCTCAAGAGCATG	CATGCTC	gwa	CKB	chr14	103945994	104099196	rs17616316		5449	2692	2005	1483	2051	3093	9031	3021	1862	1551	980	1381	7752	2733	986	637	1715	1062
551	sr0552	CCGCGGTATCTGGCACAATG	CATTGTG	gwa	CKB	chr14	103945994	104099196	rs17616316		3318	4456	3993	4105	5222	5320	5356	5700	3521	3847	3665	2222	6272	5269	2890	2974	5442	2776
552	sr0553	CCCAGATTGAAACTCTCTTC	GAAGAGA	gwa	CKB	chr14	103945994	104099196	rs17616316		3985	2001	1107	671	739	980	6850	2201	773	416	251	230	5582	1856	364	272	252	215
553	sr0554	GAAGTTCTCGGAGGTGCTTA	TAAGCAC	gwa	CKB	chr14	103945994	104099196	rs17616316		3437	1854	1788	1285	1424	2100	5914	2856	1972	2023	1460	1922	5607	1869	657	420	848	603
554	sr0555	GTCTAAGGACTATGAGTTCA	TGAACTC	gwa	CKB	chr14	103945994	104099196	rs17616316		5614	3886	2005	1518	1628	1837	9499	4344	2599	2065	1228	1121	8370	3799	1597	922	796	687
555	sr0556	ACCTCATGCCTGCCCAGAAA	TTTCTGG	gwa	CKB	chr14	103945994	104099196	rs17616316		4196	1717	686	364	187	324	7358	2446	702	331	121	138	6284	2103	507	255	172	193
556	sr0557	GAGAACATTGAGGTGGTGTA	TACACCA	gwa	EIF5	chr14	103690338	103851361	rs17616316	103822762	1546	2492	2372	1400	1641	2808	2710	2783	1881	1426	1037	1253	3318	3184	1107	591	642	601
557	sr0558	CCAACGTATCCCACCAAATA	TATTTGG	gwa	EIF5	chr14	103690338	103851361	rs17616316	103822762	2266	2629	1838	1494	2197	2349	3641	3099	1644	2082	1589	1360	4184	2671	1035	933	1284	887
558	sr0559	GATGACGACATCGATATTGA	TCAATAT	gwa	EIF5	chr14	103690338	103851361	rs17616316	103822762	1455	2146	2009	2018	2729	3857	2339	2606	2034	2055	1380	1696	2673	2511	1312	1114	1462	838
559	sr0560	GACTGTAAAGTCAGACAACA	TGTTGTC	gwa	EIF5	chr14	103690338	103851361	rs17616316	103822762	1396	1686	1094	604	769	953	2069	2098	988	472	245	468	2437	2049	572	360	325	305
560	sr0561	GACGTTGCAAAGGCGCTTAA	TTAAGCG	gwa	EIF5	chr14	103690338	103851361	rs17616316	103822762	4463	2538	1899	2306	2515	2981	8802	3305	2080	2104	1383	1951	7521	2747	1074	540	1139	474
561	sr0562	CACTCAGTGATGATTTGGAA	TTCCAAA	gwa	EIF5	chr14	103690338	103851361	rs17616316	103822762	3298	1552	715	537	475	835	5832	1765	708	357	229	226	5192	1572	351	249	311	228
562	sr0563	GCCAAAGAGATTCGTGTCAA	TTGACAC	gwa	EIF5	chr14	103690338	103851361	rs17616316	103822762	1354	1806	1556	1341	1978	3358	2248	2277	1397	1661	1207	1488	2632	1934	792	508	972	710
563	sr0564	CGACAACTGACAGATGCCTA	TAGGCAT	gwa	FNTB	chr14	65343506	65569373	rs7155454	65502239	4254	5942	5098	4173	4923	6249	6754	7371	4807	4374	2944	2939	8315	7312	3175	2130	2865	1905
564	sr0565	CACTACATACTTTCTACAGA	TCTGTAG	gwa	FNTB	chr14	65343506	65569373	rs7155454	65502239	4547	4986	2564	1168	1048	1157	7287	6346	2493	1572	957	718	7975	6102	1746	702	690	386
565	sr0566	GCACTGCTGAATGGATAGCA	TGCTATC	gwa	FNTB	chr14	65343506	65569373	rs7155454	65502239	2224	1699	723	234	235	122	3410	2685	918	439	334	221	3843	2193	476	88	92	104
566	sr0567	GCTTATTACAATGGGTGACA	TGTCACC	gwa	FNTB	chr14	65343506	65569373	rs7155454	65502239	24	25	18	22	18	36	19	25	28	14	6	12	28	0	0	3	3	0
567	sr0568	CACGTCCATAGAACAGGCAA	TTGCCTG	gwa	FNTB	chr14	65343506	65569373	rs7155454	65502239	1517	1763	1128	578	653	848	2434	2083	943	480	368	374	2737	2112	557	278	394	158
568	sr0569	CCGATCCCAAGCTCATCATT	AATGATG	gwa	GPX2	chr14	65365869	65519623	rs7155454	65502239	766	987	765	312	302	187	1321	1218	577	349	131	93	1356	1197	306	118	101	88
569	sr0570	AGCATTCCCTTGATATCAGT	ACTGATA	gwa	GPX2	chr14	65365869	65519623	rs7155454	65502239	6562	3540	2239	1973	2566	2447	12067	4514	2049	1721	1646	1394	10818	3615	1164	688	736	673
570	sr0571	CCTGACATCAAGCGCCTCCT	AGGAGGC	gwa	GPX2	chr14	65365869	65519623	rs7155454	65502239	2477	2947	2778	1648	1956	1676	3690	3923	2377	1433	951	836	4237	3560	1351	716	649	436
571	sr0572	TGAATGGGCAGAACGAGCAT	ATGCTCG	gwa	GPX2	chr14	65365869	65519623	rs7155454	65502239	2755	1141	828	545	443	570	4650	1348	629	318	131	183	3806	1653	486	229	272	176
572	sr0573	ACCCTCTGGTTGGTGATTCA	TGAATCA	gwa	GPX2	chr14	65365869	65519623	rs7155454	65502239	3853	2195	1148	511	397	585	7130	2977	1203	529	439	133	6079	2469	502	426	380	244
573	sr0574	CCTACCCTTATGATGACCCA	TGGGTCA	gwa	GPX2	chr14	65365869	65519623	rs7155454	65502239	2394	2586	1681	1005	850	1166	3564	3578	2008	1139	571	725	4015	3114	974	486	606	396
574	sr0575	CCTTGCAACCAATTTGGACA	TGTCCAA	gwa	GPX2	chr14	65365869	65519623	rs7155454	65502239	1218	1376	1187	844	1060	1141	1842	1817	1178	1111	677	952	2077	1493	601	318	446	290
575	sr0576	CAAGTATGAAGAAGTAGAAT	ATTCTAC	gwa	KLC1	chr14	103919298	104192568	rs17616316	103822762	6592	3464	1477	844	561	732	11273	4038	1755	1171	530	407	9274	3145	1025	382	505	248
576	sr0577	GGAGTTTATGAATCAGCTAA	TTAGCTG	gwa	KLC1	chr14	103919298	104192568	rs17616316	103822762	5972	3360	2883	2592	2752	3392	10807	4342	2660	2171	1620	1672	9017	3657	1572	842	1410	798
577	sr0578	TGACCTGTTGACGTAACTAA	TTAGTTA	gwa	KLC1	chr14	103919298	104192568	rs17616316	103822762	4406	2654	1508	841	781	1009	7766	3174	1241	869	344	390	6806	2535	623	285	733	432
578	sr0579	GATGTTGCCAAGCAGTTAAA	TTTAACT	gwa	KLC1	chr14	103919298	104192568	rs17616316	103822762	5844	3394	1623	482	433	447	10862	3940	1359	810	406	327	9197	3411	844	489	322	201
579	sr0580	CTGCTATGAGGTCTCGTAAA	TTTACGA	gwa	KLC1	chr14	103919298	104192568	rs17616316	103822762	5758	2389	967	473	326	564	10108	2999	814	244	134	167	9064	3088	420	96	72	60
580	sr0581	GAAGCTTACACAGGATGAAA	TTTCATC	gwa	KLC1	chr14	103919298	104192568	rs17616316	103822762	5793	3580	2771	2241	2517	2851	10190	3438	1949	2240	1384	1136	9233	3407	1179	869	1057	490
581	sr0582	AGTATGGCGGCTGGTACAAA	TTTGTAC	gwa	KLC1	chr14	103919298	104192568	rs17616316	103822762	3929	2385	1876	2141	2582	3935	6650	2952	1800	2622	1970	2381	6471	2674	1121	1203	1472	1266
582	sr0583	GGTGAAGTATTTGACTATTT	AAATAGT	gwa	MARK3	chr14	103821893	104010166	rs17616316	103822762	5347	2651	1096	341	237	352	9590	3181	842	402	232	134	8320	2883	537	120	118	31
583	sr0584	CCAGTTCTAGCAGCAATCTT	AAGATTG	gwa	MARK3	chr14	103821893	104010166	rs17616316	103822762	1396	1124	822	529	651	554	2101	1693	681	551	335	244	2440	1360	407	207	326	183
584	sr0585	ATCCTAATAAGGCGGATATT	AATATCC	gwa	MARK3	chr14	103821893	104010166	rs17616316	103822762	5982	2817	1398	757	424	759	9513	3459	1884	972	513	425	8023	3576	1213	671	845	405
585	sr0586	ACGCCAATAACTGCGACTAT	ATAGTCG	gwa	MARK3	chr14	103821893	104010166	rs17616316	103822762	4426	2614	1843	887	859	1286	7429	3027	1394	1196	629	633	6757	2854	1102	573	597	309
586	sr0587	GTGGAATGACACGACGAAAT	ATTTCGT	gwa	MARK3	chr14	103821893	104010166	rs17616316	103822762	5077	2447	1262	721	800	605	9179	3002	1177	675	242	276	8052	2653	566	308	371	192
587	sr0588	GATGCCGATATGAACATTAA	TTAATGT	gwa	MARK3	chr14	103821893	104010166	rs17616316	103822762	2091	1559	350	58	42	109	3448	2422	351	84	33	63	3979	1959	226	46	29	24
588	sr0589	TGAATGAACGAGACACTGAA	TTCAGTG	gwa	MARK3	chr14	103821893	104010166	rs17616316	103822762	1151	1180	1492	1026	857	1315	1906	1512	841	824	517	681	2006	1657	818	476	588	404
589	sr0590	ACGAAGAGCAACCGAGGTTT	AAACCTC	gwa	MAX	chr14	65501841	65679262	rs7155454	65502239	3114	1231	855	805	718	1298	5840	1851	992	913	528	815	5051	1436	422	315	446	190
590	sr0591	GACCACATCAAAGACAGCTT	AAGCTGT	gwa	MAX	chr14	65501841	65679262	rs7155454	65502239	1884	2084	1664	823	744	1085	2980	2611	1305	884	417	823	3547	2394	774	388	513	302
591	sr0592	CTGAGTGAATTGTACCTATT	AATAGGT	gwa	MAX	chr14	65501841	65679262	rs7155454	65502239	4122	1448	208	62	20	9	8021	1887	404	20	2	56	6509	1488	99	7	0	9
592	sr0593	ACACACACCAGCAAGATATT	AATATCT	gwa	MAX	chr14	65501841	65679262	rs7155454	65502239	3615	1812	658	354	502	357	5971	1917	509	271	297	327	5341	1942	323	97	200	120
593	sr0594	CCACAGAATATATCCAGTAT	ATACTGG	gwa	MAX	chr14	65501841	65679262	rs7155454	65502239	5808	3330	1359	410	185	221	9700	3696	1116	372	284	146	8165	2945	573	182	141	79
594	sr0595	GACAAACGGGCTCATCATAA	TTATGAT	gwa	MAX	chr14	65501841	65679262	rs7155454	65502239	4286	1997	1015	453	399	345	7869	2600	853	213	160	173	6967	2549	462	112	219	101
595	sr0596	CCCGTGTGTATTTCTAAGAA	TTCTTAG	gwa	MAX	chr14	65501841	65679262	rs7155454	65502239	2038	1813	1138	667	539	435	3188	2784	1165	660	397	284	3474	2232	483	148	156	99
596	sr0597	CCACCATCGGTGTTGACTTT	AAAGTCA	gwa	RAB15	chr14	65372531	65548875	rs7155454	65502239	3549	3917	2422	1679	2362	2522	5495	4924	2329	1474	1110	1062	6499	4306	1252	841	1122	743
597	sr0598	TCTCGTGTGATGACCCTATT	AATAGGG	gwa	RAB15	chr14	65372531	65548875	rs7155454	65502239	4477	2268	1498	1155	1140	1435	7376	2783	1407	1013	482	757	6259	2700	882	370	487	304
598	sr0599	CCTCAACATTAAAGAGTCAT	ATGACTC	gwa	RAB15	chr14	65372531	65548875	rs7155454	65502239	4015	4839	3852	3470	3891	3708	6610	6008	4176	4124	3040	2090	7142	5844	2504	2045	3007	1312
599	sr0600	ATTAGCAGCGAGCGCTCTTA	TAAGAGC	gwa	RAB15	chr14	65372531	65548875	rs7155454	65502239	3311	1751	2342	2421	2858	2534	5812	2898	2415	2014	1224	539	5326	2237	1079	1197	1743	521
600	sr0601	GAGTATGGCATGGACTTCTA	TAGAAGT	gwa	RAB15	chr14	65372531	65548875	rs7155454	65502239	1788	1821	1038	253	204	261	2948	2434	868	373	197	200	3537	2482	475	98	132	81
601	sr0602	CCAGAAGATCCTTATTGGGA	TCCCAAT	gwa	RAB15	chr14	65372531	65548875	rs7155454	65502239	3835	5299	4750	4638	6493	8672	6758	6628	4243	5022	3705	3932	7685	6257	2549	2305	3678	2236
602	sr0603	GAGATACCAGACCATCACAA	TTGTGAT	gwa	RAB15	chr14	65372531	65548875	rs7155454	65502239	2513	2382	1462	937	1149	1127	4096	3458	1368	1002	786	1142	4624	2971	869	560	905	704
603	sr0604	CCAGTCTTGCCTGAGTCTTT	AAAGACT	gwa	SLC10A1	chr14	70202551	70374006	rs11627546	70365924	3181	1907	1147	1183	1148	1115	5140	2282	1012	881	440	574	4630	1688	529	469	791	352
604	sr0605	CTTCTCCTCATTGCCATATT	AATATGG	gwa	SLC10A1	chr14	70202551	70374006	rs11627546	70365924	2050	1080	604	173	267	325	3591	1169	745	494	395	442	2864	1032	304	181	139	108
605	sr0606	CACTGGTCCTGGTTCTCATT	AATGAGA	gwa	SLC10A1	chr14	70202551	70374006	rs11627546	70365924	4797	3525	2220	1525	1459	2030	8676	4045	2369	1605	1157	1174	7696	3797	1368	797	1263	627
606	sr0607	CAAATCCAAACGGCCACAAT	ATTGTGG	gwa	SLC10A1	chr14	70202551	70374006	rs11627546	70365924	5234	2071	1349	832	756	1050	9324	2477	1349	1172	769	783	7943	2491	889	426	579	365
607	sr0608	GCCCTATAAAGGCATCGTGA	TCACGAT	gwa	SLC10A1	chr14	70202551	70374006	rs11627546	70365924	2370	1916	1013	284	163	183	4048	2987	847	203	60	74	4590	2755	422	70	24	32
608	sr0609	CTGCCACAACTGAAGAAACA	TGTTTCT	gwa	SLC10A1	chr14	70202551	70374006	rs11627546	70365924	2852	2443	1058	290	243	286	4624	3279	964	497	124	227	5139	2865	549	173	218	107
609	sr0610	GCTCACTTATGGAAGCCTAA	TTAGGCT	gwa	SLC10A1	chr14	70202551	70374006	rs11627546	70365924	1782	3091	3205	2212	3023	4973	2918	3442	2770	2454	1895	2776	3639	3809	1941	1035	1802	1463
610	sr0611	GTGCCATACTTACACTGGGT	ACCCAGT	gwa	SMOC1	chr14	70236113	70539083	rs11627546	70365924	2462	3256	2757	1774	2102	3112	3806	3826	2315	1710	1231	1665	4642	3924	1608	981	1195	892
611	sr0612	CTACGAGTCCATGTGTGAGT	ACTCACA	gwa	SMOC1	chr14	70236113	70539083	rs11627546	70365924	3517	4416	3287	2141	2180	2434	5406	5237	2791	2251	1486	1548	6291	4833	1683	1046	1394	833
612	sr0613	AGCGGGTAGTGCACTGGTAT	ATACCAG	gwa	SMOC1	chr14	70236113	70539083	rs11627546	70365924	2528	1601	1191	545	482	635	4721	2383	984	418	327	359	4410	2049	498	156	240	238
613	sr0614	CTGAACAAAGACAAGGTCAT	ATGACCT	gwa	SMOC1	chr14	70236113	70539083	rs11627546	70365924	1886	2174	1238	419	428	377	3139	2758	1309	569	172	335	3577	2334	832	293	339	213
614	sr0615	GAGGGTATTGTCATCCCTGA	TCAGGGA	gwa	SMOC1	chr14	70236113	70539083	rs11627546	70365924	1021	1305	821	277	192	228	1776	1683	821	366	221	151	2108	1514	529	132	97	148
615	sr0616	GACATGGTTCAGGCCATTAA	TTAATGG	gwa	SMOC1	chr14	70236113	70539083	rs11627546	70365924	3826	1774	1090	493	297	285	6867	2629	916	445	255	232	5997	2464	465	205	136	61
616	sr0617	AGGAAAGATGACGGGTCTAA	TTAGACC	gwa	SMOC1	chr14	70236113	70539083	rs11627546	70365924	4888	2438	2030	1309	1534	2586	8638	3107	1913	1396	884	2039	7456	3101	940	536	977	851
617	sr0618	CGCCCTCATCACCATGATGT	ACATCAT	gwa	TRMT61A	chr14	103885508	104043410	rs17616316	103822762	6400	1407	249	60	64	47	11966	2489	393	71	52	56	10786	2194	147	88	20	4
618	sr0619	GGCGCAGCTCCATGGTTTAT	ATAAACC	gwa	TRMT61A	chr14	103885508	104043410	rs17616316	103822762	4995	2440	1222	433	647	1006	9466	3400	1084	700	526	555	8343	3057	597	273	476	252
619	sr0620	GCAGATCCTCTACTCCACAG	CTGTGGA	gwa	TRMT61A	chr14	103885508	104043410	rs17616316	103822762	5289	3049	1188	220	197	151	9164	3610	969	295	114	187	8399	3455	570	124	118	31
620	sr0621	GCGGCACTCAGTTGACCTTA	TAAGGTC	gwa	TRMT61A	chr14	103885508	104043410	rs17616316	103822762	4359	3094	2342	1831	2232	2547	7712	3559	2085	1637	978	1161	7509	3366	1184	820	1193	502
621	sr0622	TCTTCCTGGACATCCCATCA	TGATGGG	gwa	TRMT61A	chr14	103885508	104043410	rs17616316	103822762	5587	3250	1846	694	627	480	9869	3383	1542	708	395	337	8086	3430	824	304	252	163
622	sr0623	GCCGACCCTATTATTCCATT	AATGGAA	gwa	ACSBG1	chr15	78423186	78637049	rs2867932	78591037	1415	1723	1670	924	836	750	2230	2590	1643	1069	541	552	2635	2405	1304	625	730	341
623	sr0624	CCTGACTTACTCTGGAATCT	AGATTCC	gwa	ACSBG1	chr15	78423186	78637049	rs2867932	78591037	2035	2576	1812	800	1072	1715	3157	3710	2200	1607	930	1289	3606	2967	919	363	560	423
624	sr0625	GCTGTGTGCTAGTCTACACT	AGTGTAG	gwa	ACSBG1	chr15	78423186	78637049	rs2867932	78591037	1973	1535	823	506	582	829	3243	2415	879	666	341	594	3829	2272	492	201	286	183
625	sr0626	CATGTCCAGTCCCTACAACT	AGTTGTA	gwa	ACSBG1	chr15	78423186	78637049	rs2867932	78591037	2286	2819	1576	723	676	453	3430	2988	1408	650	316	225	3895	3117	911	454	527	188
626	sr0627	CGCCAACAATAGCTGACAAT	ATTGTCA	gwa	ACSBG1	chr15	78423186	78637049	rs2867932	78591037	1766	1645	1014	833	974	956	2816	2154	870	537	470	370	3269	1845	443	319	484	159
627	sr0628	CCAGAACGAAAGGGCTGATA	TATCAGC	gwa	ACSBG1	chr15	78423186	78637049	rs2867932	78591037	1009	1259	1307	1113	1822	2067	1691	1633	1229	1383	1105	1017	2006	1605	826	800	1474	924
628	sr0629	GCGCCTCAAAGAATTAATCA	TGATTAA	gwa	ACSBG1	chr15	78423186	78637049	rs2867932	78591037	2100	2650	2012	988	934	849	3511	3747	2174	1140	539	485	4110	3438	1402	599	712	419
629	sr0630	GTGGCAATACAGTAGTTATT	AATAACT	gwa	ALDH1A2	chr15	58205621	58681462	rs1532085	58683366	7262	4167	2644	1161	792	1173	13134	4985	2077	1250	793	875	11542	4150	989	508	476	401
630	sr0631	TCCTGTAGATGGAGACTATT	AATAGTC	gwa	ALDH1A2	chr15	58205621	58681462	rs1532085	58683366	8503	2604	473	91	117	94	14375	3180	273	24	9	44	12068	3000	275	8	1	9
631	sr0632	TCTAATATTGGGCAACAATT	AATTGTT	gwa	ALDH1A2	chr15	58205621	58681462	rs1532085	58683366	7830	3107	1504	476	234	115	13699	3803	1324	656	210	166	11412	2946	605	535	358	115
632	sr0633	TACGCAGGCTGGGCTGATAA	TTATCAG	gwa	ALDH1A2	chr15	58205621	58681462	rs1532085	58683366	6208	3230	2742	3701	5061	3409	10851	3747	2431	2915	3194	1313	9191	3470	1495	1478	2348	823
633	sr0634	CGATGGATGAAGTTATCGAA	TTCGATA	gwa	ALDH1A2	chr15	58205621	58681462	rs1532085	58683366	2229	2694	2761	2735	4292	10470	3438	3555	2713	3416	2776	6225	4211	2915	1432	1503	3236	3221
634	sr0635	GCTGGGACTGTTTGGATCAA	TTGATCC	gwa	ALDH1A2	chr15	58205621	58681462	rs1532085	58683366	1825	2201	2314	2162	2486	4934	3153	2996	2217	2929	1767	2813	3517	3173	1414	1058	1794	1339
635	sr0636	GCAACCATGGAATCCCTAAA	TTTAGGG	gwa	ALDH1A2	chr15	58205621	58681462	rs1532085	58683366	1755	1031	307	51	70	43	3047	1577	351	108	43	31	3532	1288	204	69	54	51
636	sr0637	GCACACTGAAAGTTGAATGT	ACATTCA	gwa	AQP9	chr15	58320407	58518110			1854	2431	1644	1127	831	833	3269	2876	1424	980	571	487	3634	3021	888	408	586	423
637	sr0638	GCTCTGGATTTGCAGTCAGT	ACTGACT	gwa	AQP9	chr15	58320407	58518110			1386	973	272	98	46	46	2436	1561	328	99	87	58	2557	1279	169	29	40	8
638	sr0639	CTCATAATCGTCTTTGCCAT	ATGGCAA	gwa	AQP9	chr15	58320407	58518110			1443	1912	1520	1511	1786	1716	2444	2072	1335	1356	1274	728	2576	1942	883	808	1461	614
639	sr0640	GAGGACAAACCAGAGAAATA	TATTTCT	gwa	AQP9	chr15	58320407	58518110			780	801	415	184	173	210	1324	1146	324	154	167	127	1596	1057	210	46	112	81
640	sr0641	CGGCCTCCTGATTATTGTCA	TGACAAT	gwa	AQP9	chr15	58320407	58518110			1130	1434	1259	777	847	1125	2053	1974	1252	787	428	680	2429	1846	629	307	390	315
641	sr0642	GCGAACGCATTTGCAGATCA	TGATCTG	gwa	AQP9	chr15	58320407	58518110			1485	2013	1614	1390	1887	2225	2396	2697	1376	1174	939	844	2947	2264	960	551	795	558
642	sr0643	GCAGAACAATCTGAGGACAA	TTGTCCT	gwa	AQP9	chr15	58320407	58518110			1548	1834	1969	3405	5279	5831	2305	2121	1876	3266	3442	2624	2733	2174	1375	1634	3809	2735
643	sr0644	GAATCTTGGGAGTCTACATT	AATGTAG	ery	CDAN1	chr15	42975759	43139417			5618	2062	551	259	213	360	9991	2692	486	293	89	175	8563	2137	340	113	170	116
644	sr0645	CCTTGTTTACTCCTCGTGCA	TGCACGA	ery	CDAN1	chr15	42975759	43139417			1592	2014	1510	883	850	866	2370	2445	1418	1106	782	544	2884	2304	730	369	548	323
645	sr0646	GCTGGAATATTACCGGGACA	TGTCCCG	ery	CDAN1	chr15	42975759	43139417			2431	3319	3573	4482	7347	12366	3816	4068	2783	3178	2497	2785	4572	3911	2014	2122	4441	2683
646	sr0647	CCACCTCATCTCCGAGATAA	TTATCTC	ery	CDAN1	chr15	42975759	43139417			1872	2757	2125	1917	2489	3425	3057	3027	2025	2137	1524	1540	3429	2797	1146	701	1005	654
647	sr0648	CCTGCTTAACTTATGAAGAA	TTCTTCA	ery	CDAN1	chr15	42975759	43139417			2625	3827	3241	2338	1786	1981	4172	4490	3157	3065	1852	1205	4457	3767	1527	783	808	381
648	sr0649	TGATCAGGAGGGAGGTGAAA	TTTCACC	ery	CDAN1	chr15	42975759	43139417			5478	2916	2007	1339	1289	1398	9205	3793	1957	1572	1061	877	8342	3333	940	520	650	462
649	sr0650	CCTCCTCGTTGCAGATCAAA	TTTGATC	ery	CDAN1	chr15	42975759	43139417			1749	2163	1675	863	1045	1082	2979	2594	1722	1118	911	643	3179	2337	823	507	552	311
650	sr0651	GCTAGTCTAGTTCGAATCCT	AGGATTC	gwa	COX5A	chr15	75172616	75340495	rs8028632	75321262	2099	2715	2779	2436	3241	4313	3468	3643	2574	2811	2106	1781	3894	3377	1651	1587	2105	1136
651	sr0652	TCCAGTCAGTTCGCTGCTAT	ATAGCAG	gwa	COX5A	chr15	75172616	75340495	rs8028632	75321262	241	213	153	80	66	157	383	264	159	35	22	31	482	316	50	30	43	9
652	sr0653	ACACACTTGTTACCTATGAT	ATCATAG	gwa	COX5A	chr15	75172616	75340495	rs8028632	75321262	2571	2542	899	164	133	143	4148	3248	745	185	146	149	4925	2709	323	80	90	57
653	sr0654	AGGAACTTAGACCAACTTTA	TAAAGTT	gwa	COX5A	chr15	75172616	75340495	rs8028632	75321262	3210	3127	2437	1173	1699	3877	5138	4077	2031	1690	959	2249	5881	3703	1060	454	698	475
654	sr0655	CCAGATATAGATGCCTGGGA	TCCCAGG	gwa	COX5A	chr15	75172616	75340495	rs8028632	75321262	1389	1757	1595	1240	1275	1972	2053	2209	1544	1029	646	1010	2674	2409	974	465	616	508
655	sr0656	CGATGAACTTATCCTGACGT	ACGTCAG	gwa	CRABP1	chr15	78522665	78680572	rs2867932	78591037	2648	2756	1884	758	527	544	4308	3419	1650	915	476	408	4802	3410	845	415	314	370
656	sr0657	TGAGGAATATGTCATAGTTC	GAACTAT	gwa	CRABP1	chr15	78522665	78680572	rs2867932	78591037	8080	4728	2408	1453	1588	1170	13811	5275	2681	1527	1140	526	11604	4736	1707	1287	1465	481
657	sr0658	GCTGGCCAACGATGAACTTA	TAAGTTC	gwa	CRABP1	chr15	78522665	78680572	rs2867932	78591037	2506	2528	1774	813	779	1275	4031	3518	1842	992	535	938	4587	3426	953	355	473	309
658	sr0659	TGCACCCAAACTCTTCTTGA	TCAAGAA	gwa	CRABP1	chr15	78522665	78680572	rs2867932	78591037	704	945	548	175	320	288	1068	1062	568	184	67	140	1227	1008	339	146	186	105
659	sr0660	CCAGAATTTATGTCCGGGAA	TTCCCGG	gwa	CRABP1	chr15	78522665	78680572	rs2867932	78591037	2750	3820	3474	3267	4532	5792	4256	4674	3762	4292	3275	2952	5076	4295	2170	1642	2147	1198
660	sr0661	TGACGTGGTCTGCACCAGAA	TTCTGGT	gwa	CRABP1	chr15	78522665	78680572	rs2867932	78591037	6575	3965	2638	1350	1746	2824	11772	4958	2129	1034	527	1041	10181	4009	1288	717	682	666
661	sr0662	CAAGATCCACTGCACGCAAA	TTTGCGT	gwa	CRABP1	chr15	78522665	78680572	rs2867932	78591037	3176	1537	1188	814	907	1187	5471	1601	985	978	783	740	4311	1674	389	492	473	254
662	sr0663	CCCACTCATCACCTTCATTT	AAATGAA	gwa	DENND4A	chr15	65912956	66194631	rs2572207	66070693	2037	2195	1352	590	686	930	3353	2802	1328	836	466	750	3747	2680	568	371	542	341
663	sr0664	CAGATGAACGTATTTCCTGT	ACAGGAA	gwa	DENND4A	chr15	65912956	66194631	rs2572207	66070693	1365	1857	1772	1045	1072	1178	1940	2008	1208	1035	739	659	2226	2045	641	454	512	303
664	sr0665	GCCAGTCTGATCTTGGATAT	ATATCCA	gwa	DENND4A	chr15	65912956	66194631	rs2572207	66070693	2375	1108	227	28	22	22	3726	1785	246	44	26	12	4194	1080	92	5	20	15
665	sr0666	GCCCTTGTACATTCTCTGGA	TCCAGAG	gwa	DENND4A	chr15	65912956	66194631	rs2572207	66070693	1933	2299	1363	782	661	696	3061	2811	1184	798	497	460	3748	2682	558	223	238	185
666	sr0667	GAAAGCCACTTTGTTTCTCA	TGAGAAA	gwa	DENND4A	chr15	65912956	66194631	rs2572207	66070693	2184	2664	2211	1220	1582	2623	3891	3885	2267	1607	955	1453	4449	3283	1277	600	819	623
667	sr0668	GCATTGATTTACAACGGGCA	TGCCCGT	gwa	DENND4A	chr15	65912956	66194631	rs2572207	66070693	1768	2325	2078	1498	1421	2473	3054	2749	1973	1559	862	1119	3314	2698	1333	767	1026	670
668	sr0669	GCCCATGTTCAGAAGAACAA	TTGTTCT	gwa	DENND4A	chr15	65912956	66194631	rs2572207	66070693	1677	1857	1328	624	651	698	2611	2451	1414	1024	721	602	3042	2194	602	243	354	203
669	sr0670	CAGAAGGATCATAGTGTCTT	AAGACAC	gwa	DNAJA4	chr15	78446486	78614538	rs2867932	78591037	2127	1863	1147	696	799	631	3447	2735	939	548	376	174	3884	2173	626	291	283	150
670	sr0671	ATCCGTGAGAAGAAGATTAT	ATAATCT	gwa	DNAJA4	chr15	78446486	78614538	rs2867932	78591037	5699	3387	2707	2454	2859	2717	10487	3817	2847	2421	1785	1926	8581	3692	1569	1050	1546	923
671	sr0672	CCTCGACAGAAAGTGAGGAT	ATCCTCA	gwa	DNAJA4	chr15	78446486	78614538	rs2867932	78591037	458	554	486	315	506	637	883	786	583	408	255	376	986	731	259	177	325	174
672	sr0673	CCTGTGTATGTGTTCAGCAT	ATGCTGA	gwa	DNAJA4	chr15	78446486	78614538	rs2867932	78591037	1539	1393	907	730	679	377	2353	1853	770	693	392	257	2696	1576	468	359	391	223
673	sr0674	AGGCGGAGAGCAGGCAATTA	TAATTGC	gwa	DNAJA4	chr15	78446486	78614538	rs2867932	78591037	1413	213	47	42	20	7	2695	581	144	27	91	169	2467	350	42	0	0	0
674	sr0675	GCGAGAAGTTTAAACTCATA	TATGAGT	gwa	DNAJA4	chr15	78446486	78614538	rs2867932	78591037	1471	2109	1826	871	971	1847	2581	3277	1643	898	559	1200	2850	2477	920	412	591	464
675	sr0676	CAAAGCAGGTGAGGTGATAA	TTATCAC	gwa	DNAJA4	chr15	78446486	78614538	rs2867932	78591037	6726	3151	1540	1037	1081	1308	11540	4132	1808	1575	889	784	10276	3280	692	340	550	177
676	sr0677	GCACCACATGATTTCATGTT	AACATGA	gwa	DPP8	chr15	65697997	65920035	rs2572207	66070693	5834	3780	2705	1614	1818	3491	10400	4135	2143	1508	750	1543	8746	3399	1060	670	701	618
677	sr0678	CGGAATTGCTTCTTACGATT	AATCGTA	gwa	DPP8	chr15	65697997	65920035	rs2572207	66070693	2831	3837	3512	2874	2762	3352	4877	4520	3017	2036	1357	1307	5634	4466	2212	1352	1607	1074
678	sr0679	CCTGTGTAGAACTCTCTGGT	ACCAGAG	gwa	DPP8	chr15	65697997	65920035	rs2572207	66070693	1107	1593	1105	728	775	548	1915	1747	981	647	521	314	2076	1669	639	337	479	166
679	sr0680	GACCAGAATGAACAGGGCTA	TAGCCCT	gwa	DPP8	chr15	65697997	65920035	rs2572207	66070693	1730	1992	1836	1485	2030	2379	2773	2710	1879	1523	909	1171	3012	2319	1051	763	1119	688
680	sr0681	AGGATACACGGAACGTTATA	TATAACG	gwa	DPP8	chr15	65697997	65920035	rs2572207	66070693	5311	2970	1998	1426	1821	2043	10016	3657	2705	1753	1496	944	8619	2855	1163	902	1038	444
681	sr0682	GCCTGCTCCAAGTGATTTCA	TGAAATC	gwa	DPP8	chr15	65697997	65920035	rs2572207	66070693	4028	2083	1363	799	1081	650	7233	2627	1297	1101	834	295	5966	2581	743	542	690	216
682	sr0683	TCTACGGTTTGTGGTAGTAA	TTACTAC	gwa	DPP8	chr15	65697997	65920035	rs2572207	66070693	1764	1104	566	390	446	856	3360	1238	435	287	146	355	2680	1113	347	117	267	164
683	sr0684	GCTCTATTCTTCCTAGCTCT	AGAGCTA	gwa	FAM219B	chr15	75152327	75309462	rs8028632	75321262	1279	1068	507	158	181	248	1997	1160	367	119	62	107	2221	1184	277	89	132	68
684	sr0685	GCAGACAGCTTGATTGGTAT	ATACCAA	gwa	FAM219B	chr15	75152327	75309462	rs8028632	75321262	1049	1173	628	134	177	169	1801	1657	655	186	98	93	2282	1449	332	174	149	71
685	sr0686	GTGAAGTTTAACAAGGGCTA	TAGCCCT	gwa	FAM219B	chr15	75152327	75309462	rs8028632	75321262	939	1148	1117	875	686	391	1485	1670	984	744	512	258	1856	1686	605	278	164	88
686	sr0687	GCTGTGCTAGATAGTGTTGA	TCAACAC	gwa	FAM219B	chr15	75152327	75309462	rs8028632	75321262	966	1277	951	606	721	688	1708	1629	761	524	354	332	1911	1441	462	294	522	198
687	sr0688	GATGAGATTCCAGATGACGA	TCGTCAT	gwa	FAM219B	chr15	75152327	75309462	rs8028632	75321262	2093	2135	1564	836	850	732	3510	2844	1393	1132	775	752	3909	2665	888	552	577	423
688	sr0689	CACCTGGATGAGATTCCAGA	TCTGGAA	gwa	FAM219B	chr15	75152327	75309462	rs8028632	75321262	1372	1742	1524	1131	940	1621	2103	2264	1591	1221	610	872	2433	2145	923	518	519	343
689	sr0690	CTTCGTGTGGTCCTTGTCTT	AAGACAA	gwa	FBXO22	chr15	76086199	76267608	rs11072566	76293971	2137	2495	1371	379	235	327	2917	3238	934	250	158	109	3621	3065	791	282	284	180
690	sr0691	CGCATCTTACCACATACAGT	ACTGTAT	gwa	FBXO22	chr15	76086199	76267608	rs11072566	76293971	1874	1454	707	261	292	572	3049	2281	613	371	120	324	3454	1954	418	111	112	90
691	sr0692	CCCAAACAATGCCAAGTCCT	AGGACTT	gwa	FBXO22	chr15	76086199	76267608	rs11072566	76293971	1970	2120	1455	734	968	1294	3009	2700	1313	942	631	800	3551	2326	887	418	721	403
692	sr0693	AGTCAGCACTTTCAGTGATA	TATCACT	gwa	FBXO22	chr15	76086199	76267608	rs11072566	76293971	5184	3592	3448	4248	5906	5580	8771	4220	2889	3890	2842	2513	7706	3796	1765	1667	3140	1949
693	sr0694	AGCACCTTCGTGTTGAGTAA	TTACTCA	gwa	FBXO22	chr15	76086199	76267608	rs11072566	76293971	3750	2746	1798	782	748	832	6818	3641	1846	789	382	358	6480	2876	890	489	466	262
694	sr0695	GTAGCAATCGACCTCAGGAA	TTCCTGA	gwa	FBXO22	chr15	76086199	76267608	rs11072566	76293971	0	0	0	0	0	0	0	0	0	0	0	0	0	0	0	0	0	0
695	sr0696	GTGGAGCCAAGTGATGATGT	ACATCAT	gwa	IGDCC3	chr15	65579464	65780378	rs2572207	66070693	2110	1473	501	190	314	172	3583	2678	456	152	54	45	4365	1900	295	112	67	30
696	sr0697	GAGACGAGAAACGTGTGGAT	ATCCACA	gwa	IGDCC3	chr15	65579464	65780378	rs2572207	66070693	1851	1930	1787	1260	1435	2295	3229	2760	1784	1568	935	1355	3568	2728	1119	756	1076	775
697	sr0698	GAGAAGAACAGAGTCCCAAT	ATTGGGA	gwa	IGDCC3	chr15	65579464	65780378	rs2572207	66070693	1865	1657	1432	1316	1282	1111	3249	2152	1218	1225	944	561	3347	2015	828	565	662	364
698	sr0699	CCTGAGGATGAAGCCATTTA	TAAATGG	gwa	IGDCC3	chr15	65579464	65780378	rs2572207	66070693	1669	2274	1926	2101	2161	899	2667	2645	1713	1397	608	357	2988	2432	1014	598	1031	330
699	sr0700	CAAATCCATGGGCTTCCCAA	TTGGGAA	gwa	IGDCC3	chr15	65579464	65780378	rs2572207	66070693	1734	1705	1597	1405	1557	2298	2777	2375	1655	1633	1125	1274	3004	2216	1091	651	820	601
700	sr0701	CCCTGAATTAAATGGCTGTT	AACAGCC	gwa	IGDCC4	chr15	65633824	65825410	rs2572207	66070693	2726	3585	3364	2786	2974	3079	4664	4350	2953	2627	1478	1391	5069	4145	1667	1196	1657	887
701	sr0702	CCATTCACCAAATACGAGTT	AACTCGT	gwa	IGDCC4	chr15	65633824	65825410	rs2572207	66070693	3083	4074	3809	3969	3605	3284	4986	5025	3532	3372	2254	1316	5568	4504	1784	1462	1471	677
702	sr0703	GCTTCAGCCAAACAAGGTGT	ACACCTT	gwa	IGDCC4	chr15	65633824	65825410	rs2572207	66070693	2101	3046	3010	3083	2958	1420	3521	4296	3064	3334	2018	722	4086	3744	1697	1783	1773	651
703	sr0704	GGGTCATTGAAGGCAACTAT	ATAGTTG	gwa	IGDCC4	chr15	65633824	65825410	rs2572207	66070693	6447	2241	1200	375	482	694	11448	3437	893	412	213	420	10109	2792	420	244	241	183
704	sr0705	GCTTTCAACAAACATGAGGA	TCCTCAT	gwa	IGDCC4	chr15	65633824	65825410	rs2572207	66070693	2360	3198	2420	1850	1679	1583	3923	3945	2387	2088	1498	691	4449	3564	1646	1354	1694	518
705	sr0706	TCTGACTTTAGTGCATCTAA	TTAGATG	gwa	IGDCC4	chr15	65633824	65825410	rs2572207	66070693	6817	4037	1752	569	559	1037	11374	4877	1595	805	344	757	10634	4385	836	306	384	319
706	sr0707	TCTACTGAGGTGCGAGGAAA	TTTCCTC	gwa	IGDCC4	chr15	65633824	65825410	rs2572207	66070693	8818	5239	4206	5662	9199	7734	14933	6425	3636	4639	5693	2256	12603	5134	2403	2504	6104	2082
707	sr0708	GCATGAGATGAAGACCAGAT	ATCTGGT	gwa	LIPC	chr15	58614174	58901073	rs1532085	58683366	1353	1866	1454	817	599	305	2294	2263	1032	612	297	107	2664	2227	667	307	234	90
708	sr0709	CGAAGCCATGTTCACCTAAT	ATTAGGT	gwa	LIPC	chr15	58614174	58901073	rs1532085	58683366	1571	1441	584	126	162	135	2697	2426	506	153	87	41	3161	1720	204	99	21	10
709	sr0710	CCATGTCACTACTCGGAACA	TGTTCCG	gwa	LIPC	chr15	58614174	58901073	rs1532085	58683366	2092	2601	2169	2371	3563	5094	3080	2904	1943	2339	1673	2085	3225	2650	952	797	1301	959
710	sr0711	GCCCTTGGACAAAGCCTGAA	TTCAGGC	gwa	LIPC	chr15	58614174	58901073	rs1532085	58683366	1493	1725	1510	747	638	1025	2328	2140	1197	716	380	571	2585	2061	666	190	276	259
711	sr0712	GAGCTCGTTGTGAAGAGGTT	AACCTCT	gwa	NRG4	chr15	76194327	76414785	rs11072566	76293971	1515	1788	1509	773	582	265	2905	3011	1525	826	278	173	3287	2315	716	359	270	123
712	sr0713	ACCTGGTAGAGACGAGCAGT	ACTGCTC	gwa	NRG4	chr15	76194327	76414785	rs11072566	76293971	2008	963	492	314	349	437	3382	1273	558	302	172	320	2916	1269	350	133	184	175
713	sr0714	TGTTATGTGATACCTACTAT	ATAGTAG	gwa	NRG4	chr15	76194327	76414785	rs11072566	76293971	6333	3747	1431	934	1069	746	10865	4370	1908	984	493	375	9487	3820	857	464	453	218
714	sr0715	CGGTCCTAGTAACACTTATC	GATAAGT	gwa	NRG4	chr15	76194327	76414785	rs11072566	76293971	2490	3969	2840	1865	2525	4147	4059	4830	2430	1643	1140	1830	5198	4538	1582	973	1487	1407
715	sr0716	GCCAGTTCAGTCCAGTATGA	TCATACT	gwa	NRG4	chr15	76194327	76414785	rs11072566	76293971	1302	572	36	6	2	15	1832	994	72	0	3	4	2302	730	59	35	42	23
716	sr0717	CGTCAAAGTGAACCAAATCA	TGATTTG	gwa	NRG4	chr15	76194327	76414785	rs11072566	76293971	3291	4623	4696	3367	3791	11041	5115	4577	3340	3537	1862	5943	6161	4475	2215	1181	1910	1533
717	sr0718	GGCTCCAGCATCCAAACTAA	TTAGTTT	gwa	NRG4	chr15	76194327	76414785	rs11072566	76293971	4003	3706	2349	634	508	409	7136	3823	2143	674	229	215	6455	3831	1166	407	335	208
718	sr0719	ATAGGAGGATACCCTCATTT	AAATGAG	gwa	PPCDC	chr15	75205926	75383067	rs8028632	75321262	3883	1789	791	342	420	370	6966	2064	708	398	279	199	5904	1949	385	71	97	48
719	sr0720	CCTTGGGAGTTTCAGCTCTT	AAGAGCT	gwa	PPCDC	chr15	75205926	75383067	rs8028632	75321262	1194	1420	912	461	457	524	1691	1708	906	421	202	230	2113	1576	460	129	134	73
720	sr0721	CAACTGAGAGAGCCAAACAT	ATGTTTG	gwa	PPCDC	chr15	75205926	75383067	rs8028632	75321262	2970	3681	2256	1220	1476	3117	4772	4611	2215	1527	866	1552	5229	3889	1162	584	935	688
721	sr0722	GAAAGAAGTCCTCTTCCAGC	GCTGGAA	gwa	PPCDC	chr15	75205926	75383067	rs8028632	75321262	4381	2760	2424	1192	1000	1771	8047	3490	2623	1609	679	1354	7131	3432	1222	443	626	612
722	sr0723	GAAGTATCAGTGGTCACAAC	GTTGTGA	gwa	PPCDC	chr15	75205926	75383067	rs8028632	75321262	1216	1322	899	262	180	343	2126	1750	542	240	97	178	2352	1802	475	213	249	166
723	sr0724	ACGCTGATGAATGGGAGATA	TATCTCC	gwa	PPCDC	chr15	75205926	75383067	rs8028632	75321262	5327	2838	1089	308	372	922	9052	3308	899	375	148	396	7977	2863	480	107	164	118
724	sr0725	TTGCCTCTTCTGGTGTCAAA	TTTGACA	gwa	PPCDC	chr15	75205926	75383067	rs8028632	75321262	3600	2178	1103	346	177	214	6704	2847	810	218	117	33	5897	2739	649	146	168	58
725	sr0726	AGTTGTCCTTATTGGAGATT	AATCTCC	gwa	RAB11A	chr15	66051796	66224329	rs2572207	66070693	7108	4485	3510	2875	3328	3355	12846	5334	2943	2582	1547	1890	10945	3856	1644	1129	1165	802
726	sr0727	ATCATGCTGATAGTAACATT	AATGTTA	gwa	RAB11A	chr15	66051796	66224329	rs2572207	66070693	23538	12210	5178	2571	2411	3283	39949	13909	5812	2712	1474	1420	33973	12059	3178	1391	1499	918
727	sr0728	AGCAACAATGTGGTTCCTAT	ATAGGAA	gwa	RAB11A	chr15	66051796	66224329	rs2572207	66070693	11630	7115	5379	3664	5027	4682	20466	8533	5980	4424	2704	1945	18393	7756	3210	2088	2481	1638
728	sr0729	GAGCTATAACATCAGCATAT	ATATGCT	gwa	RAB11A	chr15	66051796	66224329	rs2572207	66070693	24747	13111	9344	6095	5440	3151	44078	16082	9362	8522	5243	1957	37586	14330	5486	3891	3841	1688
729	sr0730	GCCTTATTGGTTTATGACAT	ATGTCAT	gwa	RAB11A	chr15	66051796	66224329	rs2572207	66070693	3351	4729	4042	2675	2661	3158	5666	5870	4066	3108	1834	2257	5989	5531	2345	1694	1814	1285
730	sr0731	TATCATGCTTGTGGGCAATA	TATTGCC	gwa	RAB11A	chr15	66051796	66224329	rs2572207	66070693	15034	6602	2753	973	746	685	25408	8456	2901	1170	498	701	21351	8064	2320	810	834	331
731	sr0732	TGGTTTGTCATTCATTGAAA	TTTCAAT	gwa	RAB11A	chr15	66051796	66224329	rs2572207	66070693	8594	5430	3662	2816	3159	3648	17044	6199	3994	3269	2295	2322	14303	6035	2316	1703	2823	1267
732	sr0733	CCAGCGTCCAAGAGGAGCCT	AGGCTCC	gwa	RPP25	chr15	75207442	75359775	rs8028632	75321262	2941	3399	2696	1587	1603	2084	4328	4022	2219	1633	885	1025	5029	4079	1347	820	1385	846
733	sr0734	TGGAAGCTGAGAAGAGTTAT	ATAACTC	gwa	RPP25	chr15	75207442	75359775	rs8028632	75321262	6368	4215	3436	2389	2639	1367	12018	4933	2515	1751	866	561	10432	4154	1519	930	1301	462
734	sr0735	GGGAAACTTCGTGCGATAAT	ATTATCG	gwa	RPP25	chr15	75207442	75359775	rs8028632	75321262	5425	2941	2699	1839	2145	1933	10482	3932	2093	1872	1264	1118	9615	3332	1284	744	734	533
735	sr0736	CGGACGAGGATCAGACGGCC	GGCCGTC	gwa	RPP25	chr15	75207442	75359775	rs8028632	75321262	1999	2483	1862	812	735	1486	3333	3481	1837	855	466	828	3761	3103	1073	402	560	342
736	sr0737	CGCTAGTCTCAGCGTACTTA	TAAGTAC	gwa	RPP25	chr15	75207442	75359775	rs8028632	75321262	1346	1552	1516	1485	1979	3698	2231	1910	1478	1771	1587	2204	2431	1776	905	626	1226	815
737	sr0738	GCGGGTCAAGGAAGGCAGCA	TGCTGCC	gwa	RPP25	chr15	75207442	75359775	rs8028632	75321262	1541	1427	1397	901	1039	815	2510	2435	1133	864	422	412	3164	2201	857	358	370	252
738	sr0739	ACAGGTAGCATGGACCTTAA	TTAAGGT	gwa	RPP25	chr15	75207442	75359775	rs8028632	75321262	1371	670	99	48	101	60	2304	866	231	137	41	38	1979	667	137	31	77	29
739	sr0740	CCACATCGTCATTTGTGGTT	AACCACA	gwa	SCAMP5	chr15	75177875	75353836	rs8028632	75321262	3351	4709	4429	3066	4044	5664	5605	5109	3928	4354	3287	4093	6006	5073	2298	1591	2329	1411
740	sr0741	TTCACAGTGATGGCCGTCTT	AAGACGG	gwa	SCAMP5	chr15	75177875	75353836	rs8028632	75321262	4180	1645	746	451	505	470	7089	2363	845	457	208	322	6104	1770	449	216	378	205
741	sr0742	CTTCAGTTTCATGGCATTCT	AGAATGC	gwa	SCAMP5	chr15	75177875	75353836	rs8028632	75321262	4100	3666	1968	1141	1210	873	6532	4808	1984	1665	1071	411	7094	4073	1252	671	1021	492
742	sr0743	GCCATGTTTCTACCAAGACT	AGTCTTG	gwa	SCAMP5	chr15	75177875	75353836	rs8028632	75321262	2601	3625	3352	1893	1812	1822	4234	4483	2585	1913	1315	1307	5039	3944	1582	868	1213	589
743	sr0744	ACAAAGGACCAGAGTTATAT	ATATAAC	gwa	SCAMP5	chr15	75177875	75353836	rs8028632	75321262	5282	1283	239	46	70	114	9272	2055	117	24	39	47	8519	1512	49	23	50	20
744	sr0745	CAACTTTGGCCTCGCCTTTC	GAAAGGC	gwa	SCAMP5	chr15	75177875	75353836	rs8028632	75321262	2871	1530	1442	1435	2087	1629	5146	1971	1151	1395	1180	760	4754	1973	461	454	828	486
745	sr0746	CCCAATTACACGTACTCCAA	TTGGAGT	gwa	SCAMP5	chr15	75177875	75353836	rs8028632	75321262	6694	5018	3781	2780	3018	4699	11312	4778	3457	3136	1987	3839	10189	4736	1883	1231	1861	1238
746	sr0747	TTGGTGAAACAATAGGGATT	AATCCCT	gwa	SLC24A1	chr15	65804269	65988598	rs2572207	66070693	2976	1454	1114	962	1026	880	5696	1350	858	797	695	359	4406	1477	505	263	459	188
747	sr0748	CCTCTTCTTACTGGGAATGT	ACATTCC	gwa	SLC24A1	chr15	65804269	65988598	rs2572207	66070693	2319	2680	1930	1469	1767	1984	3691	3194	1629	1205	872	622	4065	2634	1087	805	1260	511
748	sr0749	GTATCTCTTGTGACCCTAAT	ATTAGGG	gwa	SLC24A1	chr15	65804269	65988598	rs2572207	66070693	11701	5514	3148	1106	834	1190	19618	7514	3292	1491	790	1065	17220	6345	1448	709	661	309
749	sr0750	TGACATTACAGCAACCTATA	TATAGGT	gwa	SLC24A1	chr15	65804269	65988598	rs2572207	66070693	5067	1783	1302	675	931	1386	9008	2158	647	493	347	551	7141	2180	472	374	378	295
750	sr0751	CCTGGGATCTATCATGTGGA	TCCACAT	gwa	SLC24A1	chr15	65804269	65988598	rs2572207	66070693	1529	1893	1545	938	846	1184	2440	2451	1501	1269	710	784	2914	2114	907	340	421	189
751	sr0752	GCCGTCCACATTCATGACAA	TTGTCAT	gwa	SLC24A1	chr15	65804269	65988598	rs2572207	66070693	1203	1536	1110	695	591	816	1926	1757	871	554	246	376	2335	1640	695	350	440	294
752	sr0753	CCACGCAGAAGATGGTGAAA	TTTCACC	gwa	SLC24A1	chr15	65804269	65988598	rs2572207	66070693	2747	3004	2518	2301	3117	2990	4917	3668	2301	2665	2610	1819	4924	3173	1307	1121	1697	968
753	sr0754	GATACTAAGAACAACAATTT	AAATTGT	gwa	UBE2Q2	chr15	76025621	76233388	rs11072566	76293971	10825	6530	5856	3166	3168	4319	18352	8107	5567	3979	1910	1448	15311	6635	3117	2166	1961	1217
754	sr0755	CCATTTGTTCGAGTGGTGTT	AACACCA	gwa	UBE2Q2	chr15	76025621	76233388	rs11072566	76293971	4218	5325	4899	5492	8174	15638	6892	6612	4804	5621	3809	5827	7698	6252	2741	2440	4361	3246
755	sr0756	TGATAGGAAACCTACTCATT	AATGAGT	gwa	UBE2Q2	chr15	76025621	76233388	rs11072566	76293971	9240	1472	241	48	11	13	16642	2566	200	27	20	53	13087	1773	127	29	21	6
756	sr0757	GAGCCCAACAATCCTATAAT	ATTATAG	gwa	UBE2Q2	chr15	76025621	76233388	rs11072566	76293971	1699	1764	1047	398	289	206	3168	2757	803	239	145	163	3677	2758	679	181	212	92
757	sr0758	CTGGATGTTGAGATGCTAGA	TCTAGCA	gwa	UBE2Q2	chr15	76025621	76233388	rs11072566	76293971	3180	3763	1996	1398	1360	818	5209	4616	2034	1210	959	406	5843	4132	1143	353	496	136
758	sr0759	GCACAAAGACTCCTTGAGCA	TGCTCAA	gwa	UBE2Q2	chr15	76025621	76233388	rs11072566	76293971	3375	2875	1474	655	638	566	5234	4378	1486	746	401	415	6167	3567	965	484	602	302
759	sr0760	ATCGGTCATCATGCAAATAA	TTATTTG	gwa	UBE2Q2	chr15	76025621	76233388	rs11072566	76293971	1263	775	588	624	670	497	2260	878	602	308	399	170	2007	973	318	237	240	133
760	sr0761	TATCATGTGCATGGCGAATT	AATTCGC	gwa	VWA9	chr15	65831095	66013627	rs2572207	66070693	6253	2090	936	420	227	316	10122	2566	1176	489	517	233	8505	2459	441	263	319	142
761	sr0762	GAAGGAATGGTAGCGATTGT	ACAATCG	gwa	VWA9	chr15	65831095	66013627	rs2572207	66070693	3454	3567	2085	813	977	1331	5859	4754	2175	1055	573	675	6806	4074	1035	211	368	251
762	sr0763	CCATGGTTTAACGATGCTGT	ACAGCAT	gwa	VWA9	chr15	65831095	66013627	rs2572207	66070693	3456	3411	1792	794	863	848	5725	4561	2127	1231	864	679	6192	4275	1130	503	730	342
763	sr0764	TCACCTCTTCCCTCGTTTAT	ATAAACG	gwa	VWA9	chr15	65831095	66013627	rs2572207	66070693	4915	3136	1508	477	651	537	8408	3221	1146	702	486	408	6946	2795	547	150	128	125
764	sr0765	TTGAACGTCTCATAGATTTA	TAAATCT	gwa	VWA9	chr15	65831095	66013627	rs2572207	66070693	5022	3207	1682	689	883	754	9325	3906	1612	801	495	494	7937	3626	815	381	323	218
765	sr0766	ACTGATAGGTTTGGCATATA	TATATGC	gwa	VWA9	chr15	65831095	66013627	rs2572207	66070693	4867	2215	561	206	111	156	8333	3130	825	332	175	39	7464	2504	515	98	137	33
766	sr0767	CTACAGGAAGCACTAAGTAA	TTACTTA	gwa	VWA9	chr15	65831095	66013627	rs2572207	66070693	5306	3135	1617	634	520	341	10028	3737	1417	442	419	167	7997	3263	835	410	190	145
767	sr0768	ATGTCGGGAAAGTGAACATT	AATGTTC	gwa	WDR61	chr15	78535577	78701940	rs2867932	78591037	16956	7329	2347	831	807	505	32033	9434	1791	644	418	270	26217	8106	1002	269	340	135
768	sr0769	CCTTACCTTCTTAGGCTTGT	ACAAGCC	gwa	WDR61	chr15	78535577	78701940	rs2867932	78591037	3989	4964	3374	1935	1791	2511	6251	6084	3033	1615	944	1052	7495	5894	2093	942	1235	752
769	sr0770	GACTTGTGTTCACACCTTCT	AGAAGGT	gwa	WDR61	chr15	78535577	78701940	rs2867932	78591037	1803	1747	503	95	61	56	2968	2477	401	76	55	23	3431	2117	209	18	12	6
770	sr0771	CATCAAAGTCTCCAGGCTTA	TAAGCCT	gwa	WDR61	chr15	78535577	78701940	rs2867932	78591037	3017	3537	2155	1552	1266	1414	4945	4404	1976	1116	763	675	5624	4186	1214	467	589	466
771	sr0772	GATGGCTACATCAAGATCTA	TAGATCT	gwa	WDR61	chr15	78535577	78701940	rs2867932	78591037	2567	3393	3510	2875	3092	2061	4116	4658	3748	4209	3113	1488	4764	4340	1927	1714	2032	721
772	sr0773	GACCAGGAAATTCACATCTA	TAGATGT	gwa	WDR61	chr15	78535577	78701940	rs2867932	78591037	1995	1835	1205	819	720	621	3219	2612	1054	695	478	194	3870	2228	623	324	330	194
773	sr0774	CTGGAGTTCAAGGAGTTTGT	ACAAACT	gwa	ACD	chr16	67651414	67804718	rs2271294	67902326	1823	2612	2009	685	778	1121	2851	3089	1981	1419	968	1603	3343	3062	991	438	621	457
774	sr0775	GATGGTTCTGCCTTCCAGTA	TACTGGA	gwa	ACD	chr16	67651414	67804718	rs2271294	67902326	1269	1476	759	240	207	289	2175	1983	871	298	114	269	2613	1890	359	101	172	134
775	sr0776	ACCTATCTCTGACCCTCATA	TATGAGG	gwa	ACD	chr16	67651414	67804718	rs2271294	67902326	3293	3511	2360	1488	1563	1440	5063	4905	2396	1649	1046	836	5768	4542	1398	703	765	406
776	sr0777	CCAAGACTTAGATGTTCAGA	TCTGAAC	gwa	ACD	chr16	67651414	67804718	rs2271294	67902326	2862	3681	2638	1464	1480	1940	4312	4675	2876	2093	1241	1764	5220	4808	1714	907	990	781
777	sr0778	CTCTGAGAATGACCAGCTAA	TTAGCTG	gwa	ACD	chr16	67651414	67804718	rs2271294	67902326	1946	2258	1609	900	797	992	3079	2809	1581	845	478	513	3435	2741	616	302	432	205
778	sr0779	GTCCCAGCTTCTGGATGAAA	TTTCATC	gwa	ACD	chr16	67651414	67804718	rs2271294	67902326	2660	3058	3515	5364	7636	3937	4363	3862	3297	7116	6994	2744	4889	3539	1918	2411	4368	1631
779	sr0780	CCACATGTCATCCGAGGAAA	TTTCCTC	gwa	ACD	chr16	67651414	67804718	rs2271294	67902326	874	1036	1014	1438	2498	2376	1292	1336	810	913	758	510	1489	1395	880	989	1924	789
780	sr0781	GCTGGCACCTGTACCCTTCT	AGAAGGG	gwa	APRT	chr16	88835876	88988342	rs10445033	88840462	2511	2918	2070	871	1036	896	4280	4131	1886	1173	815	730	5263	3933	1228	477	577	292
781	sr0782	CCACTCTGTGGGCCTCCTAT	ATAGGAG	gwa	APRT	chr16	88835876	88988342	rs10445033	88840462	3015	3920	2643	1327	1329	2120	4492	4479	2423	1700	908	1487	5255	4377	1909	805	853	599
782	sr0783	CTCGCTTAAGGGCAGGGAGA	TCTCCCT	gwa	APRT	chr16	88835876	88988342	rs10445033	88840462	2686	3318	3159	3773	4851	5506	4157	4062	3213	3872	3372	2813	4870	3723	1904	1885	3070	1753
783	sr0784	AGGCGTGGTATTCAGGGACA	TGTCCCT	gwa	APRT	chr16	88835876	88988342	rs10445033	88840462	3255	4646	6131	5616	7086	8777	5433	6403	5318	6074	4470	5622	6782	6464	3294	2563	3946	2561
784	sr0785	GCTGAGCTGGAGATTCAGAA	TTCTGAA	gwa	APRT	chr16	88835876	88988342	rs10445033	88840462	2038	2150	1558	1032	1470	1904	3437	2820	1368	1047	1003	1105	3821	2362	1021	570	1136	798
785	sr0786	TGTACCAGTACGTCAACTAT	ATAGTTG	gwa	C16orf86	chr16	67590716	67742661	rs2271294	67902326	5498	3235	1613	628	565	732	9768	3454	993	570	417	353	8345	3196	936	253	368	219
786	sr0787	CATGGTGTCTGCACCCTTAG	CTAAGGG	gwa	C16orf86	chr16	67590716	67742661	rs2271294	67902326	3597	1665	748	171	108	88	6498	2157	506	185	46	47	5374	1674	261	46	24	28
787	sr0788	ACAAGGCCGAGGTGGATAAG	CTTATCC	gwa	C16orf86	chr16	67590716	67742661	rs2271294	67902326	2548	773	82	12	7	29	4412	1446	183	16	13	11	4068	1014	158	64	204	84
788	sr0789	CGCTCTCTCCTCAGTACAAG	CTTGTAC	gwa	C16orf86	chr16	67590716	67742661	rs2271294	67902326	2629	1477	607	297	372	195	5084	2403	751	539	344	245	4299	2019	373	240	332	131
789	sr0790	ACATTGAGGCTGGAGCGAAA	TTTCGCT	gwa	C16orf86	chr16	67590716	67742661	rs2271294	67902326	1347	919	638	343	544	756	2332	1028	563	328	277	322	2041	832	267	215	262	248
790	sr0791	AGAAGCCTCGACTGAGCTTT	AAAGCTC	gwa	CBFA2T3	chr16	88901262	89153504			3813	2345	1474	260	283	497	7845	4075	1345	260	114	176	7704	3006	757	114	194	113
791	sr0792	GAGGAGTTTCATTCCAAGCT	AGCTTGG	gwa	CBFA2T3	chr16	88901262	89153504			277	521	498	108	163	227	550	616	345	78	34	81	613	722	185	45	48	70
792	sr0793	CCCAGTGGACAGGAAAGCTA	TAGCTTT	gwa	CBFA2T3	chr16	88901262	89153504			2334	2881	1585	641	503	668	3643	3177	1323	488	236	304	4027	3412	1243	389	481	360
793	sr0794	GCCCGACAGGACCAAAGAGA	TCTCTTT	gwa	CBFA2T3	chr16	88901262	89153504			1433	1715	1659	845	884	1450	2140	2401	1548	699	437	786	2379	2234	750	325	389	249
794	sr0795	AGTCAACGAGAACGGCAAGA	TCTTGCC	gwa	CBFA2T3	chr16	88901262	89153504			471	269	124	49	42	70	905	258	39	79	15	106	722	358	15	0	18	0
795	sr0796	CCACTCACCAACAGCCATCA	TGATGGC	gwa	CBFA2T3	chr16	88901262	89153504			2443	3411	2117	817	855	1471	3999	3947	1858	689	273	750	4339	3735	1456	439	625	496
796	sr0797	CCTGAACTGCATCATGGACA	TGTCCAT	gwa	CBFA2T3	chr16	88901262	89153504			1711	1883	752	138	157	271	2656	2246	643	209	69	196	3167	2004	442	107	102	69
797	sr0798	TTATGAACATGATACACTTT	AAAGTGT	gwa	CDT1	chr16	88760185	88915666	rs10445033	88840462	5252	2751	1335	871	1064	1012	8864	3406	1540	938	374	611	7549	2629	783	661	928	481
798	sr0799	TAATCTTGGAACCTCTGAAT	ATTCAGA	gwa	CDT1	chr16	88760185	88915666	rs10445033	88840462	5925	2547	1303	959	1068	1693	10791	3263	1333	1117	847	1054	8612	2935	762	448	611	404
799	sr0800	CGGAGCGTCTTTGTGTCCGA	TCGGACA	gwa	CDT1	chr16	88760185	88915666	rs10445033	88840462	1763	2696	2917	2740	3223	4517	3164	3540	2512	2710	1724	2221	3946	3367	1346	1113	1202	1008
800	sr0801	GTCAGATTACCAGCTCACCA	TGGTGAG	gwa	CDT1	chr16	88760185	88915666	rs10445033	88840462	2172	782	73	15	48	35	3531	1508	109	22	33	13	3991	1189	63	31	21	24
801	sr0802	GCATGTCAAGGAGCACCACA	TGTGGTG	gwa	CDT1	chr16	88760185	88915666	rs10445033	88840462	364	145	49	0	1	3	634	147	4	2	0	0	617	215	40	39	47	40
802	sr0803	ACCTGGTGGATTCACATTAA	TTAATGT	gwa	CDT1	chr16	88760185	88915666	rs10445033	88840462	3681	1746	974	523	886	830	6866	2507	1188	1266	1378	548	6073	1799	492	420	391	147
803	sr0804	CGCAATGTTGGCCAGATCAA	TTGATCT	gwa	CDT1	chr16	88760185	88915666	rs10445033	88840462	2404	2023	707	243	200	288	3946	2565	697	241	107	226	4414	2404	399	132	166	184
804	sr0805	GCCACTATGTGAAACTCTTT	AAAGAGT	gwa	CENPT	chr16	67822059	67991361	rs2271294	67902326	1631	2106	1659	932	1125	1842	2646	2729	1880	1413	867	1395	3146	2833	976	366	644	450
805	sr0806	GAGAGTTGACAATGGTAGTT	AACTACC	gwa	CENPT	chr16	67822059	67991361	rs2271294	67902326	1762	1948	1608	655	713	726	3023	2594	1731	1292	909	585	3237	2598	979	506	594	395
806	sr0807	GCAGAAGAATAGTGAGTGTG	CACACTC	gwa	CENPT	chr16	67822059	67991361	rs2271294	67902326	2197	3034	3138	2469	3107	3852	3602	3515	2554	3031	2219	2154	3969	3708	1835	1470	1930	1180
807	sr0808	GCTGAGACTGTCAGTGTTTC	GAAACAC	gwa	CENPT	chr16	67822059	67991361	rs2271294	67902326	1665	1859	914	162	98	80	2840	2153	697	173	37	55	3115	1907	583	137	146	90
808	sr0809	GAATCTTCCATCCTGATGCC	GGCATCA	gwa	CENPT	chr16	67822059	67991361	rs2271294	67902326	2392	2784	1819	955	855	739	4122	3516	1669	754	439	277	4471	3173	946	594	460	274
809	sr0810	TTTGCGGGATCTGCGAGATA	TATCTCG	gwa	CENPT	chr16	67822059	67991361	rs2271294	67902326	4167	2914	3200	3100	4014	6070	7215	3759	2699	3412	2689	3697	6707	3349	1238	1057	1587	871
810	sr0811	TGGAGAAGTGCCTAGATAAA	TTTATCT	gwa	CENPT	chr16	67822059	67991361	rs2271294	67902326	5969	1972	363	126	91	96	9944	2667	277	53	14	5	9296	2174	120	9	31	10
811	sr0812	GCCTCTTTCTTGGCAAAGTT	AACTTTG	gwa	CTCF	chr16	67486309	67713088	rs2271294	67902326	1826	1580	1289	640	679	865	2795	2446	1178	716	484	499	3093	2152	507	279	295	230
812	sr0813	TATGATTTCCCATCGACATT	AATGTCG	gwa	CTCF	chr16	67486309	67713088	rs2271294	67902326	5660	2738	2263	1948	2309	3454	9718	3351	2002	1200	772	779	8457	3321	1040	709	1001	1125
813	sr0814	GTGGACGATACCCAGATTAT	ATAATCT	gwa	CTCF	chr16	67486309	67713088	rs2271294	67902326	5194	1898	539	50	128	162	9294	3012	490	186	63	197	8442	2114	212	31	2	21
814	sr0815	GCGGAAAGTGAACCCATGAT	ATCATGG	gwa	CTCF	chr16	67486309	67713088	rs2271294	67902326	1974	1891	1020	302	188	264	3234	2598	861	175	115	128	3639	2754	525	254	212	80
815	sr0816	CAAGAATGAGAAGCGCTTTA	TAAAGCG	gwa	CTCF	chr16	67486309	67713088	rs2271294	67902326	6129	3359	2623	3315	3939	7462	10525	3615	2549	3408	2118	3427	8967	3308	1388	1711	2656	1979
816	sr0817	TTAAGGCAGAAGGGTGATTA	TAATCAC	gwa	CTCF	chr16	67486309	67713088	rs2271294	67902326	5027	2584	1542	716	942	1153	8588	3283	1907	1234	1025	902	7626	2894	769	514	756	323
817	sr0818	ACGTGTCCACGGCGTTCAAA	TTTGAAC	gwa	CTCF	chr16	67486309	67713088	rs2271294	67902326	4818	1931	1009	477	467	822	8890	2658	697	322	237	248	7875	2521	374	172	312	179
818	sr0819	AGTATCACTGACTCCATGAT	ATCATGG	gwa	CTRL	chr16	67923472	68075778	rs2271294	67902326	3931	1789	891	296	325	335	6491	2621	1062	534	269	213	5567	2121	605	221	356	205
819	sr0820	CCCAGCTCAACCCATTAAAG	CTTTAAT	gwa	CTRL	chr16	67923472	68075778	rs2271294	67902326	786	975	712	222	195	176	1407	1446	624	326	199	157	1423	1204	391	228	255	112
820	sr0821	CCCAGTACACAACACGCATC	GATGCGT	gwa	CTRL	chr16	67923472	68075778	rs2271294	67902326	1935	1913	1139	805	979	523	3133	2625	1239	846	636	302	3505	2137	563	323	439	147
821	sr0822	TGCTTATTGGTATTGTCTCC	GGAGACA	gwa	CTRL	chr16	67923472	68075778	rs2271294	67902326	862	848	559	276	187	249	1398	1216	557	286	79	101	1458	1021	285	128	100	117
822	sr0823	GAGTTAGCAAGTTCAGCACC	GGTGCTG	gwa	CTRL	chr16	67923472	68075778	rs2271294	67902326	710	442	189	92	21	6	1271	779	211	120	23	0	1347	552	86	30	19	2
823	sr0824	TGAATCAGTGCCGGCAGTAC	GTACTGC	gwa	CTRL	chr16	67923472	68075778	rs2271294	67902326	2646	1230	482	187	226	270	4493	1109	392	183	138	143	3664	1226	385	108	116	122
824	sr0825	CATTACACACCCTAGCTGGA	TCCAGCT	gwa	CTRL	chr16	67923472	68075778	rs2271294	67902326	1363	870	377	224	112	67	2131	1227	354	192	74	31	2391	1081	194	94	38	12
825	sr0826	ATGCTAGAACAGGGATCTTT	AAAGATC	gwa	DDX28	chr16	68015176	68167770	rs2271294	67902326	4214	1927	1028	480	434	537	7431	2541	1599	1135	604	593	6316	2285	867	408	225	286
826	sr0827	CCTCATGTGAAACAGACATT	AATGTCT	gwa	DDX28	chr16	68015176	68167770	rs2271294	67902326	2916	3172	1460	1082	1038	1068	4691	3552	1312	1041	587	578	5049	3389	845	402	465	322
827	sr0828	GTGAACTGGCTGGGATATAT	ATATATC	gwa	DDX28	chr16	68015176	68167770	rs2271294	67902326	3585	777	186	30	36	28	6612	1345	144	9	26	0	5674	806	56	9	6	0
828	sr0829	CCTGGTTCAGAAGATTGAGC	GCTCAAT	gwa	DDX28	chr16	68015176	68167770	rs2271294	67902326	1539	1916	1928	1655	2149	1490	2471	2600	1837	1805	1093	692	2718	2256	1091	988	1527	439
829	sr0830	GTGCGAAAGCTCTCGTCTAA	TTAGACG	gwa	DDX28	chr16	68015176	68167770	rs2271294	67902326	3400	2381	2726	2057	2557	6139	6220	2581	2064	1904	1384	2906	5672	2858	1100	590	1313	681
830	sr0831	GTAGGCCAGTTGCTGAATAA	TTATTCA	gwa	DDX28	chr16	68015176	68167770	rs2271294	67902326	1338	1327	725	507	722	1132	2069	1870	758	416	313	258	2522	1755	486	259	436	321
831	sr0832	GACTAGCATCCTCGGTGAAA	TTTCACC	gwa	DDX28	chr16	68015176	68167770	rs2271294	67902326	2667	2003	1156	983	884	1271	5029	2302	1413	923	516	473	4326	2094	628	338	369	183
832	sr0833	CTGGGCATGATGGTAGACTT	AAGTCTA	gwa	DPEP2	chr16	67981292	68143421	rs2271294	67902326	1335	1386	763	357	408	451	2064	2084	651	443	199	178	2444	1637	372	288	415	204
833	sr0834	GATCCAAGTTCATCGGGATT	AATCCCG	gwa	DPEP2	chr16	67981292	68143421	rs2271294	67902326	3741	2534	2290	2202	2503	3208	6509	3419	1899	1840	954	1294	5550	2733	1185	763	969	814
834	sr0835	CCAGCCTGTAACCTGTGCCT	AGGCACA	gwa	DPEP2	chr16	67981292	68143421	rs2271294	67902326	843	770	348	116	44	80	1325	1209	292	47	33	27	1491	871	152	48	53	23
835	sr0836	GTGCAACAGTGCTCGGAATG	CATTCCG	gwa	DPEP2	chr16	67981292	68143421	rs2271294	67902326	3903	1999	1830	1068	982	1387	6562	2571	1762	1359	832	1106	6183	2082	782	522	585	318
836	sr0837	CATGGGAGTAATACAGTGCA	TGCACTG	gwa	DPEP2	chr16	67981292	68143421	rs2271294	67902326	1446	1867	1271	665	629	575	2424	1988	1403	755	449	367	2744	1796	602	261	368	245
837	sr0838	CCACTCCTTCTACAACAACA	TGTTGTT	gwa	DPEP2	chr16	67981292	68143421	rs2271294	67902326	304	380	406	622	948	1198	527	428	302	519	498	320	581	490	307	526	1217	486
838	sr0839	GCTCTGAACGACACTCAGAA	TTCTGAG	gwa	DPEP2	chr16	67981292	68143421	rs2271294	67902326	781	866	458	259	276	337	1242	1089	544	356	134	300	1479	1208	305	177	172	141
839	sr0840	GTCAGCGGATTGACAAGCTT	AAGCTTG	gwa	DPEP3	chr16	67969565	68124452	rs2271294	67902326	1679	2174	1647	649	569	614	2929	2881	1657	661	381	303	3393	2766	1101	471	538	391
840	sr0841	CAGCGTTACAAGAATGTGCT	AGCACAT	gwa	DPEP3	chr16	67969565	68124452	rs2271294	67902326	2452	2932	2094	904	964	1299	4074	3544	1537	824	456	638	4604	3382	831	335	322	343
841	sr0842	CCAGAGCTGTGTGTGACAAT	ATTGTCA	gwa	DPEP3	chr16	67969565	68124452	rs2271294	67902326	1601	2515	1378	477	409	834	2666	2560	1220	307	160	313	2939	2794	562	160	175	191
842	sr0843	GCTGAGTTTCCATATGGGCA	TGCCCAT	gwa	DPEP3	chr16	67969565	68124452	rs2271294	67902326	1051	1409	1311	856	834	1278	1717	1968	1095	719	333	684	2084	1755	706	452	492	385
843	sr0844	GTGTGTGACAATTTGTTGAA	TTCAACA	gwa	DPEP3	chr16	67969565	68124452	rs2271294	67902326	2119	2797	2320	1883	2348	2185	3648	3215	2463	2496	1666	1348	3647	3171	1447	865	1269	734
844	sr0845	GAGAGTTAAAGATGTGGTGT	ACACCAC	gwa	EDC4	chr16	67796925	67958417	rs2271294	67902326	2607	3976	3238	2778	3262	3973	4339	4517	3329	2658	1618	2091	4889	4081	1914	1417	1565	923
845	sr0846	CAGGAATACTTGCAGCAGCT	AGCTGCT	gwa	EDC4	chr16	67796925	67958417	rs2271294	67902326	2316	2502	1756	1714	1787	1497	3662	3106	1315	1097	670	443	4166	3006	894	541	741	535
846	sr0847	GCTTTGGTATCCAGGTTGTG	CACAACC	gwa	EDC4	chr16	67796925	67958417	rs2271294	67902326	2032	2363	1435	505	452	494	3091	3337	1445	822	422	437	3902	2624	759	241	280	79
847	sr0848	CAACCTGATTGCTGTGTCTA	TAGACAC	gwa	EDC4	chr16	67796925	67958417	rs2271294	67902326	2520	3047	1255	712	451	232	4061	3420	1229	498	312	126	4629	2972	606	354	159	41
848	sr0849	GAGGAGGCCATCAAGATCTT	AAGATCT	gwa	ENKD1	chr16	67656849	67810628	rs2271294	67902326	3080	2460	2413	1927	2605	2158	5943	3912	3637	3686	2928	1902	6146	2808	1466	1620	2985	1195
849	sr0850	GAAGGGCCATGTGCCACATT	AATGTGG	gwa	ENKD1	chr16	67656849	67810628	rs2271294	67902326	3479	2260	2355	1548	1457	862	6614	3096	1853	1668	1703	1328	6404	2829	867	685	777	338
850	sr0851	CAGTGTCCCTAGAGCACTCT	AGAGTGC	gwa	ENKD1	chr16	67656849	67810628	rs2271294	67902326	5229	2479	1238	791	874	1914	9783	3080	1175	596	419	944	7812	2802	734	546	605	523
851	sr0852	TCGTGAAGATGGACGACTGA	TCAGTCG	gwa	ENKD1	chr16	67656849	67810628	rs2271294	67902326	5457	3513	2847	2417	4133	8863	8700	3629	2409	2054	1622	2914	7621	4008	1372	927	1692	1565
852	sr0853	GTGGACTTCATTCGTCACAA	TTGTGAC	gwa	ENKD1	chr16	67656849	67810628	rs2271294	67902326	6749	10098	7061	3543	3602	4030	11686	12553	4942	3001	1985	1758	13967	11548	3662	1685	1949	1207
853	sr0854	CGACATGTTCTTCTCCTTCT	AGAAGGA	gwa	ESRP2	chr16	68222449	68380136	rs2271294	67902326	2487	2871	1789	1054	920	778	4187	3174	1133	726	489	182	4746	3278	1056	788	960	370
854	sr0855	CATTGAAGACATCCTGAGCT	AGCTCAG	gwa	ESRP2	chr16	68222449	68380136	rs2271294	67902326	1890	1631	900	434	345	377	3225	2418	862	420	212	210	3566	1795	429	173	193	87
855	sr0856	CCTGAACTACACAGCCTACT	AGTAGGC	gwa	ESRP2	chr16	68222449	68380136	rs2271294	67902326	2572	3460	1988	626	597	435	4183	4129	1864	1007	456	439	4529	3877	1266	364	485	259
856	sr0857	GCCTTAAAGATCCATTCTGA	TCAGAAT	gwa	ESRP2	chr16	68222449	68380136	rs2271294	67902326	2009	2134	1216	535	666	479	3284	2611	1094	675	390	263	3715	2520	555	270	438	178
857	sr0858	CCTCTGAGTAAAGATCCCAA	TTGGGAT	gwa	ESRP2	chr16	68222449	68380136	rs2271294	67902326	1635	2168	2110	1664	1716	2186	2720	2599	1646	1847	1266	1102	3042	2270	966	785	1044	699
858	sr0859	CACGGATTTGATGAGTGGTT	AACCACT	gwa	GALNS	chr16	88840141	89033374	rs10445033	88840462	1712	1904	1540	1810	3151	4835	2822	2233	1222	1244	1127	1515	3177	2028	698	672	1629	1226
859	sr0860	GAGACCAGTCTCAGTTTATT	AATAAAC	gwa	GALNS	chr16	88840141	89033374	rs10445033	88840462	4103	3220	2797	1209	1119	1194	7251	3419	2226	1423	638	637	6495	2960	1454	940	884	464
860	sr0861	GGAGATGGTTGGCAGATATT	AATATCT	gwa	GALNS	chr16	88840141	89033374	rs10445033	88840462	5631	2380	719	236	187	190	9647	3299	865	227	194	38	9024	2813	431	146	139	70
861	sr0862	CGCGGACAACACCTTCGTCT	AGACGAA	gwa	GALNS	chr16	88840141	89033374	rs10445033	88840462	411	383	244	199	197	255	553	488	336	276	308	111	686	412	118	102	75	27
862	sr0863	TGGACAGGCCTATCTTCTAT	ATAGAAG	gwa	GALNS	chr16	88840141	89033374	rs10445033	88840462	5249	3363	2533	1494	1318	1054	8823	4170	1855	1587	970	582	8344	3776	1010	568	603	447
863	sr0864	GTTGGCAGATATTATGAAGA	TCTTCAT	gwa	GALNS	chr16	88840141	89033374	rs10445033	88840462	2170	1879	712	235	248	171	3556	2992	987	237	67	111	4014	2393	518	108	48	46
864	sr0865	CGTGTGCAACTGGGCGGTCA	TGACCGC	gwa	GALNS	chr16	88840141	89033374	rs10445033	88840462	1571	2053	2358	2428	2859	3028	2514	2930	2349	2977	2190	1798	3046	2517	1021	1207	1969	1099
865	sr0866	ACTTGCAGGGTGGCAAATGT	ACATTTG	gwa	GFOD2	chr16	67668435	67863273	rs2271294	67902326	4583	887	141	0	12	38	7560	1503	171	17	1	33	6368	1181	93	30	8	8
866	sr0867	GCACGTCACTAGCGATGACT	AGTCATC	gwa	GFOD2	chr16	67668435	67863273	rs2271294	67902326	1440	1738	1709	2030	3169	4489	2385	2042	1433	1498	1675	1618	2663	1942	789	1000	1738	1171
867	sr0868	ACTATGTGGGAGCGGTGATG	CATCACC	gwa	GFOD2	chr16	67668435	67863273	rs2271294	67902326	3848	2098	1322	477	408	290	6669	2754	1181	473	315	298	5715	2059	509	247	213	140
868	sr0869	GACATCTTGCTGCATCAAGA	TCTTGAT	gwa	GFOD2	chr16	67668435	67863273	rs2271294	67902326	1903	1192	334	55	84	144	3149	1867	271	77	22	27	3489	1625	210	37	75	37
869	sr0870	AGTGACACTCAACTTCAACA	TGTTGAA	gwa	GFOD2	chr16	67668435	67863273	rs2271294	67902326	863	842	653	188	200	397	1568	1228	546	398	242	196	1742	1009	325	186	216	72
870	sr0871	CCTGCCTTCGTGCGCATGAA	TTCATGC	gwa	GFOD2	chr16	67668435	67863273	rs2271294	67902326	1408	1815	1607	1271	1510	1257	2333	2174	1405	1062	655	438	2532	2113	1046	861	896	411
871	sr0872	AGGAACAGTGAGGGCAACAA	TTGTTGC	gwa	GFOD2	chr16	67668435	67863273	rs2271294	67902326	3894	1295	559	240	197	214	6971	1825	479	186	105	15	6281	1742	412	107	126	48
872	sr0873	CGTGACTTCCAACGCTTCTT	AAGAAGC	gwa	LCAT	chr16	67933786	68088015	rs2271294	67902326	1611	2006	1437	734	754	546	2720	2625	1380	719	400	248	3124	1953	738	344	341	118
873	sr0874	CGATAACACCAGGGTTGTCT	AGACAAC	gwa	LCAT	chr16	67933786	68088015	rs2271294	67902326	2017	2635	1887	1295	1592	2350	3367	3419	1974	1487	999	1515	3808	2883	951	608	741	467
874	sr0875	GTGCTCTATGAGGATGGTGA	TCACCAT	gwa	LCAT	chr16	67933786	68088015	rs2271294	67902326	0	1	0	0	0	0	3	2	8	0	0	0	5	0	0	0	0	0
875	sr0876	CCGCTTTATTGATGGCTTCA	TGAAGCC	gwa	LCAT	chr16	67933786	68088015	rs2271294	67902326	931	1024	573	286	323	354	1686	1319	540	363	156	208	1778	1301	510	457	396	325
876	sr0877	GTGCAGAACCTGGTCAACAA	TTGTTGA	gwa	LCAT	chr16	67933786	68088015	rs2271294	67902326	1798	2387	1606	617	574	869	2670	2860	1169	513	277	395	3213	2696	883	350	395	258
877	sr0878	ACGACACTGTGGCTGAGTTT	AAACTCA	gwa	MVD	chr16	88678347	88839495	rs10445033	88840462	4278	1423	572	402	363	550	7272	1852	585	250	210	130	6326	1751	395	163	176	133
878	sr0879	ACTTCACCGAGGACCGGATT	AATCCGG	gwa	MVD	chr16	88678347	88839495	rs10445033	88840462	2678	1021	335	118	157	215	4853	1287	258	105	51	62	4129	1336	201	89	121	105
879	sr0880	CGCCCATCTCTTACCTCAAT	ATTGAGG	gwa	MVD	chr16	88678347	88839495	rs10445033	88840462	5350	3360	1684	503	492	723	9766	4047	1633	565	324	422	8708	3429	869	263	512	239
880	sr0881	GAATGGAGACACGTTTCTGA	TCAGAAA	gwa	MVD	chr16	88678347	88839495	rs10445033	88840462	2127	2647	1863	1300	1552	2644	3616	2916	1546	1036	682	1144	3942	3126	1119	812	1202	1141
881	sr0882	GCCGGTCAACATCGCGGTCA	TGACCGC	gwa	MVD	chr16	88678347	88839495	rs10445033	88840462	1448	1973	2372	2194	2840	3340	2498	2607	1959	2349	1819	1539	2919	2482	1196	1001	1539	755
882	sr0883	TCTGCACCAGGACCAGTTAA	TTAACTG	gwa	MVD	chr16	88678347	88839495	rs10445033	88840462	3601	1252	399	151	8	63	6215	1861	510	225	110	78	5047	1520	410	112	64	13
883	sr0884	TATGCCCAGTTCTCTGAGAA	TTCTCAG	gwa	MVD	chr16	88678347	88839495	rs10445033	88840462	5922	3016	2025	1349	1944	3777	10010	3112	1612	1366	1295	1729	8443	2689	783	596	1299	1050
884	sr0885	ATGAAGCTGCAGCCCGATTT	AAATCGG	gwa	NFATC3	chr16	68009268	68303162	rs2271294	67902326	6136	2548	1705	751	527	561	11923	3783	1464	576	274	379	10028	3472	774	440	256	217
885	sr0886	CGTCTCAGTTACAACCTATT	AATAGGT	gwa	NFATC3	chr16	68009268	68303162	rs2271294	67902326	2510	2026	468	173	130	112	4203	2868	493	107	43	39	4769	2232	383	69	48	28
886	sr0887	GACAGCAGATGATCGATATT	AATATCG	gwa	NFATC3	chr16	68009268	68303162	rs2271294	67902326	6880	4790	3671	2462	2666	3102	12229	5294	3114	2199	1447	1777	10710	4497	1332	805	1228	740
887	sr0888	CTCATCATCGAGCCCATTAT	ATAATGG	gwa	NFATC3	chr16	68009268	68303162	rs2271294	67902326	9704	4362	1428	510	414	600	16144	4651	1077	304	275	150	14053	4025	876	153	229	138
888	sr0889	TGAAGTTCCTCCATATCATA	TATGATA	gwa	NFATC3	chr16	68009268	68303162	rs2271294	67902326	9630	4048	1369	814	572	397	17310	5473	1942	641	363	166	14664	4362	633	282	247	60
889	sr0890	GCCCAAGTATTCAAATTACA	TGTAATT	gwa	NFATC3	chr16	68009268	68303162	rs2271294	67902326	329	484	390	147	144	221	618	518	265	205	132	77	681	557	211	144	99	44
890	sr0891	GTGAAGCTCCTGGGCTATAA	TTATAGC	gwa	NFATC3	chr16	68009268	68303162	rs2271294	67902326	6547	2760	1426	699	863	594	12166	4399	1271	935	936	521	11234	2886	583	281	254	149
891	sr0892	CCGAATAACTTGCACACTCT	AGAGTGT	gwa	NRN1L	chr16	67808780	67960271	rs2271294	67902326	3612	4190	3093	2959	4991	5006	6048	4921	2492	2522	2353	1754	6397	4486	1826	1568	2969	2309
892	sr0893	GCTCCGAAACCAACCAGGAG	CTCCTGG	gwa	NRN1L	chr16	67808780	67960271	rs2271294	67902326	3258	1822	1496	1221	1406	2014	5795	2113	1275	1057	542	1100	4906	1982	731	552	693	493
893	sr0894	TATACCAGGGCTTCGCCGAG	CTCGGCG	gwa	NRN1L	chr16	67808780	67960271	rs2271294	67902326	1231	435	652	427	545	471	2395	732	658	731	549	441	2128	874	536	230	204	312
894	sr0895	GAATCACTACAGCAAGAAGC	GCTTCTT	gwa	NRN1L	chr16	67808780	67960271	rs2271294	67902326	1909	1629	718	326	302	318	3078	1731	378	178	110	148	3406	1912	537	161	200	105
895	sr0896	CAAACCGATGTGACACCATA	TATGGTG	gwa	NRN1L	chr16	67808780	67960271	rs2271294	67902326	3292	4042	3790	3779	4210	6126	5256	4910	3598	3999	2595	3421	5869	4275	2174	1637	2560	1379
896	sr0897	ACATCAACGATGCTTGGGTT	AACCCAA	gwa	NUTF2	chr16	67770818	67945219	rs2271294	67902326	2022	2547	1720	1172	1214	1393	3395	3020	1586	1070	541	743	3658	2590	724	404	485	257
897	sr0898	GAACCCAACTAGGCGCAATT	AATTGCG	gwa	NUTF2	chr16	67770818	67945219	rs2271294	67902326	1482	1444	995	321	264	246	2569	1998	585	267	107	117	2864	1913	379	101	186	48
898	sr0899	AGATAGCTGCATCATCAGCA	TGCTGAT	gwa	NUTF2	chr16	67770818	67945219	rs2271294	67902326	2231	1889	654	265	211	187	3621	2672	541	113	42	58	4197	2148	256	79	42	32
899	sr0900	CCACCAGATGTTCCTATTAA	TTAATAG	gwa	NUTF2	chr16	67770818	67945219	rs2271294	67902326	713	626	483	373	346	181	1016	897	447	639	576	188	1284	724	266	257	220	84
900	sr0901	GATGCTTGGGTTTGCACCAA	TTGGTGC	gwa	NUTF2	chr16	67770818	67945219	rs2271294	67902326	2083	2558	2100	900	924	1098	3440	3332	1721	949	587	459	3981	2877	914	415	389	215
901	sr0902	TCAGTCATAGACGTGGACCT	AGGTCCA	gwa	PARD6A	chr16	67584850	67736681	rs2271294	67902326	4883	3257	2476	2028	2225	1999	8071	3929	2252	1734	1152	1000	7417	3821	1500	1194	1534	1021
902	sr0903	TGGACGTGCTACTTGGCTAT	ATAGCCA	gwa	PARD6A	chr16	67584850	67736681	rs2271294	67902326	4534	1431	566	140	109	91	7804	2808	670	430	132	73	6948	1944	261	76	173	55
903	sr0904	CGTCGAGGTGAAGAGCAAAT	ATTTGCT	gwa	PARD6A	chr16	67584850	67736681	rs2271294	67902326	2136	1118	739	468	501	1079	3958	1401	790	452	205	838	3443	1173	389	191	267	254
904	sr0905	CCATAACCTCATTGTCACTG	CAGTGAC	gwa	PARD6A	chr16	67584850	67736681	rs2271294	67902326	3011	3873	3231	2633	3082	3075	5146	4328	2581	2301	1596	1279	5544	4251	1832	1106	1452	959
905	sr0906	GCTGAGCCTGATAGTGACGA	TCGTCAC	gwa	PARD6A	chr16	67584850	67736681	rs2271294	67902326	4312	2436	1638	910	679	653	8144	3101	1264	590	366	294	7196	3140	798	479	390	277
906	sr0907	GTACTTCGTGAAGTGCATCT	AGATGCA	gwa	PIEZO1	chr16	88741745	88961372	rs10445033	88840462	1655	726	173	18	51	59	2560	1328	168	33	21	8	2772	993	52	18	6	0
907	sr0908	GCACTCCATTATGTTCGAGG	CCTCGAA	gwa	PIEZO1	chr16	88741745	88961372	rs10445033	88840462	1774	2285	2680	2078	2382	3290	2859	2910	2252	2191	1386	1489	3211	2681	1317	988	1249	922
908	sr0909	CCCTGTGCATTGATTATCCC	GGGATAA	gwa	PIEZO1	chr16	88741745	88961372	rs10445033	88840462	1473	1994	1536	1137	1405	1559	2495	2250	1383	1573	1090	752	2801	2119	1009	474	730	407
909	sr0910	GAAGACCACATTCAGGTGGA	TCCACCT	gwa	PIEZO1	chr16	88741745	88961372	rs10445033	88840462	838	1161	986	532	663	515	1295	1585	1100	659	374	374	1454	1377	595	403	663	321
910	sr0911	GCTGCTCTGCTACTTCATCA	TGATGAA	gwa	PIEZO1	chr16	88741745	88961372	rs10445033	88840462	1494	1666	964	295	179	162	2492	2233	713	312	92	163	3076	2011	348	72	103	143
911	sr0912	GTACAACGTCACCGTCATCA	TGATGAC	gwa	PIEZO1	chr16	88741745	88961372	rs10445033	88840462	2997	3671	3167	2351	2299	3643	5083	4781	3377	2777	1518	1789	5758	4273	1664	1069	1383	967
912	sr0913	CTCACCAAGAAGTACAATCA	TGATTGT	gwa	PIEZO1	chr16	88741745	88961372	rs10445033	88840462	1876	2725	2307	1258	1789	3858	2883	3016	1942	1851	1315	2825	3305	3186	1188	512	707	694
913	sr0914	AGCAGCGTGGGTTCCTATTT	AAATAGG	gwa	PLA2G15	chr16	68169246	68334961	rs2271294	67902326	3741	2107	1776	965	888	305	7221	2838	1948	1681	1195	324	6282	2841	1131	720	470	202
914	sr0915	CGGCGATGGTACTGTGAACT	AGTTCAC	gwa	PLA2G15	chr16	68169246	68334961	rs2271294	67902326	1567	1615	777	211	136	226	2804	2335	626	178	114	104	3281	2032	238	68	49	51
915	sr0916	GTCATCATTGACTGCTGGAT	ATCCAGC	gwa	PLA2G15	chr16	68169246	68334961	rs2271294	67902326	2711	2987	2200	1804	1973	1220	4475	4275	2388	2172	1649	727	5059	3531	1317	999	1117	543
916	sr0917	GGACACTGGATGGCAAGAAT	ATTCTTG	gwa	PLA2G15	chr16	68169246	68334961	rs2271294	67902326	7993	2585	873	254	156	207	14186	3375	585	282	151	138	12270	2698	227	90	142	45
917	sr0918	ACCGAAAGCTACTTCACAAT	ATTGTGA	gwa	PLA2G15	chr16	68169246	68334961	rs2271294	67902326	6260	3066	1721	768	798	603	10695	4018	1454	741	405	610	9607	3186	915	414	362	234
918	sr0919	CCGCGAGATGATCGAGGAGA	TCTCCTC	gwa	PLA2G15	chr16	68169246	68334961	rs2271294	67902326	1178	1837	2361	2078	2815	3901	1908	2052	1561	1735	999	1284	2418	1701	1067	834	1080	621
919	sr0920	CCGCAAGTTCTTCCAGGACA	TGTCCTG	gwa	PLA2G15	chr16	68169246	68334961	rs2271294	67902326	283	405	298	179	88	113	484	572	286	193	78	82	542	531	176	68	83	67
920	sr0921	AGGTGTCACCAGCCGACTTT	AAAGTCG	gwa	PRMT7	chr16	68234876	68431169	rs2271294	67902326	3629	1763	1266	679	599	958	7073	2313	972	598	269	455	6288	2298	812	343	447	270
921	sr0922	GGTCGTGGAACAAGCTATTT	AAATAGC	gwa	PRMT7	chr16	68234876	68431169	rs2271294	67902326	4010	1646	747	310	179	123	6907	2379	915	319	154	103	6232	2108	526	233	155	69
922	sr0923	ATGGCTTTAGTGATAAGATT	AATCTTA	gwa	PRMT7	chr16	68234876	68431169	rs2271294	67902326	6003	3292	2640	1999	2910	3816	10569	4381	2243	2564	2484	2127	9232	3767	1203	823	1402	702
923	sr0924	CATGACAAAGACAGAAATGT	ACATTTC	gwa	PRMT7	chr16	68234876	68431169	rs2271294	67902326	3246	3146	981	260	159	213	5273	3730	718	230	118	163	5780	3432	484	147	114	96
924	sr0925	CGATGACTACTGCGTATGGT	ACCATAC	gwa	PRMT7	chr16	68234876	68431169	rs2271294	67902326	2545	3313	2147	1174	1022	1919	4338	4303	2496	1755	1299	1970	4839	3780	1377	599	856	730
925	sr0926	GCTAACCACTTGGAAGATAA	TTATCTT	gwa	PRMT7	chr16	68234876	68431169	rs2271294	67902326	1368	1659	1216	549	643	745	2042	1957	928	548	342	496	2306	1770	807	251	335	283
926	sr0927	CTCGTGGTGGGACATTGAAA	TTTCAAT	gwa	PRMT7	chr16	68234876	68431169	rs2271294	67902326	4804	2841	1509	630	717	1157	8125	3278	1298	479	245	646	7148	2649	752	332	383	216
927	sr0928	GCTAAGTACAGGGCCAAGTT	AACTTGG	gwa	PSKH1	chr16	67817174	68003581	rs2271294	67902326	1178	1489	1058	422	351	627	1911	1740	750	385	166	333	2309	1731	585	144	125	200
928	sr0929	TCCCTTCACAGCATTAACCT	AGGTTAA	gwa	PSKH1	chr16	67817174	68003581	rs2271294	67902326	5970	3460	1074	906	747	962	9774	3632	877	267	177	276	8465	3600	554	284	191	183
929	sr0930	CCCGTTGATGTCCATTCCAT	ATGGAAT	gwa	PSKH1	chr16	67817174	68003581	rs2271294	67902326	3010	2774	1666	893	1117	1333	4844	3662	1643	1545	1097	1123	5324	2987	893	583	774	419
930	sr0931	CAAGCCATACACCAACTCAG	CTGAGTT	gwa	PSKH1	chr16	67817174	68003581	rs2271294	67902326	2077	1903	909	350	432	753	3394	2462	970	335	240	374	3754	2376	448	148	204	185
931	sr0932	GCACTAAGAGTGACGTGTAC	GTACACG	gwa	PSKH1	chr16	67817174	68003581	rs2271294	67902326	2748	4335	4396	4960	5575	11632	4289	5272	4320	4548	2669	5983	5231	4912	2725	2363	3640	2981
932	sr0933	CCGCTCCACACGCTCCAATA	TATTGGA	gwa	PSKH1	chr16	67817174	68003581	rs2271294	67902326	1218	1149	528	217	338	255	1898	1408	490	244	142	106	2082	1318	353	107	172	107
933	sr0934	GCACCGCTCCATATCCCAGA	TCTGGGA	gwa	PSKH1	chr16	67817174	68003581	rs2271294	67902326	129	125	85	26	27	41	230	166	60	52	65	47	262	175	62	11	12	9
934	sr0935	TGCCAAAGAAATGCATCATT	AATGATG	gwa	PSMB10	chr16	67924628	68080780	rs2271294	67902326	4655	1697	643	248	190	229	8362	2453	463	133	33	120	7334	2009	452	72	16	73
935	sr0936	ATACGCGAGCCACTAACGAT	ATCGTTA	gwa	PSMB10	chr16	67924628	68080780	rs2271294	67902326	923	1153	1382	1312	1868	3011	1550	1316	1115	1311	1116	1367	1709	1376	831	485	637	456
936	sr0937	TGCAGGCTATGGAGGTGGAG	CTCCACC	gwa	PSMB10	chr16	67924628	68080780	rs2271294	67902326	1332	1633	2009	1938	2356	4108	1884	2377	2019	2671	2398	3713	2301	2084	1033	846	1360	829
937	sr0938	CGGACAAGAGCTGCGAGAAG	CTTCTCG	gwa	PSMB10	chr16	67924628	68080780	rs2271294	67902326	4282	3130	2266	2722	4114	6288	7270	3006	2317	3041	3525	3518	6275	2918	1215	847	1886	848
938	sr0939	AGATGGAGCTACACGCGTTA	TAACGCG	gwa	PSMB10	chr16	67924628	68080780	rs2271294	67902326	4771	2901	2327	2282	3346	3192	8619	3330	1831	1698	1411	1159	7308	3218	980	538	819	499
939	sr0940	GATCACAAAGACTGGCGCCA	TGGCGCC	gwa	PSMB10	chr16	67924628	68080780	rs2271294	67902326	380	312	254	185	233	283	654	549	274	163	101	176	739	529	153	135	142	54
940	sr0941	CTACCACTTTGTGCCTGGAA	TTCCAGG	gwa	PSMB10	chr16	67924628	68080780	rs2271294	67902326	4127	2217	1310	832	815	1115	7129	2877	1161	1046	675	361	6615	2520	860	284	342	150
941	sr0942	AGATTGTGGACGCCAACTTT	AAAGTTG	gwa	RANBP10	chr16	67717004	67950555	rs2271294	67902326	3705	2513	2844	3472	4430	6229	6594	3075	2257	2094	1660	2050	5638	2761	1128	910	1158	731
942	sr0943	CAAGTTGGTGATAGCTTATT	AATAAGC	gwa	RANBP10	chr16	67717004	67950555	rs2271294	67902326	5297	3329	2043	1349	1009	1218	9151	3812	1909	1317	772	638	7973	3188	1037	629	668	264
943	sr0944	CCTCGTGCATCATGGGTATT	AATACCC	gwa	RANBP10	chr16	67717004	67950555	rs2271294	67902326	4278	3091	2822	2577	3199	5068	7519	3419	2241	2114	1283	2458	6767	3236	1243	1011	1652	977
944	sr0945	CCGGGAGTACGGCAAGAATT	AATTCTT	gwa	RANBP10	chr16	67717004	67950555	rs2271294	67902326	5846	2614	1009	636	649	472	9923	3014	899	421	314	332	8496	3068	532	197	259	181
945	sr0946	CCTGTTTGACATTGAGGACT	AGTCCTC	gwa	RANBP10	chr16	67717004	67950555	rs2271294	67902326	3220	4554	4146	4069	5089	5702	5120	4926	3549	4681	3600	2916	5546	4911	2395	2083	3224	1755
946	sr0947	CAAAGGAAGAGATGGTTACA	TGTAACC	gwa	RANBP10	chr16	67717004	67950555	rs2271294	67902326	2875	2773	1439	754	900	1934	4856	3475	1370	876	449	1110	5449	3191	981	458	778	602
947	sr0948	GGAAGAACAGGCGTCCATAA	TTATGGA	gwa	RANBP10	chr16	67717004	67950555	rs2271294	67902326	5473	2833	1571	717	728	920	9431	3306	1259	831	402	358	8516	2672	820	287	302	312
948	sr0949	GCCAACTTCTCTCTCAGCAT	ATGCTGA	gwa	RLTPR	chr16	67569029	67731472	rs2271294	67902326	2539	2980	2513	3141	5121	10216	4146	3527	2300	3199	3040	4156	4779	3512	1553	1873	3496	3505
949	sr0950	CCATTCTATATGAAGCTGGA	TCCAGCT	gwa	RLTPR	chr16	67569029	67731472	rs2271294	67902326	2847	3763	3357	2914	3536	4318	4365	4564	2799	2520	2228	1814	4893	4206	1868	1253	2493	1556
950	sr0951	GAAGAGGAGAAGGAGAAGGA	TCCTTCT	gwa	RLTPR	chr16	67569029	67731472	rs2271294	67902326	3844	5460	5669	4423	4837	5990	6551	6695	4952	4174	2600	3240	7419	6387	2842	1669	2338	1378
951	sr0952	GCAAAGCAAAGATGGCGAGA	TCTCGCC	gwa	RLTPR	chr16	67569029	67731472	rs2271294	67902326	2420	3011	3318	2659	3335	4341	4115	4135	2913	2881	1855	2279	4569	3605	1815	1106	1589	1047
952	sr0953	CCTTGAGGTCTCAGAACAGA	TCTGTTC	gwa	RLTPR	chr16	67569029	67731472	rs2271294	67902326	2163	2087	821	198	155	94	3260	2796	492	100	54	79	3979	2345	323	79	34	44
953	sr0954	GAGAAACAGAACTGGCTCCA	TGGAGCC	gwa	RLTPR	chr16	67569029	67731472	rs2271294	67902326	2029	1389	770	400	381	295	3736	2281	846	320	127	144	4084	2048	412	228	197	104
954	sr0955	TGCGCATTTGGTACTGGCTT	AAGCCAG	gwa	RNF166	chr16	88722902	88880025	rs10445033	88840462	0	0	0	0	0	0	0	0	0	0	0	0	0	0	0	0	0	0
955	sr0956	CCGCTTCCACCTTGCGCATT	AATGCGC	gwa	RNF166	chr16	88722902	88880025	rs10445033	88840462	3926	2572	2419	1744	1591	1960	6861	3195	1748	1663	981	845	6317	2791	1075	456	450	257
956	sr0957	TCACCGACACAAGTTCTCCT	AGGAGAA	gwa	RNF166	chr16	88722902	88880025	rs10445033	88840462	2984	4157	2956	1562	1531	1732	4625	5263	2974	2011	1344	971	5319	5403	2017	1492	1757	836
957	sr0958	CAGCTACAAGAGCGCCAACT	AGTTGGC	gwa	RNF166	chr16	88722902	88880025	rs10445033	88840462	3045	1592	1397	748	643	835	5726	2306	1367	800	429	671	5200	2393	820	379	493	307
958	sr0959	ACCTTTGTGGACTACAGTAT	ATACTGT	gwa	RNF166	chr16	88722902	88880025	rs10445033	88840462	2069	2383	1681	596	549	673	3409	2979	1594	680	437	586	3675	3060	960	522	513	407
959	sr0960	CGTCTCTTCAAAGCCATGAT	ATCATGG	gwa	RNF166	chr16	88722902	88880025	rs10445033	88840462	1618	1899	1072	472	415	588	2666	2364	1075	523	322	520	2831	2005	598	348	434	297
960	sr0961	GAAGCAGCTCTCATCCTACA	TGTAGGA	gwa	RNF166	chr16	88722902	88880025	rs10445033	88840462	1731	1305	732	314	304	160	2760	2435	816	540	270	201	3161	2076	350	154	61	69
961	sr0962	AGCGCTATTTATTGCATATT	AATATGC	gwa	SLC12A4	chr16	67937376	68112597	rs2271294	67902326	5149	2876	2414	2206	2602	3842	9988	3424	2365	2127	1526	1900	8360	2897	1255	895	1050	551
962	sr0963	AGATCTTGCTGACCTACATT	AATGTAG	gwa	SLC12A4	chr16	67937376	68112597	rs2271294	67902326	3724	648	95	32	10	16	6161	1118	116	40	6	17	4921	795	70	0	0	0
963	sr0964	CGCCCAAAGGTATCGTCTCT	AGAGACG	gwa	SLC12A4	chr16	67937376	68112597	rs2271294	67902326	1985	2953	3414	2485	2646	3269	3616	3899	2693	2333	1585	987	4018	3769	1762	1188	1371	931
964	sr0965	CCAGAGGAATTGACTACTAT	ATAGTAG	gwa	SLC12A4	chr16	67937376	68112597	rs2271294	67902326	5251	2378	1191	496	438	220	9378	3057	1211	630	377	119	8109	2285	497	250	195	23
965	sr0966	CGAATGCCACTTTGAACAAT	ATTGTTC	gwa	SLC12A4	chr16	67937376	68112597	rs2271294	67902326	3967	2034	605	155	149	128	7671	2541	479	151	13	53	6129	1668	235	19	49	0
966	sr0967	CCCTTCTGTAACAGGCATCA	TGATGCC	gwa	SLC12A4	chr16	67937376	68112597	rs2271294	67902326	2267	989	172	27	11	44	3878	1474	172	62	30	38	4182	1116	107	18	14	14
967	sr0968	CGGCATGATCTACAAATACA	TGTATTT	gwa	SLC12A4	chr16	67937376	68112597	rs2271294	67902326	2224	2921	2015	1333	1371	1411	3630	3480	2068	1350	761	582	4101	3060	1045	948	1210	640
968	sr0969	CTTTCTACTTCATGGGTGTT	AACACCC	gwa	SLC7A6	chr16	68188418	68375726	rs2271294	67902326	3026	3818	3033	1625	2191	3052	4936	4617	2815	2331	1539	2503	5545	4505	1553	600	790	757
969	sr0970	GCTTATCAACTACTTCAGCT	AGCTGAA	gwa	SLC7A6	chr16	68188418	68375726	rs2271294	67902326	6774	4120	1958	823	634	867	11899	4319	1447	482	170	415	10275	4172	898	114	241	187
970	sr0971	CACTCTTATTGGTAAGCTAT	ATAGCTT	gwa	SLC7A6	chr16	68188418	68375726	rs2271294	67902326	6880	3947	1980	1093	823	1065	12472	4470	2158	1647	552	723	10448	4075	1599	1017	1063	558
971	sr0972	CACCTACCATCTTGTCCCTA	TAGGGAC	gwa	SLC7A6	chr16	68188418	68375726	rs2271294	67902326	2118	2708	2215	1308	1635	1806	3166	3593	2203	1551	947	967	3702	3404	1376	641	882	469
972	sr0973	TCAGGTTGGGACACCCTTAA	TTAAGGG	gwa	SLC7A6	chr16	68188418	68375726	rs2271294	67902326	5189	2414	923	581	263	363	8652	3517	1282	368	158	227	7689	2863	819	343	179	142
973	sr0974	CTCTTCACTGACACCATTAA	TTAATGG	gwa	SLC7A6	chr16	68188418	68375726	rs2271294	67902326	5313	3219	2390	1342	1396	2352	9380	3276	2204	1362	658	1416	7935	3702	1480	757	711	514
974	sr0975	CTCATCTACATCCTGACCAA	TTGGTCA	gwa	SLC7A6	chr16	68188418	68375726	rs2271294	67902326	1919	2434	1678	1055	1028	1729	2959	2964	1626	1200	582	838	3349	2723	853	698	788	465
975	sr0976	GCGTGTCTTCACCTGCAAGT	ACTTGCA	gwa	SNAI3	chr16	88704089	88862882	rs10445033	88840462	563	147	28	56	40	29	1021	293	53	15	2	1	1198	191	12	0	3	10
976	sr0977	GAGAAATCAATGGTGCCTGC	GCAGGCA	gwa	SNAI3	chr16	88704089	88862882	rs10445033	88840462	2441	2359	1863	1217	1081	1607	3965	3586	1936	1126	668	719	4840	3447	1197	727	929	646
977	sr0978	AGACAGCCTGAACCACCTCA	TGAGGTG	gwa	SNAI3	chr16	88704089	88862882	rs10445033	88840462	1645	890	232	62	26	51	2828	1327	188	17	7	8	3077	1185	141	27	5	9
978	sr0979	GCAAACGCACTCAGACGCCA	TGGCGTC	gwa	SNAI3	chr16	88704089	88862882	rs10445033	88840462	1983	2172	1646	611	721	910	3163	2911	1698	759	449	743	3621	2618	797	336	380	327
979	sr0980	GAGACGCAGAGAGAAATCAA	TTGATTT	gwa	SNAI3	chr16	88704089	88862882	rs10445033	88840462	1708	1848	1838	2276	3147	4087	3008	2333	1792	2657	2273	1572	3003	2676	1625	2243	4281	2061
980	sr0981	GTTTCCAAAGGACGCTGAGT	ACTCAGC	gwa	THAP11	chr16	67766212	67918098	rs2271294	67902326	1735	1961	1592	1290	1636	1541	2713	2331	1352	928	495	475	2945	2353	924	527	883	418
981	sr0982	GATGGAAGTGAAGATGAAAG	CTTTCAT	gwa	THAP11	chr16	67766212	67918098	rs2271294	67902326	1908	1064	275	69	34	38	3244	1499	213	44	5	8	3603	1316	127	37	15	19
982	sr0983	CCTGGTGACACCAGCAATTA	TAATTGC	gwa	THAP11	chr16	67766212	67918098	rs2271294	67902326	2098	2053	1153	489	613	911	3289	2762	1250	628	398	572	3739	2442	490	269	263	237
983	sr0984	CCTCAATTGTTTCCTCCTGA	TCAGGAG	gwa	THAP11	chr16	67766212	67918098	rs2271294	67902326	2729	3759	2907	1927	2051	3339	4458	4322	2969	2264	1420	1999	4893	4179	1752	1011	1644	1115
984	sr0985	GAAGAACTGCGTGAGAAGGA	TCCTTCT	gwa	THAP11	chr16	67766212	67918098	rs2271294	67902326	1782	1715	1159	639	819	969	2836	2506	1195	870	766	551	3383	2257	756	466	638	442
985	sr0986	GTGAAGATGAAAGAGATGAA	TTCATCT	gwa	THAP11	chr16	67766212	67918098	rs2271294	67902326	1826	2379	2277	1719	2108	3629	2893	3132	2193	2860	2591	4257	3468	2813	1285	872	1474	1093
986	sr0987	GCACTTCTACACGTTTCCAA	TTGGAAA	gwa	THAP11	chr16	67766212	67918098	rs2271294	67902326	2212	2935	2208	1445	1486	2290	3655	3329	2169	2069	1272	1669	4172	2937	1436	771	1087	768
987	sr0988	GTTTGTCATGGTGGTAGATT	AATCTAC	gwa	TRAPPC2L	chr16	88813505	88967520	rs10445033	88840462	5595	3008	1764	1323	1572	2753	9222	3760	1789	1532	1004	1552	8572	3364	952	366	785	571
988	sr0989	GCCCTTCGAGACAACGAAAT	ATTTCGT	gwa	TRAPPC2L	chr16	88813505	88967520	rs10445033	88840462	735	946	736	504	394	555	1225	1139	768	445	265	292	1340	1037	414	212	272	176
989	sr0990	ACTCCTACACAGACGTGATG	CATCACG	gwa	TRAPPC2L	chr16	88813505	88967520	rs10445033	88840462	2074	1238	542	425	397	1028	3415	1444	406	444	377	406	3294	1229	329	163	171	147
990	sr0991	CGATGATGATACAGGTGTGC	GCACACC	gwa	TRAPPC2L	chr16	88813505	88967520	rs10445033	88840462	1727	1887	1246	736	786	616	2648	2510	1467	1048	549	298	3215	2251	722	306	311	193
991	sr0992	CCACGGAGGACTACAAGGTA	TACCTTG	gwa	TRAPPC2L	chr16	88813505	88967520	rs10445033	88840462	4538	3272	1957	964	1031	1146	8334	3572	1824	1362	771	744	7201	2974	817	297	348	338
992	sr0993	CGGCTACGTCACCAACTCCA	TGGAGTT	gwa	TRAPPC2L	chr16	88813505	88967520	rs10445033	88840462	602	1000	1283	989	1317	2952	1099	1161	823	1079	711	1743	1470	1325	661	302	575	469
993	sr0994	CGAGCTGAAGTTCCACTACA	TGTAGTG	gwa	TRAPPC2L	chr16	88813505	88967520	rs10445033	88840462	1505	2037	1335	648	802	532	2587	2718	1227	776	455	281	3226	2401	774	490	588	307
994	sr0995	CAACGAGGTTATGAGTCAGT	ACTGACT	gwa	TSNAXIP1	chr16	67731009	67901971	rs2271294	67902326	2080	2535	1730	1513	2295	3225	3403	3102	1545	2137	2065	3461	4109	3191	1255	959	2027	2303
995	sr0996	GAGTCAGTTCTATGCAGTCT	AGACTGC	gwa	TSNAXIP1	chr16	67731009	67901971	rs2271294	67902326	3000	3368	1552	308	141	193	5551	4706	870	200	51	81	5959	4313	742	224	142	82
996	sr0997	CAATGCAGACTTGCTCAACT	AGTTGAG	gwa	TSNAXIP1	chr16	67731009	67901971	rs2271294	67902326	2430	2311	1295	846	624	325	3945	2928	1065	729	369	94	4367	2290	605	315	520	158
997	sr0998	GTTCCCAGATTTCTTCTTCA	TGAAGAA	gwa	TSNAXIP1	chr16	67731009	67901971	rs2271294	67902326	2897	3532	2777	1607	1493	1602	4826	4566	2598	1807	1033	865	5371	3964	1604	781	859	423
998	sr0999	CGAGTACTTACAGCAGCTAA	TTAGCTG	gwa	TSNAXIP1	chr16	67731009	67901971	rs2271294	67902326	2065	3292	3998	4780	8117	11115	3331	3632	3112	4208	3253	5454	3872	3494	1901	2075	4291	4696
999	sr1000	CTCTCAAGACAGAAGAGCAA	TTGCTCT	gwa	TSNAXIP1	chr16	67731009	67901971	rs2271294	67902326	2716	2881	1475	548	540	905	4257	3360	1183	608	236	267	4728	3339	779	297	411	188
1000	sr1001	GCTGCTGAAGGAGATGACAA	TTGTCAT	gwa	TSNAXIP1	chr16	67731009	67901971	rs2271294	67902326	3966	5019	3389	1503	1861	1931	6433	6646	2933	1526	924	1710	7434	5688	1396	568	822	688
1001	sr1002	GTTCCTTCCGCAGTACGTGT	ACACGTA	ery	ZFPM1	chr16	88410013	88641574			4158	1923	536	158	75	162	7021	2691	883	211	47	78	6538	2169	339	122	67	42
1002	sr1003	GCCGTCTTTGCAACATCAAG	CTTGATG	ery	ZFPM1	chr16	88410013	88641574			3915	1915	774	193	66	184	6844	2798	880	239	74	44	6145	2668	708	223	167	39
1003	sr1004	ACAGAGATCCACAGGAAGGA	TCCTTCC	ery	ZFPM1	chr16	88410013	88641574			1582	1604	705	113	102	110	2701	2096	564	117	41	46	2986	2288	465	59	39	21
1004	sr1005	CGAGACCTACACCGTGCACA	TGTGCAC	ery	ZFPM1	chr16	88410013	88641574			1163	939	524	160	176	229	1956	1350	660	329	207	173	2285	1075	357	208	184	129
1005	sr1006	CCACTTGGTCACCAACCACA	TGTGGTT	ery	ZFPM1	chr16	88410013	88641574			1491	1559	673	243	188	288	2336	2093	754	255	155	125	2808	2024	545	150	155	45
1006	sr1007	CACCTTCAGCAACGTCAACA	TGTTGAC	ery	ZFPM1	chr16	88410013	88641574			1121	876	236	40	90	88	1753	1368	360	138	43	60	1961	1202	170	55	7	14
1007	sr1008	GCCACCGCAGTGATCAACAA	TTGTTGA	ery	ZFPM1	chr16	88410013	88641574			1021	1034	385	136	139	143	1723	1564	428	212	147	86	1968	1284	216	119	159	133
1008	sr1009	GCTCAGTATGATCAACCGTT	AACGGTT	gwa	AKAP10	chr17	19767764	19991169	rs888424	19985427	2469	3114	2813	2191	2781	3934	4161	3672	2495	2192	1303	2231	4770	3373	1481	927	1091	887
1009	sr1010	GCATGAAACTACAGCGTCTT	AAGACGC	gwa	AKAP10	chr17	19767764	19991169	rs888424	19985427	914	1281	1611	1592	1942	2868	1497	1379	998	1195	972	918	1577	1620	779	836	1565	976
1010	sr1011	AGTTACCTGTAGGCATAATT	AATTATG	gwa	AKAP10	chr17	19767764	19991169	rs888424	19985427	4156	1412	299	68	117	70	7955	2340	385	58	34	115	6710	1548	174	55	47	24
1011	sr1012	TCGGTTCGAGGAGATGAATT	AATTCAT	gwa	AKAP10	chr17	19767764	19991169	rs888424	19985427	5095	3096	2370	1267	1539	1992	9139	4321	2261	1473	980	824	8268	3243	1047	565	735	560
1012	sr1013	GCAATGAGAAATGACATCAT	ATGATGT	gwa	AKAP10	chr17	19767764	19991169	rs888424	19985427	10	13	9	2	8	19	8	4	2	0	0	0	3	4	0	0	3	0
1013	sr1014	TCTTTATATCAACGGACATA	TATGTCC	gwa	AKAP10	chr17	19767764	19991169	rs888424	19985427	5561	4270	3482	3790	4460	4983	9094	5156	3518	4078	3706	4035	8048	3881	1539	1800	2815	1509
1014	sr1015	CAACAACTTGGTCGCGAATA	TATTCGC	gwa	AKAP10	chr17	19767764	19991169	rs888424	19985427	6810	3861	3702	4104	5178	7995	11669	4731	3544	4451	3528	5095	9976	4285	1924	1758	2226	1749
1015	sr1016	TATTCTCCCGTGGGCTCTTT	AAAGAGC	gwa	ARHGAP27	chr17	43431267	43613012	rs12150672	43826637	5281	2722	2545	2194	1541	939	8960	3336	1814	1627	714	302	7490	3719	1234	717	450	196
1016	sr1017	CCATCCAGAAGCTACGCTAT	ATAGCGT	gwa	ARHGAP27	chr17	43431267	43613012	rs12150672	43826637	3205	4421	3185	1315	938	752	5092	5108	2501	1227	456	279	5608	4818	1695	634	611	269
1017	sr1018	CCCTCGAAGCATCCATAAAT	ATTTATG	gwa	ARHGAP27	chr17	43431267	43613012	rs12150672	43826637	3634	2036	1245	812	539	1015	6350	2633	1293	1064	724	606	5183	2252	735	377	580	372
1018	sr1019	GTGGCGTCCTGACATTCTTC	GAAGAAT	gwa	ARHGAP27	chr17	43431267	43613012	rs12150672	43826637	3362	1129	271	31	45	61	6448	2128	228	50	22	30	6129	1439	121	0	7	12
1019	sr1020	AGACAAATCCAGTAGGAAGA	TCTTCCT	gwa	ARHGAP27	chr17	43431267	43613012	rs12150672	43826637	3124	4700	4505	4109	4581	5272	5204	5593	4524	5060	3977	3278	6042	5302	2456	2122	3070	1971
1020	sr1021	CCAGTTCATTGCGGCCATCA	TGATGGC	gwa	ARHGAP27	chr17	43431267	43613012	rs12150672	43826637	3236	1188	308	39	62	73	5308	1976	341	40	27	45	5629	1357	124	34	32	14
1021	sr1022	CCCTAGTGGGCAGTTTGCAA	TTGCAAA	gwa	ARHGAP27	chr17	43431267	43613012	rs12150672	43826637	4228	2435	1467	845	630	507	7030	3426	1515	948	385	364	6280	2929	817	379	404	264
1022	sr1023	GCCAGGTAACACCAAAGCTT	AAGCTTT	gwa	ARL17A	chr17	43470624	43663697	rs12150672	43826637	1388	1857	1774	813	908	1807	2184	2299	1746	1220	683	1377	2564	2203	977	524	701	535
1023	sr1024	CAGTAGGTTTCTGTGTGGAG	CTCCACA	gwa	ARL17A	chr17	43470624	43663697	rs12150672	43826637	1539	1991	1242	713	534	456	2488	2574	1209	729	405	357	2896	2079	671	242	285	129
1024	sr1025	CCCATCTCTTGGACAGATGA	TCATCTG	gwa	ARL17A	chr17	43470624	43663697	rs12150672	43826637	1946	2518	1148	321	145	395	3168	2733	704	298	158	196	3425	2556	497	117	196	119
1025	sr1026	GAGTTTGGATACAGCTGGAA	TTCCAGC	gwa	ARL17A	chr17	43470624	43663697	rs12150672	43826637	1559	2285	1663	520	619	841	2793	3189	1655	925	429	640	3216	2616	815	335	280	187
1026	sr1027	GATGTTGGCAGCCACTTCAA	TTGAAGT	gwa	ARL17A	chr17	43470624	43663697	rs12150672	43826637	1218	1021	565	185	190	147	1839	1700	480	218	108	105	2204	1377	206	93	74	94
1027	sr1028	GATGCTTCAGTCCTGATATT	AATATCA	gwa	ARL5C	chr17	37273146	37432414	rs8182252	37727950	4977	2756	1268	631	554	381	8365	3168	1006	521	243	137	7360	3497	810	268	285	149
1028	sr1029	GCAACGTGGAGGAGATCATT	AATGATC	gwa	ARL5C	chr17	37273146	37432414	rs8182252	37727950	4443	2234	773	493	291	176	7888	2999	971	420	240	48	7015	2501	517	269	233	106
1029	sr1030	TACTCCAACACTGAGTTTAT	ATAAACT	gwa	ARL5C	chr17	37273146	37432414	rs8182252	37727950	5590	3129	1666	900	1054	1652	9942	3670	1709	1181	652	745	8098	3031	819	399	639	399
1030	sr1031	TCATCGTGGGACTGGACAAT	ATTGTCC	gwa	ARL5C	chr17	37273146	37432414	rs8182252	37727950	3708	2032	834	505	693	987	6042	2076	740	511	162	318	5451	1960	471	296	427	286
1031	sr1032	CACTCGGGAGGAGCTATATA	TATATAG	gwa	ARL5C	chr17	37273146	37432414	rs8182252	37727950	4698	2315	896	285	246	374	8130	2853	664	206	83	147	7187	2196	324	73	53	49
1032	sr1033	CACTGCAACTTCTACCACCT	AGGTGGT	gwa	ASB16	chr17	42138073	42296451	rs2269906	42294337	1210	1199	692	282	197	161	2085	1370	558	270	140	93	2158	1019	203	95	95	39
1033	sr1034	GCTGAAACACTGCGCCAACT	AGTTGGC	gwa	ASB16	chr17	42138073	42296451	rs2269906	42294337	7138	4366	3898	2727	3542	4296	12925	4956	2630	2038	1179	1528	11155	5029	2190	1216	1501	1256
1034	sr1035	CAAGGCTAATGTGCTGACTG	CAGTCAG	gwa	ASB16	chr17	42138073	42296451	rs2269906	42294337	1003	1095	770	822	1261	807	1551	1533	822	971	688	298	1933	1204	416	458	811	394
1035	sr1036	GCAACATGTGGCTCTGTACC	GGTACAG	gwa	ASB16	chr17	42138073	42296451	rs2269906	42294337	6117	4541	3214	1887	1826	1265	10074	5306	2593	1395	773	386	9284	4841	1899	835	1009	392
1036	sr1037	GCCAACATGATTGTGGAGAC	GTCTCCA	gwa	ASB16	chr17	42138073	42296451	rs2269906	42294337	992	1460	1476	1394	1605	2025	1711	1575	1214	1328	917	677	1899	1535	663	672	907	534
1037	sr1038	AGACTGTGCTCGACACCTGA	TCAGGTG	gwa	ASB16	chr17	42138073	42296451	rs2269906	42294337	8736	4900	4700	4209	5658	7925	15593	6286	4034	4184	2611	3768	13434	5323	2325	1999	2854	1891
1038	sr1039	GATTGTGGAGACTGTGAGCA	TGCTCAC	gwa	ASB16	chr17	42138073	42296451	rs2269906	42294337	1087	1309	812	339	305	333	1916	1508	881	503	253	295	2009	1606	471	164	207	111
1039	sr1040	TCGAGAGCTCCCTGGATAAT	ATTATCC	gwa	ATXN7L3	chr17	42229172	42385529	rs2269906	42294337	4716	1911	947	481	462	615	8147	2356	538	282	110	220	7236	2349	558	397	364	302
1040	sr1041	AGGCGAACCGTACGGATTTA	TAAATCC	gwa	ATXN7L3	chr17	42229172	42385529	rs2269906	42294337	2533	1508	1144	658	506	220	4513	2498	1146	719	318	172	4467	1780	751	463	549	116
1041	sr1042	GCAGGCAGAGGATCCGATTA	TAATCGG	gwa	ATXN7L3	chr17	42229172	42385529	rs2269906	42294337	4110	2337	1178	675	672	1056	7141	2877	848	322	115	337	6147	2375	663	326	329	279
1042	sr1043	GATTGCCAATAGCAACAATA	TATTGTT	gwa	ATXN7L3	chr17	42229172	42385529	rs2269906	42294337	4120	1779	783	773	480	142	7638	2173	807	624	196	10	6549	2278	760	940	479	101
1043	sr1044	TCGAAGATCCAAGTCATTAA	TTAATGA	gwa	ATXN7L3	chr17	42229172	42385529	rs2269906	42294337	5193	4316	2869	1462	1282	1299	10127	3911	2339	919	320	474	7929	3634	1632	832	981	490
1044	sr1045	TGATGCAGAAAGCTTTATTT	AAATAAA	gwa	CACNB1	chr17	37289708	37463956	rs8182252	37727950	4725	2310	1319	811	1024	990	8887	2426	954	648	394	436	7022	2406	988	612	638	431
1045	sr1046	AGACCAAGCCAGTGGCATTT	AAATGCC	gwa	CACNB1	chr17	37289708	37463956	rs8182252	37727950	3954	2043	1466	1015	894	424	6997	3003	1685	1214	1111	227	6192	2083	570	369	805	166
1046	sr1047	CCCTGAAATGTTTGACATCA	TGATGTC	gwa	CACNB1	chr17	37289708	37463956	rs8182252	37727950	2207	2686	1666	884	1045	1697	3377	2994	1539	1030	370	810	3837	3486	1218	688	688	571
1047	sr1048	TCCAGCAAATCAGGCGATAA	TTATCGC	gwa	CACNB1	chr17	37289708	37463956	rs8182252	37727950	4641	3002	2128	1727	2212	2575	7880	2977	2356	2000	1178	1569	6781	2752	1064	987	1147	812
1048	sr1049	CGAGGAAAGTCTCAGTCCAA	TTGGACT	gwa	CACNB1	chr17	37289708	37463956	rs8182252	37727950	2638	3802	2467	1468	1496	1342	4310	4719	2753	1616	918	644	5518	4360	1504	676	810	310
1049	sr1050	CGGACAAATGTTGGCTACAA	TTGTAGC	gwa	CACNB1	chr17	37289708	37463956	rs8182252	37727950	2202	2184	1441	928	1072	1707	3889	2761	1187	941	468	605	4269	2875	804	494	760	455
1050	sr1051	AGAGGAAAGGGCGATTCAAA	TTTGAAT	gwa	CACNB1	chr17	37289708	37463956	rs8182252	37727950	4087	2060	1932	1967	2732	5066	6914	2755	1569	1481	1111	1254	6354	2369	1010	723	998	806
1051	sr1052	CAAGTACCTAATCATAGTTT	AAACTAT	gwa	CDC27	chr17	45155310	45376665			5610	2105	542	153	208	176	10206	2851	570	231	143	267	8889	2637	301	195	229	67
1052	sr1053	CCAGAGTTTCTTGGTTGCTT	AAGCAAC	gwa	CDC27	chr17	45155310	45376665			7130	3968	1988	1365	1261	2294	12703	5303	2201	1186	532	730	11117	4403	1256	969	907	607
1053	sr1054	CCAGATCCTGACCAAACATT	AATGTTT	gwa	CDC27	chr17	45155310	45376665			2584	2610	682	82	182	95	4196	3474	634	64	50	25	4798	3310	471	121	82	137
1054	sr1055	CGCTTATGCCTATACTCTAT	ATAGAGT	gwa	CDC27	chr17	45155310	45376665			7035	5468	5507	5691	6577	4100	11824	6161	5143	6705	5263	2434	10636	5231	2631	2319	3642	1760
1055	sr1056	GCCTATAACAGTGACTTGAT	ATCAAGT	gwa	CDC27	chr17	45155310	45376665			1803	2101	1347	807	978	1682	3010	2581	1331	814	534	887	3363	2725	844	288	556	363
1056	sr1057	CGAAATGCTATCAGAGTCAA	TTGACTC	gwa	CDC27	chr17	45155310	45376665			2181	3203	3046	2663	2933	3790	3593	3720	2929	3006	1927	2349	4125	3369	1696	1181	1769	973
1057	sr1058	GATGAGCCTTCTTCGTGAAA	TTTCACG	gwa	CDC27	chr17	45155310	45376665			6213	2458	738	108	85	69	12707	3858	522	70	23	51	11860	3157	290	50	50	22
1058	sr1059	ATTTCCTGCATCGGGATATT	AATATCC	gwa	CDK12	chr17	37507738	37730800	rs8182252	37727950	5091	2668	2192	2553	2675	2362	8678	3161	1697	1493	803	888	7235	2659	954	736	1013	528
1059	sr1060	CAGTTCACGCAGTCGTCATT	AATGACG	gwa	CDK12	chr17	37507738	37730800	rs8182252	37727950	5438	2536	1004	382	567	780	9905	3523	976	434	292	234	8599	2784	458	86	140	82
1060	sr1061	GCACTGAAAGAGGAGATTGT	ACAATCT	gwa	CDK12	chr17	37507738	37730800	rs8182252	37727950	2846	3621	2578	1560	2043	3773	4853	3963	1935	1571	959	2065	5441	3829	987	558	798	678
1061	sr1062	TTGGACTTGCTCGGCTCTAT	ATAGAGC	gwa	CDK12	chr17	37507738	37730800	rs8182252	37727950	3586	1875	1060	785	651	1124	6596	2960	1445	909	489	684	5842	2424	874	424	420	367
1062	sr1063	ATCGATGAAGGACCGGATAT	ATATCCG	gwa	CDK12	chr17	37507738	37730800	rs8182252	37727950	13970	7217	4105	2897	4227	5871	24248	8729	3900	3235	1940	3470	21310	8364	2569	1225	1764	1422
1063	sr1064	AGCAGGCGACTTACGAAATA	TATTTCG	gwa	CDK12	chr17	37507738	37730800	rs8182252	37727950	4549	2966	2123	1223	1213	1768	8180	3621	2095	1228	936	1104	7282	3439	984	517	416	479
1064	sr1065	GCGTTCCCGGGACTTACTAA	TTAGTAA	gwa	CDK12	chr17	37507738	37730800	rs8182252	37727950	4300	2503	1537	805	940	1376	7328	3506	1800	1561	660	1325	7017	3138	658	350	530	530
1065	sr1066	TCCTGGTCCTGCTGATCAAT	ATTGATC	gwa	CRHR1	chr17	43587709	43953194	rs12150672	43826637	4917	4377	2584	1383	1650	2474	8320	4173	2312	1292	846	1194	7384	4290	1401	592	755	624
1066	sr1067	TCTATGGTGTCCGCTACAAT	ATTGTAG	gwa	CRHR1	chr17	43587709	43953194	rs12150672	43826637	6307	4659	3195	1364	1151	1499	10603	4994	2965	1329	855	1111	8964	5123	1848	785	1016	465
1067	sr1068	GTTCTACTGTTTCCTCAATA	TATTGAG	gwa	CRHR1	chr17	43587709	43953194	rs12150672	43826637	5564	2364	1260	454	619	382	9691	3233	1161	541	422	279	8675	2679	783	293	305	117
1068	sr1069	GCTGCGCAAATGGATGTTCA	TGAACAT	gwa	CRHR1	chr17	43587709	43953194	rs12150672	43826637	1776	1297	571	84	53	55	3108	1999	575	191	42	32	3516	1728	397	47	44	12
1069	sr1070	GAGACAGAAGTCAGGTGTCA	TGACACC	gwa	CRHR1	chr17	43587709	43953194	rs12150672	43826637	3231	3626	2794	1502	1622	1322	5045	5129	2158	1648	852	794	6028	4797	1444	788	865	523
1070	sr1071	GAGATCCTCAATGAGGAGAA	TTCTCCT	gwa	CRHR1	chr17	43587709	43953194	rs12150672	43826637	2258	2795	3186	4640	7009	5727	3632	3514	2856	5411	5976	3388	4355	3796	2521	3888	7779	3901
1071	sr1072	GACATGGGAATGAATTGAAA	TTTCAAT	gwa	CRHR1	chr17	43587709	43953194	rs12150672	43826637	5021	2803	1525	1349	2031	2116	8925	3370	2141	2141	2148	2104	7498	2754	935	647	1399	968
1072	sr1073	GTGAACCATATCGGTCCCTT	AAGGGAC	gwa	DHRS13	chr17	27184798	27340089	rs2070265	27075423	1776	2098	1875	920	834	880	2928	3088	1737	1060	602	658	3503	2914	1087	545	658	316
1073	sr1074	GCCCACAGTTTCTCAACCTT	AAGGTTG	gwa	DHRS13	chr17	27184798	27340089	rs2070265	27075423	1389	1660	925	433	394	490	2228	1946	750	285	160	154	2266	1713	471	153	289	123
1074	sr1075	CATGTTAATGAAGCGGAATT	AATTCCG	gwa	DHRS13	chr17	27184798	27340089	rs2070265	27075423	8033	4534	3560	2303	2447	2868	14685	5137	2411	2281	1372	1305	11755	4919	1573	943	1241	849
1075	sr1076	ACCGTCTAGCTAGGTAGTTA	TAACTAC	gwa	DHRS13	chr17	27184798	27340089	rs2070265	27075423	3811	2613	1332	722	871	1180	6969	2475	760	636	295	443	6120	2546	924	346	450	337
1076	sr1077	CTCACCAGATTTGTCTAAGA	TCTTAGA	gwa	DHRS13	chr17	27184798	27340089	rs2070265	27075423	1260	1728	972	575	667	493	2359	1935	1093	738	512	450	2588	1808	674	260	373	241
1077	sr1078	GCTGACACTAAGCTGGCTAA	TTAGCCA	gwa	DHRS13	chr17	27184798	27340089	rs2070265	27075423	1661	1659	1123	847	754	561	2711	2259	1105	1003	458	309	3176	1889	733	336	563	225
1078	sr1079	TACGTGCTTGTCTACTACAA	TTGTAGT	gwa	DHRS13	chr17	27184798	27340089	rs2070265	27075423	5032	2811	2041	1393	1632	1122	8147	3771	1796	1507	841	573	7693	3682	989	513	753	455
1079	sr1080	CGTATCTATGATGAGGTCTT	AAGACCT	gwa	DNAH17	chr17	76379777	76683476	rs4969184	76393413	1589	1631	1263	455	423	455	2525	2329	1005	515	285	211	2744	1949	697	411	394	140
1080	sr1081	GCTGCGTGAACATGAAGCTT	AAGCTTC	gwa	DNAH17	chr17	76379777	76683476	rs4969184	76393413	2896	4018	2859	1093	1318	1912	4939	5126	2198	1151	733	1075	5626	4693	1325	618	723	460
1081	sr1082	GCGAGAAATTCTGCACAACT	AGTTGTG	gwa	DNAH17	chr17	76379777	76683476	rs4969184	76393413	2688	3372	3139	2636	3955	8672	4264	4086	2735	3452	3046	4249	4690	4166	1926	1867	3504	3592
1082	sr1083	CCTGTGCACCTGTGACTTAT	ATAAGTC	gwa	DNAH17	chr17	76379777	76683476	rs4969184	76393413	1870	2929	2583	2177	2656	4502	2894	3207	2484	2432	1562	2477	3288	3093	1467	1102	1646	1146
1083	sr1084	GAAGGTGTGTTTCAGTACAT	ATGTACT	gwa	DNAH17	chr17	76379777	76683476	rs4969184	76393413	2783	2634	815	102	32	33	4467	3771	727	203	103	65	5336	3560	467	70	48	6
1084	sr1085	GACTTTCAACATGGCTGAGA	TCTCAGC	gwa	DNAH17	chr17	76379777	76683476	rs4969184	76393413	1304	1678	1591	1578	2030	2515	1919	2206	1367	1461	1031	1024	2474	2090	1026	699	1061	649
1085	sr1086	GCAGGAGTTCTGCAACCAAA	TTTGGTT	gwa	DNAH17	chr17	76379777	76683476	rs4969184	76393413	2136	1863	1088	613	867	885	3473	2609	816	558	443	387	4089	2180	535	285	392	244
1086	sr1087	GCTGATCTTGTTGTGGTTCT	AGAACCA	gwa	ERAL1	chr17	27072042	27228072	rs2070265	27075423	1592	2361	1836	571	755	1393	2633	3015	1463	920	413	918	3136	2922	1028	522	567	442
1087	sr1088	CCTCACTTCTTTCACCTTGA	TCAAGGT	gwa	ERAL1	chr17	27072042	27228072	rs2070265	27075423	4299	6241	4504	3130	3255	3689	6840	6892	3833	3339	2276	2200	8105	6456	2369	1200	1509	1129
1088	sr1089	GCCTTACAATGTACAGCAGA	TCTGCTG	gwa	ERAL1	chr17	27072042	27228072	rs2070265	27075423	4831	2882	1344	804	687	1024	8642	3219	1724	976	562	536	7501	2797	763	181	339	186
1089	sr1090	CCTGGTAAACAGAAGAGGCA	TGCCTCT	gwa	ERAL1	chr17	27072042	27228072	rs2070265	27075423	1762	2114	1634	1079	1118	1427	2705	2566	1535	1098	675	733	2894	2332	879	644	714	439
1090	sr1091	CCCAAAGAATCTTATGTGAA	TTCACAT	gwa	ERAL1	chr17	27072042	27228072	rs2070265	27075423	2547	3809	2918	2172	2584	3335	4338	4008	2915	2566	1513	1607	4713	3947	1837	1125	1290	738
1091	sr1092	TGTCAGTATCCAGGCTTTGT	ACAAAGC	gwa	ERBB2	chr17	37734392	37924915	rs8182252	37727950	4977	2847	1527	869	1154	1530	8353	3188	1280	958	458	335	7317	2680	582	340	628	390
1092	sr1093	CAGTGCCAATATCCAGGAGT	ACTCCTG	gwa	ERBB2	chr17	37734392	37924915	rs8182252	37727950	3037	2421	982	344	305	210	5023	3814	1144	455	266	120	5516	3134	704	214	141	77
1093	sr1094	GAAGTACACGATGCGGAGAC	GTCTCCG	gwa	ERBB2	chr17	37734392	37924915	rs8182252	37727950	0	0	0	0	0	0	0	0	0	0	0	0	0	0	0	0	0	0
1094	sr1095	GCCTTCGACAACCTCTATTA	TAATAGA	gwa	ERBB2	chr17	37734392	37924915	rs8182252	37727950	2252	1310	370	100	55	90	3844	1682	556	222	159	114	3642	1544	307	52	12	13
1095	sr1096	GAATATGTGAACCAGCCAGA	TCTGGCT	gwa	ERBB2	chr17	37734392	37924915	rs8182252	37727950	3995	1730	1176	693	548	825	7258	2248	1114	498	247	411	6238	2096	698	334	452	218
1096	sr1097	CCCTAAGGGAGTGTCTAAGA	TCTTAGA	gwa	ERBB2	chr17	37734392	37924915	rs8182252	37727950	1985	1295	365	65	100	81	3320	2064	229	36	36	40	3852	1809	247	32	64	19
1097	sr1098	GATCACAGGTTACCTATACA	TGTATAG	gwa	ERBB2	chr17	37734392	37924915	rs8182252	37727950	4686	1810	362	65	2	19	8084	2740	448	72	44	33	7178	2526	371	90	117	90
1098	sr1099	GTGCACCAGATCAACCAGTT	AACTGGT	gwa	FAM222B	chr17	27042995	27249453	rs2070265	27075423	1576	1647	1298	394	336	266	2999	2439	1243	702	324	375	3163	2425	1053	342	330	240
1099	sr1100	GACTTCAGAAATGGGACACT	AGTGTCC	gwa	FAM222B	chr17	27042995	27249453	rs2070265	27075423	3058	2373	1112	611	468	291	5249	3180	772	366	155	70	5584	2902	535	210	151	52
1100	sr1101	CGAATTGGATGCGTATGCTA	TAGCATA	gwa	FAM222B	chr17	27042995	27249453	rs2070265	27075423	4559	3292	1528	578	630	1145	7970	3326	1697	1021	526	1386	6849	3369	924	348	297	254
1101	sr1102	GCAGTCTGCTCATCAATGCA	TGCATTG	gwa	FAM222B	chr17	27042995	27249453	rs2070265	27075423	5459	5819	3470	1266	896	800	8591	7916	3662	1588	792	676	9993	7061	1984	760	660	236
1102	sr1103	CATTGTCAAAGTGCCAGCCA	TGGCTGG	gwa	FAM222B	chr17	27042995	27249453	rs2070265	27075423	1255	1412	1200	643	709	732	1993	1774	915	609	303	455	2204	1696	728	316	328	244
1103	sr1104	GCCAGAACAGCTTGATGCAA	TTGCATC	gwa	FAM222B	chr17	27042995	27249453	rs2070265	27075423	9549	6290	4283	2966	3499	3538	16807	7876	4646	3734	2177	1628	15088	6790	2692	1603	2113	1409
1104	sr1105	GTATGCTAAGAAGGTCGCAA	TTGCGAC	gwa	FAM222B	chr17	27042995	27249453	rs2070265	27075423	8100	4790	4237	2757	2386	3266	14226	5867	2971	2309	1401	1349	12219	5193	1604	782	1258	786
1105	sr1106	GAACTCCTGTTACGGATATT	AATATCC	gwa	FBXL20	chr17	37368896	37667909	rs8182252	37727950	3806	1708	864	347	255	101	7096	2126	796	203	114	83	6129	1798	337	26	69	41
1106	sr1107	GCCGAGTAGTGGAGAATATT	AATATTC	gwa	FBXL20	chr17	37368896	37667909	rs8182252	37727950	4878	2632	1309	608	533	787	9061	3383	1102	454	293	661	7627	3097	535	107	160	107
1107	sr1108	GCCAGGAATTGCCATGAACT	AGTTCAT	gwa	FBXL20	chr17	37368896	37667909	rs8182252	37727950	4186	3403	1417	370	361	579	6842	4746	1099	446	180	320	7747	4185	718	169	225	228
1108	sr1109	GATGAAGGTCTCATTACTAT	ATAGTAA	gwa	FBXL20	chr17	37368896	37667909	rs8182252	37727950	4394	1664	407	150	89	70	7599	2505	223	95	13	70	6676	1575	137	36	36	0
1109	sr1110	AGGACCCATTTACCCAATAT	ATATTGG	gwa	FBXL20	chr17	37368896	37667909	rs8182252	37727950	4231	1754	832	427	336	271	8028	2801	1143	388	263	145	7204	2122	422	183	167	94
1110	sr1111	GCCCACTAATCACAGATGCA	TGCATCT	gwa	FBXL20	chr17	37368896	37667909	rs8182252	37727950	3079	3629	2958	2158	2868	4054	4962	4322	2566	2260	1581	2339	5479	3926	1600	1035	1299	1155
1111	sr1112	CCTAAATGGTTGCCTTGAAA	TTTCAAG	gwa	FBXL20	chr17	37368896	37667909	rs8182252	37727950	5909	3545	2096	1197	1430	2505	10321	4283	2340	1468	812	1492	9067	3727	1416	737	1002	1160
1112	sr1113	CCCACTTTCACTGCCACTTT	AAAGTGG	gwa	FLOT2	chr17	27166356	27334715	rs2070265	27075423	10177	4167	2152	980	956	1320	18525	5336	1801	941	435	795	15920	4772	980	384	418	233
1113	sr1114	AGAGGATTTCCCTAGAGATT	AATCTCT	gwa	FLOT2	chr17	27166356	27334715	rs2070265	27075423	4800	2709	2203	1469	1482	1183	8423	3219	2186	2451	1267	1002	7385	3388	908	678	849	427
1114	sr1115	GAAGAGATTGAGATTGAGGT	ACCTCAA	gwa	FLOT2	chr17	27166356	27334715	rs2070265	27075423	2417	4026	5164	5853	7496	8830	3885	4487	3901	6007	4926	3776	4557	4718	3030	3503	6653	3999
1115	sr1116	CGTGTATGACAAAGTGGACT	AGTCCAC	gwa	FLOT2	chr17	27166356	27334715	rs2070265	27075423	2480	3251	2634	2085	2711	3591	4040	3849	2382	2424	1975	2070	4509	3440	1677	1506	2174	1571
1116	sr1117	GAGACAACAGTAAGGTCACA	TGTGACC	gwa	FLOT2	chr17	27166356	27334715	rs2070265	27075423	22892	8018	2855	1108	1067	1386	38863	11580	2138	929	468	559	35906	10498	1513	544	369	319
1117	sr1118	TGTTGTGGTTCCGACTATAA	TTATAGT	gwa	FLOT2	chr17	27166356	27334715	rs2070265	27075423	4271	2087	830	190	280	244	7103	2599	743	412	319	283	6480	2037	488	192	205	229
1118	sr1119	GAGCAGTTTCTGGGTAAGAA	TTCTTAC	gwa	FLOT2	chr17	27166356	27334715	rs2070265	27075423	12225	7954	6058	2853	3594	4133	24221	10184	4847	3235	2308	2739	21559	10175	3342	1813	2447	1873
1119	sr1120	CTTTCCAGGACAAGTACTTT	AAAGTAC	gwa	GOSR2	chr17	44890485	45058733			3122	1762	728	340	330	415	5509	2106	900	477	328	196	4483	1741	642	293	391	119
1120	sr1121	GCAAGCATAGACCAGATATT	AATATCT	gwa	GOSR2	chr17	44890485	45058733			4117	1843	666	196	168	360	7082	2053	691	440	339	336	6396	2051	334	88	112	87
1121	sr1122	GTCTAGAACGTCTGGAGATT	AATCTCC	gwa	GOSR2	chr17	44890485	45058733			3149	4438	3758	4267	6202	8844	4973	5000	3805	4513	3681	3935	5541	4696	2084	1507	2553	1770
1122	sr1123	AGAAGAAGATCCTTGACATT	AATGTCA	gwa	GOSR2	chr17	44890485	45058733			2947	1575	1052	514	794	695	5269	1850	1244	676	287	288	4498	1866	650	304	518	226
1123	sr1124	GGAGTGATTGTGGTCTAATT	AATTAGA	gwa	GOSR2	chr17	44890485	45058733			6007	2828	1464	749	693	407	10467	3867	1164	857	331	242	9240	3138	603	342	219	69
1124	sr1125	CCAGAAAGTTCACAACGGCA	TGCCGTT	gwa	GOSR2	chr17	44890485	45058733			910	936	809	504	430	901	1388	1316	575	360	303	454	1664	1022	417	190	265	194
1125	sr1126	ACTTCGGGTTGACCAGTTAA	TTAACTG	gwa	GOSR2	chr17	44890485	45058733			1907	1166	600	205	82	73	3671	1623	499	50	27	21	3288	1341	246	73	78	21
1126	sr1127	CCTAACCAAATTCTCCCTGG	CCAGGGA	gwa	GRN	chr17	42312490	42470470	rs2269906	42294337	1360	1743	1448	1092	1320	1636	2101	1940	1488	1342	784	644	2358	2188	1010	649	943	451
1127	sr1128	GTGTGACCTGATCCAGAGTA	TACTCTG	gwa	GRN	chr17	42312490	42470470	rs2269906	42294337	1406	1058	178	49	24	53	2317	1590	129	47	1	23	2854	1759	141	14	9	20
1128	sr1129	CCACAAGCCTTGAAGAGAGA	TCTCTCT	gwa	GRN	chr17	42312490	42470470	rs2269906	42294337	23855	14228	8677	5201	4373	3339	41535	17660	10159	7850	4808	2449	38648	15684	6118	4300	4632	1983
1129	sr1130	CTTCCAAAGATCAGGTAACA	TGTTACC	gwa	GRN	chr17	42312490	42470470	rs2269906	42294337	5318	2751	968	547	476	251	8902	3254	1363	671	475	464	7856	2650	521	245	278	121
1130	sr1131	GCCCTGATAGTCAGTTCGAA	TTCGAAC	gwa	GRN	chr17	42312490	42470470	rs2269906	42294337	2925	3276	1931	989	712	351	4669	4490	2087	929	608	272	5009	3712	1164	574	507	203
1131	sr1132	GAGGATCCACTACTGTCTTT	AAAGACA	gwa	HDAC5	chr17	42114120	42311014	rs2269906	42294337	3845	2087	1364	1015	898	1682	7007	2750	1056	841	808	917	6327	2494	1062	358	461	303
1132	sr1133	CAAGGATGGGACTGTTATTA	TAATAAC	gwa	HDAC5	chr17	42114120	42311014	rs2269906	42294337	4438	2016	840	199	187	235	7649	2432	480	108	85	44	6594	2201	304	21	22	50
1133	sr1134	GCCGGGTTTGATGCTGTTGA	TCAACAG	gwa	HDAC5	chr17	42114120	42311014	rs2269906	42294337	2162	3018	3356	2215	2604	1589	3751	4338	2633	2064	1498	847	4537	3798	1481	854	920	473
1134	sr1135	GCTAGAGAAAGTCATCGAGA	TCTCGAT	gwa	HDAC5	chr17	42114120	42311014	rs2269906	42294337	2191	2211	1629	1349	1556	1183	3565	3140	1971	2162	1525	527	3829	2810	1148	657	729	315
1135	sr1136	GCTCAAGAATGGATTTGCCA	TGGCAAA	gwa	HDAC5	chr17	42114120	42311014	rs2269906	42294337	1281	937	426	204	179	269	2187	1470	318	108	45	118	2543	1275	218	183	219	221
1136	sr1137	CTACGACACGTTCATGCTAA	TTAGCAT	gwa	HDAC5	chr17	42114120	42311014	rs2269906	42294337	5793	4182	3222	2023	2149	1895	10712	3912	1959	1399	958	647	9173	4095	1735	952	1469	655
1137	sr1138	TCGGGAACCATCCTTGGAAA	TTTCCAA	gwa	HDAC5	chr17	42114120	42311014	rs2269906	42294337	3526	1665	1113	925	692	622	6222	1995	919	701	328	283	5524	1525	445	366	291	132
1138	sr1139	GTTCATCCTGTTCTAGCATT	AATGCTA	gwa	KANSL1	chr17	44067281	44412740	rs12150672	43826637	4228	2451	554	78	70	52	7877	2755	500	130	49	80	6529	2330	277	60	55	5
1139	sr1140	ACACCATGCCTCCCGAAATT	AATTTCG	gwa	KANSL1	chr17	44067281	44412740	rs12150672	43826637	4833	2909	2221	2165	2244	3926	8115	3635	2335	2315	1359	2081	7033	2984	1170	775	1480	862
1140	sr1141	CTGCAATACAAGGAAATCCT	AGGATTT	gwa	KANSL1	chr17	44067281	44412740	rs12150672	43826637	2228	3020	2623	1711	1866	3933	3639	3476	2443	1942	1102	1683	4030	2926	1240	766	809	672
1141	sr1142	CAAACAGATACGTGCTAATA	TATTAGC	gwa	KANSL1	chr17	44067281	44412740	rs12150672	43826637	6006	4392	3449	2309	2283	3409	10628	3756	2892	2681	1480	2122	9222	3183	944	635	805	595
1142	sr1143	GAACAGGCATTTGATTCAGA	TCTGAAT	gwa	KANSL1	chr17	44067281	44412740	rs12150672	43826637	3014	4355	3358	1935	2142	3282	4860	5546	3544	2714	2075	2069	6022	4686	1667	834	1101	803
1143	sr1144	CTCGCGTAGAGAAACTGCAA	TTGCAGT	gwa	KANSL1	chr17	44067281	44412740	rs12150672	43826637	3385	4376	3642	2097	2062	2699	5748	5188	3480	2925	1869	2448	6187	4899	1796	837	1170	787
1144	sr1145	CTCGTAAGGACAGGCACAAA	TTTGTGC	gwa	KANSL1	chr17	44067281	44412740	rs12150672	43826637	4288	2229	1220	384	301	344	7036	2418	828	390	231	286	6532	2926	787	397	614	332
1145	sr1146	CCATCTCCAATGTCAACATT	AATGTTG	gwa	KIAA0100	chr17	26901457	27082177	rs2070265	27075423	4394	1685	723	126	57	118	7976	2430	596	209	84	75	6583	1794	389	72	45	28
1146	sr1147	CCAATGTCTGTCTCGTATCT	AGATACG	gwa	KIAA0100	chr17	26901457	27082177	rs2070265	27075423	2809	3436	2067	1039	917	1255	4449	4087	1835	1069	671	543	5190	3805	1220	616	644	422
1147	sr1148	CCAGTCTCTGTGCTAAGTTC	GAACTTA	gwa	KIAA0100	chr17	26901457	27082177	rs2070265	27075423	2467	3354	2435	1409	1797	1717	3821	3919	2175	1695	1326	1130	4513	3638	1054	584	788	693
1148	sr1149	CCAGACGGATGACATATACA	TGTATAT	gwa	KIAA0100	chr17	26901457	27082177	rs2070265	27075423	3022	3634	1339	467	432	902	4477	4395	1242	577	251	536	5803	4428	1006	312	332	324
1149	sr1150	CCCACCTGATCTACTCTTAA	TTAAGAG	gwa	KIAA0100	chr17	26901457	27082177	rs2070265	27075423	1831	2102	1278	717	929	1044	3093	2660	1377	959	502	752	3326	2606	666	371	614	326
1150	sr1151	GTCCTGATCAAGTGTGATAA	TTATCAC	gwa	KIAA0100	chr17	26901457	27082177	rs2070265	27075423	2924	3343	2562	2430	2862	2826	4515	4289	2696	2619	2133	1792	5170	3822	1418	723	1301	624
1151	sr1152	CCATGACTTTCACTCGGAAA	TTTCCGA	gwa	KIAA0100	chr17	26901457	27082177	rs2070265	27075423	2488	3188	2556	1715	2122	2980	4005	3569	2035	1824	1146	1496	4595	3173	1025	817	1165	805
1152	sr1153	CCATGACAGAGGTTGAACTT	AAGTTCA	gwa	LRRC37A	chr17	43587369	43774137	rs12150672	43826637	1907	2292	1180	563	530	360	2939	2829	921	466	271	149	3279	2430	428	209	271	120
1153	sr1154	CCAGCGTTACAGTTCAACTT	AAGTTGA	gwa	LRRC37A	chr17	43587369	43774137	rs12150672	43826637	2229	2033	1282	587	628	364	3443	2503	1032	508	315	211	3766	2321	591	199	386	111
1154	sr1155	GCAGATGTGGAGGTTACCAT	ATGGTAA	gwa	LRRC37A	chr17	43587369	43774137	rs12150672	43826637	1535	860	169	51	64	79	2464	1504	225	79	69	19	2752	1134	92	18	16	18
1155	sr1156	CGAAGGTCATTACAAGAAGA	TCTTCTT	gwa	LRRC37A	chr17	43587369	43774137	rs12150672	43826637	1598	1758	965	331	515	656	2885	2450	704	464	185	277	3316	2079	405	168	274	130
1156	sr1157	CCCAAGAAGCTGAAGAAAGA	TCTTTCT	gwa	LRRC37A	chr17	43587369	43774137	rs12150672	43826637	2136	2447	2031	1383	1848	1861	3231	3618	2266	2275	1531	1506	4092	2973	1141	731	1014	541
1157	sr1158	CCAGGTCACCATCAAACTCA	TGAGTTT	gwa	LRRC37A	chr17	43587369	43774137	rs12150672	43826637	1315	1574	1098	408	334	380	2177	2267	999	462	272	220	2652	1746	615	245	333	151
1158	sr1159	CCTTGCTGAGATTATTGGAA	TTCCAAT	gwa	LRRC37A	chr17	43587369	43774137	rs12150672	43826637	2539	3276	3174	2164	2558	3239	4345	3692	2854	2449	1474	1464	4691	3586	1605	981	1201	826
1159	sr1160	AGACTTAACCCACGCTATTT	AAATAGC	gwa	LRRC37A2	chr17	44480075	44673014	rs12150672	43826637	1487	1047	1076	818	874	674	2931	1136	887	1031	743	283	2526	946	424	309	331	291
1160	sr1161	AGGTGAGGATCAAGCTTATT	AATAAGC	gwa	LRRC37A2	chr17	44480075	44673014	rs12150672	43826637	3685	2519	2264	2282	2234	1239	6804	2905	2568	3408	2553	821	5624	3063	1559	2354	2765	790
1161	sr1162	TCACCATCAAACTCATCATT	AATGATG	gwa	LRRC37A2	chr17	44480075	44673014	rs12150672	43826637	4966	3463	2194	1794	1740	2660	8691	3081	1943	1773	1037	1418	7367	3129	850	732	1326	853
1162	sr1163	GATGTGAAATCACTGTTACT	AGTAACA	gwa	LRRC37A2	chr17	44480075	44673014	rs12150672	43826637	3570	4810	4423	2226	1994	2261	5843	5623	3712	3003	1560	1584	6167	5274	2306	1221	1447	845
1163	sr1164	TCAATCTCCGGAACCTATTA	TAATAGG	gwa	LRRC37A2	chr17	44480075	44673014	rs12150672	43826637	4254	2020	747	271	247	179	7590	3096	919	303	135	109	6446	1987	475	250	179	122
1164	sr1165	TTGGAATTACACGCCAATTA	TAATTGG	gwa	LRRC37A2	chr17	44480075	44673014	rs12150672	43826637	5629	4341	4144	2709	2904	4041	9957	3899	3311	2705	1535	1932	8197	4583	1545	1000	1646	1140
1165	sr1166	ACAGAGTCCAGTCGAAGATT	AATCTTC	gwa	MAPT	chr17	43861747	44145699	rs12150672	43826637	4617	2885	2419	2073	2640	2610	7711	3014	1826	2151	1318	889	6960	3709	1735	1262	1673	1199
1166	sr1167	GGCGGGAAGGTGCAGATAAT	ATTATCT	gwa	MAPT	chr17	43861747	44145699	rs12150672	43826637	3593	1460	725	299	284	251	6209	2262	537	88	63	117	5779	2223	287	104	246	280
1167	sr1168	CAGTGTGCAAATAGTCTACA	TGTAGAC	gwa	MAPT	chr17	43861747	44145699	rs12150672	43826637	3071	3737	2917	1776	1394	924	5078	4455	2523	1571	712	388	5661	4124	1776	1373	753	405
1168	sr1169	GTGTGGCTCATTAGGCAACA	TGTTGCC	gwa	MAPT	chr17	43861747	44145699	rs12150672	43826637	2779	3148	2259	1136	1187	1318	4807	4309	2123	1395	917	1071	5675	3952	1269	789	900	346
1169	sr1170	GTCCCTGGCGGAGGAAATAA	TTATTTC	gwa	MAPT	chr17	43861747	44145699	rs12150672	43826637	4861	3045	2126	1631	1237	732	8216	3324	1740	1175	646	475	7205	3179	1134	710	792	431
1170	sr1171	GCAGCAACAAAGGATTTGAA	TTCAAAT	gwa	MAPT	chr17	43861747	44145699	rs12150672	43826637	1978	2316	1822	1152	1481	2308	3198	2867	1714	1726	855	1416	3638	2624	1238	650	940	705
1171	sr1172	CCAGTCCAAGTGTGGCTCAA	TTGAGCC	gwa	MAPT	chr17	43861747	44145699	rs12150672	43826637	1830	2502	1619	775	716	733	2904	3058	1582	955	503	343	3369	2760	946	398	507	193
1172	sr1173	GCTCTCAAAGTAACATCTTT	AAAGATG	gwa	MED1	chr17	37520537	37717527	rs8182252	37727950	3456	4326	3188	1695	2317	2433	5714	5353	3323	2367	1239	1225	6338	5426	2304	1173	1390	940
1173	sr1174	CCTTTATGGAAGCAGCCCTT	AAGGGCT	gwa	MED1	chr17	37520537	37717527	rs8182252	37727950	906	1030	1352	1015	1490	1427	1521	1323	1075	1391	1215	1478	1729	1554	689	671	1069	676
1174	sr1175	CCTCCATAGCAGAGAAATCT	AGATTTC	gwa	MED1	chr17	37520537	37717527	rs8182252	37727950	3841	3697	2397	1992	2091	2706	6243	4450	2538	2313	1425	1493	6731	4355	1744	1303	1874	962
1175	sr1176	GCCGAGTTCCTCTTATCCTA	TAGGATA	gwa	MED1	chr17	37520537	37717527	rs8182252	37727950	2602	3459	3486	2329	3036	4319	4035	4619	3533	2704	1751	3267	4862	4293	1753	1026	1808	1584
1176	sr1177	GCAGTAAATCAGAAGGTTCA	TGAACCT	gwa	MED1	chr17	37520537	37717527	rs8182252	37727950	2021	3182	2748	2109	2656	3100	3364	3509	2175	2318	1963	1816	3658	3135	1269	783	1588	822
1177	sr1178	CTCGGGTGATTGCTACACTT	AAGTGTA	gwa	NEK8	chr17	26945831	27109784	rs2070265	27075423	2172	2222	1153	234	247	247	3414	2923	1099	322	167	181	3709	2671	738	287	227	152
1178	sr1179	GCGAGTTGTATGTGGTATCG	CGATACC	gwa	NEK8	chr17	26945831	27109784	rs2070265	27075423	1770	2476	1343	608	681	1056	2775	2750	1127	597	477	586	3420	2706	758	313	362	325
1179	sr1180	CCTGGAAGACAAAGCCCTTA	TAAGGGC	gwa	NEK8	chr17	26945831	27109784	rs2070265	27075423	1860	1968	1537	947	752	1198	2994	2586	1554	934	461	559	3292	2632	896	420	544	287
1180	sr1181	CCCAATGTCATTGAGTACTA	TAGTACT	gwa	NEK8	chr17	26945831	27109784	rs2070265	27075423	2469	3241	2285	1300	1535	1973	3919	3741	1990	1363	823	1141	4547	3153	1500	1139	1154	849
1181	sr1182	CCAGCCTGGCTAGAGTTAGA	TCTAACT	gwa	NEK8	chr17	26945831	27109784	rs2070265	27075423	2075	2500	2088	1099	1284	748	3147	3088	1912	1258	989	488	3641	2950	1045	547	758	285
1182	sr1183	GCTGGTGATCATCAAGCAGA	TCTGCTT	gwa	NEK8	chr17	26945831	27109784	rs2070265	27075423	1740	2117	973	300	346	444	2790	2585	831	234	104	159	3166	2294	509	159	136	170
1183	sr1184	CCTTGGATATGGAAACCTCA	TGAGGTT	gwa	NEK8	chr17	26945831	27109784	rs2070265	27075423	2066	1858	872	541	484	899	3609	2108	766	495	236	488	3730	2132	629	312	428	334
1184	sr1185	CAGCTCAACTCTCGCAACTT	AAGTTGC	gwa	NEUROD2	chr17	37720020	37874175	rs8182252	37727950	6387	3754	2830	1444	1727	1887	11192	4863	2604	1630	1101	1054	10086	4038	1308	608	857	364
1185	sr1186	CAATCAGTGACTCGGAGATT	AATCTCC	gwa	NEUROD2	chr17	37720020	37874175	rs8182252	37727950	11568	5906	4665	3638	4029	6353	20704	6808	3644	2638	1548	2664	17368	6405	2089	1196	1605	1075
1186	sr1187	CCCTCTTTCTTGAAGAGGGT	ACCCTCT	gwa	NEUROD2	chr17	37720020	37874175	rs8182252	37727950	913	1198	1070	1101	1148	1342	1344	1526	1288	1202	773	921	1475	1224	518	392	627	385
1187	sr1188	CTACCACTACTCTATGCACT	AGTGCAT	gwa	NEUROD2	chr17	37720020	37874175	rs8182252	37727950	707	569	238	31	23	17	1252	784	116	10	4	2	1337	490	84	3	0	3
1188	sr1189	CCATGTACGAGGAGCTCAAT	ATTGAGC	gwa	NEUROD2	chr17	37720020	37874175	rs8182252	37727950	6631	3443	1604	851	811	528	11557	4767	1820	680	363	288	10018	3821	773	566	619	434
1189	sr1190	GCGCCTAGCCAAGAACTATA	TATAGTT	gwa	NEUROD2	chr17	37720020	37874175	rs8182252	37727950	6125	3028	1406	665	589	1000	11043	5249	2129	1253	556	618	10335	3709	1001	404	477	317
1190	sr1191	GAATCTCTTGTCTTACGATA	TATCGTA	gwa	NEUROD2	chr17	37720020	37874175	rs8182252	37727950	7247	4430	3103	2274	2365	2109	13515	5493	3509	2914	1845	1501	11560	4355	1721	1057	1232	678
1191	sr1192	CCAAGAAGATTATGCAAGTT	AACTTGC	gwa	NSF	chr17	44558034	44874828	rs12150672	43826637	5295	3928	2959	2449	2671	3514	9516	3684	2661	4094	2754	2357	8383	3943	1591	1061	1423	728
1192	sr1193	TCTCGTGGAAGGTGTCAATT	AATTGAC	gwa	NSF	chr17	44558034	44874828	rs12150672	43826637	1253	710	178	83	81	76	2459	967	166	75	18	12	1988	631	71	23	32	15
1193	sr1194	GATAAGGAACGCACCACAAT	ATTGTGG	gwa	NSF	chr17	44558034	44874828	rs12150672	43826637	3679	1213	1201	505	303	322	6469	1855	712	441	252	189	5109	1628	596	268	295	81
1194	sr1195	GTGCTCGCTCTGCATGATTA	TAATCAT	gwa	NSF	chr17	44558034	44874828	rs12150672	43826637	3707	1050	142	7	8	17	6893	1997	289	18	40	4	6284	1180	69	0	22	12
1195	sr1196	CCGACTACAGATTCTTCACA	TGTGAAG	gwa	NSF	chr17	44558034	44874828	rs12150672	43826637	4532	3081	1349	474	546	298	7603	3247	1886	837	365	213	6879	2957	952	371	538	278
1196	sr1197	ATGCAAATCTGGCTTAGTAA	TTACTAA	gwa	NSF	chr17	44558034	44874828	rs12150672	43826637	4678	1367	586	191	141	185	8984	1941	533	229	108	94	6929	1458	288	141	64	51
1197	sr1198	GCTTTCTATTGGGCAAGAAA	TTTCTTG	gwa	NSF	chr17	44558034	44874828	rs12150672	43826637	2168	2312	1687	1124	893	702	3563	2971	1520	1433	1055	510	3975	2820	879	626	788	303
1198	sr1199	GCTGATTGGCTCTCCTAATT	AATTAGG	gwa	PGS1	chr17	76264734	76460639	rs4969184	76393413	6970	3135	801	453	334	132	11726	3844	714	286	115	65	10342	3226	463	269	196	38
1199	sr1200	GCACATTAAGGTGTACCTCT	AGAGGTA	gwa	PGS1	chr17	76264734	76460639	rs4969184	76393413	599	772	231	55	59	45	1097	1074	398	169	64	58	1309	896	106	30	9	8
1200	sr1201	ACCTGGATTTATCCGCTGAT	ATCAGCG	gwa	PGS1	chr17	76264734	76460639	rs4969184	76393413	937	1185	736	331	368	367	1565	1676	1062	797	362	342	1815	1566	546	183	225	131
1201	sr1202	CATCGGCCTCCAGCACATTA	TAATGTG	gwa	PGS1	chr17	76264734	76460639	rs4969184	76393413	4309	1797	679	378	454	599	7508	2277	549	170	117	63	6671	2113	476	145	194	131
1202	sr1203	CGAGATTCAAATCGATGAGA	TCTCATC	gwa	PGS1	chr17	76264734	76460639	rs4969184	76393413	2538	3166	2786	2681	3512	5440	4352	3795	2622	3026	2050	2583	4885	3637	1649	1147	1680	1075
1203	sr1204	GCCTGGAAAGTACTCTAGAA	TTCTAGA	gwa	PGS1	chr17	76264734	76460639	rs4969184	76393413	1217	1834	1086	324	241	474	2051	2034	965	216	123	139	2255	2221	620	129	128	93
1204	sr1205	TCGGGTTCCATCCGTTTAAA	TTTAAAC	gwa	PGS1	chr17	76264734	76460639	rs4969184	76393413	3866	2307	1718	1336	1393	1612	7013	3133	1847	1184	945	784	5861	2392	867	442	782	433
1205	sr1206	CATCGAGAACACCAGCACTT	AAGTGCT	gwa	PHF12	chr17	27192270	27388508	rs2070265	27075423	2202	1982	1049	328	349	498	3498	2522	899	354	185	465	4019	2444	457	182	172	105
1206	sr1207	TGCGCTCCAGTGCAGCATAT	ATATGCT	gwa	PHF12	chr17	27192270	27388508	rs2070265	27075423	4694	2665	1903	846	809	521	8625	3351	1714	1206	810	345	7387	2892	1009	574	658	454
1207	sr1208	CCTCTCATCCAGTGTGACTA	TAGTCAC	gwa	PHF12	chr17	27192270	27388508	rs2070265	27075423	3247	4347	3497	2093	2199	3880	5133	5150	3160	2446	1194	2173	5577	4401	1677	810	906	722
1208	sr1209	GAAGGTTCCTGATGCTATAA	TTATAGC	gwa	PHF12	chr17	27192270	27388508	rs2070265	27075423	4661	2524	1371	827	787	513	8913	3395	1512	941	348	337	7592	2832	664	313	206	93
1209	sr1210	CGAAAGAAACGAGAGCAGAA	TTCTGCT	gwa	PHF12	chr17	27192270	27388508	rs2070265	27075423	2577	3007	3389	2276	2433	5978	4383	3769	2721	2446	1398	3282	4707	3610	1939	846	1166	1131
1210	sr1211	TTTCGCAGCATGTCGTCAAA	TTTGACG	gwa	PHF12	chr17	27192270	27388508	rs2070265	27075423	5134	3616	3491	2525	2291	2903	9297	4374	3473	3327	2531	1459	8270	3810	1468	812	797	643
1211	sr1212	TCGTTCCCTTACCCGTCAAA	TTTGACG	gwa	PHF12	chr17	27192270	27388508	rs2070265	27075423	5460	3453	2977	1830	2150	2612	9329	3923	2964	2407	1501	1927	8092	3242	834	560	852	605
1212	sr1213	TGGTCTGAAGCTGGTAGTTT	AAACTAC	gwa	PLEKHM1	chr17	43473265	43678146	rs12150672	43826637	2605	1330	719	404	490	562	4742	1786	654	311	177	227	4209	1617	418	191	172	218
1213	sr1214	CCGGTCTCTGCAAGAGGTAT	ATACCTC	gwa	PLEKHM1	chr17	43473265	43678146	rs12150672	43826637	3489	2372	2046	1212	1645	2319	5858	2431	1696	1451	1080	1175	5597	2276	944	627	866	644
1214	sr1215	CCTACAAGTCTGCCATCTTA	TAAGATG	gwa	PLEKHM1	chr17	43473265	43678146	rs12150672	43826637	4101	1991	991	461	409	514	7092	2857	853	460	451	301	6191	2254	539	267	344	195
1215	sr1216	GAAAGGTAGTGCCCACACTA	TAGTGTG	gwa	PLEKHM1	chr17	43473265	43678146	rs12150672	43826637	1920	1726	1035	305	340	350	2936	2720	1119	592	344	142	3461	2279	729	232	212	73
1216	sr1217	CCTGAAGTTTCTGACACAGA	TCTGTGT	gwa	PLEKHM1	chr17	43473265	43678146	rs12150672	43826637	1895	1798	1641	1249	1324	2645	2956	2416	1349	1025	766	1394	3522	2352	848	346	536	475
1217	sr1218	CATCAGGAACAATGAGAAGA	TCTTCTC	gwa	PLEKHM1	chr17	43473265	43678146	rs12150672	43826637	1970	2386	1482	1277	1347	1067	3303	2461	1494	1509	1479	586	3513	2563	1047	706	1094	377
1218	sr1219	TACGTGAGTCACCCATGAAA	TTTCATG	gwa	PLEKHM1	chr17	43473265	43678146	rs12150672	43826637	3241	1227	507	167	84	137	5420	1706	433	149	100	45	4735	1308	221	65	56	12
1219	sr1220	GCCGCATTGTCTTTGCCTAT	ATAGGCA	gwa	PLXDC1	chr17	37179555	37417902	rs8182252	37727950	3136	3673	2741	1722	2089	2094	5262	4973	2724	2057	1422	905	6139	4376	1737	1147	1426	765
1220	sr1221	GAGGACAACCACAGCTATTA	TAATAGC	gwa	PLXDC1	chr17	37179555	37417902	rs8182252	37727950	2255	3443	2292	683	687	885	3957	4055	1951	636	269	501	4596	3793	1090	323	339	215
1221	sr1222	GACACCAAGTTGAATCCCTA	TAGGGAT	gwa	PLXDC1	chr17	37179555	37417902	rs8182252	37727950	3314	4005	2832	1864	2298	3007	5269	4456	1780	1066	654	861	6047	5061	1624	887	1502	858
1222	sr1223	CCTGCACCTAGGCTAGGATA	TATCCTA	gwa	PLXDC1	chr17	37179555	37417902	rs8182252	37727950	8025	3766	1644	897	731	635	13237	4647	2325	1316	926	392	11776	3683	687	482	469	171
1223	sr1224	ACAGCAGAAGAACTAACATA	TATGTTA	gwa	PLXDC1	chr17	37179555	37417902	rs8182252	37727950	7200	4307	1991	1149	1216	545	13033	4647	1609	856	347	133	10788	4148	1075	470	590	157
1224	sr1225	CCAAGTGAAGATCCACACAA	TTGTGTG	gwa	PLXDC1	chr17	37179555	37417902	rs8182252	37727950	2819	3047	2177	1447	1818	1344	4779	3627	1828	1483	1096	626	5319	3606	1004	721	687	439
1225	sr1226	CCCTATGTCTGTCCCGGAAA	TTTCCGG	gwa	PLXDC1	chr17	37179555	37417902	rs8182252	37727950	6702	4202	3000	3452	4110	3877	11419	4566	2507	2207	1575	899	9906	4813	1977	1456	1794	937
1226	sr1227	GCACCCTCATCGACATTGGT	ACCAATG	gwa	PNMT	chr17	37714705	37866728	rs8182252	37727950	5	18	16	2	3	2	17	8	0	0	0	0	10	11	7	3	0	0
1227	sr1228	GCCCACCTTCAGACAGGCGT	ACGCCTG	gwa	PNMT	chr17	37714705	37866728	rs8182252	37727950	3268	3985	3486	2349	2607	3321	5410	5112	3357	2767	1566	1857	6454	4273	1643	934	1022	725
1228	sr1229	AGATGATGTCAAGGGCGTCT	AGACGCC	gwa	PNMT	chr17	37714705	37866728	rs8182252	37727950	732	1013	960	887	858	1463	1271	1134	716	814	495	543	1272	1041	442	455	561	265
1229	sr1230	GCCTACCTCCGCAACAACTA	TAGTTGT	gwa	PNMT	chr17	37714705	37866728	rs8182252	37727950	3873	2014	1304	781	439	151	5884	2822	1113	629	249	53	5539	2710	865	500	272	88
1230	sr1231	GAGGACATCACCATGACAGA	TCTGTCA	gwa	PNMT	chr17	37714705	37866728	rs8182252	37727950	2825	2780	1297	363	209	172	4665	4032	1124	538	321	82	6033	3583	643	229	172	46
1231	sr1232	CCAGATCTTGCCAGCTTTCA	TGAAAGC	gwa	PNMT	chr17	37714705	37866728	rs8182252	37727950	5025	2071	994	226	123	149	8579	3000	698	193	39	124	7651	2554	602	234	176	152
1232	sr1233	CCTGGTGCGTAGTGGCTACA	TGTAGCC	gwa	PNMT	chr17	37714705	37866728	rs8182252	37727950	2025	1612	864	409	399	259	3140	2399	932	402	269	119	3692	2185	513	293	304	114
1233	sr1234	TGGTCTGTGTTTGCTTGTTT	AAACAAG	gwa	PPP1R1B	chr17	37673176	37832878	rs8182252	37727950	4228	2694	2259	1904	1796	2584	7583	3364	2093	2062	1787	1761	6496	3163	1332	955	1730	1086
1234	sr1235	CCCGTGCTGTAATAAATCTT	AAGATTT	gwa	PPP1R1B	chr17	37673176	37832878	rs8182252	37727950	1266	1459	1351	854	1070	1518	1888	1913	1331	1177	714	817	2057	1549	759	567	572	522
1235	sr1236	TTCTCCATAGCCTCAACATT	AATGTTG	gwa	PPP1R1B	chr17	37673176	37832878	rs8182252	37727950	5004	2210	1102	433	206	475	8329	2565	759	438	186	222	6492	2228	529	226	245	203
1236	sr1237	CCTGCAGTCTATCAGCAATT	AATTGCT	gwa	PPP1R1B	chr17	37673176	37832878	rs8182252	37727950	5791	2741	1506	1096	2392	1245	10006	3072	1527	1641	2371	2232	8457	2655	950	1038	2681	1621
1237	sr1238	GGAAGACCCAGCACTAAGTG	CACTTAG	gwa	PPP1R1B	chr17	37673176	37832878	rs8182252	37727950	1204	1483	882	280	155	169	2116	2012	728	180	82	106	2573	2113	601	125	135	49
1238	sr1239	ACACACCACCTTCGCTGAAA	TTTCAGC	gwa	PPP1R1B	chr17	37673176	37832878	rs8182252	37727950	4049	2528	2235	2457	2975	2360	6901	2287	1355	1445	1584	870	6058	2526	1093	931	1365	667
1239	sr1240	AGTGATCCACCATCCACTCT	AGAGTGG	gwa	PROCA1	chr17	26990533	27148872	rs2070265	27075423	4062	1527	1118	909	1146	662	7581	2075	1113	888	745	220	6691	2092	524	452	735	286
1240	sr1241	GCCCGGTTAAATTGGAGCCT	AGGCTCC	gwa	PROCA1	chr17	26990533	27148872	rs2070265	27075423	1118	1305	1204	908	1077	1446	1873	1729	1049	888	758	714	2036	1666	772	465	647	391
1241	sr1242	CATCTACCCTTTCGCCTCTG	CAGAGGC	gwa	PROCA1	chr17	26990533	27148872	rs2070265	27075423	3148	1982	1543	1324	1380	851	5156	2623	1740	1563	1064	494	4422	2484	794	529	795	189
1242	sr1243	CAACTGTAATTCTAGGCTGA	TCAGCCT	gwa	PROCA1	chr17	26990533	27148872	rs2070265	27075423	807	889	731	649	568	498	1191	962	559	495	464	124	1269	1142	370	278	236	79
1243	sr1244	GCAGATGATCTAAATGAAGA	TCTTCAT	gwa	PROCA1	chr17	26990533	27148872	rs2070265	27075423	1800	2706	2886	2532	3221	5105	3060	3197	2275	2736	1783	3026	3530	2904	1655	1094	1645	1118
1244	sr1245	GCGAGGATATTGTGGAATCA	TGATTCC	gwa	PROCA1	chr17	26990533	27148872	rs2070265	27075423	2822	3422	2533	2084	2257	1298	4932	4150	2166	1567	691	404	5359	4057	1606	1377	1973	755
1245	sr1246	GAGAGCGAGGACAGTTACAA	TTGTAAC	gwa	PROCA1	chr17	26990533	27148872	rs2070265	27075423	1441	1138	438	129	90	153	2435	1847	478	135	84	95	2831	1772	520	186	200	152
1246	sr1247	TGGACATTTGCACTGACTTT	AAAGTCA	gwa	RAB34	chr17	27001298	27155286	rs2070265	27075423	4066	2779	2067	1164	1335	1674	7240	3116	1314	950	563	692	6359	3042	716	344	480	479
1247	sr1248	TGCCTCTTGGTGGCAGTATT	AATACTG	gwa	RAB34	chr17	27001298	27155286	rs2070265	27075423	7620	4677	2515	1039	1153	1524	13278	6148	3066	1416	946	1291	11893	5131	1349	482	679	370
1248	sr1249	GACTTCGAGATGGAACGATT	AATCGTT	gwa	RAB34	chr17	27001298	27155286	rs2070265	27075423	1901	1673	1002	705	680	995	3509	2378	985	772	445	439	3699	2042	571	309	473	336
1249	sr1250	GAGCTCAAGCCATCATCATT	AATGATG	gwa	RAB34	chr17	27001298	27155286	rs2070265	27075423	2856	970	367	49	31	21	5861	1637	204	33	28	11	5343	1604	65	17	30	0
1250	sr1251	GCATTGCATCAACCTACTAT	ATAGTAG	gwa	RAB34	chr17	27001298	27155286	rs2070265	27075423	865	885	390	188	152	120	1419	1258	365	126	35	107	1651	881	233	71	72	22
1251	sr1252	GACACCTTTGATAAGAATTA	TAATTCT	gwa	RAB34	chr17	27001298	27155286	rs2070265	27075423	3078	1887	1665	1436	1810	3059	5302	2280	1721	1934	2068	2067	4866	2076	786	552	608	510
1252	sr1253	AGTATGCGCTGATGGAGAAA	TTTCTCC	gwa	RAB34	chr17	27001298	27155286	rs2070265	27075423	55623	31052	27772	28048	36985	42464	95951	38189	24674	29048	21981	18608	82563	34293	14335	13559	21265	12438
1253	sr1254	CCACATGTATCACAGCCTGT	ACAGGCT	gwa	RPL19	chr17	37246535	37400980	rs8182252	37727950	5260	1101	316	98	27	31	8898	1621	69	0	23	0	7871	986	68	0	32	1
1254	sr1255	GCTCATCAAAGATGGGCTGA	TCAGCCC	gwa	RPL19	chr17	37246535	37400980	rs8182252	37727950	1617	2289	2275	2940	3586	6534	2516	2955	2369	3315	2656	3868	2982	2525	1366	1380	1905	1460
1255	sr1256	CGTGAATCTAAGAAGATCGA	TCGATCT	gwa	RPL19	chr17	37246535	37400980	rs8182252	37727950	5511	2155	715	162	136	162	9628	2531	418	73	55	5	8271	1927	203	59	131	55
1256	sr1257	CCAGGCCAAGAAGGAGGAGA	TCTCCTC	gwa	RPL19	chr17	37246535	37400980	rs8182252	37727950	4569	1781	664	305	245	292	7913	2393	497	178	46	64	6872	1746	213	104	134	87
1257	sr1258	GCGGATTCTCATGGAACACA	TGTGTTC	gwa	RPL19	chr17	37246535	37400980	rs8182252	37727950	1960	378	92	7	1	0	3067	805	61	9	0	1	3418	502	51	15	19	0
1258	sr1259	CCACTATGCTATCATCAAGT	ACTTGAT	gwa	RPL23A	chr17	26936999	27091374	rs2070265	27075423	2567	672	116	10	0	13	4080	1118	113	7	8	0	4488	795	68	10	3	13
1259	sr1260	AGGGTGTTAGCATCCATTTC	GAAATGG	gwa	RPL23A	chr17	26936999	27091374	rs2070265	27075423	4064	1850	979	862	968	629	7046	2699	988	688	433	319	6519	2272	660	456	804	659
1260	sr1261	GCTGCCTAATTCTGAATATA	TATATTC	gwa	RPL23A	chr17	26936999	27091374	rs2070265	27075423	2453	577	104	11	14	5	3922	1159	72	6	3	5	4279	749	60	4	12	0
1261	sr1262	GCCAACAAGCACCAGATTAA	TTAATCT	gwa	RPL23A	chr17	26936999	27091374	rs2070265	27075423	2850	656	109	0	8	1	4617	1330	124	8	3	4	5229	948	40	0	2	17
1262	sr1263	TTGCCTCCATGGTTGAGTAA	TTACTCA	gwa	RPL23A	chr17	26936999	27091374	rs2070265	27075423	3419	2123	1387	1000	1219	1119	5761	2921	1256	743	503	373	5314	2456	808	437	618	204
1263	sr1264	CCTCCTAAAGCTGAAGCCAA	TTGGCTT	gwa	RPL23A	chr17	26936999	27091374	rs2070265	27075423	2068	3038	2571	2380	2471	2770	3186	3313	2175	1827	1307	1014	3816	2991	1253	944	1236	599
1264	sr1265	GCTTTGGATGTTGCCAACAA	TTGTTGG	gwa	RPL23A	chr17	26936999	27091374	rs2070265	27075423	2322	1206	245	55	41	30	3700	1774	308	45	5	57	4184	1468	184	24	42	28
1265	sr1266	CCTAAAGTTCACGCAGAGCT	AGCTCTG	gwa	RUNDC3A	chr17	42275926	42435238	rs2269906	42294337	2716	3513	3423	2173	2352	3825	4239	4351	3045	2662	1724	2320	5016	4321	1915	872	1196	811
1266	sr1267	GTTCTCCCTATGCCTGAATA	TATTCAG	gwa	RUNDC3A	chr17	42275926	42435238	rs2269906	42294337	2278	1803	655	424	629	640	3734	2544	698	585	482	628	4424	2279	406	259	408	369
1267	sr1268	GAAGCGCATGTCAGAATACA	TGTATTC	gwa	RUNDC3A	chr17	42275926	42435238	rs2269906	42294337	1769	2535	2833	3282	4755	8106	2930	3251	2817	4082	3407	4505	3627	2971	1851	1410	2730	2247
1268	sr1269	CATCGAGAACATGGAGAACA	TGTTCTC	gwa	RUNDC3A	chr17	42275926	42435238	rs2269906	42294337	2998	3905	2977	2473	3271	4440	4843	4305	2633	1984	1335	2120	5334	4202	1476	820	1182	945
1269	sr1270	TGTGAGCAGCATCGAGAACA	TGTTCTC	gwa	RUNDC3A	chr17	42275926	42435238	rs2269906	42294337	1907	2388	1877	1785	2998	6418	3000	3123	1751	1951	1629	3939	3555	2921	1102	1003	1916	1765
1270	sr1271	CCACTGTTAACGCACAATGT	ACATTGT	gwa	SDF2	chr17	26935373	27099190	rs2070265	27075423	1786	2359	1835	1694	2363	4938	2977	2454	1514	1844	1438	2197	2956	2297	974	962	2050	1722
1271	sr1272	CACCACTTCACTTCACCTCT	AGAGGTG	gwa	SDF2	chr17	26935373	27099190	rs2070265	27075423	1306	1228	472	174	164	81	2153	1867	689	277	127	53	2438	1345	239	111	54	24
1272	sr1273	CCGTGGTGAAGCTACTCAAT	ATTGAGT	gwa	SDF2	chr17	26935373	27099190	rs2070265	27075423	1669	575	126	7	1	5	2435	1081	70	7	0	0	2743	657	17	5	6	0
1273	sr1274	CAGTGAGTTGTTGAAGGCAG	CTGCCTT	gwa	SDF2	chr17	26935373	27099190	rs2070265	27075423	1160	1565	1127	596	516	515	1929	2042	1128	888	615	511	2284	1913	741	319	450	195
1274	sr1275	GATTATCTGGATGACTGGAC	GTCCAGT	gwa	SDF2	chr17	26935373	27099190	rs2070265	27075423	1556	1708	933	602	500	644	2717	2357	921	511	305	343	2746	2491	653	290	431	385
1275	sr1276	GAGGAAGGTGAAGGTGATTA	TAATCAC	gwa	SDF2	chr17	26935373	27099190	rs2070265	27075423	14111	6548	3035	1943	1319	952	24713	8336	2328	1186	639	215	22454	6646	1369	681	246	171
1276	sr1277	GAAGCCCAGTGAGTTGTTGA	TCAACAA	gwa	SDF2	chr17	26935373	27099190	rs2070265	27075423	844	764	360	119	125	57	1531	1242	238	92	69	24	1799	1093	157	45	25	25
1277	sr1278	GTTCAAGAACAGCTCCTATT	AATAGGA	gwa	SLC4A1	chr17	42285757	42455502	rs2269906	42294337	456	374	194	90	69	93	750	511	91	31	14	6	877	363	68	69	89	21
1278	sr1279	GATCATGGTCCTGGTGGATT	AATCCAC	gwa	SLC4A1	chr17	42285757	42455502	rs2269906	42294337	4735	2683	1457	525	572	532	8040	3702	1743	553	225	284	7028	3194	767	304	218	161
1279	sr1280	GTCTTCACCAAGGGTACTGT	ACAGTAC	gwa	SLC4A1	chr17	42285757	42455502	rs2269906	42294337	2732	2223	1148	893	1119	1086	4278	3197	1094	1044	870	552	4906	2817	733	552	731	326
1280	sr1281	CCAACTGCTAGACAGGTTTA	TAAACCT	gwa	SLC4A1	chr17	42285757	42455502	rs2269906	42294337	1678	1643	863	460	230	213	2692	2240	924	345	99	23	3195	1840	487	147	85	36
1281	sr1282	GTTTGGCATCTTCCTCTACA	TGTAGAG	gwa	SLC4A1	chr17	42285757	42455502	rs2269906	42294337	998	1261	953	767	839	924	1587	1473	1154	1104	762	534	1975	1317	532	372	427	281
1282	sr1283	AGGACCAAAGATACATGTAA	TTACATG	gwa	SLC4A1	chr17	42285757	42455502	rs2269906	42294337	2944	1872	1077	446	385	502	5413	2247	944	462	221	206	4695	2179	644	234	219	244
1283	sr1284	TACAAGGGCCTAGACTTAAA	TTTAAGT	gwa	SLC4A1	chr17	42285757	42455502	rs2269906	42294337	4487	2848	1370	382	409	496	7411	3307	1595	442	307	341	6722	2902	866	157	263	104
1284	sr1285	CGGCTTCTACTGGAGCGCAG	CTGCGCT	gwa	SOCS3	chr17	76312858	76466158	rs4969184	76393413	910	1222	1114	755	1047	1420	1534	1741	1312	1122	762	791	1860	1629	765	474	714	602
1285	sr1286	CTCCTATGAGAAAGTCACCC	GGGTGAC	gwa	SOCS3	chr17	76312858	76466158	rs4969184	76393413	2857	3352	2367	2087	1916	1524	4468	4438	2355	1734	1011	590	5129	3588	1375	782	875	355
1286	sr1287	GAAGAGCCTATTACATCTAC	GTAGATG	gwa	SOCS3	chr17	76312858	76466158	rs4969184	76393413	1934	2438	1710	543	544	625	3113	3249	1645	892	452	345	3787	2893	1143	502	439	182
1287	sr1288	CCACCTGGACTCCTATGAGA	TCTCATA	gwa	SOCS3	chr17	76312858	76466158	rs4969184	76393413	1900	2572	1612	1263	1094	767	3052	3330	1807	1298	754	382	3599	3012	964	519	501	159
1288	sr1289	CCGCTTCGACTGCGTGCTCA	TGAGCAC	gwa	SOCS3	chr17	76312858	76466158	rs4969184	76393413	615	724	577	436	404	519	960	885	484	338	160	191	1152	758	298	314	412	260
1289	sr1290	TGGATCTTTGAAGTCTCATT	AATGAGA	gwa	SPECC1	chr17	19949306	20258072	rs888424	19985427	8006	5018	2379	1082	711	580	13769	4899	1213	478	236	84	12498	4143	758	176	191	91
1290	sr1291	CCAGTGACATTGATGAGTAT	ATACTCA	gwa	SPECC1	chr17	19949306	20258072	rs888424	19985427	2776	3180	2344	2123	2072	1947	4415	3567	1734	1606	1233	911	4707	3269	1260	922	1516	535
1291	sr1292	TAGAACTGGAACGGCATAAT	ATTATGC	gwa	SPECC1	chr17	19949306	20258072	rs888424	19985427	7908	2364	714	190	177	229	14772	3243	585	175	102	52	11924	2558	280	66	121	69
1292	sr1293	GTGACACGGAACCTATGATA	TATCATA	gwa	SPECC1	chr17	19949306	20258072	rs888424	19985427	5414	1194	144	20	30	23	10009	1871	251	129	16	0	8633	1540	118	65	42	35
1293	sr1294	CCAAGGAGCTTTAGAAATGA	TCATTTC	gwa	SPECC1	chr17	19949306	20258072	rs888424	19985427	3101	4066	3535	2269	2194	3477	5035	4848	3387	2548	1604	1686	5848	4518	1813	955	1158	964
1294	sr1295	TCCGGCATGAAGAGTTCTAA	TTAGAAC	gwa	SPECC1	chr17	19949306	20258072	rs888424	19985427	6928	5386	4013	3362	4873	6348	11789	5544	3499	3403	2885	2986	10549	5117	1867	1687	2334	1796
1295	sr1296	GAGCTGCGAAGTTCAAGAAA	TTTCTTG	gwa	SPECC1	chr17	19949306	20258072	rs888424	19985427	4463	3627	3986	3888	3189	4645	9501	5000	4495	3930	2941	4215	8640	4338	1889	1472	2139	1617
1296	sr1297	GTTGCTTACTGTTGCCGCTT	AAGCGGC	gwa	SPPL2C	chr17	43812255	43964438	rs12150672	43826637	2770	3094	2542	1911	2717	3508	4667	4395	2295	2106	1802	1441	5060	3764	1413	693	1265	780
1297	sr1298	GCTTCCTGGTTGCTTACTGT	ACAGTAA	gwa	SPPL2C	chr17	43812255	43964438	rs12150672	43826637	2744	2555	1238	430	360	458	4316	3839	1005	472	216	282	5151	2973	655	196	149	112
1298	sr1299	CACTGAGATTGTCACCATAT	ATATGGT	gwa	SPPL2C	chr17	43812255	43964438	rs12150672	43826637	5871	1766	498	224	162	240	9947	2298	507	246	201	154	9000	1601	238	41	116	22
1299	sr1300	CACTTTGTCTATGTCACCAT	ATGGTGA	gwa	SPPL2C	chr17	43812255	43964438	rs12150672	43826637	4539	5811	4782	3312	2694	3065	7112	6817	3985	3147	1655	1422	8207	6381	2453	1611	1661	987
1300	sr1301	GAGCCCAGAAGGAAGATAAT	ATTATCT	gwa	SPPL2C	chr17	43812255	43964438	rs12150672	43826637	3769	1742	718	272	315	521	7423	2621	830	585	442	341	7147	1999	492	140	217	206
1301	sr1302	GCCCATCATCGACTACAACA	TGTTGTA	gwa	SPPL2C	chr17	43812255	43964438	rs12150672	43826637	3027	1631	374	86	64	67	4842	2831	396	79	63	24	5758	2048	173	103	30	30
1302	sr1303	GACGCCCACTTGGATCCTAA	TTAGGAT	gwa	SPPL2C	chr17	43812255	43964438	rs12150672	43826637	4070	2577	1777	851	624	850	7688	3361	1699	817	469	318	7136	3119	988	310	523	188
1303	sr1304	CTGATGAACCGCTCCAGTTT	AAACTGG	gwa	STAC2	chr17	37326788	37492040	rs8182252	37727950	7723	3414	1784	1050	905	1118	13269	4198	1471	654	490	368	11447	4335	963	353	409	307
1304	sr1305	GACAGTGCATCTCCAGTATT	AATACTG	gwa	STAC2	chr17	37326788	37492040	rs8182252	37727950	4802	2316	590	151	120	242	8845	2417	504	85	22	45	7530	2287	151	42	20	47
1305	sr1306	TGGCTTCTTCCCAGCTAATT	AATTAGC	gwa	STAC2	chr17	37326788	37492040	rs8182252	37727950	5397	2441	1259	314	328	422	10420	3162	700	160	102	159	9235	2569	533	90	173	81
1306	sr1307	ACCTCTGTCATTCCGTCAAT	ATTGACG	gwa	STAC2	chr17	37326788	37492040	rs8182252	37727950	9694	4304	2135	791	567	546	16853	5508	2102	989	477	369	14156	4737	1182	452	303	128
1307	sr1308	CCTACGTTGCACTCTACAAG	CTTGTAG	gwa	STAC2	chr17	37326788	37492040	rs8182252	37727950	2492	3337	2071	668	654	995	3910	3771	1686	782	353	719	4568	3892	895	302	399	281
1308	sr1309	CTTGCGATGTAAGATGTGCA	TGCACAT	gwa	STAC2	chr17	37326788	37492040	rs8182252	37727950	2759	3220	1648	505	556	624	4253	3910	1259	579	306	336	4856	3605	866	242	321	197
1309	sr1310	CAGGAAGAGAACTGGAAGTT	AACTTCC	gwa	STARD3	chr17	37683332	37860454	rs8182252	37727950	3144	3425	2914	2215	3459	4244	4977	4379	2853	2539	1617	2458	5461	4182	1437	887	1613	1095
1310	sr1311	GAGATCATCCAGTACAACTT	AAGTTGT	gwa	STARD3	chr17	37683332	37860454	rs8182252	37727950	2218	2622	2215	1411	1648	2512	3570	3656	2419	1893	1064	1429	4126	3170	1093	464	586	511
1311	sr1312	GTTTGCACCTTTGTCTGGAT	ATCCAGA	gwa	STARD3	chr17	37683332	37860454	rs8182252	37727950	1647	2016	1873	1687	2275	3020	2760	2844	2046	2173	1801	1933	3029	2407	1010	518	912	683
1312	sr1313	CCAGTGCATTCCTCATTGTC	GACAATG	gwa	STARD3	chr17	37683332	37860454	rs8182252	37727950	3819	2613	889	551	491	569	6014	3944	1060	732	446	253	6718	2957	402	263	255	155
1313	sr1314	CGGCAAGACGTTTATCCTGA	TCAGGAT	gwa	STARD3	chr17	37683332	37860454	rs8182252	37727950	2285	3007	3291	2769	3161	3820	3779	4232	3276	3443	2205	2569	4496	4101	1767	1423	2302	1163
1314	sr1315	GACCTGGTTCCTTGACTTCA	TGAAGTC	gwa	STARD3	chr17	37683332	37860454	rs8182252	37727950	2026	2268	1196	457	589	639	3129	2914	1124	520	273	269	3872	2680	923	513	566	305
1315	sr1316	CTCTGTGTGAGTGGATGATT	AATCATC	gwa	STH	chr17	43966615	44117060	rs12150672	43826637	5662	2511	1084	344	302	215	9392	3239	1011	558	181	136	8507	2737	659	203	174	102
1316	sr1317	TGGAAGGTGTGGGCACCATT	AATGGTG	gwa	STH	chr17	43966615	44117060	rs12150672	43826637	5967	3194	2679	1597	1973	3580	10771	4410	2447	1965	1306	3152	9381	4042	1194	592	820	934
1317	sr1318	GAGTTCATCTGAGGTTGGCT	AGCCAAC	gwa	STH	chr17	43966615	44117060	rs12150672	43826637	1296	2039	1976	1600	1948	1923	2161	2468	1437	1089	623	421	2755	2418	1607	1453	2258	979
1318	sr1319	CAGAACCCTCAGCTTAGCAT	ATGCTAA	gwa	STH	chr17	43966615	44117060	rs12150672	43826637	3951	1571	581	317	415	233	6828	2543	577	290	165	64	6452	2144	414	107	78	44
1319	sr1320	CCCAGTTCTTACAGCTCTGA	TCAGAGC	gwa	STH	chr17	43966615	44117060	rs12150672	43826637	5499	2675	1251	620	459	310	9240	3340	1045	533	281	206	8116	2870	586	207	281	170
1320	sr1321	TTGACCCTGAGTTCATCTGA	TCAGATG	gwa	STH	chr17	43966615	44117060	rs12150672	43826637	5278	3589	1923	766	871	1245	9214	4142	1719	813	411	702	8123	4031	1234	632	388	382
1321	sr1322	AGGTGTCGGAGGAGAACTGT	ACAGTTC	gwa	TCAP	chr17	37711598	37862807	rs8182252	37727950	4069	2769	2394	1834	2049	1132	7436	3665	1858	834	355	319	7051	2816	1026	558	656	248
1322	sr1323	GGCCATGGCTGCTTTGTAGT	ACTACAA	gwa	TCAP	chr17	37711598	37862807	rs8182252	37727950	4987	2692	1895	1204	1257	1707	9009	3624	1838	989	965	636	8080	3086	743	431	564	150
1323	sr1324	CTTTGTAGTTTGCCCAGAGT	ACTCTGG	gwa	TCAP	chr17	37711598	37862807	rs8182252	37727950	1572	1372	667	279	288	389	2609	1918	764	308	219	240	3140	1806	406	240	232	166
1324	sr1325	GGTGGCTGAGATCACAAAGC	GCTTTGT	gwa	TCAP	chr17	37711598	37862807	rs8182252	37727950	4255	1989	769	340	311	194	7726	2905	881	281	151	139	7341	2331	477	249	222	53
1325	sr1326	GCAGAATGGAAGGATCTGAC	GTCAGAT	gwa	TCAP	chr17	37711598	37862807	rs8182252	37727950	1712	2035	1725	1223	1267	1663	2750	2180	1475	1523	1094	1010	3068	2372	1142	600	1017	546
1326	sr1327	AGGTACTGGTGAGGGCAAGA	TCTTGCC	gwa	TCAP	chr17	37711598	37862807	rs8182252	37727950	3388	768	268	65	44	26	6425	1425	300	29	27	23	5644	1391	187	64	50	59
1327	sr1328	GAGGAGGACACCCAGAGACA	TGTCTCT	gwa	TCAP	chr17	37711598	37862807	rs8182252	37727950	1151	806	251	36	24	59	1946	1383	260	46	38	52	2392	1117	181	51	25	46
1328	sr1329	GCAACACAAAGACAAGTTCT	AGAACTT	gwa	TLCD1	chr17	27011365	27163230	rs2070265	27075423	2468	3465	3516	2538	2689	1695	3966	4408	3041	3059	1975	1274	4851	4298	1999	1494	1975	829
1329	sr1330	CCTGACATGTTAGTGGAGAT	ATCTCCA	gwa	TLCD1	chr17	27011365	27163230	rs2070265	27075423	4250	4908	3741	3033	3509	3159	6669	6513	3941	3891	2587	1079	7422	5718	2042	1872	2613	1178
1330	sr1331	GTCTTAACACTACTGGTGGA	TCCACCA	gwa	TLCD1	chr17	27011365	27163230	rs2070265	27075423	7126	9058	7321	5283	7342	9842	11312	11770	7454	7398	5437	6808	13148	10341	3507	2054	2913	2163
1331	sr1332	CAAGTATGTGAACCTGGTCA	TGACCAG	gwa	TLCD1	chr17	27011365	27163230	rs2070265	27075423	3360	3799	2650	1825	1332	1162	5015	5324	2604	1871	829	483	6005	4453	1584	1012	1060	476
1332	sr1333	ATACCTTGTCCATCACGTCA	TGACGTG	gwa	TLCD1	chr17	27011365	27163230	rs2070265	27075423	5505	4145	3414	2471	3627	7985	9234	4464	2989	3449	2944	5331	8774	5019	2277	1717	2563	2112
1333	sr1334	GCTTGGCTCTCTACCTACGT	ACGTAGG	gwa	TMUB2	chr17	42154353	42309099	rs2269906	42294337	395	519	497	193	283	265	621	826	483	407	209	212	770	847	279	158	147	91
1334	sr1335	CCGAATCAATTACCGCCAAT	ATTGGCG	gwa	TMUB2	chr17	42154353	42309099	rs2269906	42294337	7214	3082	1959	1975	2017	3193	12651	4045	1760	1277	856	1041	10672	3963	1140	818	1385	879
1335	sr1336	ACTGCGTTCTCTGAACATTA	TAATGTT	gwa	TMUB2	chr17	42154353	42309099	rs2269906	42294337	6736	3023	1213	362	386	311	11842	3910	1115	445	329	152	10321	3303	636	144	194	118
1336	sr1337	CGTAGCAGACAGCGGTAGCA	TGCTACC	gwa	TMUB2	chr17	42154353	42309099	rs2269906	42294337	1069	854	442	73	92	101	1606	1335	426	106	86	99	1911	1178	231	94	67	48
1337	sr1338	GAGCACAACTCAGGTAGAAA	TTTCTAC	gwa	TMUB2	chr17	42154353	42309099	rs2269906	42294337	3250	1768	1454	1003	859	984	6184	2213	1380	1017	570	361	5499	2072	750	622	671	303
1338	sr1339	ATACTTCCCTGGACAAGAAA	TTTCTTG	gwa	TMUB2	chr17	42154353	42309099	rs2269906	42294337	5560	3106	2128	1689	2356	5451	8997	3313	1856	1896	1379	2207	7503	3267	1020	668	1204	982
1339	sr1340	TCATCACTGTGCGGCTCAAA	TTTGAGC	gwa	TMUB2	chr17	42154353	42309099	rs2269906	42294337	6492	2958	1333	693	422	240	11603	3759	1097	469	336	93	9685	3228	498	214	117	84
1340	sr1341	GCACTAAGGAGTTCGTCTTT	AAAGACG	gwa	TRAF4	chr17	26961022	27117976	rs2070265	27075423	5200	2861	1655	716	801	1221	9483	3825	1473	583	414	363	8029	3153	897	276	273	219
1341	sr1342	ATCTACAGGGCCACCTGAAT	ATTCAGG	gwa	TRAF4	chr17	26961022	27117976	rs2070265	27075423	4410	1247	761	447	343	226	8015	1779	524	454	339	219	6851	1548	369	162	217	159
1342	sr1343	CCGACCCAAACTGGAAGAAT	ATTCTTC	gwa	TRAF4	chr17	26961022	27117976	rs2070265	27075423	3139	3302	1857	875	930	1455	5152	4387	1656	967	542	995	5882	4168	1261	513	591	613
1343	sr1344	CGGAGCTGGAAGTACAAGTA	TACTTGT	gwa	TRAF4	chr17	26961022	27117976	rs2070265	27075423	1633	2713	2115	1223	1403	2057	2797	3593	1929	1160	816	1260	3655	3173	942	368	602	534
1344	sr1345	CGAAACTATGTGCGGGATGA	TCATCCC	gwa	TRAF4	chr17	26961022	27117976	rs2070265	27075423	2822	4163	5337	6452	10376	10842	4620	4429	4521	6893	7978	5964	5353	4308	2416	3194	6442	3264
1345	sr1346	AGTGTCTACTGTGAGAATAA	TTATTCT	gwa	TRAF4	chr17	26961022	27117976	rs2070265	27075423	4820	2344	1397	698	839	767	8366	2494	785	622	442	599	7211	2432	500	375	605	270
1346	sr1347	CCAGGACATTCGAAAGCGAA	TTCGCTT	gwa	TRAF4	chr17	26961022	27117976	rs2070265	27075423	3259	4429	3726	2443	2850	2694	5408	5221	3173	2183	1269	1066	5977	4852	2046	1462	1571	948
1347	sr1348	GTGAGGAAGTTCCGTACATT	AATGTAC	gwa	UBTF	chr17	42242400	42407041	rs2269906	42294337	2262	946	324	92	83	164	3944	1339	246	161	70	30	3712	1090	143	58	54	36
1348	sr1349	GAGATCATGAGAGACTATAT	ATATAGT	gwa	UBTF	chr17	42242400	42407041	rs2269906	42294337	755	355	8	7	0	1	1614	444	4	0	0	0	1370	440	48	14	0	0
1349	sr1350	CGATGCTCAGGAACATGTTA	TAACATG	gwa	UBTF	chr17	42242400	42407041	rs2269906	42294337	1830	831	401	207	344	629	3167	1380	625	139	99	132	2861	1144	461	227	255	329
1350	sr1351	GTCATGTCACTGACCTATTA	TAATAGG	gwa	UBTF	chr17	42242400	42407041	rs2269906	42294337	1092	293	68	25	3	5	1925	523	45	0	0	7	1677	340	31	35	4	0
1351	sr1352	GCCTATCACAAGAAGTGTGA	TCACACT	gwa	UBTF	chr17	42242400	42407041	rs2269906	42294337	1668	1590	620	289	273	262	2745	2167	717	343	188	107	2894	1884	494	320	254	173
1352	sr1353	CCTAACCAAGATTCTGTCCA	TGGACAG	gwa	UBTF	chr17	42242400	42407041	rs2269906	42294337	598	728	647	602	675	1107	1015	986	737	674	361	757	1212	886	397	276	490	298
1353	sr1354	CAGGACCGTGCAGCATATAA	TTATATG	gwa	UBTF	chr17	42242400	42407041	rs2269906	42294337	705	314	126	41	94	29	1262	446	220	102	90	67	1224	247	75	0	14	0
1354	sr1355	TCCTCGCTGGCTACCCAATT	AATTGGG	gwa	WNT3	chr17	44799871	45006126	rs12150672	43826637	6519	4304	2497	905	1122	849	10911	4239	2002	1043	916	581	9611	4256	973	475	633	486
1355	sr1356	CCAGGAGTGTATTCGCATCT	AGATGCG	gwa	WNT3	chr17	44799871	45006126	rs12150672	43826637	4087	4221	1888	933	918	1148	6612	5206	1548	681	476	395	7462	4871	1202	423	414	357
1356	sr1357	GGACCACATGCACCTCAAAT	ATTTGAG	gwa	WNT3	chr17	44799871	45006126	rs12150672	43826637	5027	2443	1287	522	523	556	9326	3160	1316	727	440	400	8090	3208	742	255	590	347
1357	sr1358	CGGCTGTGACTCGCATCATA	TATGATG	gwa	WNT3	chr17	44799871	45006126	rs12150672	43826637	2650	2729	1280	257	215	373	4430	4183	1012	378	171	273	5396	3488	524	102	127	110
1358	sr1359	CCACAACACGAGGACGGAGA	TCTCCGT	gwa	WNT3	chr17	44799871	45006126	rs12150672	43826637	3754	4809	4751	5707	9201	21830	6187	5293	4200	5833	4681	10092	6942	5357	3217	2924	5686	4602
1359	sr1360	CCGCAATTACATCGAGATCA	TGATCTC	gwa	WNT3	chr17	44799871	45006126	rs12150672	43826637	4874	6630	6137	5567	7012	8181	7822	7613	5566	6057	4833	4316	9047	7241	3412	2458	3337	2273
1360	sr1361	TGGTAAATGACCCAGACCCA	TGGGTCT	gwa	WNT3	chr17	44799871	45006126	rs12150672	43826637	1975	1904	1595	952	749	904	2844	2834	1648	1086	578	332	3279	2468	833	335	354	155
1361	sr1362	CTCAAGTACAGCACCAAGTT	AACTTGG	gwa	WNT9B	chr17	44818967	44994437	rs12150672	43826637	1522	2189	1578	706	788	1102	2343	2235	884	370	153	304	2789	2295	792	213	266	211
1362	sr1363	GCTTGAGTGCCAGTTTCAGT	ACTGAAA	gwa	WNT9B	chr17	44818967	44994437	rs12150672	43826637	4230	1884	714	339	397	600	6994	2489	764	352	300	635	6496	2315	421	83	93	166
1363	sr1364	GAGGCTTCAAAGAGACAGCT	AGCTGTC	gwa	WNT9B	chr17	44818967	44994437	rs12150672	43826637	1149	1491	1589	1561	2329	2392	2104	2203	1429	1490	1172	1414	2553	2025	698	707	1304	951
1364	sr1365	GCACCAAGTTTCTGAGCAAC	GTTGCTC	gwa	WNT9B	chr17	44818967	44994437	rs12150672	43826637	2424	2219	876	462	533	1102	3897	2673	841	372	227	582	4544	2839	516	294	304	347
1365	sr1366	GCGCTATGACTCGGCTGTCA	TGACAGC	gwa	WNT9B	chr17	44818967	44994437	rs12150672	43826637	2340	2713	2342	1548	1951	3864	3912	3854	2612	2167	1053	2029	4507	3408	1427	647	1114	760
1366	sr1367	GTCATCACATGCATGCATAA	TTATGCA	gwa	WNT9B	chr17	44818967	44994437	rs12150672	43826637	4310	2203	1172	426	296	131	7584	2597	1024	534	217	260	6600	2555	457	130	116	80
1367	sr1368	GAGCTTGTGTACACCTGCAA	TTGCAGG	gwa	WNT9B	chr17	44818967	44994437	rs12150672	43826637	2732	2049	1361	668	646	692	5119	2697	1188	649	402	303	4948	2741	879	522	516	209
1368	sr1369	CCCGGTATCATTCCTCGAAT	ATTCGAG	gwa	ATP5A1	chr18	43624109	43794199	rs4890633	43833278	5276	2811	2299	2269	2921	5619	8954	3229	2550	2805	2479	4080	7669	2752	1136	1026	1705	1116
1369	sr1370	CGTTTCAATGATGGATCTGA	TCAGATC	gwa	ATP5A1	chr18	43624109	43794199	rs4890633	43833278	573	556	256	23	71	43	876	789	144	23	14	17	1054	613	71	15	10	0
1370	sr1371	CCTCTGTTGATCTTGAAGAA	TTCTTCA	gwa	ATP5A1	chr18	43624109	43794199	rs4890633	43833278	1961	2373	1308	875	1088	1489	3132	2676	1162	1061	962	739	3411	2408	646	484	581	458
1371	sr1372	CCTCTAACACTCATCTTCAA	TTGAAGA	gwa	ATP5A1	chr18	43624109	43794199	rs4890633	43833278	1773	2358	1557	738	928	815	2880	2536	1435	971	549	615	3316	2191	725	414	456	388
1372	sr1373	TCTGCTTACATTCCAACAAA	TTTGTTG	gwa	ATP5A1	chr18	43624109	43794199	rs4890633	43833278	3485	4328	2549	1084	1117	1868	5698	4626	2126	1397	660	1623	6142	4596	1361	548	635	559
1373	sr1374	CCTGGCTGATTCAGATACGT	ACGTATC	gwa	C18orf25	chr18	43643987	43886955	rs4890633	43833278	1416	2003	1276	1095	1632	1100	2375	2025	1115	1023	952	542	2813	2228	820	560	1159	497
1374	sr1375	GCCGAGTTTATGAGAGTGAC	GTCACTC	gwa	C18orf25	chr18	43643987	43886955	rs4890633	43833278	997	914	870	462	828	1136	1356	1223	684	584	429	565	1885	1353	582	456	754	560
1375	sr1376	CAGGACAGTAGTACCAGTGA	TCACTGG	gwa	C18orf25	chr18	43643987	43886955	rs4890633	43833278	6185	3397	2021	866	1042	1367	10517	4060	2121	1146	723	905	9301	3649	1094	588	695	495
1376	sr1377	GAAGAACTCATTGAGTCCGA	TCGGACT	gwa	C18orf25	chr18	43643987	43886955	rs4890633	43833278	1064	1476	1817	1960	2531	3235	1751	2070	1786	2499	1753	2201	1976	1762	975	561	1098	1112
1377	sr1378	GATACGTTGTCTTCCGCAGA	TCTGCGG	gwa	C18orf25	chr18	43643987	43886955	rs4890633	43833278	4	9	0	0	0	0	7	3	0	0	0	0	15	25	0	0	0	0
1378	sr1379	CAGTATGTTAGCACCAGGCA	TGCCTGG	gwa	C18orf25	chr18	43643987	43886955	rs4890633	43833278	20	11	4	0	0	0	26	37	50	6	8	1	23	18	0	2	0	0
1379	sr1380	GATGAGGATAGCAGGCGTAA	TTACGCC	gwa	C18orf25	chr18	43643987	43886955	rs4890633	43833278	6865	2806	1324	646	580	530	12011	3896	943	597	269	115	10488	3472	1009	473	350	198
1380	sr1381	CGTCAGAACATGGACTTTCT	AGAAAGT	gwa	HAUS1	chr18	43574297	43748299	rs4890633	43833278	8492	4130	1493	367	269	465	14791	5212	1218	383	343	325	12635	4428	781	181	311	295
1381	sr1382	CCTCTTGGCATTTCCTAATA	TATTAGG	gwa	HAUS1	chr18	43574297	43748299	rs4890633	43833278	5660	3294	2352	3059	3269	1843	9947	3876	2194	3014	2237	1253	8802	3677	1584	808	862	495
1382	sr1383	CGAGAACTAGATAGCATTGA	TCAATGC	gwa	HAUS1	chr18	43574297	43748299	rs4890633	43833278	10567	4749	1395	417	312	180	18948	6282	1060	179	95	66	16020	5648	453	118	94	67
1383	sr1384	GCAAGTGAATACGAGTCAGA	TCTGACT	gwa	HAUS1	chr18	43574297	43748299	rs4890633	43833278	8830	5345	4351	6267	10611	10920	15289	5496	2942	4141	5018	4802	13573	5031	2386	2701	6822	5822
1384	sr1385	CAGGGATGTCTACCTGGTAA	TTACCAG	gwa	HAUS1	chr18	43574297	43748299	rs4890633	43833278	8801	6150	3650	3295	2641	1959	15324	6609	3267	2416	1218	1111	13919	6547	2058	1539	1493	765
1385	sr1386	GCCTCAGTGGTGCAAGATTT	AAATCTT	gwa	PSTPIP2	chr18	43523501	43762250	rs4890633	43833278	4633	1406	523	302	331	130	8422	1756	357	183	94	107	7161	1904	296	100	91	150
1386	sr1387	CTTTGGTTGATGACTACAGT	ACTGTAG	gwa	PSTPIP2	chr18	43523501	43762250	rs4890633	43833278	741	379	134	27	39	35	1144	660	105	34	13	27	1246	410	28	15	6	12
1387	sr1388	CACATTCAGCTTGCACAGAG	CTCTGTG	gwa	PSTPIP2	chr18	43523501	43762250	rs4890633	43833278	5068	3075	2345	1300	1477	1000	8366	3690	1994	1684	1147	698	7361	2984	1350	959	1032	420
1388	sr1389	GTGAACCCGAAGCAACAAGA	TCTTGTT	gwa	PSTPIP2	chr18	43523501	43762250	rs4890633	43833278	3693	1369	311	154	127	18	6831	2227	655	373	69	9	5960	1650	464	332	112	0
1389	sr1390	GAAGAGAGGTATGGCAAAGA	TCTTTGC	gwa	PSTPIP2	chr18	43523501	43762250	rs4890633	43833278	5275	1415	366	106	70	197	9054	2306	473	190	85	61	7869	1709	186	79	321	97
1390	sr1391	CGTTGCTAGTTTACAGGGTT	AACCCTG	gwa	RNF165	chr18	43804186	44080783	rs4890633	43833278	3043	3286	2272	1401	1640	1609	5043	4179	2109	1415	1047	795	5797	3535	1065	705	882	479
1391	sr1392	CCTCTCTTAGTCTCAGTCTT	AAGACTG	gwa	RNF165	chr18	43804186	44080783	rs4890633	43833278	3906	4907	3180	1924	1914	1405	6043	6279	2796	1847	1067	563	7406	5427	1415	688	772	360
1392	sr1393	GCCTCAGTTTCCTTCTCCTT	AAGGAGA	gwa	RNF165	chr18	43804186	44080783	rs4890633	43833278	1362	1943	1607	966	1080	1297	2297	2384	1715	1283	830	968	2790	2304	1001	516	706	521
1393	sr1394	CACAAGTATAAGAAGCGAAG	CTTCGCT	gwa	RNF165	chr18	43804186	44080783	rs4890633	43833278	1269	1250	1161	785	960	688	2104	2117	963	557	449	252	2415	1976	657	232	217	82
1394	sr1395	CCCTTTCAAAGGTCTCAGCA	TGCTGAG	gwa	RNF165	chr18	43804186	44080783	rs4890633	43833278	1400	2411	1843	1037	688	887	2319	2787	1756	1061	471	314	2817	2436	960	531	526	268
1395	sr1396	GAGTCAGACACAGATGAGAA	TTCTCAT	gwa	RNF165	chr18	43804186	44080783	rs4890633	43833278	1423	1510	1038	720	780	829	2447	1968	1015	803	620	473	2818	2222	786	321	495	285
1396	sr1397	CAACAATTGCCAGGGCGTGT	ACACGCC	gwa	AMH	chr19	2139112	2292072	rs2159213	2136102	4280	2425	2815	4679	7442	9915	7446	3177	2320	3868	4015	5031	6519	2888	1734	2339	5253	3837
1397	sr1398	CCTCATCTTCCGAGAAGACT	AGTCTTC	gwa	AMH	chr19	2139112	2292072	rs2159213	2136102	3054	4144	3379	4144	6965	10963	4905	4854	3674	5258	5258	6542	5436	4483	2062	2251	4847	3577
1398	sr1399	ACCGCTGCTTCACACGGATG	CATCCGT	gwa	AMH	chr19	2139112	2292072	rs2159213	2136102	4360	2772	2384	3100	5012	4829	7428	2822	1799	2851	2509	1564	6422	2607	1527	1704	3178	1438
1399	sr1400	ACGTGGTGCTGCTGCTGAAG	CTTCAGC	gwa	AMH	chr19	2139112	2292072	rs2159213	2136102	3943	1783	748	417	397	296	6603	2642	802	259	178	39	5998	2183	505	183	367	60
1400	sr1401	GAAGTGACCTGGGAGCCAAC	GTTGGCT	gwa	AMH	chr19	2139112	2292072	rs2159213	2136102	3335	1549	1226	1429	1241	1454	6325	2793	1196	1278	680	769	5699	2374	845	441	670	548
1401	sr1402	GTGGTCCTACACCTGGAGGA	TCCTCCA	gwa	AMH	chr19	2139112	2292072	rs2159213	2136102	2917	3841	3250	1611	1711	2713	4771	5430	2734	1716	971	1653	5941	5273	1651	742	1023	737
1402	sr1403	GAGACCTACCAGGCCAACAA	TTGTTGG	gwa	AMH	chr19	2139112	2292072	rs2159213	2136102	2414	3528	3547	2639	2304	3291	4184	4498	3171	2058	858	1208	5074	4673	1866	1273	1440	1073
1403	sr1404	CCAAGCTGTGTTGCTTCATT	AATGAAG	gwa	ANKRD27	chr19	33047906	33276102	rs3892630	33181484	2517	2431	1551	735	693	762	4153	3265	1292	652	390	261	4833	3009	871	382	445	248
1404	sr1405	CCGGAGTTCAGCTTTAACAT	ATGTTAA	gwa	ANKRD27	chr19	33047906	33276102	rs3892630	33181484	4801	2626	1005	497	435	399	7926	3318	800	337	186	292	7336	3015	670	329	323	272
1405	sr1406	GCTGGAGAGAAGTAAGTAAT	ATTACTT	gwa	ANKRD27	chr19	33047906	33276102	rs3892630	33181484	397	315	90	62	23	25	653	463	140	56	23	27	879	284	58	97	42	18
1406	sr1407	GCATCAGGTAACCAGAAAGA	TCTTTCT	gwa	ANKRD27	chr19	33047906	33276102	rs3892630	33181484	1958	1488	715	254	231	166	3055	1921	478	141	91	85	3649	1869	350	156	148	139
1407	sr1408	ATTCCTCCACCTAGGATTAA	TTAATCC	gwa	ANKRD27	chr19	33047906	33276102	rs3892630	33181484	4606	2233	973	684	525	424	7826	2883	747	647	316	96	6545	2042	488	286	320	187
1408	sr1409	ATTCAAGGGAACAGGATTAA	TTAATCC	gwa	ANKRD27	chr19	33047906	33276102	rs3892630	33181484	4875	2325	1173	220	189	253	8549	2826	1053	328	137	170	7361	2087	227	44	108	47
1409	sr1410	GATCCCTAATTGGATGGCAA	TTGCCAT	gwa	ANKRD27	chr19	33047906	33276102	rs3892630	33181484	5056	2324	1104	796	523	584	8887	3454	1374	686	435	328	7746	2658	468	253	310	98
1410	sr1411	GTCTGCAAGCTGACGTATTT	AAATACG	gwa	AP3D1	chr19	2060986	2261556	rs2159213	2136102	3726	1715	1420	973	1012	2046	6574	2580	1546	1261	716	1135	6018	2288	722	520	677	707
1411	sr1412	AGCTGCTCACCAAGATCATT	AATGATC	gwa	AP3D1	chr19	2060986	2261556	rs2159213	2136102	3940	2403	1161	580	377	206	7576	3204	1261	554	420	188	6823	2496	489	191	308	86
1412	sr1413	AGTTCACCTTCAAGCGAATT	AATTCGC	gwa	AP3D1	chr19	2060986	2261556	rs2159213	2136102	6498	3923	2609	2075	3299	5023	10920	4376	2427	2761	2122	2791	9416	3895	1441	1485	2193	1605
1413	sr1414	CGGATGTCCTTCCAGAATCT	AGATTCT	gwa	AP3D1	chr19	2060986	2261556	rs2159213	2136102	6381	3309	1462	689	524	814	11245	3587	950	503	309	274	10027	3763	814	364	217	205
1414	sr1415	CCATGCAGTGATTCCAGGAT	ATCCTGG	gwa	AP3D1	chr19	2060986	2261556	rs2159213	2136102	9269	4765	2279	797	708	766	16503	5416	2278	767	141	395	13802	5101	1148	281	355	323
1415	sr1416	CCAGTCCAACTACCAGTACA	TGTACTG	gwa	AP3D1	chr19	2060986	2261556	rs2159213	2136102	2816	3756	2606	1367	1113	901	4345	4635	2359	1479	867	555	5094	3899	1180	480	609	262
1416	sr1417	GACCGCATGTTCGACAAGAA	TTCTTGT	gwa	AP3D1	chr19	2060986	2261556	rs2159213	2136102	1602	2004	1351	911	1053	1264	2569	2718	1454	740	369	663	3047	2664	841	465	693	490
1417	sr1418	CGAGGAGAAAGATAAAGGTT	AACCTTT	gwa	CALR	chr19	12939413	13095304	rs741702	13024250	1735	2043	1723	1310	1587	2264	2809	2345	1691	1727	1176	1488	3231	2139	925	522	771	585
1418	sr1419	CGTCTACTTCAAGGAGCAGT	ACTGCTC	gwa	CALR	chr19	12939413	13095304	rs741702	13024250	2019	2194	1831	1174	1477	1091	3165	2787	1700	1373	1020	365	3529	2347	998	624	1040	443
1419	sr1420	CTCCCGATCCCAGTATCTAT	ATAGATA	gwa	CALR	chr19	12939413	13095304	rs741702	13024250	2997	2267	1145	979	1377	1578	4891	2070	1591	992	744	1045	4245	2022	759	660	293	277
1420	sr1421	CCAGTATCTATGCCTATGAT	ATCATAG	gwa	CALR	chr19	12939413	13095304	rs741702	13024250	787	587	155	81	35	73	1144	802	85	64	16	19	1309	764	95	34	49	25
1421	sr1422	CCACCCAAGAAGATAAAGGA	TCCTTTA	gwa	CALR	chr19	12939413	13095304	rs741702	13024250	1398	1915	1471	1399	1790	2124	2332	2223	1804	1633	1221	1424	2577	2043	880	678	1312	749
1422	sr1423	GCACGGAGACTCAGAATACA	TGTATTC	gwa	CALR	chr19	12939413	13095304	rs741702	13024250	1133	953	359	42	78	70	1870	1545	328	75	27	41	2130	1060	138	26	21	27
1423	sr1424	GAATGTAGAACTCAGTCGAT	ATCGACT	gwa	CEP89	chr19	33329903	33572869	rs3892630	33181484	929	1211	685	280	295	271	1711	1527	623	330	170	120	1860	1309	337	119	144	74
1424	sr1425	CCAGATATAACTGGTAGAGC	GCTCTAC	gwa	CEP89	chr19	33329903	33572869	rs3892630	33181484	991	1287	908	787	966	1320	1688	1657	783	733	482	691	1867	1642	519	307	409	309
1425	sr1426	GCTGCACCTGAATTACTTTA	TAAAGTA	gwa	CEP89	chr19	33329903	33572869	rs3892630	33181484	1186	1538	1702	1344	1509	2142	1904	2066	1768	1795	1216	1415	2368	1953	1064	994	1312	880
1426	sr1427	GCCATTGTTACATGAGGTGA	TCACCTC	gwa	CEP89	chr19	33329903	33572869	rs3892630	33181484	2422	3517	3500	3322	3931	3814	3927	4401	3324	3889	2863	2764	4754	4030	1917	1498	2612	1214
1427	sr1428	GCACGTCAAAGATATACAGA	TCTGTAT	gwa	CEP89	chr19	33329903	33572869	rs3892630	33181484	1122	1300	531	150	222	202	1816	1550	501	106	25	18	2077	1460	147	41	36	23
1428	sr1429	CAGGAGTCATTTCAAACACA	TGTGTTT	gwa	CEP89	chr19	33329903	33572869	rs3892630	33181484	802	906	524	179	142	150	1505	1470	587	229	112	122	1786	1375	340	150	205	97
1429	sr1430	CTTCTTTGCCATCCTTTGAA	TTCAAAG	gwa	CEP89	chr19	33329903	33572869	rs3892630	33181484	3391	4354	3702	2615	3122	3225	5190	5256	3667	3634	2638	2252	5973	4906	2173	1596	2390	1303
1430	sr1431	TGGGTTCTGACATAGACTTT	AAAGTCT	gwa	CHAF1A	chr19	4292659	4483394	rs732716	4366219	4109	2537	1517	576	705	1116	7501	2729	1026	549	446	638	6719	3084	658	392	307	327
1431	sr1432	CCACCCGGAATGCAGATATT	AATATCT	gwa	CHAF1A	chr19	4292659	4483394	rs732716	4366219	1951	1994	821	543	527	495	3202	2637	1020	470	227	271	3484	2549	671	250	331	325
1432	sr1433	GATACTTGAACCGACTCAAT	ATTGAGT	gwa	CHAF1A	chr19	4292659	4483394	rs732716	4366219	5875	1434	181	46	27	33	9807	2178	310	49	72	17	8295	1905	66	20	30	12
1433	sr1434	ACAAGCCCGTCTGCCGTTTA	TAAACGG	gwa	CHAF1A	chr19	4292659	4483394	rs732716	4366219	3076	1364	921	553	643	1409	5952	1801	708	582	425	794	5202	2055	695	233	447	314
1434	sr1435	AGAAGAAGAGAAGCGCATTA	TAATGCG	gwa	CHAF1A	chr19	4292659	4483394	rs732716	4366219	4819	2125	1372	726	928	762	8540	2817	1153	802	558	517	7124	2276	545	215	287	279
1435	sr1436	CCTCCGCAGAATAACTAAGA	TCTTAGT	gwa	CHAF1A	chr19	4292659	4483394	rs732716	4366219	2241	2422	1473	964	1064	806	3418	2955	1994	1371	953	643	3763	2671	889	436	635	281
1436	sr1437	CCGACTCAATTCCTGTGTAA	TTACACA	gwa	CHAF1A	chr19	4292659	4483394	rs732716	4366219	4834	3845	1060	147	115	112	8127	5488	967	174	76	59	9168	4610	405	86	55	29
1437	sr1438	TAGTCCTGTGCAACAGCTGT	ACAGCTG	gwa	DAND5	chr19	12970323	13125567	rs741702	13024250	3803	1872	873	334	239	387	6876	2396	1016	217	109	208	5835	2457	511	172	160	130
1438	sr1439	GAGACAGAGTTTCACCATAT	ATATGGT	gwa	DAND5	chr19	12970323	13125567	rs741702	13024250	1349	874	316	25	34	15	2425	1297	155	27	22	17	2564	1200	77	65	3	20
1439	sr1440	ATGAACTGAGCATCGTGGAT	ATCCACG	gwa	DAND5	chr19	12970323	13125567	rs741702	13024250	3257	1819	1740	1150	1469	1711	5767	2850	1348	1054	874	770	5157	2321	747	728	1032	544
1440	sr1441	TAAGGCTGTGCCCTTCGTTC	GAACGAA	gwa	DAND5	chr19	12970323	13125567	rs741702	13024250	3878	2220	2581	2291	2870	3106	7054	3691	2377	2573	1641	1797	6369	2994	1276	1024	1453	764
1441	sr1442	GAAGATATCCACCATGCTGA	TCAGCAT	gwa	DAND5	chr19	12970323	13125567	rs741702	13024250	1920	2025	1167	616	502	266	2971	2760	1084	785	497	179	3654	2382	859	362	316	125
1442	sr1443	GCTGAACTGTCTCTTATAGA	TCTATAA	gwa	DAND5	chr19	12970323	13125567	rs741702	13024250	1021	1734	1996	1968	2584	3283	1539	2025	1908	2141	1927	3053	1842	1981	1009	1039	2220	1665
1443	sr1444	AGACACGCACCTTGGAGAAA	TTTCTCC	gwa	DAND5	chr19	12970323	13125567	rs741702	13024250	4591	2686	2038	2697	2429	2275	7882	2522	1497	1442	885	624	6875	2810	971	674	702	589
1444	sr1445	CTTTGCCAAGTTCAGCAAAT	ATTTGCT	gwa	DNASE2	chr19	12946024	13102335	rs741702	13024250	5421	3028	1883	915	721	990	9940	3467	1810	861	512	500	8557	2876	872	230	434	192
1445	sr1446	GAAGAACTACCAGCCCTGTA	TACAGGG	gwa	DNASE2	chr19	12946024	13102335	rs741702	13024250	4774	2098	1864	1189	1324	1492	8472	2794	1693	1592	959	939	7177	2594	988	435	758	408
1446	sr1447	GCTGGTCCACAGTGTACCTA	TAGGTAC	gwa	DNASE2	chr19	12946024	13102335	rs741702	13024250	322	339	157	65	35	44	465	471	195	83	105	126	523	300	83	37	77	34
1447	sr1448	GCCCTCTAACTGCTCGGATA	TATCCGA	gwa	DNASE2	chr19	12946024	13102335	rs741702	13024250	4511	2860	2613	1840	2251	2953	7645	3439	2273	1717	1108	1418	6766	2824	1157	481	807	551
1448	sr1449	CTTCGCTCAGTTCTCGAAGA	TCTTCGA	gwa	DNASE2	chr19	12946024	13102335	rs741702	13024250	5007	3229	2136	1216	1351	1981	8654	4092	2164	1535	1119	1300	7718	3195	949	397	672	532
1449	sr1450	CACATTGGAGAGAGGCGATT	AATCGCC	gwa	DOT1L	chr19	2101097	2270007	rs2159213	2136102	4448	2389	1518	1200	1016	1170	8284	2542	1698	1295	1047	816	6739	2758	1248	962	1082	375
1450	sr1451	CAGATCAGCATTGTGGAGCT	AGCTCCA	gwa	DOT1L	chr19	2101097	2270007	rs2159213	2136102	1909	2256	1921	1608	1299	902	3132	2871	1614	1492	769	294	3456	2495	1091	1048	1104	470
1451	sr1452	CCCGGATCTCAAGCTCGCTA	TAGCGAG	gwa	DOT1L	chr19	2101097	2270007	rs2159213	2136102	1793	2108	1887	1673	2240	2579	2765	2650	1692	1546	1209	1143	3220	2714	1050	715	897	554
1452	sr1453	TCGCCAACACGAGTGTTATA	TATAACA	gwa	DOT1L	chr19	2101097	2270007	rs2159213	2136102	3559	2443	1194	570	924	961	6291	2496	1172	1073	706	852	5168	1502	666	360	532	309
1453	sr1454	GCAGTGCTCGAATTGAGAGA	TCTCTCA	gwa	DOT1L	chr19	2101097	2270007	rs2159213	2136102	2774	2933	2404	2433	3075	2404	4539	3847	2509	2224	1319	963	4838	3380	1453	957	1369	852
1454	sr1455	CCGCAAGAAGAAGCTAAACA	TGTTTAG	gwa	DOT1L	chr19	2101097	2270007	rs2159213	2136102	2803	3953	4536	4066	4831	6372	4585	4634	3986	4331	2592	3014	5079	4609	2249	1875	2434	1463
1455	sr1456	ATCACTATGGCGTCGAGAAA	TTTCTCG	gwa	DOT1L	chr19	2101097	2270007	rs2159213	2136102	4018	2141	1543	1477	2415	4786	6807	2522	2144	2290	2143	2860	5799	3288	1052	1078	1706	1262
1456	sr1457	CACCTAAAGTACCTGTACCT	AGGTACA	ery	EPOR	chr19	11447880	11605018			2826	3720	2486	1516	1544	2377	3996	4524	2510	1808	1159	1298	5174	4253	1463	735	950	699
1457	sr1458	GATGATCAGGGATCCAATAT	ATATTGG	ery	EPOR	chr19	11447880	11605018			4156	829	146	30	14	29	7758	1842	154	48	22	15	6335	1032	43	0	15	10
1458	sr1459	AGCTGTGGCTGTACCAGAAT	ATTCTGG	ery	EPOR	chr19	11447880	11605018			4170	1446	438	128	90	53	7427	2706	418	134	40	58	6845	1819	257	49	76	4
1459	sr1460	AGCTATGTGGCTTGCTCTTA	TAAGAGC	ery	EPOR	chr19	11447880	11605018			2481	824	228	42	37	25	4258	1391	248	57	19	22	3858	1272	75	0	26	7
1460	sr1461	CCCTTATGAGAACAGCCTTA	TAAGGCT	ery	EPOR	chr19	11447880	11605018			1816	1732	606	221	141	48	2913	2257	709	168	99	41	3308	1833	323	55	40	46
1461	sr1462	TGCCAGCTTTGAGTACACTA	TAGTGTA	ery	EPOR	chr19	11447880	11605018			2528	1824	493	179	100	87	4370	3103	701	148	80	74	5098	2496	371	63	68	34
1462	sr1463	CGTGTCATCCACATCAATGA	TCATTGA	ery	EPOR	chr19	11447880	11605018			2963	1922	326	67	80	63	4979	2956	555	101	48	27	5812	2244	281	133	30	37
1463	sr1464	TTCTCCATCGACCGCGTATT	AATACGC	gwa	FARSA	chr19	12993283	13154558	rs741702	13024250	5810	2266	1148	1262	1314	842	10243	2642	1079	415	302	176	8615	2316	590	433	653	208
1464	sr1465	GCAAAGGCAGTGCCTTTAGT	ACTAAAG	gwa	FARSA	chr19	12993283	13154558	rs741702	13024250	1061	1151	1059	602	697	1270	1692	1467	1073	1261	655	989	1963	1481	548	434	654	482
1465	sr1466	ACTCTAGGACAGGTCATCCT	AGGATGA	gwa	FARSA	chr19	12993283	13154558	rs741702	13024250	4190	2695	1091	465	432	732	7255	3235	1120	552	271	300	6817	2791	674	84	160	89
1466	sr1467	GCCATGTCCAACAAGTGGAT	ATCCACT	gwa	FARSA	chr19	12993283	13154558	rs741702	13024250	2245	1977	879	471	335	270	3518	2548	830	325	169	151	3919	2189	333	137	156	43
1467	sr1468	CCCGAGAACGTGTCGGTCAT	ATGACCG	gwa	FARSA	chr19	12993283	13154558	rs741702	13024250	1864	1079	579	254	206	184	3520	1103	334	159	65	113	3184	1047	347	112	148	67
1468	sr1469	GCGCCCAACGATGATCAAAT	ATTTGAT	gwa	FARSA	chr19	12993283	13154558	rs741702	13024250	969	1465	1277	915	1141	741	1671	1859	1041	885	756	446	2145	1815	706	430	639	345
1469	sr1470	GACACCTTCTTCCTTCGAGA	TCTCGAA	gwa	FARSA	chr19	12993283	13154558	rs741702	13024250	1857	2319	1906	1601	1608	1637	3005	3112	2086	1881	1000	1057	3502	2944	1281	662	777	522
1470	sr1471	CCAAACAAGTGCTGCACACT	AGTGTGC	gwa	FSD1	chr19	4194590	4363843	rs732716	4366219	2709	3643	3313	2961	3075	4095	4577	4291	2992	3141	2211	2085	5088	4050	1905	1169	1490	971
1471	sr1472	GAAGGCATGCTTATGAAGAT	ATCTTCA	gwa	FSD1	chr19	4194590	4363843	rs732716	4366219	1665	2083	2027	1382	1278	484	2678	3094	2350	2349	1790	483	3234	2508	1136	640	501	160
1472	sr1473	GGTGCCTGCACGTCAACAAT	ATTGTTG	gwa	FSD1	chr19	4194590	4363843	rs732716	4366219	3695	1751	722	186	119	93	6693	2345	908	213	154	177	6104	2139	349	108	88	18
1473	sr1474	GAAATACATGAACTTCCGTG	CACGGAA	gwa	FSD1	chr19	4194590	4363843	rs732716	4366219	1773	2321	2531	2045	2187	2665	2666	2798	2116	1766	903	1317	3276	2894	1242	829	982	667
1474	sr1475	CCTGAAACAGATGCTGCTGA	TCAGCAG	gwa	FSD1	chr19	4194590	4363843	rs732716	4366219	1691	2198	1929	1017	1258	1531	2834	2899	1761	1338	808	910	3195	2612	948	433	651	351
1475	sr1476	GCTGCCAAGCAAATCAAAGA	TCTTTGA	gwa	FSD1	chr19	4194590	4363843	rs732716	4366219	1789	2535	2618	1501	1193	958	2860	3348	2872	2622	1375	753	3254	3129	1412	1275	1141	534
1476	sr1477	GTACACCCTGACAGGTCTCA	TGAGACC	gwa	FSD1	chr19	4194590	4363843	rs732716	4366219	4556	2491	665	124	139	136	7627	3349	557	79	92	64	6844	2530	377	58	82	56
1477	sr1478	GGCCGAAGAACGCGAATGGT	ACCATTC	gwa	GADD45GIP1	chr19	13024969	13178068	rs741702	13024250	2610	1645	1504	880	1149	1209	4994	1950	1232	580	650	400	4719	1854	634	242	316	246
1478	sr1479	TGATTGTGAACTGGCAGCAG	CTGCTGC	gwa	GADD45GIP1	chr19	13024969	13178068	rs741702	13024250	4817	2037	960	453	551	453	8563	2888	992	499	340	258	7059	2728	756	215	343	206
1479	sr1480	TCGCAGAGTGCATGGCCAAG	CTTGGCC	gwa	GADD45GIP1	chr19	13024969	13178068	rs741702	13024250	4294	1893	1006	783	888	1235	6962	2434	1129	760	359	756	6096	1790	677	252	281	329
1480	sr1481	GCTAAGCAGTTCGCGCGTTA	TAACGCG	gwa	GADD45GIP1	chr19	13024969	13178068	rs741702	13024250	3232	2180	2325	2706	3411	3747	6302	2770	1751	1901	1505	1221	5769	2512	1015	825	1556	609
1481	sr1482	GATGCCACAGATGATTGTGA	TCACAAT	gwa	GADD45GIP1	chr19	13024969	13178068	rs741702	13024250	4994	2628	983	424	421	323	9491	3516	1375	655	266	82	7987	2895	940	437	323	68
1482	sr1483	GATGAGAGCAGACTCCATTT	AAATGGA	gwa	GCDH	chr19	12891942	13050813	rs741702	13024250	6805	2134	493	104	173	176	11937	2562	362	132	76	95	10066	2052	244	4	49	23
1483	sr1484	ATGGGATTTCTGACGAGTAT	ATACTCG	gwa	GCDH	chr19	12891942	13050813	rs741702	13024250	6491	3437	2625	1703	2196	3379	11744	4536	2401	1710	1144	1357	9901	4282	1189	689	1039	737
1484	sr1485	GCAGACATGCTCACTGAGAT	ATCTCAG	gwa	GCDH	chr19	12891942	13050813	rs741702	13024250	7152	3776	1949	1395	1850	1398	12575	4958	2350	1006	508	459	11104	4668	1027	597	1044	594
1485	sr1486	CTCGTCATGCACCCTATCTA	TAGATAG	gwa	GCDH	chr19	12891942	13050813	rs741702	13024250	4547	3109	1618	1640	2239	2380	7498	3702	2446	2641	2300	2439	6659	2876	1012	927	1250	649
1486	sr1487	CGAGATGGTTTCTCTGCTGA	TCAGCAG	gwa	GCDH	chr19	12891942	13050813	rs741702	13024250	4687	2986	1232	495	397	511	8170	3243	897	193	119	201	7389	2566	458	48	48	64
1487	sr1488	CCACTACAACTCATCCAACA	TGTTGGA	gwa	GCDH	chr19	12891942	13050813	rs741702	13024250	8294	8758	5033	1880	1541	1094	13582	10666	4140	1493	653	531	15329	9748	2591	940	1050	439
1488	sr1489	CGTTCAGATGTGTTCCTTAA	TTAAGGA	gwa	GCDH	chr19	12891942	13050813	rs741702	13024250	8446	7238	4587	2078	2303	4264	14627	9728	4144	3427	1915	3899	16143	9122	2846	1163	1616	1370
1489	sr1490	CTTGAAGAAGATTCGCCGTT	AACGGCG	gwa	HDGFRP2	chr19	4362254	4542222	rs732716	4366219	2952	3663	3554	3524	4775	5480	4588	4292	3386	3925	2542	2488	4824	4171	2133	2197	3675	2555
1490	sr1491	AGAAGAACACAGACGTGGTG	CACCACG	gwa	HDGFRP2	chr19	4362254	4542222	rs732716	4366219	4552	2404	1980	1791	2209	2950	8274	3129	2391	1834	1069	1562	7089	2772	1414	944	980	875
1491	sr1492	AGTACGGGAAGCCCAACAAG	CTTGTTG	gwa	HDGFRP2	chr19	4362254	4542222	rs732716	4366219	2465	1062	854	478	266	293	5050	1539	751	359	201	415	4665	1503	405	146	198	101
1492	sr1493	GCTAAAGATGTCGGTCTCGA	TCGAGAC	gwa	HDGFRP2	chr19	4362254	4542222	rs732716	4366219	1739	2327	1995	1300	1218	1824	2718	3124	1583	1273	668	945	3359	3048	1230	651	686	537
1493	sr1494	GCAGGAGAGCAGAGCAGAGA	TCTCTGC	gwa	HDGFRP2	chr19	4362254	4542222	rs732716	4366219	1789	2319	2506	4109	6967	15344	2809	2921	2226	4069	3468	5330	3204	2656	1501	1951	4986	4155
1494	sr1495	GTTTGCCCTAAAGGTCGACA	TGTCGAC	gwa	HDGFRP2	chr19	4362254	4542222	rs732716	4366219	3708	2779	3424	2291	2672	3933	6817	3843	3097	2606	1903	1947	6822	3781	1677	1359	1542	1500
1495	sr1496	CAAAGCGAACAAGGACGTAA	TTACGTC	gwa	HDGFRP2	chr19	4362254	4542222	rs732716	4366219	2125	2917	3443	3467	4505	7906	3498	3482	3113	3902	2995	4454	3795	3313	1973	1564	2440	1734
1496	sr1497	CCACCATGTGAACTTCAAGT	ACTTGAA	gwa	IZUMO4	chr19	1986867	2139583	rs2159213	2136102	2294	3091	2406	1831	2307	3371	3728	4025	2231	2280	1352	1805	4332	3503	1356	741	1148	846
1497	sr1498	CAACGAGCTGCGAAACATCT	AGATGTT	gwa	IZUMO4	chr19	1986867	2139583	rs2159213	2136102	2148	1659	776	324	217	135	3644	2645	726	243	70	101	4056	2494	683	225	167	75
1498	sr1499	GCTTTGGCTATAACTGCGAG	CTCGCAG	gwa	IZUMO4	chr19	1986867	2139583	rs2159213	2136102	2003	2847	2761	1773	1910	2127	3492	3531	2608	1802	1208	1265	4104	3562	1761	705	881	695
1499	sr1500	CCTGAAGGATCAATGCCATC	GATGGCA	gwa	IZUMO4	chr19	1986867	2139583	rs2159213	2136102	2619	2348	1259	412	371	547	4199	3504	949	378	172	272	4760	3094	600	155	213	133
1500	sr1501	CCACAGCAACTTCTCCAAGA	TCTTGGA	gwa	IZUMO4	chr19	1986867	2139583	rs2159213	2136102	2463	2649	1444	516	418	654	3721	3626	1477	544	275	366	4427	3028	940	303	488	234
1501	sr1502	CATGGACACACATACATGAA	TTCATGT	gwa	IZUMO4	chr19	1986867	2139583	rs2159213	2136102	2045	2356	1290	885	997	1676	3034	2806	1274	896	485	779	3794	2790	983	593	737	480
1502	sr1503	CCCTCCTTCCTGAGTTGTTT	AAACAAC	gwa	KLF1	chr19	12955236	13108017	rs741702	13024250	6865	3553	1508	652	719	771	11403	3950	1374	640	295	357	9406	3381	896	274	370	219
1503	sr1504	TGCACATGAAGCGCCACCTT	AAGGTGG	gwa	KLF1	chr19	12955236	13108017	rs741702	13024250	4458	2413	2284	1361	1149	1224	7622	2987	2334	1544	1155	818	6889	3156	1087	759	1035	506
1504	sr1505	TTTGGGTTCGGAGGATCACT	AGTGATC	gwa	KLF1	chr19	12955236	13108017	rs741702	13024250	4193	2271	1736	971	1476	772	7326	3009	1289	475	325	343	6886	3068	698	362	533	222
1505	sr1506	GCCTCAGTACCAAGGGCACT	AGTGCCC	gwa	KLF1	chr19	12955236	13108017	rs741702	13024250	2057	1834	865	380	371	145	3196	2646	890	340	249	68	3796	2141	402	154	128	67
1506	sr1507	CCACGTGAAGTCTGAGGACC	GGTCCTC	gwa	KLF1	chr19	12955236	13108017	rs741702	13024250	2211	3017	3826	5661	9533	7633	3695	3768	3273	6352	7447	3193	3966	3517	1813	2299	4536	2548
1507	sr1508	CAGAGGATCCAGGTGTGATA	TATCACA	gwa	KLF1	chr19	12955236	13108017	rs741702	13024250	5719	2761	1515	725	908	461	9875	4097	1518	601	298	175	8790	2915	592	154	173	58
1508	sr1509	CCCAAAGATCCACCCAAATA	TATTTGG	gwa	KLF1	chr19	12955236	13108017	rs741702	13024250	2212	2079	1222	671	702	441	3979	2869	1058	410	324	137	4148	2331	573	199	330	152
1509	sr1510	AGAAGGCAGAGATGGTGTGT	ACACACC	gwa	LYL1	chr19	13169841	13323974			3843	1856	1176	967	1167	1587	7199	2752	1154	886	746	938	6012	2498	662	256	490	333
1510	sr1511	AGCCATGAAGTACATCGGCT	AGCCGAT	gwa	LYL1	chr19	13169841	13323974			2035	2571	2808	2083	2563	3439	3092	3609	2861	2612	1557	2398	3785	3663	1662	1244	1498	1198
1511	sr1512	AGATGGAGCAAACCGCTTTG	CAAAGCG	gwa	LYL1	chr19	13169841	13323974			548	426	183	122	119	216	858	673	234	115	114	127	950	412	131	36	36	44
1512	sr1513	CGTCAAGGAAAGGGCAGTGG	CCACTGC	gwa	LYL1	chr19	13169841	13323974			1289	1215	861	414	363	588	2068	1656	796	442	220	329	2279	1573	516	274	260	176
1513	sr1514	GAAGGACCAGTGAAGACGTC	GACGTCT	gwa	LYL1	chr19	13169841	13323974			3429	1976	1138	466	493	758	6468	2444	969	383	228	338	5886	2435	672	281	325	216
1514	sr1515	CACTTTGGCCCTGCACTACC	GGTAGTG	gwa	LYL1	chr19	13169841	13323974			3323	2608	2260	1378	1332	2385	6429	3540	2152	1447	823	1723	5472	3637	925	660	848	939
1515	sr1516	CTTCCTCAACAGTGTCTACA	TGTAGAC	gwa	LYL1	chr19	13169841	13323974			663	865	489	330	247	166	1049	846	377	313	183	92	1196	755	277	99	100	49
1516	sr1517	AGGAGAAGCTGCGCGACTTT	AAAGTCG	gwa	MAST1	chr19	12839258	13025766	rs741702	13024250	4388	2669	3045	1632	1232	780	7897	3166	2258	1378	910	654	7025	3361	1445	638	579	211
1517	sr1518	GTGCTAGCCCTGGAGTATTT	AAATACT	gwa	MAST1	chr19	12839258	13025766	rs741702	13024250	4158	2012	1043	494	711	671	7591	2537	1026	698	382	397	6868	2663	394	379	396	443
1518	sr1519	ACACACCAGAGGAGCTATTT	AAATAGC	gwa	MAST1	chr19	12839258	13025766	rs741702	13024250	6429	2471	992	372	369	389	10944	3466	999	394	279	127	9204	2495	307	94	65	64
1519	sr1520	TGGTGAAGAAGTTGCTTATT	AATAAGC	gwa	MAST1	chr19	12839258	13025766	rs741702	13024250	7611	4969	2939	2094	2260	1715	13021	5308	2568	1880	1123	695	11595	5250	1686	810	781	395
1520	sr1521	ACGAGATCGTGATGATGAAT	ATTCATC	gwa	MAST1	chr19	12839258	13025766	rs741702	13024250	5599	2246	926	538	452	411	9983	2934	987	617	394	233	8914	2187	604	339	449	142
1521	sr1522	TGAGCCTCACCACCAACTTA	TAAGTTG	gwa	MAST1	chr19	12839258	13025766	rs741702	13024250	3416	3292	3231	1806	1859	3635	6071	3546	2312	1895	877	1879	6183	3284	1156	440	535	484
1522	sr1523	TCGATACCATCAAGCTCATA	TATGAGC	gwa	MAST1	chr19	12839258	13025766	rs741702	13024250	5662	3779	1982	1282	1669	1789	10315	4561	2281	1657	858	1364	8775	4045	926	533	797	449
1523	sr1524	CCTAGAGCTGATTGAGTTCT	AGAACTC	gwa	MKNK2	chr19	1997469	2161243	rs2159213	2136102	2798	4136	4844	4763	6969	8305	4599	4680	3975	5243	4150	4083	5048	4436	2186	2251	3913	2491
1524	sr1525	CATGTGTTAATGTTACGATG	CATCGTA	gwa	MKNK2	chr19	1997469	2161243	rs2159213	2136102	2697	1838	861	511	322	483	4443	1984	895	356	171	188	3872	1717	607	401	339	210
1525	sr1526	GCTGGCCTTCTCCCTAGACC	GGTCTAG	gwa	MKNK2	chr19	1997469	2161243	rs2159213	2136102	834	828	565	276	267	318	1306	1274	576	213	139	135	1598	1016	327	190	226	151
1526	sr1527	CCTGCATCAACCTGATCACC	GGTGATC	gwa	MKNK2	chr19	1997469	2161243	rs2159213	2136102	939	1215	657	392	368	347	1454	1183	446	252	98	101	1564	1177	376	190	242	147
1527	sr1528	GCAGGTTTGAAGACGTCTAC	GTAGACG	gwa	MKNK2	chr19	1997469	2161243	rs2159213	2136102	740	1062	1152	743	941	769	1105	1425	863	709	383	353	1329	1304	671	530	668	339
1528	sr1529	CCTGGGCGTCATCTTGTATA	TATACAA	gwa	MKNK2	chr19	1997469	2161243	rs2159213	2136102	2727	1824	496	175	164	178	4447	2846	505	113	95	92	4870	2226	193	39	35	9
1529	sr1530	CGCCGTCAAGATCATTGAGA	TCTCAAT	gwa	MKNK2	chr19	1997469	2161243	rs2159213	2136102	5892	3820	2372	1302	1660	1807	11433	4663	2630	1492	1048	1034	10010	4156	1390	978	1040	516
1530	sr1531	CTACTATTTCGTCAAGGAGT	ACTCCTT	gwa	MOB3A	chr19	2031034	2206269	rs2159213	2136102	1640	2244	2322	2345	2530	3303	2692	2747	2248	2538	1856	1785	2812	2687	1601	1946	2928	1612
1531	sr1532	CACTCCGTTTCCCAAGAACT	AGTTCTT	gwa	MOB3A	chr19	2031034	2206269	rs2159213	2136102	2079	1438	689	202	223	464	3464	1774	409	175	108	215	3578	1691	223	82	92	60
1532	sr1533	GCTGGCAGGATGAGCATAAG	CTTATGC	gwa	MOB3A	chr19	2031034	2206269	rs2159213	2136102	3614	2265	1361	458	414	1017	6551	2877	1183	714	281	825	6103	3248	701	295	287	247
1533	sr1534	TGGAACCATCATCCCGCTTC	GAAGCGG	gwa	MOB3A	chr19	2031034	2206269	rs2159213	2136102	4786	1668	683	186	294	427	8308	2189	282	62	54	70	7458	1979	166	90	74	66
1534	sr1535	CGTGAACACCTGCTACAAGC	GCTTGTA	gwa	MOB3A	chr19	2031034	2206269	rs2159213	2136102	4470	2911	1202	289	153	255	8056	3365	1157	468	211	171	7275	3181	664	133	136	108
1535	sr1536	ATTCTATGTGTTACTAGCAA	TTGCTAG	gwa	MOB3A	chr19	2031034	2206269	rs2159213	2136102	5099	3415	2038	1789	2072	3293	8512	3224	1394	1324	916	1194	7658	2871	1129	690	1639	1008
1536	sr1537	GCTGGAGCCACTGAAAGAAA	TTTCTTT	gwa	MOB3A	chr19	2031034	2206269	rs2159213	2136102	2231	2456	1615	694	615	764	3740	3595	1476	430	183	348	4405	3183	946	377	428	295
1537	sr1538	GAGTCCAAGATCTCACCTTT	AAAGGTG	gwa	MPND	chr19	4233523	4400083	rs732716	4366219	2906	1594	749	422	496	597	5705	1972	932	297	310	250	5147	1991	360	255	206	128
1538	sr1539	CGTTCAACGTGGCTGTTTCT	AGAAACA	gwa	MPND	chr19	4233523	4400083	rs732716	4366219	1350	1081	401	91	217	111	2171	1646	527	153	104	48	2499	1334	266	43	65	24
1539	sr1540	AGCCAGACGGAAGGATCATG	CATGATC	gwa	MPND	chr19	4233523	4400083	rs732716	4366219	2715	815	189	29	21	65	4943	1343	262	29	21	55	4512	1114	121	22	15	12
1540	sr1541	GATCTACCAGAGCCTGTTCC	GGAACAG	gwa	MPND	chr19	4233523	4400083	rs732716	4366219	4399	1188	278	49	60	51	7929	1881	252	55	48	22	6917	1302	85	3	28	0
1541	sr1542	CACCTACCTCGACAAGCTTA	TAAGCTT	gwa	MPND	chr19	4233523	4400083	rs732716	4366219	4620	2613	1980	1093	1601	2194	8330	3145	1547	1794	1248	1919	7169	2902	1023	703	749	637
1542	sr1543	CCAGAAACTGGACAAGTACA	TGTACTT	gwa	MPND	chr19	4233523	4400083	rs732716	4366219	3005	2237	965	557	477	187	4831	3129	890	451	262	131	5650	2493	371	155	256	129
1543	sr1544	GTCAAGTACAAAGGCCAGAA	TTCTGGC	gwa	MPND	chr19	4233523	4400083	rs732716	4366219	3046	3039	1903	684	633	867	5056	4145	1648	734	348	321	5867	3713	951	461	556	366
1544	sr1545	CCCAACGGGCACTTAAGTTT	AAACTTA	gwa	NFIX	chr19	13025394	13249610	rs741702	13024250	4843	2008	1226	699	661	506	8208	2840	882	773	449	494	7456	2229	545	248	384	233
1545	sr1546	ACTGGATCTTTATCTGGCTT	AAGCCAG	gwa	NFIX	chr19	13025394	13249610	rs741702	13024250	3834	4480	2952	1993	2272	2530	5909	5983	3136	2487	1671	1637	7126	5263	1465	1290	1432	790
1546	sr1547	TAGGCTAAGAAACGCAGTAT	ATACTGC	gwa	NFIX	chr19	13025394	13249610	rs741702	13024250	3097	1371	898	303	177	234	5494	1670	681	504	226	130	4531	1766	470	305	199	170
1547	sr1548	GCAGTCTCAGTCCTGGTTCC	GGAACCA	gwa	NFIX	chr19	13025394	13249610	rs741702	13024250	3504	3443	2355	1329	1248	1895	5632	5001	2122	1382	830	1083	6694	4586	1477	619	836	580
1548	sr1549	CCTGTTGATGACGTGTTCTA	TAGAACA	gwa	NFIX	chr19	13025394	13249610	rs741702	13024250	4848	7036	5519	4445	4798	6985	7274	8152	5398	5495	3327	4110	8737	7722	3200	1919	2634	1789
1549	sr1550	GGAATCCGGACAATCAGATA	TATCTGA	gwa	NFIX	chr19	13025394	13249610	rs741702	13024250	3356	2820	2951	2890	3564	5983	5920	3566	2518	2749	2207	1959	5927	3042	1091	891	1248	774
1550	sr1551	ACATTGGAGTCACAATCAAA	TTTGATT	gwa	NFIX	chr19	13025394	13249610	rs741702	13024250	5782	3827	3042	3725	5544	5191	9909	4138	2752	4515	4293	3468	8816	2670	534	327	401	200
1551	sr1552	GCCAAAGTATAAACACGTTT	AAACGTG	gwa	NUDT19	chr19	33072866	33244702	rs3892630	33181484	4563	3163	2244	1854	2205	3743	8100	3226	2397	2034	1189	1716	7235	3674	1499	960	1561	1088
1552	sr1553	GACATACCATCGCCACCTTT	AAAGGTG	gwa	NUDT19	chr19	33072866	33244702	rs3892630	33181484	4253	2636	2006	1662	1712	1861	7565	3211	1879	1512	1215	1178	6255	3139	1228	709	1460	801
1553	sr1554	TACCAGGTGATGAGCTATAT	ATATAGC	gwa	NUDT19	chr19	33072866	33244702	rs3892630	33181484	5968	3192	1657	503	398	573	10197	3649	1373	648	223	275	8782	3302	516	236	300	68
1554	sr1555	GCCATTTGTAGGGTGCTTAA	TTAAGCA	gwa	NUDT19	chr19	33072866	33244702	rs3892630	33181484	6207	2689	867	275	394	697	10759	3113	831	378	261	365	9983	2538	375	47	320	155
1555	sr1556	ACAGTGTGCCACACGTATAA	TTATACG	gwa	NUDT19	chr19	33072866	33244702	rs3892630	33181484	5895	825	127	14	30	23	10347	1629	190	28	32	15	9175	1228	53	0	17	24
1556	sr1557	CAGACGCTTGTCTGAGGATT	AATCCTC	gwa	PRDX2	chr19	12867633	13022724	rs741702	13024250	3992	2629	2085	3208	4610	4187	6844	2961	1821	2742	2777	1557	6262	2871	1154	1276	2478	2373
1557	sr1558	CCTTCGCCAGATCACTGTTA	TAACAGT	gwa	PRDX2	chr19	12867633	13022724	rs741702	13024250	3312	3874	2024	826	835	1594	5473	4545	1711	747	389	690	6128	4678	1193	370	510	400
1558	sr1559	GCCTGGCAGTGACACGATTA	TAATCGT	gwa	PRDX2	chr19	12867633	13022724	rs741702	13024250	3771	2232	2216	1527	1220	2340	7043	2639	1659	1550	902	1022	6022	2805	1092	560	799	727
1559	sr1560	CCTCTTTATCATCGATGGCA	TGCCATC	gwa	PRDX2	chr19	12867633	13022724	rs741702	13024250	3824	5088	4536	4200	5395	8884	6067	6187	4438	5265	4103	4968	6778	5837	2572	1982	3234	2280
1560	sr1561	GTGAAGCTGTCGGACTACAA	TTGTAGT	gwa	PRDX2	chr19	12867633	13022724	rs741702	13024250	2838	2078	1581	457	405	398	5799	2908	1107	316	107	144	5235	2067	439	136	140	96
1561	sr1562	GATGTCCCTATCAGGGACTA	TAGTCCC	gwa	RAD23A	chr19	12946627	13104457	rs741702	13024250	1365	1939	2120	2339	3088	5212	2483	2643	2321	2853	2391	3178	2920	2505	1385	1165	1936	1381
1562	sr1563	GAAGAACTTTGTGGTCGTCA	TGACGAC	gwa	RAD23A	chr19	12946627	13104457	rs741702	13024250	0	0	0	0	0	0	0	0	0	0	0	0	0	4	0	0	0	0
1563	sr1564	GCAGACCTTCAAGATCCGCA	TGCGGAT	gwa	RAD23A	chr19	12946627	13104457	rs741702	13024250	1287	1529	1298	541	432	550	2166	1931	975	471	231	286	2541	2035	672	199	244	209
1564	sr1565	AGGCCTATTTCGCGTGTGAA	TTCACAC	gwa	RAD23A	chr19	12946627	13104457	rs741702	13024250	1294	657	295	42	53	17	2657	807	157	43	0	18	2406	741	149	47	44	14
1565	sr1566	CCCTACCCTTATTCCATGAA	TTCATGG	gwa	RAD23A	chr19	12946627	13104457	rs741702	13024250	3825	4594	4479	2377	2499	2816	6012	5777	4245	2832	1420	1645	6501	5726	2465	1231	1516	836
1566	sr1567	CGTGTACTATGAAAGCTGTT	AACAGCT	gwa	RGS9BP	chr19	33056312	33209206	rs3892630	33181484	1838	2388	1169	561	333	354	3300	3028	1106	500	200	128	3673	2491	789	278	303	182
1567	sr1568	GCAGTTCATACAAAGGGCTT	AAGCCCT	gwa	RGS9BP	chr19	33056312	33209206	rs3892630	33181484	1798	1891	1476	1010	1229	2007	2923	2461	1324	1201	931	1034	3365	2558	928	685	956	628
1568	sr1569	CAACAAGACGACTGCGTGCT	AGCACGC	gwa	RGS9BP	chr19	33056312	33209206	rs3892630	33181484	4566	2780	2282	1651	2144	3544	7829	2828	2189	2561	1900	2591	6630	2747	1394	849	1306	666
1569	sr1570	GGGACGCTGTTTGGTTCTAT	ATAGAAC	gwa	RGS9BP	chr19	33056312	33209206	rs3892630	33181484	3038	2059	2271	2308	2145	2933	5858	2472	1851	1586	955	935	5455	2658	1242	1275	1540	1142
1570	sr1571	CCCTCCGAGTTAATGAGTTA	TAACTCA	gwa	RGS9BP	chr19	33056312	33209206	rs3892630	33181484	1359	1734	1391	960	1366	1621	2150	2145	1154	907	806	546	2445	2044	720	545	878	482
1571	sr1572	GATCGACAACATGGAGATGA	TCATCTC	gwa	RGS9BP	chr19	33056312	33209206	rs3892630	33181484	2670	3695	3114	2469	3054	4272	4400	4496	3225	2596	1588	2007	5113	4230	1653	1246	1480	1082
1572	sr1573	ACCGTCACAGTGACCCTAGA	TCTAGGG	gwa	RGS9BP	chr19	33056312	33209206	rs3892630	33181484	4177	1857	1151	999	999	1162	7356	2324	1217	909	672	954	5990	1866	511	282	283	263
1573	sr1574	CTACGATGAGAACTGGTTCT	AGAACCA	ery	RPS19	chr19	42253987	42415484			2308	537	61	5	0	3	4036	1090	86	11	3	19	4066	836	57	18	12	6
1574	sr1575	CGGCGTCATGCCCAGCCACT	AGTGGCT	ery	RPS19	chr19	42253987	42415484			1286	511	157	23	16	41	2320	1075	171	56	9	50	2759	1072	144	26	23	50
1575	sr1576	GCTCCATGACCAAGATCTAT	ATAGATC	ery	RPS19	chr19	42253987	42415484			5578	1275	228	18	15	6	9219	1886	176	22	34	26	8429	1460	96	39	22	1
1576	sr1577	CAGCAGGAGTTCGTCAGAGC	GCTCTGA	ery	RPS19	chr19	42253987	42415484			5045	2501	1022	380	341	613	9498	4089	926	363	193	400	8688	2739	394	113	69	161
1577	sr1578	GCTTGCTCCCTACGATGAGA	TCTCATC	ery	RPS19	chr19	42253987	42415484			1296	271	37	0	0	2	2044	647	37	1	0	5	2385	408	22	2	0	0
1578	sr1579	ACGTCAGAGAAACGGCGTCA	TGACGCC	ery	RPS19	chr19	42253987	42415484			1574	1828	1507	801	861	1349	2684	2545	1189	788	552	397	3065	2041	764	404	367	311
1579	sr1580	ACTGACACCTCAGGGACAAA	TTTGTCC	ery	RPS19	chr19	42253987	42415484			4451	609	70	0	16	15	7712	1212	135	31	19	33	6785	765	12	0	0	0
1580	sr1581	CTCGGCCTTCTGTAATAGTT	AACTATT	gwa	RTBDN	chr19	12896290	13056242	rs741702	13024250	4786	2220	895	235	66	109	8708	2810	662	174	93	24	7117	2112	378	155	101	36
1581	sr1582	AGCCCTGAATGCGAATCCTT	AAGGATT	gwa	RTBDN	chr19	12896290	13056242	rs741702	13024250	2673	1955	2089	2135	2170	2576	5181	2698	2035	2364	1682	1335	4719	2568	1343	1008	1431	695
1582	sr1583	CCTTACCTATGGACAGACCT	AGGTCTG	gwa	RTBDN	chr19	12896290	13056242	rs741702	13024250	292	371	196	33	17	67	375	399	63	3	7	4	580	511	73	14	14	11
1583	sr1584	CGCCAACTGCGAAGATGATA	TATCATC	gwa	RTBDN	chr19	12896290	13056242	rs741702	13024250	4377	3087	1967	1261	1082	1237	7755	3355	2337	1944	1306	516	7021	3294	1117	659	887	318
1584	sr1585	GAATGCGAATCCTTCCTGGA	TCCAGGA	gwa	RTBDN	chr19	12896290	13056242	rs741702	13024250	1720	1950	1690	999	1260	1622	3212	2590	1622	1221	702	1085	3504	2336	873	322	380	412
1585	sr1586	GCTCTTATCTCAGGTGGACA	TGTCCAC	gwa	RTBDN	chr19	12896290	13056242	rs741702	13024250	1837	2851	2574	1828	1967	2699	2809	3803	2469	2252	1410	1854	3538	3673	1460	946	1292	741
1586	sr1587	TGGCATGGATCCTGCTAGAA	TTCTAGC	gwa	RTBDN	chr19	12896290	13056242	rs741702	13024250	4891	2319	1233	201	380	254	8357	3396	1013	411	271	170	7470	3082	552	206	206	83
1587	sr1588	CAAAGTGACCAAGCAGAGAG	CTCTCTG	gwa	SF3A2	chr19	2126815	2288678	rs2159213	2136102	3735	2955	1202	296	441	393	5969	3910	870	180	142	122	6469	3300	579	137	274	94
1588	sr1589	ACATCAACAAGGACCCGTAC	GTACGGG	gwa	SF3A2	chr19	2126815	2288678	rs2159213	2136102	4218	2789	897	214	238	267	7161	4253	699	238	132	100	7331	3090	368	59	97	76
1589	sr1590	CTTCCTCCAGTTCCACTTTA	TAAAGTG	gwa	SF3A2	chr19	2126815	2288678	rs2159213	2136102	4883	3177	1905	1224	1461	1415	8891	3697	1969	1591	1155	1518	7330	2888	1010	391	507	399
1590	sr1591	CTACGAGACCATTGCCTTCA	TGAAGGC	gwa	SF3A2	chr19	2126815	2288678	rs2159213	2136102	4389	2606	693	124	125	78	6962	3736	387	26	7	40	7978	2734	233	28	16	21
1591	sr1592	CCTGGGCTCCTATGAATGCA	TGCATTC	gwa	SF3A2	chr19	2126815	2288678	rs2159213	2136102	2098	2336	1253	606	545	586	3457	3277	1145	523	229	336	3977	2703	599	243	270	147
1592	sr1593	ATCGCAGCTTCATCGTCTTT	AAAGACG	gwa	SH3GL1	chr19	4320363	4510565	rs732716	4366219	4241	2504	2299	1424	1541	1594	7272	2813	2282	2046	1011	931	6441	2516	1093	757	1208	621
1593	sr1594	TCCAACTTTGGTGACGCATT	AATGCGT	gwa	SH3GL1	chr19	4320363	4510565	rs732716	4366219	5480	4292	4045	4075	4958	7100	9028	4608	3817	3875	2307	2540	8175	5047	2819	2686	4649	2491
1594	sr1595	GCTCTTAGAAACACTAATGT	ACATTAG	gwa	SH3GL1	chr19	4320363	4510565	rs732716	4366219	2362	2485	1074	339	304	222	4052	3533	1027	509	252	233	4450	3406	733	173	259	100
1595	sr1596	TGCTTCCTCTATCGCCCAAT	ATTGGGC	gwa	SH3GL1	chr19	4320363	4510565	rs732716	4366219	3793	2007	1115	530	462	744	6900	2311	807	385	188	176	5728	1885	519	143	205	93
1596	sr1597	ACGCCCTAAGCGGGAGTATA	TATACTC	gwa	SH3GL1	chr19	4320363	4510565	rs732716	4366219	3951	2396	1853	1325	969	1067	7113	3063	1365	877	634	529	6360	2637	947	443	676	490
1597	sr1598	GACCAACCAGATCGATGAGA	TCTCATC	gwa	SH3GL1	chr19	4320363	4510565	rs732716	4366219	3799	2539	1709	1725	2661	4057	7188	2936	2091	2281	1666	2821	6310	2553	850	886	1240	890
1598	sr1599	CATCACGCTGACCAACCAGA	TCTGGTT	gwa	SH3GL1	chr19	4320363	4510565	rs732716	4366219	3084	4270	3665	1628	1384	2310	4926	4968	3093	1608	886	1480	5960	5016	2036	669	802	604
1599	sr1600	TGTTTGTCCACTACAAGTTT	AAACTTG	gwa	SLC7A9	chr19	33281418	33470683	rs3892630	33181484	8071	6235	5198	2350	2084	2235	13706	7384	4807	2954	1488	1401	12649	6486	2162	1202	1081	800
1600	sr1601	CCTGGTGACATAAACTCGTT	AACGAGT	gwa	SLC7A9	chr19	33281418	33470683	rs3892630	33181484	3764	5666	4811	2744	3575	5946	6139	6477	4891	3620	2200	4172	6925	6327	2886	1560	2597	2073
1601	sr1602	CCCTTACAGAAACCTGCCTT	AAGGCAG	gwa	SLC7A9	chr19	33281418	33470683	rs3892630	33181484	2473	2489	1535	797	737	1087	3992	3461	1478	964	535	498	4629	3387	964	400	451	207
1602	sr1603	TCAAGGTGCCCGTAGTCATT	AATGACT	gwa	SLC7A9	chr19	33281418	33470683	rs3892630	33181484	4426	2276	1189	511	295	480	7464	3251	1507	638	285	495	6814	2778	663	157	176	116
1603	sr1604	CTCTACTGTGTGCTGTTTAT	ATAAACA	gwa	SLC7A9	chr19	33281418	33470683	rs3892630	33181484	4406	2077	683	133	150	40	7615	2607	674	248	163	73	6239	2057	240	104	17	33
1604	sr1605	CCATGCACCTTCAGATGCTA	TAGCATC	gwa	SLC7A9	chr19	33281418	33470683	rs3892630	33181484	1310	1617	1073	881	1201	1627	2034	2060	1126	1144	983	1338	2301	1614	527	339	568	323
1605	sr1606	GCCTATGATGGATGGAATCA	TGATTCC	gwa	SLC7A9	chr19	33281418	33470683	rs3892630	33181484	2605	3102	2125	2420	2853	1929	4383	3765	2644	3139	2044	879	4803	3402	1243	1077	1231	505
1606	sr1607	GCAGGGTCTCACCATTTATT	AATAAAT	gwa	STAP2	chr19	4284039	4448941	rs732716	4366219	1274	1513	1294	794	779	794	2055	1895	1215	874	514	493	2438	2149	715	335	412	260
1607	sr1608	CATCCTGAAGCCAAAGAAGT	ACTTCTT	gwa	STAP2	chr19	4284039	4448941	rs732716	4366219	1995	2782	2001	1253	1165	2150	3296	3288	1562	926	630	932	3466	3127	1024	535	712	495
1608	sr1609	CTACAATAGCAATCGGGACT	AGTCCCG	gwa	STAP2	chr19	4284039	4448941	rs732716	4366219	2914	3792	4041	3534	3759	5032	4743	4848	3590	3526	2523	2741	5159	4185	2042	1150	1555	1008
1609	sr1610	CGATAAGGAGAATGGCGAGA	TCTCGCC	gwa	STAP2	chr19	4284039	4448941	rs732716	4366219	2796	3421	3275	2627	3190	4142	4723	4196	3029	2934	2102	2321	5155	3778	1796	1154	1721	1036
1610	sr1611	GCATTTGAGAAACTCACAGA	TCTGTGA	gwa	STAP2	chr19	4284039	4448941	rs732716	4366219	1960	1425	570	156	193	135	3550	1972	451	189	163	121	3744	1817	295	55	120	79
1611	sr1612	CTATTTCGTGTCGCATACCA	TGGTATG	gwa	STAP2	chr19	4284039	4448941	rs732716	4366219	1691	1211	350	149	73	54	2719	1926	513	135	98	58	2950	1404	197	72	162	31
1612	sr1613	GCTGTTGACTATGAGAACCA	TGGTTCT	gwa	STAP2	chr19	4284039	4448941	rs732716	4366219	2916	3825	3496	3312	4738	2775	4604	4635	2879	3441	3589	1425	5378	4561	2077	1988	3114	930
1613	sr1614	TGGTTCTATAATGCATCTTG	CAAGATG	gwa	SYCE2	chr19	12969893	13140086	rs741702	13024250	6904	1864	461	157	101	208	12360	2953	471	61	77	40	10662	2358	298	59	31	62
1614	sr1615	ATGCACTCATGACCAACTTC	GAAGTTG	gwa	SYCE2	chr19	12969893	13140086	rs741702	13024250	5162	2895	1781	707	722	1565	9654	3401	1867	825	496	936	8056	3426	1203	361	521	412
1615	sr1616	GAGGATCTATCAGATTTATA	TATAAAT	gwa	SYCE2	chr19	12969893	13140086	rs741702	13024250	5005	3636	3122	2574	3088	3035	8647	3649	2137	1765	1163	1303	7457	3386	1177	831	1304	718
1616	sr1617	ATTTGGAGACAGAGCTCAAA	TTTGAGC	gwa	SYCE2	chr19	12969893	13140086	rs741702	13024250	5274	2848	2456	1508	1664	2045	9347	3486	1363	856	387	487	8015	3677	1294	771	836	488
1617	sr1618	GCGTGGAGACTGTGTACAAA	TTTGTAC	gwa	SYCE2	chr19	12969893	13140086	rs741702	13024250	4700	1752	639	346	323	318	8632	2612	696	445	253	139	7559	1834	313	191	206	137
1618	sr1619	ATGCAGCTATTCAGTACTTT	AAAGTAC	gwa	TDRD12	chr19	33100678	33321714	rs3892630	33181484	5487	2125	788	203	188	166	9658	3391	1053	281	137	140	8453	2493	400	142	135	50
1619	sr1620	TAGATCATGATGTCGATTAT	ATAATCG	gwa	TDRD12	chr19	33100678	33321714	rs3892630	33181484	3617	2600	1903	2340	3183	5242	6085	2766	1907	2369	2578	3201	5389	2372	1108	1263	2550	1921
1620	sr1621	CCAGGTGGAAGCCAGATTAT	ATAATCT	gwa	TDRD12	chr19	33100678	33321714	rs3892630	33181484	4598	2622	1035	404	435	748	8342	2884	933	406	227	394	7386	2856	428	224	272	276
1621	sr1622	AGTTGTAGTAGAATCGTTTA	TAAACGA	gwa	TDRD12	chr19	33100678	33321714	rs3892630	33181484	5371	2291	1137	622	720	760	9210	2346	845	696	645	524	7798	2470	488	385	716	326
1622	sr1623	AGGTTGCTTCTGGGTTATTA	TAATAAC	gwa	TDRD12	chr19	33100678	33321714	rs3892630	33181484	4273	1813	718	434	347	562	7981	2591	543	262	214	204	6826	2165	538	264	368	257
1623	sr1624	GCATTCTACAGCAACGTCCT	AGGACGT	gwa	TMIGD2	chr19	4252224	4412428	rs732716	4366219	1751	1473	790	545	473	524	2866	2260	1039	764	385	266	3301	1646	493	247	263	160
1624	sr1625	GAGCATTTATTCAACCTCCT	AGGAGGT	gwa	TMIGD2	chr19	4252224	4412428	rs732716	4366219	2955	3939	3814	3219	4539	4719	5207	5230	3649	3805	2847	2555	6016	4837	1950	1485	2423	1533
1625	sr1626	CAACATAACAAGGCTCTTTG	CAAAGAG	gwa	TMIGD2	chr19	4252224	4412428	rs732716	4366219	2390	2960	2524	1836	1942	1389	3845	3588	2252	1618	1041	759	4119	3250	1261	889	1109	528
1626	sr1627	CGTAGAGATTCCTGAGTTGG	CCAACTC	gwa	TMIGD2	chr19	4252224	4412428	rs732716	4366219	2404	2579	1376	375	290	304	3844	3363	1246	463	274	185	4202	2931	527	186	105	105
1627	sr1628	GCCCAGGAAATGCATTCTAC	GTAGAAT	gwa	TMIGD2	chr19	4252224	4412428	rs732716	4366219	3621	4784	2467	843	865	1443	5867	5292	2098	735	392	535	6583	5514	1410	406	406	382
1628	sr1629	CATCCTGTGTCAACCGTACA	TGTACGG	gwa	TMIGD2	chr19	4252224	4412428	rs732716	4366219	2904	3411	2987	2775	3962	5221	4687	4284	2610	2374	1872	2081	5290	4045	1971	1799	3347	2162
1629	sr1630	GCTCCGTGTTAAGTGGACAA	TTGTCCA	gwa	TMIGD2	chr19	4252224	4412428	rs732716	4366219	2331	2647	1986	1407	1467	1773	3573	3503	1706	1426	740	795	4368	2997	1064	537	908	685
1630	sr1631	GGGACACCAACAAATCTAAG	CTTAGAT	gwa	UBXN6	chr19	4405002	4565295	rs732716	4366219	4306	3597	3882	4488	7071	13491	7633	3456	3068	4155	3445	5510	7048	3516	2146	2254	4244	3507
1631	sr1632	GACTTCTTCAACCTCACAGC	GCTGTGA	gwa	UBXN6	chr19	4405002	4565295	rs732716	4366219	629	455	215	67	75	126	1011	668	125	62	39	36	1194	624	84	13	23	13
1632	sr1633	CCACAAAGAGAAGCCCAACC	GGTTGGG	gwa	UBXN6	chr19	4405002	4565295	rs732716	4366219	756	762	677	370	483	615	1131	864	654	532	297	427	1361	983	400	175	313	170
1633	sr1634	CGAGGAGGAGAAGTACCGGA	TCCGGTA	gwa	UBXN6	chr19	4405002	4565295	rs732716	4366219	742	843	724	416	421	341	1229	904	714	609	369	268	1381	1225	437	245	338	128
1634	sr1635	CCTGACCTTCTCGTGGGACA	TGTCCCA	gwa	UBXN6	chr19	4405002	4565295	rs732716	4366219	940	1202	1167	940	1316	1345	1428	1440	866	1069	907	649	1558	1674	752	687	995	447
1635	sr1636	ATGAAGATCTACACGTTCAA	TTGAACG	gwa	UBXN6	chr19	4405002	4565295	rs732716	4366219	5177	3149	2313	1696	1655	2221	8423	3492	1897	1024	569	944	7208	3367	1296	975	1096	741
1636	sr1637	ATCCGAAACCAGGTGAGAAA	TTTCTCA	gwa	UBXN6	chr19	4405002	4565295	rs732716	4366219	0	0	0	0	0	0	0	0	0	0	0	0	0	0	0	0	0	0
1637	sr1638	AGAACCTGCTGGATAAGTTT	AAACTTA	gwa	ACOXL	chr2	111380149	111915799	rs10207392	111849659	5996	4388	3699	1993	1898	2552	10774	4631	2835	1997	1123	1502	9235	4590	1814	1305	1640	1103
1638	sr1639	CCGAGTTACCTTAGAGCAGT	ACTGCTC	gwa	ACOXL	chr2	111380149	111915799	rs10207392	111849659	897	1079	980	690	984	1924	1423	1526	888	709	481	1036	1738	1122	417	456	471	405
1639	sr1640	GCATTTAACATGGACACAGT	ACTGTGT	gwa	ACOXL	chr2	111380149	111915799	rs10207392	111849659	1581	1783	1249	824	1028	3368	2347	1938	971	763	580	1504	2803	1875	579	300	311	386
1640	sr1641	GCCCAATACACCAAACAGTA	TACTGTT	gwa	ACOXL	chr2	111380149	111915799	rs10207392	111849659	3437	3830	1597	502	284	316	5688	5333	1902	507	357	117	6456	4660	1211	400	326	144
1641	sr1642	CCATTCGCCTATTAGGAACA	TGTTCCT	gwa	ACOXL	chr2	111380149	111915799	rs10207392	111849659	1080	1293	1040	840	947	1066	1849	1782	963	672	409	279	2167	1594	594	386	494	242
1642	sr1643	GCCTGGTATTTAGAACATAA	TTATGTT	gwa	ACOXL	chr2	111380149	111915799	rs10207392	111849659	1883	2676	1883	872	1028	1484	2987	3135	1471	884	525	652	3480	3102	1014	394	567	464
1643	sr1644	AGGAGTGAAGTGCGGAATAA	TTATTCC	gwa	ACOXL	chr2	111380149	111915799	rs10207392	111849659	6216	3361	2450	2267	3734	4344	10433	4356	2262	2990	2079	1826	9268	3773	1353	1147	1576	1132
1644	sr1645	CCAGAGGATGACGATTGTTT	AAACAAT	gwa	BCL11A	chr2	60638301	60890633	rs243070	60620286	2637	3782	3048	2803	3054	3189	4532	4203	2521	2378	1489	1347	5343	3962	1846	1309	1867	1159
1645	sr1646	GTCTGTCATCCTGCTAGTTT	AAACTAG	gwa	BCL11A	chr2	60638301	60890633	rs243070	60620286	5912	3622	2402	1279	1194	1431	10226	4470	2113	1303	721	564	8949	3447	1032	586	520	402
1646	sr1647	GCATAGACGATGGCACTGTT	AACAGTG	gwa	BCL11A	chr2	60638301	60890633	rs243070	60620286	1536	1901	1379	890	789	999	2652	2189	1095	885	571	519	2996	2362	944	530	809	498
1647	sr1648	GCCAACCTAATTACCTGTAT	ATACAGG	gwa	BCL11A	chr2	60638301	60890633	rs243070	60620286	6099	3670	1741	920	758	903	10928	4834	2477	1963	992	823	9707	3460	1255	548	660	320
1648	sr1649	CGCACAGAACACTCATGGAT	ATCCATG	gwa	BCL11A	chr2	60638301	60890633	rs243070	60620286	2921	2824	1326	740	751	890	4839	3881	1721	1003	572	499	5303	2905	728	272	459	214
1649	sr1650	GCGGTTGAATCCAATGGCTA	TAGCCAT	gwa	BCL11A	chr2	60638301	60890633	rs243070	60620286	3075	4341	3889	2767	3113	3467	5390	5527	3301	2210	1435	1353	6234	5400	2045	1425	1703	1210
1650	sr1651	ACCTCTCCATGGGATTCATA	TATGAAT	gwa	BCL11A	chr2	60638301	60890633	rs243070	60620286	5981	2976	2149	1321	1499	967	9962	4102	1954	1335	796	395	9335	3477	1073	598	693	376
1651	sr1652	GGCGTATTGGAGACGAGTTT	AAACTCG	gwa	BCL2L11	chr2	111768490	111966022	rs10207392	111849659	6205	3568	2431	2315	2533	3082	11459	3974	1699	718	377	515	10210	4017	812	530	689	401
1652	sr1653	CGATCCTCCAGTGGGTATTT	AAATACC	gwa	BCL2L11	chr2	111768490	111966022	rs10207392	111849659	5724	3686	2474	1066	1219	2908	9929	4254	2404	1687	717	2214	8913	4123	1277	365	432	491
1653	sr1654	ATGGTTATCTTACGACTGTT	AACAGTC	gwa	BCL2L11	chr2	111768490	111966022	rs10207392	111849659	1593	1872	1598	807	835	1602	2506	2868	1731	938	450	1257	2837	2297	766	341	407	350
1654	sr1655	TACTATGCAAGGAGGGTATT	AATACCC	gwa	BCL2L11	chr2	111768490	111966022	rs10207392	111849659	7144	3751	2693	2652	3007	7633	11906	4239	2001	1874	905	2837	10034	4365	1674	1138	1698	1583
1655	sr1656	TACGACTGTTACGTTACATT	AATGTAA	gwa	BCL2L11	chr2	111768490	111966022	rs10207392	111849659	8587	5931	5674	5134	7938	18657	15637	6043	4824	7016	5329	12714	13172	6244	2687	2818	4839	5551
1656	sr1657	GACCACCCACGAATGGTTAT	ATAACCA	gwa	BCL2L11	chr2	111768490	111966022	rs10207392	111849659	3222	1724	1479	1519	2425	6269	6290	2103	1092	1470	1112	1944	5637	2342	1119	1054	1720	1439
1657	sr1658	AGCCGAAGACCACCCACGAA	TTCGTGG	gwa	BCL2L11	chr2	111768490	111966022	rs10207392	111849659	188	152	112	104	105	190	221	225	77	44	30	56	378	242	85	30	32	80
1658	sr1659	TGTCATAGGAAAGCAGGGAT	ATCCCTG	gwa	PRKCE	chr2	45769042	46455129	rs4953318	46355051	905	1030	1041	777	1036	1698	1597	1353	1173	1510	1039	1741	1850	1388	735	472	758	455
1659	sr1660	GCCAGAAGGAAGAGTGTATG	CATACAC	gwa	PRKCE	chr2	45769042	46455129	rs4953318	46355051	1581	2180	1461	1108	805	861	2463	2387	1283	823	287	372	2994	2100	664	409	317	229
1660	sr1661	CTGCATGTTCAGGCATATTA	TAATATG	gwa	PRKCE	chr2	45769042	46455129	rs4953318	46355051	4705	2535	540	171	99	83	7896	3701	484	171	43	24	8838	2938	196	43	52	33
1661	sr1662	GCAGAACTCAAGGGCAAAGA	TCTTTGC	gwa	PRKCE	chr2	45769042	46455129	rs4953318	46355051	1588	1727	1987	1511	1531	1446	2671	2627	1984	1677	936	816	3046	2388	1256	833	1061	609
1662	sr1663	CCACAAGTTCGGTATCCACA	TGTGGAT	gwa	PRKCE	chr2	45769042	46455129	rs4953318	46355051	635	785	582	320	243	283	1046	1000	524	205	113	169	1244	1351	372	78	112	121
1663	sr1664	ATATGCTGTGAAGGTCTTAA	TTAAGAC	gwa	PRKCE	chr2	45769042	46455129	rs4953318	46355051	4021	5104	3217	2046	2109	2575	6133	6123	3065	1569	962	1564	6904	6351	1940	751	969	704
1664	sr1665	CCCTTCAAACCACGCATTAA	TTAATGC	gwa	PRKCE	chr2	45769042	46455129	rs4953318	46355051	1962	1947	1355	674	793	901	3381	2467	1507	1019	547	393	3395	2223	722	411	499	236
1665	sr1666	ACCATCGAGAGTTCCGGTTT	AAACCGG	gwa	BMP7	chr20	55703808	55951707			4341	2469	1735	1247	1601	1975	7422	3148	2080	936	814	789	6293	2778	946	698	1047	677
1666	sr1667	CAGCCTGCAAGATAGCCATT	AATGGCT	gwa	BMP7	chr20	55703808	55951707			4537	2954	1304	412	367	615	7966	3203	1198	322	257	447	6684	2542	595	211	212	102
1667	sr1668	ACTCGTTTCCAGAGGTAATT	AATTACC	gwa	BMP7	chr20	55703808	55951707			5840	3244	1764	1193	1681	1087	10602	3072	824	378	215	175	9166	3818	1342	583	847	410
1668	sr1669	CGTGGAACATGACAAGGAAT	ATTCCTT	gwa	BMP7	chr20	55703808	55951707			2584	3547	2357	1342	1461	2076	4499	4126	2496	1937	1016	1036	5095	3880	1379	945	1194	721
1669	sr1670	ACGTTCCGGATCAGCGTTTA	TAAACGC	gwa	BMP7	chr20	55703808	55951707			5227	3233	3382	4812	7642	12301	9761	3457	2507	3457	3592	3806	8023	2680	1182	1463	2688	1240
1670	sr1671	CCCTCTGAACTCCTACATGA	TCATGTA	gwa	BMP7	chr20	55703808	55951707			2787	1941	534	199	117	93	4151	2621	368	106	55	19	4869	2141	261	24	63	28
1671	sr1672	CCGGTTTGATCTTTCCAAGA	TCTTGGA	gwa	BMP7	chr20	55703808	55951707			3545	4398	2981	1813	1800	2482	5822	5610	3263	2542	1599	1484	6440	5243	1656	821	1332	681
1672	sr1673	GAAACATATTTGCATACGCT	AGCGTAT	gwa	RAE1	chr20	55816144	55993519	rs737092	55990405	1726	2181	1884	1345	1796	2831	2878	2661	1791	2011	1312	2063	3106	2911	1236	782	1335	1085
1673	sr1674	CGATGTCATTGTTCAGCAGC	GCTGCTG	gwa	RAE1	chr20	55816144	55993519	rs737092	55990405	6080	1192	90	8	0	11	11394	2058	195	25	9	7	9901	1064	61	0	10	1
1674	sr1675	CCAGAGTTGTTTCTCTCCAC	GTGGAGA	gwa	RAE1	chr20	55816144	55993519	rs737092	55990405	5437	2173	560	165	100	286	9171	3142	478	267	130	264	8084	2235	263	102	58	91
1675	sr1676	GAGGATAGAATCTCCACTGA	TCAGTGG	gwa	RAE1	chr20	55816144	55993519	rs737092	55990405	1551	1330	633	154	155	109	2767	1937	640	344	137	64	3112	1573	350	114	86	39
1676	sr1677	CCATTGGATCAAAGCTCCAA	TTGGAGC	gwa	RAE1	chr20	55816144	55993519	rs737092	55990405	3718	4629	3177	1515	1233	1308	5816	6102	3364	1824	1027	765	6797	5470	1908	1214	1374	651
1677	sr1678	GCTTGCTGTTTCAATCACAA	TTGTGAT	gwa	RAE1	chr20	55816144	55993519	rs737092	55990405	5804	2984	1050	358	406	929	10738	3368	756	590	382	588	9041	2399	339	148	188	138
1678	sr1679	TGGGATACTCGATCGTCAAA	TTTGACG	gwa	RAE1	chr20	55816144	55993519	rs737092	55990405	5566	1898	312	59	65	117	10032	3259	465	89	24	51	9175	2562	186	64	55	41
1679	sr1680	TGTGTCTTGAGGGAGGACTT	AAGTCCT	gwa	RBM38	chr20	55856453	56024386	rs737092	55990405	3786	2696	2500	1774	2376	4428	5945	3140	1871	1312	783	1683	5468	3035	1013	511	899	578
1680	sr1681	GACGACGATAGTGTTTCTGT	ACAGAAA	gwa	RBM38	chr20	55856453	56024386	rs737092	55990405	2707	1477	535	146	59	78	4603	3011	639	116	32	53	5102	2085	246	97	43	27
1681	sr1682	GCAAGAAGTTAATGGACTGT	ACAGTCC	gwa	RBM38	chr20	55856453	56024386	rs737092	55990405	3211	4103	4181	3507	4176	5230	5024	5380	3870	4218	2621	2926	5556	4975	2375	1812	2539	1431
1682	sr1683	CGGCTTCTCTTTAATCTAGG	CCTAGAT	gwa	RBM38	chr20	55856453	56024386	rs737092	55990405	1559	2267	2514	3017	3210	2027	2465	2869	2621	3025	2479	1514	3102	2749	1423	1432	1865	938
1683	sr1684	ACCTTGATCCAGCGGACTTA	TAAGTCC	gwa	RBM38	chr20	55856453	56024386	rs737092	55990405	2453	1748	984	722	617	380	4042	1949	1035	807	512	471	3857	1903	483	279	351	219
1684	sr1685	CTTTCCAGTCATAGCACTGA	TCAGTGC	gwa	RBM38	chr20	55856453	56024386	rs737092	55990405	4025	5722	4008	2560	3561	3317	6671	7013	4490	3080	2169	1871	7324	6826	2133	1615	3239	2135
1685	sr1686	ACCACTTTCGTGCAGTACCA	TGGTACT	gwa	RBM38	chr20	55856453	56024386	rs737092	55990405	8993	2372	276	9	24	15	15798	3791	301	60	2	8	13434	2850	110	25	14	0
1686	sr1687	GTGAATCAACCTGCCGAATT	AATTCGG	ery	SEC23B	chr20	18378187	18582059			4326	1899	731	204	198	107	7522	2279	607	143	112	72	6899	2070	371	262	350	173
1687	sr1688	ATTCGTTCTTGGCATGATAT	ATATCAT	ery	SEC23B	chr20	18378187	18582059			9688	4092	2351	787	853	574	17434	4868	1495	1081	887	352	14372	3908	1066	449	450	266
1688	sr1689	CCACTTTGTCAGGTTGATTA	TAATCAA	ery	SEC23B	chr20	18378187	18582059			2971	3922	3586	2534	2944	3950	5105	4866	3047	2265	1377	1345	5788	4723	2072	1135	1664	899
1689	sr1690	GCCTGTTCACAAGATTGATA	TATCAAT	ery	SEC23B	chr20	18378187	18582059			3636	5602	5338	4369	4515	3269	5868	6812	5199	4993	3574	1617	6836	6553	2978	2140	2397	931
1690	sr1691	ACCATAGCCCAGTGGCGTAA	TTACGCC	ery	SEC23B	chr20	18378187	18582059			5197	3210	2803	1648	1999	2827	8819	3852	2211	2253	1538	1653	7778	3629	1361	1016	1970	977
1691	sr1692	TGGTGCTACTTTGGACGTAA	TTACGTC	ery	SEC23B	chr20	18378187	18582059			6386	3952	2503	1313	1313	1913	11491	4428	2067	1445	529	646	10110	4256	1497	655	607	441
1692	sr1693	TGCTTGTGCCCTTGATCAAA	TTTGATC	ery	SEC23B	chr20	18378187	18582059			5488	3223	1788	748	404	270	9532	4607	2265	762	341	227	8810	3753	915	371	209	154
1693	sr1694	GCTATGCCACAGCTCTTTAT	ATAAAGA	gwa	ATP5O	chr21	35235756	35398158	rs2032314	35354523	4177	4449	2901	1625	1699	1386	6848	4939	2313	1420	1016	739	7519	4674	1572	888	1668	785
1694	sr1695	CCTAAGTCAAGGCCAAGTAT	ATACTTG	gwa	ATP5O	chr21	35235756	35398158	rs2032314	35354523	4379	2668	1308	688	616	1076	7483	2979	1335	747	327	650	6514	2517	666	218	240	284
1695	sr1696	CCCTATGTGAAGCGTTCCAT	ATGGAAC	gwa	ATP5O	chr21	35235756	35398158	rs2032314	35354523	1532	1554	595	69	99	55	2399	2143	591	93	50	61	2604	1870	345	96	65	18
1696	sr1697	CCTCACTACCAATCTGATCA	TGATCAG	gwa	ATP5O	chr21	35235756	35398158	rs2032314	35354523	3908	4690	3549	2365	3129	4955	6611	5866	3643	3512	2190	2397	7242	4999	1935	1697	2314	1513
1697	sr1698	TCCGTCAATCTTGGGTGGAA	TTCCACC	gwa	ATP5O	chr21	35235756	35398158	rs2032314	35354523	2925	4051	3014	2405	2797	4018	4566	4355	2698	2437	1385	1918	5338	4037	1684	882	1241	919
1698	sr1699	CATTCTCCGAGCCTGATATT	AATATCA	gwa	DONSON	chr21	34916895	35394703	rs2032314	35354523	7070	2143	736	245	191	177	12724	3376	685	274	189	70	10859	2355	353	86	85	46
1699	sr1700	CTTTACCTGGGCAGATCATT	AATGATC	gwa	DONSON	chr21	34916895	35394703	rs2032314	35354523	5826	3318	1810	585	507	655	9663	4003	1654	1019	589	239	8768	3553	667	241	406	173
1700	sr1701	CGAGCCAACTGCTGTATTTA	TAAATAC	gwa	DONSON	chr21	34916895	35394703	rs2032314	35354523	1816	1994	952	608	889	737	3060	2516	1055	766	649	592	3493	2563	538	191	308	176
1701	sr1702	GCCAGACATACTTTCTATCA	TGATAGA	gwa	DONSON	chr21	34916895	35394703	rs2032314	35354523	8259	4341	2687	1124	1694	1657	14244	5441	2113	1518	896	872	12125	4803	1419	712	1072	681
1702	sr1703	GAATTACCTCAGACTTCACA	TGTGAAG	gwa	DONSON	chr21	34916895	35394703	rs2032314	35354523	2165	733	199	28	25	65	3483	1406	165	0	11	9	4009	1267	103	24	39	18
1703	sr1704	CCTGTGGACTGGAGTATTAA	TTAATAC	gwa	DONSON	chr21	34916895	35394703	rs2032314	35354523	3424	4497	3296	2663	3375	5671	5674	5081	3277	3129	2101	4364	6408	5223	2337	1503	2186	2132
1704	sr1705	TTGAGCAGAAACTGAATTAA	TTAATTC	gwa	DONSON	chr21	34916895	35394703	rs2032314	35354523	9489	3470	1071	563	485	316	16981	4641	1135	468	217	138	13892	3679	714	192	199	66
1705	sr1706	CCAGAGACTGCTGCTACTTT	AAAGTAG	gwa	MRPS6	chr21	35335822	35555334	rs2032314	35354523	5377	2857	1324	718	658	1023	9192	3124	1044	625	182	360	7793	2433	844	408	327	255
1706	sr1707	ATGTGATTAGAGGGAATATT	AATATTC	gwa	MRPS6	chr21	35335822	35555334	rs2032314	35354523	7053	4250	2611	1680	2061	2799	11479	4684	2832	2294	2023	2536	9888	3739	903	587	1516	1335
1707	sr1708	GTTGCAGGTGCTGTTTGATT	AATCAAA	gwa	MRPS6	chr21	35335822	35555334	rs2032314	35354523	5201	1931	539	158	200	96	8327	2530	519	105	57	41	7681	2386	332	75	68	63
1708	sr1709	GTGAGAAGATTCGCCAGATT	AATCTGG	gwa	MRPS6	chr21	35335822	35555334	rs2032314	35354523	6949	3236	2143	1317	1258	1732	12310	4232	2034	1365	890	1079	10528	4204	1354	649	822	624
1709	sr1710	GCTACTTTGAAACGTACGAT	ATCGTAC	gwa	MRPS6	chr21	35335822	35555334	rs2032314	35354523	5067	2952	1892	1289	1794	2720	8947	3406	1601	1204	1037	1274	7325	2984	1148	764	1180	947
1710	sr1711	TTGCAAGTTTGGCCTTTATA	TATAAAG	gwa	MRPS6	chr21	35335822	35555334	rs2032314	35354523	4532	1129	136	4	15	16	8292	1797	145	6	19	15	7462	1206	25	0	0	0
1711	sr1712	TGATGGACAGAGGAGCAATA	TATTGCT	gwa	MRPS6	chr21	35335822	35555334	rs2032314	35354523	5090	2481	1278	643	1137	1008	8891	2990	990	544	402	415	7941	3135	713	407	490	379
1712	sr1713	GCAGCTCTGATGAGTGACTT	AAGTCAC	gwa	SLC5A3	chr21	35335822	35518561	rs2032314	35354523	1672	2778	1854	1045	992	1471	2742	3174	1930	1103	713	832	3419	3382	1171	606	966	774
1713	sr1714	GCCTGAAGATGTTAATCTGT	ACAGATT	gwa	SLC5A3	chr21	35335822	35518561	rs2032314	35354523	1135	2027	1646	921	920	1214	1628	2257	1883	1499	1118	1283	2069	2251	977	624	988	637
1714	sr1715	TTGCCATAGTGGCCCTGTAT	ATACAGG	gwa	SLC5A3	chr21	35335822	35518561	rs2032314	35354523	4707	1725	1166	735	724	903	7697	2675	1127	1331	647	985	6537	2269	725	223	253	382
1715	sr1716	GCCATAGGATTCAGGTCTAT	ATAGACC	gwa	SLC5A3	chr21	35335822	35518561	rs2032314	35354523	2108	2508	1467	625	777	649	3375	3315	1606	1042	668	570	3916	2866	844	423	626	267
1716	sr1717	CCTCTCTGTTTGTGAGCAAT	ATTGCTC	gwa	SLC5A3	chr21	35335822	35518561	rs2032314	35354523	2645	3090	1776	982	1292	2284	4615	3700	1830	1457	1014	1825	4948	3979	1156	735	1088	868
1717	sr1718	CCTCGATGTGTACAAACTTA	TAAGTTT	gwa	SLC5A3	chr21	35335822	35518561	rs2032314	35354523	5292	2977	1032	503	707	892	9118	4097	1534	997	494	401	7940	3334	935	574	599	340
1718	sr1719	ACATCATTCCCAACGGGAAA	TTTCCCG	gwa	SLC5A3	chr21	35335822	35518561	rs2032314	35354523	6115	2937	2147	2499	4039	4787	11044	3101	2469	3476	2728	2870	9198	3086	1539	1696	3195	1655
1719	sr1720	CTATCGTCCATTCTTCACTT	AAGTGAA	gwa	BPIFC	chr22	32769833	32963373	rs5749446	32880585	1562	2051	1358	567	468	502	2604	2265	1344	693	384	420	2767	2264	896	414	319	204
1720	sr1721	TATTCGTCAATTCAGATATT	AATATCT	gwa	BPIFC	chr22	32769833	32963373	rs5749446	32880585	850	630	227	189	178	229	1605	572	195	129	125	164	1549	450	186	148	187	37
1721	sr1722	ATCTGCGTCCTTTGCTCATT	AATGAGC	gwa	BPIFC	chr22	32769833	32963373	rs5749446	32880585	2755	1521	860	655	466	434	5380	2022	805	829	520	198	4907	1604	636	271	386	188
1722	sr1723	CCATGGACTTCGTTGCTAGT	ACTAGCA	gwa	BPIFC	chr22	32769833	32963373	rs5749446	32880585	1176	1486	1252	657	641	365	1874	1881	813	568	439	228	2007	1310	465	263	355	67
1723	sr1724	GAAATGCTCTGTCCCATTAT	ATAATGG	gwa	BPIFC	chr22	32769833	32963373	rs5749446	32880585	2426	1226	906	564	683	783	4276	1300	835	557	415	410	3781	1323	523	348	412	115
1724	sr1725	CGGAGTCTACTTTACCGGTA	TACCGGT	gwa	BPIFC	chr22	32769833	32963373	rs5749446	32880585	1094	1286	1237	942	859	1789	1565	1733	1328	1144	516	1110	1870	1858	763	491	848	642
1725	sr1726	CCTAATCAGTTCTCCAGAAA	TTTCTGG	gwa	BPIFC	chr22	32769833	32963373	rs5749446	32880585	1020	1472	762	244	247	295	1795	1822	808	271	118	93	2211	1590	459	160	178	134
1726	sr1727	GAAGTCCAGCATGTCTCACT	AGTGAGA	gwa	CCDC116	chr22	21877085	22031616	rs5754217	21939675	2165	2562	1378	585	389	261	3227	3524	1038	401	290	158	4137	3415	797	256	294	147
1727	sr1728	CCGCAAGCGAGAGTTCAATA	TATTGAA	gwa	CCDC116	chr22	21877085	22031616	rs5754217	21939675	1941	1110	393	63	38	34	2727	1756	213	126	91	26	3488	1280	113	47	57	29
1728	sr1729	CGTGATAAAGCCGAGATTGA	TCAATCT	gwa	CCDC116	chr22	21877085	22031616	rs5754217	21939675	3301	4048	4226	3743	4477	7748	5178	5247	4751	5265	3464	4525	6022	4887	2002	1503	1962	1377
1729	sr1730	GATGAGGACAAGGATGAGGA	TCCTCAT	gwa	CCDC116	chr22	21877085	22031616	rs5754217	21939675	3143	3444	2241	668	476	629	4993	3928	1666	974	349	364	5964	3882	852	382	421	189
1730	sr1731	GCGAGAGTTCAATAAGGAGA	TCTCCTT	gwa	CCDC116	chr22	21877085	22031616	rs5754217	21939675	1226	1517	1726	1145	1034	1259	1858	2005	1329	1263	682	711	2292	1707	943	594	729	307
1731	sr1732	CAGCAGGTTCACGAAGAAGA	TCTTCTT	gwa	CCDC116	chr22	21877085	22031616	rs5754217	21939675	2885	3186	2586	1811	2422	2001	5049	4377	2269	1681	904	864	6051	4080	1485	701	967	536
1732	sr1733	CGTAAACTGGAGGAGTCCAA	TTGGACT	gwa	CCDC116	chr22	21877085	22031616	rs5754217	21939675	2857	3316	2619	2057	2676	3870	4790	4379	2551	2789	1847	1894	5373	3999	1682	1074	1666	1009
1733	sr1734	TTTGTAGGTTCTGCATTATT	AATAATG	gwa	CSF2RB	chr22	37199674	37376479			6096	2126	397	101	63	84	10570	2817	262	71	57	63	8989	2549	177	18	42	15
1734	sr1735	TCGGTCTCCTTTGGCCTATT	AATAGGC	gwa	CSF2RB	chr22	37199674	37376479			4108	1229	405	178	150	63	7240	1840	381	80	131	83	6338	1519	237	0	56	7
1735	sr1736	GAACACATAGACCACACATT	AATGTGT	gwa	CSF2RB	chr22	37199674	37376479			2047	1080	286	106	43	58	3733	1668	257	37	44	42	4110	1338	170	29	54	27
1736	sr1737	CCACACATTTGAGATCCAGT	ACTGGAT	gwa	CSF2RB	chr22	37199674	37376479			1422	1358	618	222	165	86	2209	1863	607	384	311	141	2688	1724	474	158	200	72
1737	sr1738	TGCGCTGCTACAACGACTAC	GTAGTCG	gwa	CSF2RB	chr22	37199674	37376479			3460	2124	1923	1437	1817	2022	6245	2419	1758	1373	1212	1043	5520	2108	800	367	625	301
1738	sr1739	CCCGTCATTCAGCTCTTCAA	TTGAAGA	gwa	CSF2RB	chr22	37199674	37376479			4037	3816	1849	934	1021	522	6475	4380	1175	661	442	214	7086	4210	948	375	484	185
1739	sr1740	GCTTCCAGCTTTGACTTCAA	TTGAAGT	gwa	CSF2RB	chr22	37199674	37376479			756	989	684	486	381	615	1144	1072	657	416	210	467	1471	1118	317	202	230	124
1740	sr1741	TGTCATTCATGTGATTGATT	AATCAAT	gwa	FBXO7	chr22	32761223	32934818	rs5749446	32880585	6900	4403	2924	2169	2457	1911	12340	4773	3094	2542	1562	1148	10686	4278	1499	1538	1928	968
1741	sr1742	GAACAACCAAGTGATTCATT	AATGAAT	gwa	FBXO7	chr22	32761223	32934818	rs5749446	32880585	5662	1951	697	202	154	349	10129	2689	692	288	172	230	8712	2150	352	163	132	136
1742	sr1743	GCCACATTCATTAGAGACCT	AGGTCTC	gwa	FBXO7	chr22	32761223	32934818	rs5749446	32880585	1937	2537	2222	1305	1487	2246	3220	2854	1943	1566	953	1398	3772	2812	1228	629	930	618
1743	sr1744	CCATCGTCAACTCACACCAT	ATGGTGT	gwa	FBXO7	chr22	32761223	32934818	rs5749446	32880585	1904	1761	824	256	237	375	3213	2680	1033	376	203	269	3641	2057	450	131	201	151
1744	sr1745	CCCTGCTCTTGGTTCTCCTC	GAGGAGA	gwa	FBXO7	chr22	32761223	32934818	rs5749446	32880585	1645	2247	2460	1966	2673	2969	2682	2946	2082	1857	1432	1740	3094	2753	1380	1043	1567	959
1745	sr1746	CGCCTAATATACCTTCATCC	GGATGAA	gwa	FBXO7	chr22	32761223	32934818	rs5749446	32880585	842	584	278	130	112	92	1327	935	181	69	30	37	1532	698	123	41	41	16
1746	sr1747	GCTGACTGTTCTGATGCCAA	TTGGCAT	gwa	FBXO7	chr22	32761223	32934818	rs5749446	32880585	2139	2950	3025	2540	2799	2617	3709	3973	3195	3656	2636	1670	4281	3693	1906	1430	1939	941
1747	sr1748	CCAGACACCCAGTATGAGTT	AACTCAT	gwa	IL2RB	chr22	37481879	37655962	rs855791		3502	4336	3364	2315	2005	1344	5466	5291	2808	1667	861	473	6637	4900	1747	965	1025	466
1748	sr1749	AGTCCCAGACCTGGTGGATT	AATCCAC	gwa	IL2RB	chr22	37481879	37655962	rs855791		4110	1864	1264	418	767	566	7219	2777	1207	498	239	375	6460	2497	569	326	247	254
1749	sr1750	CTTCATCATCTTAGTGTACT	AGTACAC	gwa	IL2RB	chr22	37481879	37655962	rs855791		2611	3939	3206	2819	3025	3182	4440	4311	3122	3240	2329	2039	4754	4107	1816	1157	1452	814
1750	sr1751	CCAGGGTTACTTCTTCTTCC	GGAAGAA	gwa	IL2RB	chr22	37481879	37655962	rs855791		1487	1892	1490	1405	1648	1454	2264	2269	1602	1558	1004	806	2628	1994	906	644	700	510
1751	sr1752	GCCTACTTGTCCCTCCAAGA	TCTTGGA	gwa	IL2RB	chr22	37481879	37655962	rs855791		1466	1440	417	85	77	68	2209	1948	402	105	39	48	2713	1749	232	17	27	14
1752	sr1753	CCAGTTCACATGCTTCTACA	TGTAGAA	gwa	IL2RB	chr22	37481879	37655962	rs855791		2284	2134	1008	346	285	327	3541	2772	715	205	114	117	4219	2565	454	178	203	113
1753	sr1754	GACCCACAGATGCAACATAA	TTATGTT	gwa	IL2RB	chr22	37481879	37655962	rs855791		3019	1789	869	762	463	168	5421	1947	836	761	537	52	5130	2088	645	301	332	65
1754	sr1755	CCTGGGCATAACACTGTGTT	AACACAG	gwa	KCTD17	chr22	37337778	37499430	rs855791	37462936	2153	2161	1087	310	245	190	3367	2957	841	304	166	93	4031	2504	504	239	242	96
1755	sr1756	CAGATGCACAGGAGAAAGGT	ACCTTTC	gwa	KCTD17	chr22	37337778	37499430	rs855791	37462936	1730	2022	1556	775	639	719	3051	2087	1043	646	376	465	3212	2183	498	214	343	100
1756	sr1757	GCAAATGGAGATTCAGGTAT	ATACCTG	gwa	KCTD17	chr22	37337778	37499430	rs855791	37462936	1679	2106	1739	1242	1388	1727	2551	2580	1632	1689	1197	1039	2939	2101	958	666	940	710
1757	sr1758	CATCATCAAAGACCGGATGG	CCATCCG	gwa	KCTD17	chr22	37337778	37499430	rs855791	37462936	1443	1896	1485	845	1033	1845	2407	2184	1328	932	498	846	2671	2119	806	541	797	555
1758	sr1759	GCTGATCCGCATCATCAAAG	CTTTGAT	gwa	KCTD17	chr22	37337778	37499430	rs855791	37462936	4466	3693	1426	292	337	282	7320	5287	1286	300	144	102	8023	4504	632	141	116	75
1759	sr1760	CATTGCCTCCTTGAGCCTTA	TAAGGCT	gwa	KCTD17	chr22	37337778	37499430	rs855791	37462936	6980	3163	1774	1619	2395	3283	12695	4306	1839	2024	2131	1677	10444	4249	1191	947	1678	1105
1760	sr1761	CATAACACTGTGTTTGCAAA	TTTGCAA	gwa	KCTD17	chr22	37337778	37499430	rs855791	37462936	1789	2111	1534	639	661	538	2922	2547	1251	891	357	167	3248	2228	822	390	386	192
1761	sr1762	CCAGCCAGGATACAGATCTT	AAGATCT	gwa	MAPK1	chr22	22073946	22331970			943	962	626	400	369	509	1299	1357	692	351	188	398	1575	1217	438	205	186	111
1762	sr1763	CCCATATCTGGAGCAGTATT	AATACTG	gwa	MAPK1	chr22	22073946	22331970			2461	3161	2692	1485	1653	2816	3968	4012	2380	1486	785	1371	4491	4018	1540	572	833	461
1763	sr1764	TGGAATTGGATGACTTGCCT	AGGCAAG	gwa	MAPK1	chr22	22073946	22331970			1193	1272	1008	531	562	801	1935	1784	792	517	288	375	2374	1644	596	264	327	250
1764	sr1765	TATCCATTCAGCTAACGTTC	GAACGTT	gwa	MAPK1	chr22	22073946	22331970			5384	2247	767	321	239	361	9404	2991	1000	368	163	197	7644	2736	473	202	147	85
1765	sr1766	GACATTATTCGAGCACCAAC	GTTGGTG	gwa	MAPK1	chr22	22073946	22331970			1867	2116	1686	449	522	1007	3170	2917	1224	532	171	494	3478	3180	923	300	248	299
1766	sr1767	TATTACGACCCGAGTGACGA	TCGTCAC	gwa	MAPK1	chr22	22073946	22331970			1212	1039	1788	1410	1964	2058	1890	1743	1663	1629	1572	977	2012	1424	910	641	1082	403
1767	sr1768	CAAAGTTCGAGTAGCTATCA	TGATAGC	gwa	MAPK1	chr22	22073946	22331970			4038	2690	1327	413	210	111	6458	3236	1464	423	107	130	6249	3136	942	292	222	94
1768	sr1769	GCTTTCACCAAGAGAGTGTT	AACACTC	gwa	MPST	chr22	37305682	37465863	rs855791	37462936	1304	1258	1002	668	932	2086	2265	1673	1126	928	492	1105	2544	1559	688	479	780	600
1769	sr1770	AGAAGAAAGTGGACCTGTCT	AGACAGG	gwa	MPST	chr22	37305682	37465863	rs855791	37462936	1226	1562	1425	959	1044	1120	1905	1860	1347	1082	545	576	2376	1972	922	478	515	296
1770	sr1771	CGCCTTCATCAAGACCTACG	CGTAGGT	gwa	MPST	chr22	37305682	37465863	rs855791	37462936	884	357	42	23	6	25	1541	583	61	8	9	8	1961	559	36	15	8	2
1771	sr1772	GCCCGAGGATGTCATCTCAG	CTGAGAT	gwa	MPST	chr22	37305682	37465863	rs855791	37462936	982	1060	631	421	506	524	1591	1618	730	509	245	204	1918	1262	334	175	251	190
1772	sr1773	CACGCCGTGTCACTGCTTGA	TCAAGCA	gwa	MPST	chr22	37305682	37465863	rs855791	37462936	1851	2286	1483	563	549	886	3078	3071	1349	836	453	703	3450	2866	813	234	457	230
1773	sr1774	CGTCTACCAGGCCCTTGATT	AATCAAG	gwa	NCAPH2	chr22	50836644	51003209	rs140522	50971266	4469	1138	298	93	68	82	7833	2031	305	97	8	77	6909	1496	90	24	63	0
1774	sr1775	CACAAGGAGGACAGTGGTAT	ATACCAC	gwa	NCAPH2	chr22	50836644	51003209	rs140522	50971266	3699	2380	1663	897	1066	1098	6702	2457	1476	916	662	853	5941	2371	1064	566	823	485
1775	sr1776	CTAACGTGGATCTCAAGAAT	ATTCTTG	gwa	NCAPH2	chr22	50836644	51003209	rs140522	50971266	6045	2292	766	389	328	377	10094	2785	699	385	334	128	9043	2733	450	299	184	152
1776	sr1777	GACGAAGGCAAGACCACAAT	ATTGTGG	gwa	NCAPH2	chr22	50836644	51003209	rs140522	50971266	3662	1535	798	311	220	212	6976	2104	831	590	397	105	6098	1914	646	269	340	93
1777	sr1778	TACAGTAAGAAGGTGGAATA	TATTCCA	gwa	NCAPH2	chr22	50836644	51003209	rs140522	50971266	3972	2578	1775	1049	1194	1340	6572	2887	1415	960	849	716	6012	2868	896	621	604	435
1778	sr1779	GAAATGGAGAAGAACAACAA	TTGTTGT	gwa	NCAPH2	chr22	50836644	51003209	rs140522	50971266	4092	4885	4032	2093	2113	2957	7368	6142	3270	2187	1250	1768	7734	5813	1710	930	1052	982
1779	sr1780	TATACGGTGCCCTCGCTCTT	AAGAGCG	gwa	ODF3B	chr22	50928837	51081008	rs140522	50971266	3064	1567	1953	1169	713	607	5478	2678	1649	829	418	403	5026	2664	1233	634	401	298
1780	sr1781	CTCGGATACCCTAACACGAT	ATCGTGT	gwa	ODF3B	chr22	50928837	51081008	rs140522	50971266	2660	3858	2708	1888	1873	2647	4243	4295	2442	1923	1314	1607	4937	4211	1409	884	1335	819
1781	sr1782	TGCGCCTATCAGGTCGTGAG	CTCACGA	gwa	ODF3B	chr22	50928837	51081008	rs140522	50971266	4236	2624	1926	1358	1197	1601	7701	3683	1973	1612	767	1524	7078	3430	1105	482	498	296
1782	sr1783	GTTTGCTTAAAGTCTGCGAG	CTCGCAG	gwa	ODF3B	chr22	50928837	51081008	rs140522	50971266	2140	2588	2663	2116	2475	3516	3529	3310	2407	2197	1616	1606	4053	3063	1428	976	1779	1045
1783	sr1784	CCACACGTGTTTGCTTAAAG	CTTTAAG	gwa	ODF3B	chr22	50928837	51081008	rs140522	50971266	5557	3013	1203	552	240	359	9626	3109	748	545	313	281	8286	3121	519	139	194	193
1784	sr1785	GGCCTACAACGTGGATCAGC	GCTGATC	gwa	ODF3B	chr22	50928837	51081008	rs140522	50971266	3917	2007	941	396	449	548	6741	3069	884	392	303	243	6142	2400	372	146	304	158
1785	sr1786	TTCTTCGAGGACCTCAGCAA	TTGCTGA	gwa	ODF3B	chr22	50928837	51081008	rs140522	50971266	4991	3241	2537	1869	2203	2990	8350	4273	2484	1955	1358	1701	7615	3433	1083	809	1300	835
1786	sr1787	ATGTGCTGCGCTACCAGTTT	AAACTGG	gwa	PPIL2	chr22	21910272	22092202	rs5754217	21939675	3806	2060	1286	311	168	234	6904	2776	1153	511	206	157	5875	2438	536	111	60	23
1787	sr1788	TCTCAATTCTTCATCACGTT	AACGTGA	gwa	PPIL2	chr22	21910272	22092202	rs5754217	21939675	3957	4049	2862	2459	3833	4918	6553	5297	3230	3696	3691	3393	7151	4536	1661	1608	2919	1913
1788	sr1789	CCAATTTGGACAAGTTCAAT	ATTGAAC	gwa	PPIL2	chr22	21910272	22092202	rs5754217	21939675	4546	3337	2542	1616	1368	817	8518	3750	1927	1246	476	336	7157	3388	1385	847	751	252
1789	sr1790	AGGCAGTGGAACAGCTAAAT	ATTTAGC	gwa	PPIL2	chr22	21910272	22092202	rs5754217	21939675	5100	2764	975	164	172	277	9187	3091	877	114	134	138	8193	2830	472	94	112	56
1790	sr1791	TCCACTGAGGGCACGATTTA	TAAATCG	gwa	PPIL2	chr22	21910272	22092202	rs5754217	21939675	5728	2762	1635	770	564	683	10027	3545	1198	1002	684	427	8553	3012	826	324	425	269
1791	sr1792	GCTAAATATCAAGGCCAAGA	TCTTGGC	gwa	PPIL2	chr22	21910272	22092202	rs5754217	21939675	1471	1888	1835	1430	1607	1875	2426	2227	1613	1269	724	754	2676	2432	998	606	903	596
1792	sr1793	CCAACAGCAACAGGTCTCAA	TTGAGAC	gwa	PPIL2	chr22	21910272	22092202	rs5754217	21939675	3473	4536	2721	804	730	1023	5379	5650	2043	948	487	603	6283	5212	1681	464	648	506
1793	sr1794	CTCTCAGGACACCCATGATT	AATCATG	gwa	RIMBP3C	chr22	21859957	22015750	rs5754217	21939675	6533	1548	369	44	61	47	11547	2524	338	57	21	39	9632	1916	221	2	56	0
1794	sr1795	GGGACTTGCTGCAGGTGTAT	ATACACC	gwa	RIMBP3C	chr22	21859957	22015750	rs5754217	21939675	3790	1919	1019	764	465	340	6713	2829	1234	844	376	171	6280	2119	719	468	346	79
1795	sr1796	TGATAGCAGCTCTGGACTAT	ATAGTCC	gwa	RIMBP3C	chr22	21859957	22015750	rs5754217	21939675	10864	6038	4219	3045	3380	6547	18874	7211	4690	4515	3110	5017	16353	6039	2150	1283	2131	1957
1796	sr1797	TAAACTGATGGTAGTCCTTA	TAAGGAC	gwa	RIMBP3C	chr22	21859957	22015750	rs5754217	21939675	7369	4799	3502	2671	2429	3644	12320	5470	3391	2128	1486	1829	10711	5663	2305	1343	2285	1217
1797	sr1798	CAACAGGCAAGTGGGCAATA	TATTGCC	gwa	RIMBP3C	chr22	21859957	22015750	rs5754217	21939675	3846	1794	992	472	305	347	6686	2538	1089	515	267	241	6133	2165	922	261	254	143
1798	sr1799	CCGCTTGCTAAGAACCAATT	AATTGGT	gwa	RTCB	chr22	32743561	32918274	rs5749446	32880585	9155	4458	3602	2393	2788	5366	16464	5376	2622	2612	1646	4407	13863	4992	1819	925	1463	1319
1799	sr1800	CCTTGGTTGTTCCACAGAGT	ACTCTGT	gwa	RTCB	chr22	32743561	32918274	rs5749446	32880585	2119	2025	840	269	189	407	3293	2506	831	346	185	218	3710	2650	494	186	144	159
1800	sr1801	GGAATTGTTCATCGATCTAT	ATAGATC	gwa	RTCB	chr22	32743561	32918274	rs5749446	32880585	6068	5138	3671	2471	2308	4166	11348	5145	3145	2452	1874	2725	10181	5310	2759	1951	2192	1816
1801	sr1802	TCTTAGACAAATTGGCAGAT	ATCTGCC	gwa	RTCB	chr22	32743561	32918274	rs5749446	32880585	4596	5719	3924	3033	3020	2261	7286	6700	3773	3052	2157	1426	7926	5796	2210	1268	1476	747
1802	sr1803	AGAGGCTCCTGAGTCCTATA	TATAGGA	gwa	RTCB	chr22	32743561	32918274	rs5749446	32880585	1426	547	193	40	57	63	2498	1098	142	128	103	106	2409	993	172	69	91	51
1803	sr1804	CCTGATGACTTGGACCTACA	TGTAGGT	gwa	RTCB	chr22	32743561	32918274	rs5749446	32880585	2146	1814	695	187	106	98	3289	2676	921	287	139	120	4260	2503	385	80	70	45
1804	sr1805	GCCATGAAACAGATTGGCAA	TTGCCAA	gwa	RTCB	chr22	32743561	32918274	rs5749446	32880585	1921	2662	2134	1687	1881	1926	3263	2856	1535	1744	918	768	3570	2661	1182	649	959	474
1805	sr1806	CAGTGGGTGCTGATGTACTT	AAGTACA	gwa	SCO2	chr22	50921996	51074905	rs140522	50971266	1843	1518	692	443	473	599	3004	2416	793	526	336	191	3325	2084	483	267	326	109
1806	sr1807	CCAAACAGGTTGCCCAGGCT	AGCCTGG	gwa	SCO2	chr22	50921996	51074905	rs140522	50971266	2005	2705	2461	1796	1827	2824	3432	3555	2267	2385	1701	1733	3896	3552	1415	946	1112	796
1807	sr1808	GATGAGGACCAGGACTACAT	ATGTAGT	gwa	SCO2	chr22	50921996	51074905	rs140522	50971266	2903	949	578	197	122	102	4971	1494	320	179	70	50	4588	1063	108	52	10	0
1808	sr1809	CATTGCCATCTACCTGCTCA	TGAGCAG	gwa	SCO2	chr22	50921996	51074905	rs140522	50971266	1176	1261	675	400	291	603	2068	1470	630	315	152	256	2244	1285	363	145	151	188
1809	sr1810	CGTGGACCACTCCATTGCCA	TGGCAAT	gwa	SCO2	chr22	50921996	51074905	rs140522	50971266	2444	1940	700	326	259	309	4426	3106	777	261	110	137	4924	2393	444	184	153	113
1810	sr1811	CTTCACTCACTGCCCTGACA	TGTCAGG	gwa	SCO2	chr22	50921996	51074905	rs140522	50971266	2543	2096	868	340	415	277	3986	2897	987	344	157	213	4316	2224	424	181	264	99
1811	sr1812	AGTTACCGCGTGTACTACAA	TTGTAGT	gwa	SCO2	chr22	50921996	51074905	rs140522	50971266	2796	1428	618	296	156	334	4998	1634	647	129	50	177	4552	1667	342	81	125	74
1812	sr1813	TCTTCATCAAGCCTAGTGTG	CACACTA	gwa	SDF2L1	chr22	21886541	22038588	rs5754217	21939675	4943	1547	308	39	48	84	8403	2108	313	113	177	130	7484	1485	110	0	18	0
1813	sr1814	TCCAACAACCAGGAGGTGAG	CTCACCT	gwa	SDF2L1	chr22	21886541	22038588	rs5754217	21939675	13721	9591	5573	4007	4718	4856	23841	10796	6058	4688	3889	2698	20900	9019	2989	1842	2044	915
1814	sr1815	TCGGACGACGCCAATAGCTA	TAGCTAT	gwa	SDF2L1	chr22	21886541	22038588	rs5754217	21939675	2336	1324	580	262	296	341	4253	2037	593	206	143	115	3966	1466	422	165	200	113
1815	sr1816	GGTGCTGAAGCTGCTCAATA	TATTGAG	gwa	SDF2L1	chr22	21886541	22038588	rs5754217	21939675	3178	1826	1095	521	593	478	5786	2286	634	609	355	191	5266	2047	458	274	481	102
1816	sr1817	CGCACGACATCAAATACGGA	TCCGTAT	gwa	SDF2L1	chr22	21886541	22038588	rs5754217	21939675	993	1297	1061	878	931	1089	1783	1678	1257	1074	761	549	1904	1522	717	537	629	289
1817	sr1818	GCATGTGCTTACGGGCAAGA	TCTTGCC	gwa	SDF2L1	chr22	21886541	22038588	rs5754217	21939675	4107	1814	727	356	442	316	6901	2203	641	239	129	111	5698	2171	831	530	273	149
1818	sr1819	CCCAGTGCCAACACGCACAA	TTGTGCG	gwa	SDF2L1	chr22	21886541	22038588	rs5754217	21939675	487	555	405	287	307	325	960	778	393	380	299	456	1052	657	224	152	219	87
1819	sr1820	CCACTCATACTCAGAGCATT	AATGCTC	gwa	SYN3	chr22	32868539	33512809	rs5749446	32880585	3969	4129	2628	2054	2440	2620	6321	5502	2608	1983	1554	1287	6963	4548	1465	979	1563	1069
1820	sr1821	ATACAGACTGGTCGAAGTAT	ATACTTC	gwa	SYN3	chr22	32868539	33512809	rs5749446	32880585	1342	848	834	755	738	870	2588	1089	699	597	355	325	2088	1289	296	421	611	265
1821	sr1822	ACAGATTAAATCAGCGAAAT	ATTTCGC	gwa	SYN3	chr22	32868539	33512809	rs5749446	32880585	6986	3562	3665	3646	5069	6573	11818	4375	3431	3973	2696	2728	9685	3346	1648	1368	1908	1470
1822	sr1823	CGTGAGAAATGGGACCAAAG	CTTTGGT	gwa	SYN3	chr22	32868539	33512809	rs5749446	32880585	2219	2224	1338	438	259	238	3472	2940	986	431	168	100	3772	2573	669	191	205	98
1823	sr1824	CCTGAGAACATACTTTCTAA	TTAGAAA	gwa	SYN3	chr22	32868539	33512809	rs5749446	32880585	3028	4131	3008	1876	1873	2321	4732	4492	2688	1723	923	1182	5319	4250	1789	1032	1167	724
1824	sr1825	AGCAATATAGGAGGCAATAA	TTATTGC	gwa	SYN3	chr22	32868539	33512809	rs5749446	32880585	5470	1603	536	178	275	171	9312	2699	448	167	70	20	8093	2047	172	67	32	0
1825	sr1826	CGAGGTAATGGACAGCTCAA	TTGAGCT	gwa	SYN3	chr22	32868539	33512809	rs5749446	32880585	4428	5642	3253	1419	852	934	6902	6765	2963	1011	463	450	8198	6392	2055	578	603	306
1826	sr1827	ACAACATTCGCCACAAGTTT	AAACTTG	gwa	TEX33	chr22	37347159	37513877	rs855791	37462936	5711	2788	1387	633	609	434	9046	3425	1402	1177	829	285	8087	2884	809	567	533	316
1827	sr1828	CTTACACACCAGAGGTCATT	AATGACC	gwa	TEX33	chr22	37347159	37513877	rs855791	37462936	6004	2870	978	385	384	361	10191	3551	797	417	186	127	9258	3188	718	211	137	27
1828	sr1829	ACCAGAAGGGCAGCATCATT	AATGATG	gwa	TEX33	chr22	37347159	37513877	rs855791	37462936	4486	1881	981	379	424	868	7573	2363	667	277	121	327	6665	2457	555	391	238	165
1829	sr1830	GAAATCAGTGAGGGACTTAG	CTAAGTC	gwa	TEX33	chr22	37347159	37513877	rs855791	37462936	1374	1754	1267	807	708	986	2276	2112	1167	796	398	669	2723	2203	820	264	342	350
1830	sr1831	TCCGTCTTCTCAGACTACTA	TAGTAGT	gwa	TEX33	chr22	37347159	37513877	rs855791	37462936	4029	2830	1065	434	408	435	6963	2817	924	370	313	318	5992	2776	584	145	121	166
1831	sr1832	GCAGAAAGCACTGGAAGAGA	TCTCTTC	gwa	TEX33	chr22	37347159	37513877	rs855791	37462936	266	366	289	254	318	355	454	404	320	273	287	300	496	365	179	152	234	116
1832	sr1833	GGCTACAACATGCGGTCAAA	TTTGACC	gwa	TEX33	chr22	37347159	37513877	rs855791	37462936	4394	2875	1688	1028	1150	1171	7593	3549	2217	1838	1044	693	6756	3327	1171	590	650	374
1833	sr1834	CATGCTCTCCAATTTCGGTT	AACCGAA	gwa	TIMP3	chr22	33086801	33299028			2636	3457	3084	2282	2459	3343	4354	4128	2893	3031	1802	2277	4669	3666	1429	831	1202	747
1834	sr1835	CGTCTATGATGGCAAGATGT	ACATCTT	gwa	TIMP3	chr22	33086801	33299028			2669	2411	1136	824	1027	1102	4198	3107	1233	1087	993	791	4831	2905	592	265	664	363
1835	sr1836	CGAGAGTCTCTGTGGCCTTA	TAAGGCC	gwa	TIMP3	chr22	33086801	33299028			2870	2252	1072	432	417	469	4594	3292	1330	757	361	327	5440	3065	749	276	461	289
1836	sr1837	TATTCCTCTTCTTCGTGATA	TATCACG	gwa	TIMP3	chr22	33086801	33299028			7111	4037	1988	1082	1246	993	12821	4250	1752	1145	729	727	10170	3832	1158	547	827	445
1837	sr1838	CCATGTGCAGTACATCCATA	TATGGAT	gwa	TIMP3	chr22	33086801	33299028			5767	4281	2699	2153	2774	2482	9915	4253	2558	2172	1475	1950	8631	4072	1650	1199	1425	947
1838	sr1839	CCTGGGTTGTAACTGCAAGA	TCTTGCA	gwa	TIMP3	chr22	33086801	33299028			2661	1561	325	41	15	54	4240	2313	186	44	19	14	5240	1999	117	24	25	45
1839	sr1840	TTAGCACTTGGAACATTTAA	TTAAATG	gwa	TIMP3	chr22	33086801	33299028			6241	3277	1494	674	606	1008	11365	3583	1120	641	364	685	9291	3308	814	296	302	259
1840	sr1841	GAGGAGGCAGAAGTATGATT	AATCATA	gwa	TMPRSS6	chr22	37421478	37609693	rs855791	37462936	1437	1554	799	321	242	295	2413	2494	797	352	152	123	3073	1918	382	122	116	133
1841	sr1842	GCGTGTACTCAATCGCCACT	AGTGGCG	gwa	TMPRSS6	chr22	37421478	37609693	rs855791	37462936	2035	2492	2012	1388	831	436	3375	3187	1768	1178	591	246	3999	3092	1304	468	683	186
1842	sr1843	GAAGCCAGTGTGAAAGACAT	ATGTCTT	gwa	TMPRSS6	chr22	37421478	37609693	rs855791	37462936	1893	2072	968	162	183	319	3141	2877	528	95	41	72	3849	2650	627	192	195	108
1843	sr1844	GCCTGGGAACTTACTACAAC	GTTGTAG	gwa	TMPRSS6	chr22	37421478	37609693	rs855791	37462936	3087	4410	2386	595	481	405	5137	5275	2061	816	453	323	5802	5180	1198	417	367	265
1844	sr1845	CTTCTGGTTCATTCTCCAAA	TTTGGAG	gwa	TMPRSS6	chr22	37421478	37609693	rs855791	37462936	2913	3865	2905	1838	1746	2380	4913	4572	2426	1848	1307	1116	5217	4093	1667	892	1524	1009
1845	sr1846	TGGTGGATGTTCCGTGTGTT	AACACAC	gwa	TST	chr22	37366899	37526224	rs855791	37462936	4729	1950	815	299	157	28	8222	2817	831	126	76	24	7265	1784	279	98	22	15
1846	sr1847	GAACCTTGAATCTAAGAGGT	ACCTCTT	gwa	TST	chr22	37366899	37526224	rs855791	37462936	424	560	493	330	472	434	727	863	620	276	104	158	833	752	339	256	383	118
1847	sr1848	GCACCGTATCAGTGCTCAAT	ATTGAGC	gwa	TST	chr22	37366899	37526224	rs855791	37462936	4710	2769	1575	939	599	281	9094	2977	1502	1312	661	226	8002	3149	895	615	719	259
1848	sr1849	GCCTCTTTCTTTGACATAGA	TCTATGT	gwa	TST	chr22	37366899	37526224	rs855791	37462936	2147	3105	3002	1940	2209	2693	3521	3510	2567	2025	1436	1483	4033	3761	1875	1142	1425	1086
1849	sr1850	TGCCGTCAACATGCCTTTCA	TGAAAGG	gwa	TST	chr22	37366899	37526224	rs855791	37462936	1436	2110	1053	308	328	388	2370	2411	1040	540	201	319	2677	2526	601	240	210	146
1850	sr1851	CTGGTGGATTCAAGGTCTCA	TGAGACC	gwa	TST	chr22	37366899	37526224	rs855791	37462936	3146	3825	2454	1758	1773	1755	5114	4945	2497	1514	838	822	5839	4529	1585	1067	1392	916
1851	sr1852	ACCTCTTCTGCTTACTGTAA	TTACAGT	gwa	TST	chr22	37366899	37526224	rs855791	37462936	5164	3200	2064	1357	1486	1403	9188	4076	2353	1932	1588	1771	8154	3198	1199	856	1020	549
1852	sr1853	TCTGGTGGTGGACGTTAAGT	ACTTAAC	gwa	TYMP	chr22	50924180	51078514	rs140522	50971266	4904	2331	1371	1182	879	1057	8274	2935	1139	1110	853	329	7073	2600	753	541	635	234
1853	sr1854	CCTTGGATAAGCTGGAGTCT	AGACTCC	gwa	TYMP	chr22	50924180	51078514	rs140522	50971266	2726	3834	3320	3550	4349	4628	3996	4243	3034	3660	2464	1952	4586	3792	1355	1295	2083	1160
1854	sr1855	GCTGGAGTCTATTCCTGGAT	ATCCAGG	gwa	TYMP	chr22	50924180	51078514	rs140522	50971266	1838	2099	1789	1246	1245	1420	2852	2785	1871	1595	908	961	3313	2265	683	439	480	303
1855	sr1856	GCCAGACTTAAGGGACCTGG	CCAGGTC	gwa	TYMP	chr22	50924180	51078514	rs140522	50971266	2132	2712	2631	2007	2172	2455	3510	3721	1998	1940	1502	1331	4272	3586	1334	875	1604	815
1856	sr1857	GCTGCAAGGTGCCAATGATC	GATCATT	gwa	TYMP	chr22	50924180	51078514	rs140522	50971266	4074	1694	425	100	39	47	6968	2362	320	35	12	25	5948	2469	307	6	51	16
1857	sr1858	CCCGGAGCTGATCCGCATGA	TCATGCG	gwa	TYMP	chr22	50924180	51078514	rs140522	50971266	2221	2169	1016	306	273	440	3490	3200	861	225	95	186	4257	3344	576	149	75	109
1858	sr1859	GCCTCCATTCTCAGTAAGAA	TTCTTAC	gwa	TYMP	chr22	50924180	51078514	rs140522	50971266	2981	2748	833	214	153	132	4520	4103	811	169	63	97	5196	3331	373	100	114	37
1859	sr1860	CACTTTCTGGCACCGAGTTT	AAACTCG	gwa	UBE2L3	chr22	21811835	22018323	rs5754217	21939675	5072	3127	2132	1150	1542	2242	9191	3688	2184	1426	833	1353	7815	3776	1311	426	673	662
1860	sr1861	AGGTCTGTCTGCCAGTAATT	AATTACT	gwa	UBE2L3	chr22	21811835	22018323	rs5754217	21939675	3070	612	83	0	10	16	5634	1425	127	30	2	11	5130	955	37	0	1	0
1861	sr1862	CCTTAGAATTTATCGTCAGA	TCTGACG	gwa	UBE2L3	chr22	21811835	22018323	rs5754217	21939675	3402	4115	4079	4367	5118	7335	5762	4932	3829	4300	3108	3221	6216	5231	2554	1678	3190	2128
1862	sr1863	GCTAATTTATTGACTTGGCA	TGCCAAG	gwa	UBE2L3	chr22	21811835	22018323	rs5754217	21939675	2480	2723	2842	1925	1905	3278	3742	3889	2852	2398	1537	1850	4182	3818	1729	1137	1469	1171
1863	sr1864	CCACCGAAGATCACATTTAA	TTAAATG	gwa	UBE2L3	chr22	21811835	22018323	rs5754217	21939675	5934	3823	2212	1562	2202	2839	10729	3702	2128	2345	1919	1821	8881	3600	1419	1227	1687	1152
1864	sr1865	GAATACTCTAAGGACCGTAA	TTACGGT	gwa	UBE2L3	chr22	21811835	22018323	rs5754217	21939675	4881	2580	1915	1623	1939	2503	8483	3354	1725	1289	661	951	7224	2654	1057	679	822	507
1865	sr1866	CCAGCAGAGTACCCATTCAA	TTGAATG	gwa	UBE2L3	chr22	21811835	22018323	rs5754217	21939675	2162	2844	2150	1299	1195	1273	3394	3428	2405	2025	1256	1347	3920	3312	1320	745	1243	861
1866	sr1867	AGGGTATCGTGGAGGCCTTT	AAAGGCC	gwa	YDJC	chr22	21942377	22094340	rs5754217	21939675	3394	2076	1879	1445	1884	2433	5932	3035	2169	1838	1714	2129	5359	2231	768	365	436	364
1867	sr1868	TTCCTTGGCAAGATGGGATT	AATCCCA	gwa	YDJC	chr22	21942377	22094340	rs5754217	21939675	4454	2345	1800	1438	1600	1731	7603	2835	1420	985	907	778	6053	2053	772	567	918	411
1868	sr1869	CCGACGCTTTCTCTTGCTCT	AGAGCAA	gwa	YDJC	chr22	21942377	22094340	rs5754217	21939675	4464	2764	1932	1194	1333	1575	7742	3022	1990	1746	1303	1374	6596	3067	1096	503	952	358
1869	sr1870	AGGTCCTCATGCCTCCAAAT	ATTTGGA	gwa	YDJC	chr22	21942377	22094340	rs5754217	21939675	2427	719	140	0	31	61	4703	922	54	10	12	15	4197	776	46	6	6	0
1870	sr1871	AGACGTGGATTTGCCTCAGG	CCTGAGG	gwa	YDJC	chr22	21942377	22094340	rs5754217	21939675	3443	1283	555	211	166	140	6493	2000	353	144	56	89	5551	1485	182	77	21	14
1871	sr1872	TGAACAGAAGGGTCCAGTTT	AAACTGG	gwa	ATP1B3	chr3	141485469	141685382			5005	2267	787	175	326	265	8659	2698	1066	271	120	229	7523	2626	465	60	129	84
1872	sr1873	CAGACTCTCAACGATGAGGT	ACCTCAT	gwa	ATP1B3	chr3	141485469	141685382			3993	4256	2789	1535	1531	1196	6579	5644	2576	1572	938	494	7561	4635	1620	991	939	477
1873	sr1874	GCATAGTATGAGTAGGATAT	ATATCCT	gwa	ATP1B3	chr3	141485469	141685382			4685	2201	782	647	414	846	7675	3142	1032	642	297	514	6507	2525	498	181	135	104
1874	sr1875	GCCAACATCAAGTGACTTTA	TAAAGTC	gwa	ATP1B3	chr3	141485469	141685382			2390	2973	1920	908	1070	1236	3605	4328	1776	900	539	633	4571	3961	1137	524	612	345
1875	sr1876	TGACATTGGGTTACATCATA	TATGATG	gwa	ATP1B3	chr3	141485469	141685382			5492	1998	703	358	294	218	9001	2804	489	113	47	40	8460	2177	334	177	149	35
1876	sr1877	CCTAACAACACTGGGAAAGA	TCTTTCC	gwa	ATP1B3	chr3	141485469	141685382			1717	1963	1284	1296	1399	1961	2688	2269	1206	1126	818	714	3171	1822	668	616	1050	454
1877	sr1878	CATGTCAGTTTCCTATTTCA	TGAAATA	gwa	ATP1B3	chr3	141485469	141685382			3456	3365	1926	1187	1597	1455	5124	4498	2052	1452	1071	1044	6136	3770	976	506	558	340
1878	sr1879	GATGAACACATGGGATATTT	AAATATC	gwa	ATR	chr3	142128076	142407668	rs13061823	142120786	4307	678	95	22	13	3	7535	1200	65	15	13	17	6548	1056	28	10	5	0
1879	sr1880	CTCCGTGATGTTGCTTGATT	AATCAAG	gwa	ATR	chr3	142128076	142407668	rs13061823	142120786	3390	4629	4036	3655	4080	3915	5536	5094	3304	2988	2163	1594	6280	4825	1979	1190	1774	975
1880	sr1881	GCCGCTAATCTTCTAACATT	AATGTTA	gwa	ATR	chr3	142128076	142407668	rs13061823	142120786	2377	2256	1325	972	1418	699	3702	2970	1745	1164	770	268	4165	2551	748	674	735	255
1881	sr1882	GCCAAAGTATTTCTAGCCTA	TAGGCTA	gwa	ATR	chr3	142128076	142407668	rs13061823	142120786	2855	3836	3017	2447	2237	3179	4453	4819	3112	2433	1630	1580	5131	4340	1980	1237	1447	1045
1882	sr1883	CCGGATACTTACAGATGTAA	TTACATC	gwa	ATR	chr3	142128076	142407668	rs13061823	142120786	2670	2982	1681	849	966	1784	3959	3467	1435	780	299	849	4803	3549	801	351	456	352
1883	sr1884	GAATGGAGTAAACCAGTGAA	TTCACTG	gwa	ATR	chr3	142128076	142407668	rs13061823	142120786	0	0	0	0	0	0	0	0	0	0	0	0	0	0	0	0	0	0
1884	sr1885	CTGTGGTTGTATCTGTTCAA	TTGAACA	gwa	ATR	chr3	142128076	142407668	rs13061823	142120786	2249	3418	2906	1589	1768	2002	3431	3543	2084	1336	778	1127	4081	3596	1139	474	611	395
1885	sr1886	TTGATACCTGGTTGTTATAT	ATATAAC	gwa	GK5	chr3	141836368	142054449	rs13061823	142120786	2568	1394	736	146	269	526	4492	1820	619	249	201	143	3814	1577	452	97	84	91
1886	sr1887	TTCAATTTGTTGCCGTAATA	TATTACG	gwa	GK5	chr3	141836368	142054449	rs13061823	142120786	3816	643	96	2	8	22	6768	1064	137	40	15	0	5678	848	92	11	0	2
1887	sr1888	CCTGATGTTCTTTGGATTCA	TGAATCC	gwa	GK5	chr3	141836368	142054449	rs13061823	142120786	3418	3661	2577	1579	1579	1982	5658	4203	2061	1571	827	681	6053	4023	1153	602	488	304
1888	sr1889	GCAGGAATACAGATGAATCA	TGATTCA	gwa	GK5	chr3	141836368	142054449	rs13061823	142120786	2685	2252	1093	395	383	335	4446	3111	926	431	301	340	4919	2735	655	335	374	173
1889	sr1890	TGGATTACAGGCTCCATTAA	TTAATGG	gwa	GK5	chr3	141836368	142054449	rs13061823	142120786	3670	2332	2079	1885	2584	2958	6904	2848	1915	1953	1343	1144	5663	2128	767	840	1390	691
1890	sr1891	TTGAAGCCTTCTACCAGTAA	TTACTGG	gwa	GK5	chr3	141836368	142054449	rs13061823	142120786	2365	1372	1030	341	255	224	5022	2085	807	398	148	57	4872	1790	433	184	155	85
1891	sr1892	GTCCCTGGATATGACCAGAA	TTCTGGT	gwa	GK5	chr3	141836368	142054449	rs13061823	142120786	2656	3377	2617	1616	1325	892	4099	3858	2260	1588	900	487	4806	3593	1607	976	850	478
1892	sr1893	CTGCAAGACGAGGTCAAATT	AATTTGA	gwa	GRK7	chr3	141387042	141575892			1838	1624	568	178	126	204	3054	1864	457	232	95	160	3516	1963	415	163	119	81
1893	sr1894	TGGCGTGTGTTTGTTATTGT	ACAATAA	gwa	GRK7	chr3	141387042	141575892			3246	4223	4368	3107	3471	3979	5066	5683	4173	3875	2753	2609	6061	5105	2309	1153	1976	1321
1894	sr1895	CCTCGGCAACTGCAGGTTAT	ATAACCT	gwa	GRK7	chr3	141387042	141575892			0	0	0	0	0	0	0	0	0	0	0	0	0	0	0	0	0	0
1895	sr1896	GCATGGCAGGAAGAAATTAT	ATAATTT	gwa	GRK7	chr3	141387042	141575892			2798	2759	2261	1519	1811	1907	4599	3434	2295	1987	1353	1169	4760	3477	1459	875	1091	652
1896	sr1897	GCCAAAGACATCGCTGAAAT	ATTTCAG	gwa	GRK7	chr3	141387042	141575892			2109	2330	2386	3297	4900	5934	3408	3069	2482	3811	3206	2088	3827	2771	1520	2478	4755	2627
1897	sr1898	CGAACACCATTCAAAGATTA	TAATCTT	gwa	GRK7	chr3	141387042	141575892			2388	3016	2920	2211	2032	2763	3838	4122	2975	2179	1083	1545	4689	3505	1621	1012	931	732
1898	sr1899	CGGCTGACATAATCCTCGAA	TTCGAGG	gwa	GRK7	chr3	141387042	141575892			2617	3617	3384	1968	1904	2151	4400	4405	2563	1720	1088	844	5141	4032	1545	1196	1536	907
1899	sr1900	CCATGTCAACAAACCTCCTT	AAGGAGG	gwa	PLS1	chr3	142205228	142472505	rs13061823	142120786	2651	3456	2679	2541	2895	4137	4064	4136	2501	2180	1481	2177	4568	3748	1625	1157	2100	1281
1900	sr1901	AGCTCACGCCATTCACTATT	AATAGTG	gwa	PLS1	chr3	142205228	142472505	rs13061823	142120786	6808	3573	1517	326	374	304	12663	4931	1699	467	203	248	11163	3957	682	93	141	62
1901	sr1902	CCCTGACTGTAAGCATCTTA	TAAGATG	gwa	PLS1	chr3	142205228	142472505	rs13061823	142120786	2426	2563	1321	835	820	1548	3968	3341	1594	1082	668	1326	4510	2848	814	466	543	476
1902	sr1903	CCTAGATTTAATAGATGCCA	TGGCATC	gwa	PLS1	chr3	142205228	142472505	rs13061823	142120786	6734	4453	3078	1899	1707	2596	10975	5102	3058	1625	927	1298	10086	5116	1594	1164	1404	1096
1903	sr1904	TGCCTGCACAAGCCGAATAA	TTATTCG	gwa	PLS1	chr3	142205228	142472505	rs13061823	142120786	6438	3173	1381	399	345	447	11814	3884	1214	322	107	234	10265	3356	574	174	253	130
1904	sr1905	CGCCATTTCAGTTGCTCGAA	TTCGAGC	gwa	PLS1	chr3	142205228	142472505	rs13061823	142120786	1672	2806	2753	1822	1760	1199	2945	3429	2396	2332	1622	676	3616	3283	1591	953	1204	603
1905	sr1906	TCGTATTAGACAAGACTAAA	TTTAGTC	gwa	PLS1	chr3	142205228	142472505	rs13061823	142120786	9656	5525	2855	1749	1533	1531	17307	6103	2688	2221	1491	1208	14645	5522	2020	904	590	480
1906	sr1907	TGTGTATCTAAACGGAAATT	AATTTCC	gwa	RASA2	chr3	141095925	141371197	rs6776003	141266493	5616	3490	3010	2070	2569	5101	9439	4059	2874	2677	1801	3531	8138	3446	1537	893	855	1449
1907	sr1908	ATGAACTGATAACGGAGAAT	ATTCTCC	gwa	RASA2	chr3	141095925	141371197	rs6776003	141266493	937	614	524	419	758	1315	1879	720	581	396	257	380	1587	927	356	289	599	504
1908	sr1909	GTAAAGTTCACCTTGAATTA	TAATTCA	gwa	RASA2	chr3	141095925	141371197	rs6776003	141266493	3760	1851	1128	723	758	998	6872	2234	1305	986	604	882	5779	2406	774	385	788	565
1909	sr1910	GAGTGAAATATGTCGAGATA	TATCTCG	gwa	RASA2	chr3	141095925	141371197	rs6776003	141266493	3589	2212	1931	2019	2722	4395	6143	2404	1887	2552	1984	2322	5171	2488	1162	849	1506	1347
1910	sr1911	ACAAGCAATCCGCAGTTTAA	TTAAACT	gwa	RASA2	chr3	141095925	141371197	rs6776003	141266493	4391	2665	2177	1841	1382	1421	7647	3010	1710	2567	1516	1059	6170	2339	1082	726	899	555
1911	sr1912	TGTGAAATCGATCCTATTAA	TTAATAG	gwa	RASA2	chr3	141095925	141371197	rs6776003	141266493	3836	1669	576	354	282	221	6762	1968	786	567	476	388	5829	1589	343	137	129	77
1912	sr1913	AGATTGTTTCTGTACCATAA	TTATGGT	gwa	RASA2	chr3	141095925	141371197	rs6776003	141266493	4464	2206	1193	413	343	591	8303	2653	1434	718	552	352	7162	2329	736	275	328	220
1913	sr1914	TGCTTATGGTTGATCAGTTA	TAACTGA	gwa	RNF7	chr3	141347050	141505645			4932	3661	2006	1266	1292	808	8427	4083	2133	1415	810	571	7383	3495	1089	907	851	355
1914	sr1915	TCAGAAATTCTCTGCGATTA	TAATCGC	gwa	RNF7	chr3	141347050	141505645			6282	4081	3198	1967	2044	3327	11223	4579	2280	1670	915	1508	9445	4110	1454	655	647	595
1915	sr1916	CGACAAGATGTTCTCCCTCA	TGAGGGA	gwa	RNF7	chr3	141347050	141505645			3184	4439	3903	3718	3987	4595	4888	4838	3654	3311	2115	1787	6190	5027	2455	1954	2814	1465
1916	sr1917	CCTGTGGGTGAAACAGAACA	TGTTCTG	gwa	RNF7	chr3	141347050	141505645			2634	2525	1625	862	952	1852	3979	3176	1678	1274	668	1186	4342	3029	1215	624	872	657
1917	sr1918	ACAGCTTAGAAGTGCTATAA	TTATAGC	gwa	RNF7	chr3	141347050	141505645			6157	2338	1225	612	442	180	10945	3407	1188	876	445	204	9243	2783	586	272	137	164
1918	sr1919	GTCTTAGATGTCAAGCTGAA	TTCAGCT	gwa	RNF7	chr3	141347050	141505645			1701	2114	1631	1290	1157	1093	2752	2859	1669	1173	714	466	3097	2485	909	701	817	390
1919	sr1920	GTAATCCAGTGCCCTACAAA	TTTGTAG	gwa	RNF7	chr3	141347050	141505645			5097	1677	688	310	137	89	9057	2164	573	146	77	82	7703	1859	276	115	92	54
1920	sr1921	GAAATGACCATCACCTCGTT	AACGAGG	gwa	SLC51A	chr3	195833382	196000301	rs11717368	195834357	2185	1861	1427	726	584	531	3732	2695	875	462	362	367	4181	2526	602	215	339	242
1921	sr1922	TTGACCAAATGGGAAGCATT	AATGCTT	gwa	SLC51A	chr3	195833382	196000301	rs11717368	195834357	4570	2335	1867	1462	1761	2278	8247	2980	1647	2002	1327	1120	6946	2539	1106	864	1187	623
1922	sr1923	CAGAACATGGGAGCCAAATT	AATTTGG	gwa	SLC51A	chr3	195833382	196000301	rs11717368	195834357	5789	3501	2628	1271	1412	3177	10528	3877	2117	1467	690	1991	9283	3964	1089	486	607	566
1923	sr1924	CCCTTTCCAATACGCCTTCT	AGAAGGC	gwa	SLC51A	chr3	195833382	196000301	rs11717368	195834357	2646	3546	3516	3311	3957	3107	4273	4330	3129	3506	2532	1543	4804	3746	2179	1611	2014	1033
1924	sr1925	CTATGGATCAACACTTTCCT	AGGAAAG	gwa	SLC51A	chr3	195833382	196000301	rs11717368	195834357	3143	3615	3337	3490	4389	8102	5098	4331	2931	4046	2880	4349	5790	4370	2355	2108	3213	2400
1925	sr1926	GATGCTGTACTCATTAGAAT	ATTCTAA	gwa	SLC51A	chr3	195833382	196000301	rs11717368	195834357	5554	2938	2037	1499	1339	1328	9534	3611	1684	1005	528	509	8135	2985	1145	707	569	388
1926	sr1927	CCACAAGGTTGGGTATGAAA	TTTCATA	gwa	SLC51A	chr3	195833382	196000301	rs11717368	195834357	5174	2262	1283	729	536	540	8177	3066	1025	290	228	116	7701	2558	809	395	378	226
1927	sr1928	GAACTCTACCCAATCAGTTT	AAACTGA	gwa	TFDP2	chr3	141623269	141978386			3497	2209	2318	1661	2266	3307	6102	2732	1993	1488	1299	1522	5470	2341	892	1038	1511	899
1928	sr1929	CGAAGAGTTTATGATGCTTT	AAAGCAT	gwa	TFDP2	chr3	141623269	141978386			1436	1398	1005	733	905	1109	2125	1600	837	860	651	843	2401	1803	604	378	454	249
1929	sr1930	CACCAATTCAAATAACCATT	AATGGTT	gwa	TFDP2	chr3	141623269	141978386			5573	2850	1343	738	534	297	10683	3751	1668	1129	566	244	8423	2917	825	352	198	117
1930	sr1931	CTAATGGCAATGAACATAAT	ATTATGT	gwa	TFDP2	chr3	141623269	141978386			6305	3031	910	225	330	352	10986	3061	776	236	159	238	9176	2874	499	137	143	68
1931	sr1932	CCCTGTTCGTTCAATGATGA	TCATCAT	gwa	TFDP2	chr3	141623269	141978386			694	710	376	182	145	147	1121	1017	439	270	119	109	1378	790	207	119	67	24
1932	sr1933	TGATGACATAGAAGTACTAA	TTAGTAC	gwa	TFDP2	chr3	141623269	141978386			6478	2911	872	462	242	462	10962	3684	1518	487	227	301	9658	3442	661	211	169	142
1933	sr1934	GAGGCGGATAGAACGGATAA	TTATCCG	gwa	TFDP2	chr3	141623269	141978386			3857	1968	1594	1388	1541	1531	7553	2731	1411	1226	812	547	6488	2554	986	752	1076	587
1934	sr1935	CCCAGCAGTTTCTTTCTGTT	AACAGAA	gwa	TFRC	chr3	195736154	195918961	rs11717368	195834357	2044	2523	2442	1857	1788	2777	3355	2929	2054	2031	1516	1661	3873	2741	1239	795	1115	806
1935	sr1936	CCCAACAGATACTGGAAGTT	AACTTCC	gwa	TFRC	chr3	195736154	195918961	rs11717368	195834357	4287	2521	1959	1591	1758	2744	7103	2875	1696	1644	1580	2187	6407	2508	785	684	1311	852
1936	sr1937	GCCAGCTTTACTGGAGAACT	AGTTCTC	gwa	TFRC	chr3	195736154	195918961	rs11717368	195834357	2286	1140	270	83	130	90	3917	1806	268	141	38	57	4458	1309	118	41	72	26
1937	sr1938	GCTGGTCAGTTCGTGATTAA	TTAATCA	gwa	TFRC	chr3	195736154	195918961	rs11717368	195834357	2974	1930	1431	1096	1772	1050	5430	2016	1394	1129	815	435	4666	2180	815	629	707	354
1938	sr1939	CGTGAATTTAAACTCAGCAA	TTGCTGA	gwa	TFRC	chr3	195736154	195918961	rs11717368	195834357	2580	3444	3113	1731	1770	3685	4456	4433	2761	1630	985	1768	4834	4819	2165	858	1066	940
1939	sr1940	GTACTTGAAACTATTGCATT	AATGCAA	gwa	THRB	chr3	24118644	24646313	rs9310736	24350811	5863	2699	1101	492	386	248	10913	3568	1391	790	403	249	8912	3168	617	417	438	173
1940	sr1941	CCCTTTGTTCTTGGAAGTGT	ACACTTC	gwa	THRB	chr3	24118644	24646313	rs9310736	24350811	1571	1803	1226	835	847	1238	2612	2083	1393	1067	841	706	2595	1911	628	360	550	270
1941	sr1942	GACAAGCACCAATAGTCAAT	ATTGACT	gwa	THRB	chr3	24118644	24646313	rs9310736	24350811	4559	2536	1825	532	431	338	8732	3367	1416	494	431	251	7912	2718	885	403	431	263
1942	sr1943	GTGCCAGGAATGTCGCTTTA	TAAAGCG	gwa	THRB	chr3	24118644	24646313	rs9310736	24350811	4437	3232	2460	1712	1463	1263	8068	3976	2863	2255	1376	911	7115	3437	1238	500	695	291
1943	sr1944	CCACTTGGACTAGCTCAATA	TATTGAG	gwa	THRB	chr3	24118644	24646313	rs9310736	24350811	2379	1867	844	410	325	445	3640	2325	828	469	243	339	3917	1983	440	190	238	149
1944	sr1945	CCATCCTATTCCTGTAAATA	TATTTAC	gwa	THRB	chr3	24118644	24646313	rs9310736	24350811	1634	2073	1428	776	822	1221	2843	2224	975	448	271	483	3069	1902	333	200	207	164
1945	sr1946	GCCTGTGTTGAGAGAATAGA	TCTATTC	gwa	THRB	chr3	24118644	24646313	rs9310736	24350811	6184	3428	2393	1583	3098	6311	10391	3891	1696	2453	2502	2447	9255	3273	1098	1054	2816	2152
1946	sr1947	GCTGGTATTATCCTTATCAT	ATGATAA	gwa	XRN1	chr3	141985448	142276853	rs13061823	142120786	656	908	697	580	649	764	1114	984	696	727	491	531	1317	915	446	334	448	267
1947	sr1948	CCCAATCTTGATGCTTTAAT	ATTAAAG	gwa	XRN1	chr3	141985448	142276853	rs13061823	142120786	3463	4270	2902	1810	1613	2194	5717	5005	2340	1374	663	1017	6558	4774	1370	563	826	423
1948	sr1949	GTTACTCACAGGTCGTAAAT	ATTTACG	gwa	XRN1	chr3	141985448	142276853	rs13061823	142120786	5495	3873	2365	1445	1471	1789	9688	3901	2362	1442	1030	732	8532	3310	1238	491	796	403
1949	sr1950	CCGATGTACTATTTGAAGTA	TACTTCA	gwa	XRN1	chr3	141985448	142276853	rs13061823	142120786	2459	3441	3082	2167	2457	3318	3770	3932	2133	1958	1181	1520	4653	3807	1436	1031	1284	749
1950	sr1951	CCAGCCAGATTCTTCCAACA	TGTTGGA	gwa	XRN1	chr3	141985448	142276853	rs13061823	142120786	2809	4417	3331	1486	1442	3200	4369	4303	3007	1679	748	2262	5001	4793	1634	449	670	652
1951	sr1952	CGATGTTGTACAAGGTATAA	TTATACC	gwa	XRN1	chr3	141985448	142276853	rs13061823	142120786	3943	2487	1649	2315	2637	1995	6631	2987	1864	2845	1802	913	6064	2747	989	546	877	419
1952	sr1953	ACACTATCATTGAGGAATAA	TTATTCC	gwa	XRN1	chr3	141985448	142276853	rs13061823	142120786	10689	5993	4033	4343	4922	3717	18351	6919	5077	5287	3756	2568	15533	6352	3323	4178	6247	2814
1953	sr1954	ATCACGAGCAGAGGCATATT	AATATGC	gwa	ZBTB38	chr3	140933054	141208632	rs6776003	141266493	5893	1510	283	105	59	78	9979	2044	425	94	50	49	8496	1656	151	52	134	26
1954	sr1955	AGCATTATAAGCTGGTAATT	AATTACC	gwa	ZBTB38	chr3	140933054	141208632	rs6776003	141266493	6741	2639	1062	487	620	801	11754	3076	731	378	211	306	9497	2307	375	408	411	214
1955	sr1956	ATACGGGAGAAAGACGATAT	ATATCGT	gwa	ZBTB38	chr3	140933054	141208632	rs6776003	141266493	4746	1954	1680	1293	1301	1392	8497	2561	1050	898	406	566	6873	2300	572	331	308	289
1956	sr1957	GTATCCAACTTAGAGGTTAA	TTAACCT	gwa	ZBTB38	chr3	140933054	141208632	rs6776003	141266493	6162	3423	1328	1083	934	731	10529	3650	1265	740	353	245	9309	3399	1269	442	589	242
1957	sr1958	CCTAGTGTCTATCCGTATAA	TTATACG	gwa	ZBTB38	chr3	140933054	141208632	rs6776003	141266493	5992	2566	1350	915	821	890	10382	3113	1074	916	532	483	9005	2539	933	624	608	513
1958	sr1959	GTTATCACAGGCTCCCTCTT	AAGAGGG	gwa	ZDHHC19	chr3	195884322	196048300			3498	3399	2418	1550	990	403	5270	4348	2686	1513	767	202	5883	3854	1456	655	479	141
1959	sr1960	CTTACCTTCTTCAGTCTTGT	ACAAGAC	gwa	ZDHHC19	chr3	195884322	196048300			4272	4754	2647	1064	644	477	6601	6194	2633	1299	673	324	7706	5392	1619	720	580	411
1960	sr1961	CCCTCTTTGTCCTTACCTTC	GAAGGTA	gwa	ZDHHC19	chr3	195884322	196048300			4383	5102	2191	692	568	457	6655	6801	2515	975	387	282	7701	6290	1651	590	531	152
1961	sr1962	CCTTTCCTGTTATCACAGGC	GCCTGTG	gwa	ZDHHC19	chr3	195884322	196048300			253	385	255	211	225	333	439	478	228	204	118	268	474	340	150	98	269	130
1962	sr1963	CTGGCATCTTACATCAAGGC	GCCTTGA	gwa	ZDHHC19	chr3	195884322	196048300			693	868	640	249	254	186	1146	1314	654	286	119	163	1427	1093	398	162	154	116
1963	sr1964	CAAGTGGGTCAATAACTGCA	TGCAGTT	gwa	ZDHHC19	chr3	195884322	196048300			4282	4395	2121	847	898	827	6586	6143	2127	1239	709	479	7926	5526	1308	447	472	382
1964	sr1965	CCAGCAACTGGTATTTAACA	TGTTAAA	gwa	ZDHHC19	chr3	195884322	196048300			3995	6338	6141	5503	7963	17786	6337	7376	5425	6507	5060	12521	7455	7119	2946	2131	4140	4086
1965	sr1966	CGCGAGACTTCTGGCAATTT	AAATTGC	gwa	ANXA5	chr4	122549151	122728147	rs13152701	122751061	1244	973	442	212	234	124	1971	1594	463	224	144	113	2513	1399	271	46	74	71
1966	sr1967	GCCATCAAACAAGTTTATGA	TCATAAA	gwa	ANXA5	chr4	122549151	122728147	rs13152701	122751061	2391	1840	1193	717	940	1191	4301	2491	1686	1730	905	1118	4067	1557	650	958	1038	523
1967	sr1968	GCTGGAATTGATGAAGCTCA	TGAGCTT	gwa	ANXA5	chr4	122549151	122728147	rs13152701	122751061	1327	1503	1145	1004	1023	899	2101	2045	1169	1029	581	292	2504	1819	598	473	706	261
1968	sr1969	CCATGATTAAGGGAGATACA	TGTATCT	gwa	ANXA5	chr4	122549151	122728147	rs13152701	122751061	2044	2726	1230	305	268	566	3390	3038	909	297	134	305	3906	2976	371	58	55	81
1969	sr1970	GCATCCTGACTCTGTTGACA	TGTCAAC	gwa	ANXA5	chr4	122549151	122728147	rs13152701	122751061	1560	2285	2106	1377	1700	2787	2564	3000	1935	1837	1089	1866	3129	2439	1056	515	645	496
1970	sr1971	GCAGCAGTGTTCAAGACTTT	AAAGTCT	gwa	BBS7	chr4	122705483	122901652	rs13152701	122751061	1456	1697	1361	734	602	1227	2434	2151	1322	777	365	777	2879	2379	1021	381	339	310
1971	sr1972	GCAGGAGAATGTGTGACATT	AATGTCA	gwa	BBS7	chr4	122705483	122901652	rs13152701	122751061	2640	4025	1599	346	431	384	4397	4400	1018	280	94	211	5083	4433	700	141	94	85
1972	sr1973	ACGGAATGAGTTGGAACATT	AATGTTC	gwa	BBS7	chr4	122705483	122901652	rs13152701	122751061	8198	3638	1652	1783	1758	2483	14044	4648	1502	891	435	514	12218	4102	877	511	703	399
1973	sr1974	GAACTCAAGATTCGCTCAAT	ATTGAGC	gwa	BBS7	chr4	122705483	122901652	rs13152701	122751061	13919	6842	3708	2004	2153	2304	26461	8613	3099	1470	1059	804	21711	6848	1771	995	923	438
1974	sr1975	CAGTACCTTCCTTTGGTATA	TATACCA	gwa	BBS7	chr4	122705483	122901652	rs13152701	122751061	7727	4899	2881	1647	1802	2361	13558	5392	2511	1696	1126	864	11715	4882	1548	976	1166	624
1975	sr1976	CCTCAACATATCATACGAGA	TCTCGTA	gwa	BBS7	chr4	122705483	122901652	rs13152701	122751061	2465	3450	2802	2123	2265	2432	4004	3962	2545	2483	1681	1398	4638	3871	1345	1019	1464	811
1976	sr1977	ATGAATCAGTTGACAACAAA	TTTGTTG	gwa	BBS7	chr4	122705483	122901652	rs13152701	122751061	10605	5728	3282	3103	3754	4615	18794	6300	2661	2587	1599	2088	16467	5444	1608	1106	1491	1199
1977	sr1978	CAGACTACCATGAGGATATT	AATATCC	gwa	CCNA2	chr4	122697598	122855088	rs13152701	122751061	6769	3955	2790	2435	3786	3854	11388	4954	3010	3201	2538	3028	9597	4414	1488	1370	3056	1456
1978	sr1979	TCCTAAGCAACTGGATCAAT	ATTGATC	gwa	CCNA2	chr4	122697598	122855088	rs13152701	122751061	6681	3592	2132	1380	2168	3492	11603	3864	1704	1194	717	1436	9810	3783	896	700	1592	1109
1979	sr1980	CCTTAGGGAAATGGAGGTTA	TAACCTC	gwa	CCNA2	chr4	122697598	122855088	rs13152701	122751061	2264	2944	2858	2541	3243	3942	3825	3502	2596	3440	2539	2510	4291	3420	1463	1428	2737	1571
1980	sr1981	ATATACCCTGGAAAGTCTTA	TAAGACT	gwa	CCNA2	chr4	122697598	122855088	rs13152701	122751061	5143	2191	1256	636	446	663	8529	2820	993	566	305	332	7233	2106	516	459	500	312
1981	sr1982	CCTCTTGATTATCCAATGGA	TCCATTG	gwa	CCNA2	chr4	122697598	122855088	rs13152701	122751061	5912	9441	7434	5467	6130	9237	9870	10132	7375	6503	4604	6176	11200	9887	4431	2478	3220	2585
1982	sr1983	CAACCCACCAGAGACACTAA	TTAGTGT	gwa	CCNA2	chr4	122697598	122855088	rs13152701	122751061	4368	2427	1202	1078	1376	2007	7815	2517	914	661	459	982	6687	1947	518	221	462	437
1983	sr1984	GCCTGAATCATTAATACGAA	TTCGTAT	gwa	CCNA2	chr4	122697598	122855088	rs13152701	122751061	839	1255	909	392	429	420	1404	1610	705	291	209	269	1562	1411	409	160	207	91
1984	sr1985	CGTGTAGACCTACATTTATT	AATAAAT	gwa	EXOSC9	chr4	122612471	122778176	rs13152701	122751061	4881	3081	1771	768	637	1127	8455	3692	1284	643	290	439	7637	3133	880	392	250	153
1985	sr1986	GCTATCATTCTTGATGGTAT	ATACCAT	gwa	EXOSC9	chr4	122612471	122778176	rs13152701	122751061	3713	4609	3193	1893	2089	3385	6312	5435	3218	2216	1162	1955	6655	4886	1722	733	937	678
1986	sr1987	GCTCCCATAATACTCTCAGA	TCTGAGA	gwa	EXOSC9	chr4	122612471	122778176	rs13152701	122751061	2090	1707	649	208	109	153	3178	2252	560	226	64	97	3694	1949	300	132	117	40
1987	sr1988	GCAGAGTCTATAGCAAATCA	TGATTTG	gwa	EXOSC9	chr4	122612471	122778176	rs13152701	122751061	4244	2802	1445	696	609	647	7552	2902	899	306	195	244	6798	2248	341	154	193	60
1988	sr1989	GCTGGTGATTGCCATGAACA	TGTTCAT	gwa	EXOSC9	chr4	122612471	122778176	rs13152701	122751061	5268	1655	392	84	24	93	9182	2723	362	40	23	15	7938	2141	155	25	43	15
1989	sr1990	CAACTGCTTATGGCTTAATT	AATTAAG	gwa	KIT	chr4	55414094	55646881	rs218238		4939	2446	585	158	198	274	8090	3921	451	160	124	56	8735	2964	343	80	92	109
1990	sr1991	CCTTTGTGTTTCTATTGACT	AGTCAAT	gwa	KIT	chr4	55414094	55646881	rs218238		805	698	292	139	133	206	1291	914	294	133	65	122	1548	813	219	29	92	65
1991	sr1992	ACCATTCTGTGCGGATCAAT	ATTGATC	gwa	KIT	chr4	55414094	55646881	rs218238		5842	2613	1012	404	311	480	9866	2866	1099	552	217	201	8585	2973	521	119	125	118
1992	sr1993	TATCAGTTCAGCGAGAGTTA	TAACTCT	gwa	KIT	chr4	55414094	55646881	rs218238		4255	1745	1153	786	1008	2247	7646	2517	1127	1158	892	1930	6286	2248	766	378	507	542
1993	sr1994	GACCCAGAAGTGACCAATTA	TAATTGG	gwa	KIT	chr4	55414094	55646881	rs218238		2450	2649	1351	518	502	487	4229	3491	1064	367	185	263	4902	3330	817	356	411	224
1994	sr1995	AGTAGATTAAGAGCCATATA	TATATGG	gwa	KIT	chr4	55414094	55646881	rs218238		5907	755	187	51	2	9	9691	1513	75	15	0	3	8236	895	36	28	46	6
1995	sr1996	ACTTCATCTAACGAGATTAA	TTAATCT	gwa	KIT	chr4	55414094	55646881	rs218238		3603	1685	927	331	291	388	6252	2205	825	383	242	219	5352	1972	534	300	384	320
1996	sr1997	GCACACGGAGCTATGTTATT	AATAACA	gwa	PDGFRA	chr4	54985263	55204412			1645	1096	1025	736	707	629	2833	1230	772	837	558	270	2575	1033	420	259	534	214
1997	sr1998	CCCTCTGAAATAATGGGATT	AATCCCA	gwa	PDGFRA	chr4	54985263	55204412			2539	3179	2609	2635	2935	3662	4279	3495	2393	2235	1352	1442	4530	3319	1604	1132	1567	1060
1998	sr1999	CGGTGAAAGACAGTGGAGAT	ATCTCCA	gwa	PDGFRA	chr4	54985263	55204412			1611	1768	1431	1292	1807	2990	2589	2388	1477	1819	1590	2134	2694	2144	875	781	1480	994
[truncated: 804 more rows]
