# Supplementary material for: Gene-centric functional dissection of human genetic variation uncovers regulators of hematopoiesis
Source: eLife. 2019 May 9;8:e44080. doi: 10.7554/eLife.44080 (PMC6534380; doi:10.7554/eLife.44080)
Supplement: Figure 3—source data 1. [file elife-44080-fig3-data1.xlsx]

## Sheet: Sheet1
	gene	intercept	betaDur	pval	qval	type	snp
0	ABCF1	0.352097	-0.0515403	0.363531	0.306232	gwa	rs2097775
1	ABO	0.349261	-0.0252727	0.462122	0.353532	gwa	rs579459
2	ACAD10	0.123335	-0.0624935	0.354127	0.305168	gwa	rs3184504
3	ACADS	0.0413355	-0.0864873	0.109041	0.150501	gwa	rs3829290
4	ACD	0.403892	0.0437727	0.293867	0.267592	gwa	rs2271294
5	ACOXL	0.218972	0.0128135	0.711005	0.451267	gwa	rs10207392
6	ACSBG1	0.39824	0.00526068	0.868788	0.499269	gwa	rs2867932
7	ACTL6B	0.379356	-0.0629695	0.253149	0.247553	gwa	rs2075672
8	AIP	0.129198	-0.0315477	0.487908	0.360981	gwa	rs2302264
9	AK3	-0.0255084	-0.109798	0.0564751	0.10642	gwa	rs2236496
10	AKAP10	-0.036065	0.021158	0.780036	0.469451	gwa	rs888424
11	AKIP1	-0.00438923	-0.086011	0.109571	0.150501	gwa	rs11042125
12	ALAS2	0.412702	-0.152047	2.08596e-05	0.000223412	ery
13	ALDH1A2	-0.0523179	-0.118157	0.287633	0.264054	gwa	rs1532085
14	ALOX5	0.148945	-0.0649054	0.043196	0.0959151	gwa	rs901683
15	AMH	0.0326463	0.0687262	0.237781	0.238753	gwa	rs2159213
16	ANK1	0.253057	-0.117947	0.0485986	0.0986682	gwa	rs4737009
17	ANKRD27	0.0314521	-0.186596	1.56944e-11	3.92212e-10	gwa	rs3892630
18	ANXA5	0.298103	-0.0359695	0.51436	0.3661	gwa	rs13152701
19	AP3D1	0.0328758	-0.0820983	0.0869743	0.133986	gwa	rs2159213
20	APOPT1	0.00206076	-0.155396	0.00115966	0.00686386	gwa	rs17616316
21	APRT	0.350544	0.0858945	0.0347114	0.0877206	gwa	rs10445033
22	AQP9	0.317467	0.0146965	0.824393	0.486664	gwa	rs1532085
23	ARCN1	-0.241655	-0.416671	0.000228585	0.00155795	ess
24	ARHGAP27	0.0998814	-0.163997	0.0660948	0.114352	gwa	rs12150672
25	ARHGEF17	0.303973	-0.000445748	0.990158	0.536877	gwa	rs7125949
26	ARL17A	0.477764	-0.0724167	0.104224	0.14931	gwa	rs12150672
27	ARL5C	-0.100727	-0.188833	3.49576e-07	5.61609e-06	gwa	rs8182252
28	ASB16	0.186316	-0.000485011	0.990011	0.536877	gwa	rs2269906
29	ASCL3	0.300012	0.0121409	0.720962	0.451687	gwa	rs11042125
30	ATP1B3	0.120852	-0.116452	0.0614022	0.110024	gwa	rs6776003
31	ATP2B4	0.0256138	-0.143218	0.00431882	0.0175895	gwa	rs7551442
32	ATP5A1	0.216012	-0.0451253	0.467491	0.354027	gwa	rs4890633
33	ATP5O	0.280057	-0.0538097	0.407874	0.326467	gwa	rs2032314
34	ATR	0.190561	-0.0709081	0.484783	0.359853	gwa	rs13061823
35	ATXN1	0.259405	-0.0387322	0.530679	0.371832	gwa	rs6914805
36	ATXN2	-0.0185672	-0.022344	0.703046	0.449222	gwa	rs3184504
37	ATXN7L3	0.0107192	-0.154273	4.1776e-07	6.26406e-06	gwa	rs2269906
38	BAG5	0.196643	-0.0788636	0.0841565	0.133297	gwa	rs17616316
39	BBS7	0.0692455	-0.0686286	0.0989336	0.14356	gwa	rs13152701
40	BCL11A	0.194881	-0.0261024	0.502195	0.364414	gwa	rs243070
41	BCL2L11	-0.16394	0.0482983	0.119875	0.161448	gwa	rs10207392
42	BMP7	0.0446555	-0.0676824	0.266371	0.258237	gwa	rs737092
43	BMP8A	0.103682	-0.0763808	0.282111	0.260046	gwa	rs3916164
44	BPIFC	0.229825	-0.0435225	0.204736	0.220327	gwa	rs5749446
45	BRAP	0.0303841	-0.0228999	0.547811	0.379112	gwa	rs3184504
46	BYSL	0.0880535	-0.110835	0.188163	0.209718	gwa	rs9349204
47	C11orf16	0.344535	-0.0303435	0.596344	0.400379	gwa	rs11042125
48	C16orf86	-0.141623	-0.215054	0.00312097	0.0146241	gwa	rs2271294
49	C18orf25	0.159221	-0.014562	0.806854	0.48009	gwa	rs4890633
50	C6orf118	0.209613	-0.102182	0.281578	0.260046	gwa	rs736661
51	C6orf223	0.324912	0.0291906	0.667397	0.433838	gwa	rs9369427
52	CABP1	0.215868	0.00502435	0.947964	0.527753	gwa	rs3829290
53	CABP2	0.409527	0.0263187	0.569078	0.389617	gwa	rs2302264
54	CABP4	0.0174584	0.0278637	0.357824	0.306173	gwa	rs2302264
55	CACNA1C	0.296395	0.00404782	0.93191	0.520931	gwa	rs7312105
56	CACNB1	0.0483442	-0.00929768	0.715284	0.451267	gwa	rs8182252
57	CALR	0.230846	-0.0462007	0.512506	0.3661	gwa	rs741702
58	CARNS1	-0.106582	-0.163944	0.000258967	0.00171311	gwa	rs2302264
59	CBFA2T3	0.353708	-0.121578	0.0137382	0.0417558	gwa	rs10445033
60	CCDC116	0.382423	-0.0412352	0.516876	0.36673	gwa	rs5754217
61	CCDC27	0.376595	0.00429415	0.91865	0.515969	gwa	rs1175550
62	CCNA2	-0.0294065	0.0243904	0.594424	0.400379	gwa	rs13152701
63	CCND2	0.11706	-0.023572	0.738845	0.455282	gwa	rs10849023
64	CCND3	-0.247993	-0.189148	1.43061e-05	0.000160883	gwa	rs9349204
65	CD164	0.346266	-0.0849197	0.275903	0.259644	gwa	rs1008084
66	CDAN1	0.208022	0.0162435	0.801166	0.47797	ery
67	CDC27	0.0871309	-0.133343	0.13417	0.168247	gwa	rs12150672
68	CDK12	-0.142488	-0.044399	0.199511	0.21715	gwa	rs8182252
69	CDK2AP2	0.0360207	-0.0735171	0.432636	0.341427	gwa	rs2302264
70	CDT1	-0.174114	-0.133493	0.0735373	0.122516	gwa	rs10445033
71	CENPT	0.286741	-0.0775307	0.397915	0.321933	gwa	rs2271294
72	CEP104	0.0255137	-0.209105	0.00410254	0.0174099	gwa	rs1175550
73	CEP89	0.450893	0.0002371	0.996633	0.538793	gwa	rs3892630
74	CHAF1A	-0.0322517	-0.179271	0.0160813	0.0463709	gwa	rs732716
75	CHRNB3	-0.100931	-0.125561	4.49757e-05	0.000374657	gwa	rs6987853
76	CHURC1	0.287189	-0.0749987	0.275854	0.259644	gwa	rs7155454
77	CITED2	0.125168	-0.0819617	0.0974586	0.143083	gwa	rs590856
78	CKB	-0.0482296	-0.0244967	0.619151	0.412002	gwa	rs17616316
79	CLCF1	0.490549	0.0298751	0.387011	0.31786	gwa	rs2302264
80	clonetechGfp	0.308534	0.0144548	0.228263	0.232859	neg
81	CMPK1	0.170288	-0.0501005	0.247879	0.245603	gwa	rs741959
82	CORO1B	-0.0752528	-0.0656324	0.309858	0.277658	gwa	rs2302264
83	COX5A	0.311282	-0.0192202	0.782524	0.469451	gwa	rs8028632
84	CRABP1	0.169458	-0.0264269	0.456046	0.353263	gwa	rs2867932
85	CRHR1	0.140062	-0.0537179	0.431076	0.341394	gwa	rs12150672
86	CSF2RB	0.0408083	-0.213384	0.00660141	0.0239325	gwa	rs855791
87	CTCF	-0.127205	-0.104339	0.0921315	0.138145	gwa	rs2271294
88	CTRL	0.294233	-0.178877	0.000101114	0.00078421	gwa	rs2271294
89	DAND5	0.101778	-0.0558995	0.471083	0.354812	gwa	rs741702
90	DDC	0.076003	-0.0539652	0.347792	0.300861	gwa	rs12718598
91	DDX28	0.0444573	-0.0850252	0.358896	0.306173	gwa	rs2271294
92	DENND4A	0.319294	-0.0526722	0.476482	0.357191	gwa	rs2572207
93	DFFB	0.0835151	-0.112606	0.00324486	0.0148943	gwa	rs1175550
94	DHRS13	0.201279	-0.0432765	0.0361031	0.0902239	gwa	rs2070265
95	DNAH17	0.403596	-0.00967033	0.893938	0.510307	gwa	rs4969184
96	DNAJA4	0.0226967	-0.0640949	0.384686	0.31786	gwa	rs2867932
97	DNASE2	-0.0628484	-0.0459981	0.0600893	0.109518	gwa	rs741702
98	DONSON	-0.0615462	-0.18345	0.021178	0.0595407	gwa	rs2032314
99	DOT1L	0.120601	0.061021	0.0731845	0.122516	gwa	rs2159213
100	DPEP2	0.214186	-0.00859766	0.865071	0.499269	gwa	rs2271294
101	DPEP3	0.477896	-0.00653066	0.843292	0.495221	gwa	rs2271294
102	DPP8	0.0841592	0.00390637	0.909586	0.512733	gwa	rs2572207
103	DSTYK	0.0507381	-0.0866183	0.0979687	0.143083	gwa	rs9660992
104	DUS2	0.178598	-0.139828	0.00362726	0.0157839	gwa	rs2271294
105	EDC4	0.504293	-0.0520482	0.361278	0.306232	gwa	rs2271294
106	EIF2S2	-0.167928	-0.310534	0.0147976	0.0443761	ess
107	EIF5	0.146121	0.0650802	0.133803	0.168247	gwa	rs17616316
108	EIF5B	-0.181985	-0.540286	5.0081e-32	2.2528e-30	ess
109	ENKD1	-0.0248583	0.0284707	0.416088	0.330688	gwa	rs2271294
110	EPO	0.156221	-0.0127734	0.735028	0.454953	gwa	rs2075672
111	EPOR	0.100108	-0.348825	8.75215e-06	0.000103605	ery
112	ERAL1	0.337282	0.0151466	0.728891	0.454262	gwa	rs2070265
113	ERBB2	0.0489641	-0.225434	6.75756e-05	0.000542815	gwa	rs8182252
114	ESRP2	0.419707	-0.055707	0.157364	0.188264	gwa	rs2271294
115	EXOSC9	0.0893349	-0.218518	0.00956596	0.0311817	gwa	rs13152701
116	FAM109A	0.236825	-0.106006	0.0567783	0.10642	gwa	rs3184504
117	FAM168A	-0.128363	-0.033939	0.386491	0.31786	gwa	rs7125949
118	FAM219B	0.430465	-0.0431659	0.273711	0.259644	gwa	rs8028632
119	FAM222B	0.251467	-0.0876366	0.00253628	0.0125958	gwa	rs2070265
120	FARSA	0.162914	-0.0683943	0.240818	0.240728	gwa	rs741702
121	FBXL20	-0.0322563	-0.189856	0.00681002	0.0239325	gwa	rs8182252
122	FBXO22	0.180765	-0.0447514	0.223967	0.232137	gwa	rs11072566
123	FBXO24	0.0884053	-0.0661755	0.302104	0.271792	gwa	rs2075672
124	FBXO7	0.169981	-0.0386196	0.570371	0.389617	gwa	rs5749446
125	FGF23	0.198537	-0.0374142	0.181385	0.203981	gwa	rs10849023
126	FIGNL1	0.0456418	-0.0395677	0.471682	0.354812	gwa	rs12718598
127	FLOT2	-0.0506711	-0.0444139	0.573197	0.389617	gwa	rs2070265
128	FNTB	0.315278	-0.0313493	0.514043	0.3661	gwa	rs7155454
129	FRS3	0.179933	0.00732604	0.856396	0.497718	gwa	rs9349204
130	FSD1	0.401995	-0.0536369	0.502269	0.364414	gwa	rs732716
131	GADD45GIP1	-0.129437	-0.0863486	0.079615	0.128825	gwa	rs741702
132	GALNS	0.188642	-0.0518496	0.465312	0.353942	gwa	rs10445033
133	GATA1	0.00502811	-0.333842	0.000727633	0.00467589	ery
134	GBGT1	0.264023	-0.135181	0.0406823	0.0944681	gwa	rs579459
135	GCDH	-0.0790174	-0.131665	0.0380118	0.0929288	gwa	rs741702
136	GFOD2	0.0345604	-0.165638	0.107951	0.150501	gwa	rs2271294
137	GIGYF1	0.139498	-0.0443859	0.478021	0.357191	gwa	rs2075672
138	GK5	0.083115	-0.165937	0.0650824	0.113473	gwa	rs13061823
139	GMPR	0.412707	-0.03749	0.509613	0.3661	gwa	rs6914805
140	GNB2	0.191215	-0.00595529	0.90539	0.512733	gwa	rs2075672
141	GOSR2	0.0509345	-0.111531	0.0893031	0.135194	gwa	rs12150672
142	GOT1	-0.0303186	0.0049635	0.896738	0.510609	gwa	rs11190134
143	GPR152	0.189028	-0.0763452	0.00422432	0.0175895	gwa	rs2302264
144	GPX2	0.198718	-0.0413184	0.252274	0.247553	gwa	rs7155454
145	GPX5	0.0840778	-0.110966	0.176206	0.199154	gwa	rs13219787
146	GPX6	0.34943	-0.0863944	0.151657	0.184378	gwa	rs13219787
147	GRK7	0.291409	0.0448497	0.346207	0.300861	gwa	rs6776003
148	GRN	0.258813	-0.146556	0.0704436	0.119422	gwa	rs2269906
149	GSTP1	-0.0391873	-0.104863	0.0492195	0.0987786	gwa	rs2302264
150	HAUS1	-0.154302	-0.113101	0.198464	0.21715	gwa	rs4890633
151	HBS1L	0.279439	7.10925e-05	0.998936	0.538793	gwa	rs9389269
152	HDAC5	0.0685742	-0.0857573	0.128674	0.168058	gwa	rs2269906
153	HDGFRP2	0.0992676	0.111511	0.0505231	0.0991179	gwa	rs732716
154	HEYL	0.176165	0.0137853	0.820204	0.486145	gwa	rs3916164
155	HFE	-0.018936	-0.054368	0.207043	0.221748	gwa	rs1408272
156	HK1	0.301544	0.0437983	0.133455	0.168247	gwa	rs10159477
157	IGDCC3	0.313952	-0.00254678	0.969209	0.53429	gwa	rs2572207
158	IGDCC4	0.189874	0.00582572	0.919916	0.515969	gwa	rs2572207
159	IKZF1	-0.187603	0.0161278	0.731122	0.454262	gwa	rs12718598
160	IL2RB	0.344095	-0.102967	0.0867039	0.133986	gwa	rs855791
161	IZUMO4	0.400836	-0.0528935	0.297726	0.26972	gwa	rs2159213
162	KANSL1	0.117214	-0.0468087	0.51118	0.3661	gwa	rs12150672
163	KCTD17	0.298594	-0.0648	0.189736	0.209957	gwa	rs855791
164	KIAA0100	0.293093	-0.0464624	0.450621	0.350698	gwa	rs2070265
165	KIT	-0.176712	-0.22403	0.00543386	0.0210717	gwa	rs218238
166	KITLG	0.435911	-0.0800619	0.359378	0.306173	gwa	rs11104870
167	KLC1	-0.16611	-0.0829304	0.0786807	0.128376	gwa	rs17616316
168	KLF1	0.134387	-0.0905824	0.14876	0.181839	gwa	rs741702
169	lacZ	0.422438	0.0386281	0.0388642	0.093991	neg
170	LAX1	0.386511	-0.0116975	0.821352	0.486145	gwa	rs7551442
171	LCAT	0.369226	-0.0190984	0.362718	0.306232	gwa	rs2271294
172	LIPC	0.486927	-0.068701	0.396869	0.321933	gwa	rs1532085
173	LRCH4	0.118042	-0.0762501	0.275054	0.259644	gwa	rs2075672
174	LRRC37A	0.354743	-0.0848669	0.121183	0.162237	gwa	rs12150672
175	LRRC37A2	0.0448263	-0.00902207	0.853055	0.497061	gwa	rs12150672
176	LRRC47	0.349884	-0.0177133	0.623651	0.413773	gwa	rs1175550
177	LYL1	0.125984	-0.0227931	0.538756	0.376271	gwa	rs741702
178	MAPK1	0.320888	-0.0615626	0.298602	0.26972	gwa	rs5754217
179	MAPT	0.224791	-0.039507	0.342125	0.300583	gwa	rs12150672
180	2018-03-08	0.166437	-0.0795122	0.36665	0.307706	gwa	rs901683
181	MARK3	0.0635499	-0.135038	0.0178795	0.0509037	gwa	rs17616316
182	MAST1	-0.091857	-0.108444	0.00803495	0.0273816	gwa	rs741702
183	MAX	-0.0416479	-0.201574	0.00726896	0.0251523	gwa	rs7155454
184	MED1	0.332094	0.105844	4.22456e-05	0.000374657	gwa	rs8182252
185	MED20	-0.0104508	-0.0893933	0.00258739	0.0125958	gwa	rs9349204
186	MED22	0.299009	-0.0830333	0.275338	0.259644	gwa	rs579459
187	MKNK2	0.278652	-0.0448887	0.493044	0.362397	gwa	rs2159213
188	MLEC	0.060852	-0.0659762	0.512576	0.3661	gwa	rs3829290
189	MOB3A	0.0121853	-0.102658	0.130925	0.168058	gwa	rs2159213
190	MOSPD3	0.0275628	-0.2234	0.00671062	0.0239325	gwa	rs2075672
191	MPND	-0.0348218	-0.229127	0.00161823	0.00907346	gwa	rs732716
192	MPST	0.219296	-0.0639894	0.498267	0.364414	gwa	rs855791
193	MRPS6	-0.304341	-0.185822	0.0439193	0.0959151	gwa	rs2032314
194	MTOR	0.0711665	-0.122822	0.0222531	0.0617909	ess
195	MVD	-0.113386	-0.0969747	0.200818	0.21715	gwa	rs10445033
196	MYB	0.194125	-0.213372	0.00364921	0.0157839	gwa	rs9389269
197	NCAPH2	-0.0936496	-0.1582	0.0414404	0.0951082	gwa	rs140522
198	NEK8	0.394901	-0.0508347	0.0787671	0.128376	gwa	rs2070265
199	NEUROD2	0.0343237	-0.105927	0.101889	0.146901	gwa	rs8182252
200	NFATC3	0.0148475	-0.191644	0.000205662	0.00144552	gwa	rs2271294
201	NFIX	0.0521146	-0.00247099	0.957159	0.530247	gwa	rs741702
202	NKAPL	0.350823	0.0796742	0.0438355	0.0959151	gwa	rs13219787
203	NKX2-3	0.206285	-0.0683805	0.331401	0.292303	gwa	rs11190134
204	NKX6-3	0.284844	-0.0940044	0.141984	0.176433	gwa	rs4737009
205	NR5A2	-0.0414041	0.000814478	0.99061	0.536877	gwa	rs7529925
206	NRG4	0.181893	-0.105843	0.171232	0.196494	gwa	rs11072566
207	NRIP3	0.1426	-0.132913	0.0882304	0.134996	gwa	rs11042125
208	NRN1L	0.0110805	0.0389057	0.445709	0.348778	gwa	rs2271294
209	NSF	-0.0831651	-0.211974	0.0102164	0.0323637	gwa	rs12150672
210	NT5C1A	0.153492	-0.19108	0.054103	0.104005	gwa	rs3916164
211	NUAK2	0.0967294	-0.11048	0.0486946	0.0986682	gwa	rs9660992
212	NUDT19	-0.363457	-0.176744	0.11264	0.152617	gwa	rs3892630
213	NUTF2	0.412016	-0.10467	0.058981	0.108736	gwa	rs2271294
214	OBP2B	-0.0792549	-0.0557421	0.0616364	0.110024	gwa	rs579459
215	ODF3B	0.0604796	-0.0375863	0.460747	0.353532	gwa	rs140522
216	P2RY6	0.0246838	-0.0489144	0.446603	0.348778	gwa	rs7125949
217	PABPC4	0.0760907	0.0346259	0.40653	0.326467	gwa	rs3916164
218	PACRG	0.424526	-0.0398181	0.291887	0.26687	gwa	rs736661
219	PARD6A	-0.0399117	-0.0751483	0.273663	0.259644	gwa	rs2271294
220	PARK2	0.0988388	-0.0707073	0.161198	0.189822	gwa	rs736661
221	PCOLCE	-0.014464	-0.145082	0.070618	0.119422	gwa	rs2075672
222	PDE10A	0.179587	-0.0804572	0.0895621	0.135194	gwa	rs736661
223	PDGFRA	0.0861815	-0.00274287	0.97468	0.535992	gwa	rs218238
224	PDZK1IP1	0.10951	-0.21407	0.00503783	0.0198787	gwa	rs741959
225	PGBD1	-0.155162	-0.108015	0.00172295	0.00915145	gwa	rs13219787
226	PGC	0.199005	-0.123535	0.00437948	0.0175895	gwa	rs9349204
227	PGS1	0.253629	-0.126646	0.0474495	0.0982351	gwa	rs4969184
228	PHF12	0.111392	-0.0288776	0.492643	0.362397	gwa	rs2070265
229	PIEZO1	0.376933	-0.0269856	0.743386	0.456829	gwa	rs10445033
230	PITPNM1	0.339202	-0.0799056	0.214226	0.225153	gwa	rs2302264
231	PLA2G15	0.215837	-0.096652	0.175092	0.198894	gwa	rs2271294
232	PLEKHB1	0.304568	-0.0947975	0.0468536	0.0982351	gwa	rs7125949
233	PLEKHM1	0.0580732	-0.0837663	0.129777	0.168058	gwa	rs12150672
234	PLS1	0.135696	-0.0720221	0.273857	0.259644	gwa	rs13061823
235	PLXDC1	0.225586	-0.0617051	0.131508	0.168058	gwa	rs8182252
236	PNMT	0.36214	-0.121763	0.0441529	0.0959151	gwa	rs8182252
237	POLD4	0.358608	-0.200001	0.0229654	0.0629912	gwa	rs2302264
238	POM121L2	-0.214861	-0.188243	0.00263211	0.0125958	gwa	rs13219787
239	POP5	0.136331	-0.0943875	0.404012	0.325694	gwa	rs3829290
240	POP7	0.232233	-0.0977178	0.163991	0.190125	gwa	rs2075672
241	PPCDC	0.152442	-0.131973	0.00557991	0.0211329	gwa	rs8028632
242	PPIL2	0.182548	-0.103301	0.110292	0.150501	gwa	rs5754217
243	PPP1CA	0.20004	-0.0601726	0.134648	0.168247	gwa	rs2302264
244	PPP1R1B	-0.0111953	-0.0180351	0.714311	0.451267	gwa	rs8182252
245	PRDX2	0.0759922	0.00979326	0.872019	0.499269	gwa	rs741702
246	PRICKLE4	0.0420006	-0.0867028	0.225447	0.232599	gwa	rs9349204
247	PRKAG2	0.0510052	-0.0587976	0.446391	0.348778	gwa	rs10480300
248	PRKCE	0.369013	-0.0428027	0.543316	0.377162	gwa	rs4953318
249	PRMT7	0.0726825	-0.0964542	0.0464912	0.0982351	gwa	rs2271294
250	PROCA1	0.254529	0.00109557	0.981035	0.536862	gwa	rs2070265
251	promegaLuc	0.46588	-0.0139573	0.612532	0.410024	neg
252	promegaLuc.1	0.203869	0.0216654	0.645692	0.424441	neg
253	PRR3	0.209554	-0.017033	0.679194	0.43897	gwa	rs2097775
254	PRSS16	0.134917	-0.0585857	0.347523	0.300861	gwa	rs13219787
255	PSKH1	0.214966	-0.0440984	0.38769	0.31786	gwa	rs2271294
256	PSMA1	-0.263424	-0.342375	0.0291841	0.0745904	ess
257	PSMB10	0.0010901	0.0204838	0.782711	0.469451	gwa	rs2271294
258	PSMB2	-0.260575	-0.511667	1.78016e-51	4.00387e-49	ess
259	PSMD1	-0.841713	-0.503449	5.52938e-12	1.55456e-10	ess
260	PSTPIP2	-0.140957	-0.276952	7.24272e-06	9.05001e-05	gwa	rs4890633
261	PTPRC	-0.0643127	-0.115075	2.9105e-05	0.000272757	gwa	rs7529925
262	PTPRCAP	0.0283265	-0.0716734	0.190432	0.209957	gwa	rs2302264
263	QKI	0.012217	-0.130674	0.279165	0.260046	gwa	rs736661
264	RAB11A	-0.0157509	-0.0546	0.211395	0.223221	gwa	rs2572207
265	RAB15	0.192941	0.0178459	0.651032	0.425661	gwa	rs7155454
266	RAB34	-0.01275	-0.104027	0.154329	0.186618	gwa	rs2070265
267	RAD23A	0.295691	-0.039976	0.674969	0.437496	gwa	rs741702
268	RAD9A	0.192249	0.00295971	0.933395	0.520931	gwa	rs2302264
269	RAE1	-0.0730614	-0.246449	0.0254636	0.0681806	gwa	rs737092
270	RALGDS	0.23244	-0.0337174	0.573384	0.389617	gwa	rs579459
271	RAN	-0.899324	-0.380759	0.0443507	0.0959151	ess
272	RANBP10	-0.0507979	-0.00652139	0.900978	0.511728	gwa	rs2271294
273	RASA2	-0.237618	-0.00251276	0.953376	0.529455	gwa	rs6776003
274	RBM24	0.226848	-0.139597	0.0636547	0.112345	gwa	rs6914805
275	RBM38	0.216659	-0.105897	0.388656	0.31786	gwa	rs737092
276	RCL1	0.120371	-0.0846496	0.321796	0.286075	gwa	rs2236496
277	RELT	0.234458	-0.0705335	0.228835	0.232859	gwa	rs7125949
278	rfp	0.240978	-0.0104709	0.719149	0.451687	neg
279	RGS9BP	0.119525	0.0343493	0.311543	0.278059	gwa	rs3892630
280	RIMBP3C	-0.121333	-0.173847	0.0856361	0.133986	gwa	rs5754217
281	RLTPR	0.309491	0.0212824	0.781257	0.469451	gwa	rs2271294
282	RNF165	0.484814	-0.00594565	0.746585	0.457544	gwa	rs4890633
283	RNF166	0.25262	-0.04275	0.0817671	0.131362	gwa	rs10445033
284	RNF7	0.108903	-0.0716535	0.280609	0.260046	gwa	rs6776003
285	RPL19	-0.212256	-0.342363	0.0272047	0.0703307	gwa	rs8182252
286	RPL23A	-0.126094	-0.325091	0.00563756	0.0211329	gwa	rs2070265
287	RPL27A	0.063778	-0.145166	0.130059	0.168058	gwa	rs11042125
288	RPL5	-0.0565937	-0.502875	8.6945e-19	2.79361e-17	ery
289	RPL7A	-0.298978	-0.463246	3.21776e-09	5.56712e-08	gwa	rs579459
290	RPP21	0.236443	-0.100752	0.130232	0.168058	gwa	rs2097775
291	RPP25	0.150161	-0.0187787	0.716279	0.451267	gwa	rs8028632
292	RPS11	-0.655247	-0.515369	2.631e-09	4.93128e-08	ess
293	RPS15A	-0.447604	-0.530506	2.90067e-30	1.08734e-28	ess
294	RPS19	-0.333673	-0.417874	2.75847e-05	0.000269749	ery
295	RPS4X	-0.559844	-0.586904	9.80165e-36	7.34848e-34	ess
296	RPS6KB2	-0.0150252	-0.0928252	0.0403195	0.0944681	gwa	rs2302264
297	RPS7	-0.626428	-0.618916	2.81686e-32	1.58389e-30	ess
298	RPS9	-0.467155	-0.644702	1.58605e-50	1.78364e-48	ess
299	RTBDN	0.240223	-0.102357	0.155744	0.187323	gwa	rs741702
300	RTCB	0.134076	-0.0704042	0.160736	0.189822	gwa	rs5749446
301	RUNDC3A	0.186966	0.11996	0.0153746	0.044909	gwa	rs2269906
302	SBF2	0.127709	-0.089186	0.188351	0.209718	gwa	rs7936461
303	SCAMP5	-0.077918	-0.0461204	0.569687	0.389617	gwa	rs8028632
304	SCGN	0.210263	-0.0342985	0.481011	0.358235	gwa	rs1408272
305	SCO2	0.173919	-0.151127	0.015151	0.0448382	gwa	rs140522
306	SCUBE2	0.267803	-0.0396776	0.414997	0.330688	gwa	rs11042125
307	SDF2	0.28708	-0.17841	0.0639357	0.112345	gwa	rs2070265
308	SDF2L1	-0.000901024	-0.126171	0.106193	0.150501	gwa	rs5754217
309	SEC23B	0.107706	-0.0858445	0.162346	0.190069	ery
310	SF3A2	0.151142	-0.236992	0.000922601	0.0057641	gwa	rs2159213
311	SH2B3	-0.129743	-0.0974799	0.0554956	0.105778	gwa	rs3184504
312	SH3GL1	0.0601624	-0.0242438	0.555235	0.383071	gwa	rs732716
313	SLC10A1	0.0758375	-0.0756364	0.165562	0.190962	gwa	rs11627546
314	SLC12A4	0.0288226	-0.231856	0.0373579	0.0923338	gwa	rs2271294
315	SLC17A1	0.148657	-0.0836532	0.250843	0.24745	gwa	rs1408272
316	SLC17A2	0.302325	-0.0538711	0.281374	0.260046	gwa	rs1408272
317	SLC17A3	0.142531	0.0185296	0.73113	0.454262	gwa	rs1408272
318	SLC17A4	0.237662	-0.0353906	0.457058	0.353263	gwa	rs1408272
319	SLC20A2	0.339094	-0.0216664	0.796834	0.47665	gwa	rs6987853
320	SLC24A1	0.0551608	-0.0146341	0.736289	0.454953	gwa	rs2572207
321	SLC4A1	0.234726	-0.129495	0.0017496	0.00915145	gwa	rs2269906
322	SLC51A	0.0203994	-0.00580572	0.909169	0.512733	gwa	rs11717368
323	SLC5A3	0.118418	0.0165773	0.681866	0.439434	gwa	rs2032314
324	SLC7A6	0.144714	-0.0622974	0.227669	0.232859	gwa	rs2271294
325	SLC7A9	0.238494	-0.0584472	0.390055	0.31786	gwa	rs3892630
326	SMIM1	-0.0357938	-0.190586	0.0426572	0.0959151	gwa	rs1175550
327	SMIM19	0.351938	0.0276462	0.69326	0.444231	gwa	rs6987853
328	SMOC1	0.215343	-0.0547784	0.17477	0.198894	gwa	rs11627546
329	SNAI3	0.0876669	-0.118748	0.328151	0.290576	gwa	rs10445033
330	SNRPE	0.0518487	-0.231513	0.00363488	0.0157839	ess
331	SNU13	-0.215439	-0.613457	3.71394e-11	8.35323e-10	ess
332	SOCS3	0.501803	0.0125325	0.662977	0.432215	gwa	rs4969184
333	SPECC1	-0.0333764	-0.128716	0.210653	0.223221	gwa	rs888424
334	SPPL2C	0.0671466	-0.152065	0.0259788	0.0685687	gwa	rs12150672
335	SPPL3	0.00677273	-0.136247	0.146989	0.180657	gwa	rs3829290
336	SPTA1	0.114851	-0.0248541	0.714317	0.451267	gwa	rs857684
337	ST5	0.248083	-0.0745262	0.374056	0.311597	gwa	rs11042125
338	STAC2	0.0430903	-0.216324	0.000120965	0.000877644	gwa	rs8182252
339	STAP2	0.347088	-0.0109939	0.859029	0.497962	gwa	rs732716
340	STARD3	0.293175	0.0366966	0.460185	0.353532	gwa	rs8182252
341	STH	0.0161487	-0.123013	0.0673365	0.115611	gwa	rs12150672
342	STIL	-0.0592938	-0.191695	4.46278e-05	0.000374657	gwa	rs741959
343	STKLD1	0.452155	-0.0843029	0.0951359	0.141706	gwa	rs579459
344	SURF1	0.232011	-0.0256439	0.641594	0.423181	gwa	rs579459
345	SURF2	0.180206	-0.193537	6.16522e-06	8.15679e-05	gwa	rs579459
346	SURF4	0.314723	-0.0440761	0.465805	0.353942	gwa	rs579459
347	SURF6	-0.0182566	0.0192573	0.641408	0.423181	gwa	rs579459
348	SYCE2	-0.239782	-0.146828	0.0506792	0.0991179	gwa	rs741702
349	SYN3	0.217777	-0.0859837	0.218965	0.228004	gwa	rs5749446
350	TACR2	0.0138124	-0.1814	2.27472e-05	0.000232554	gwa	rs10159477
351	TAF8	0.151604	-0.122663	0.00144648	0.00834194	gwa	rs9349204
352	TAL1	0.0147311	-0.0217042	0.519331	0.367313	gwa	rs741959
353	TBC1D10C	-0.138285	-0.0576018	0.15901	0.189227	gwa	rs2302264
354	TCAP	0.0454679	-0.163823	0.0122382	0.0377064	gwa	rs8182252
355	TDRD12	-0.308944	-0.10939	0.110409	0.150501	gwa	rs3892630
356	TEX33	0.0550909	-0.0986179	0.0867606	0.133986	gwa	rs855791
357	TFDP2	-0.00841926	-0.103107	0.060379	0.109518	gwa	rs13061823
358	TFEB	0.152332	-0.104214	0.0778303	0.128376	gwa	rs9349204
359	TFR2	0.257895	0.123778	0.0398426	0.0944681	gwa	rs2075672
360	TFRC	0.0383054	-0.0141883	0.852116	0.497061	gwa	rs11717368
361	THAP11	0.285119	-0.0121119	0.869965	0.499269	gwa	rs2271294
362	THRB	0.0315287	-0.0622955	0.110199	0.150501	gwa	rs9310736
363	TIMP3	0.0197419	-0.100666	0.123937	0.164271	gwa	rs5749446
364	TLCD1	0.338928	0.0667919	0.00165401	0.00907346	gwa	rs2070265
365	TMCC2	0.168657	-0.0951782	0.0513645	0.0995922	gwa	rs9660992
366	TMEM134	-0.170659	-0.0495411	0.146745	0.180657	gwa	rs2302264
367	TMEM155	0.0371967	-0.181349	0.0976725	0.143083	gwa	rs13152701
368	TMEM9B	0.341045	-0.0498186	0.594935	0.400379	gwa	rs11042125
369	TMIGD2	0.374812	-0.00117307	0.977867	0.536433	gwa	rs732716
370	TMPRSS6	0.552574	-0.114593	0.00837213	0.0281048	gwa	rs855791
371	TMTC3	0.43377	-0.0675538	0.22984	0.232859	gwa	rs11104870
372	TMUB2	-0.00304826	-0.103929	0.0476073	0.0982351	gwa	rs2269906
373	TOMM6	-0.161419	0.000496844	0.988779	0.536877	gwa	rs9349204
374	TP73	0.111464	-0.138136	0.0234887	0.0636503	gwa	rs1175550
375	TRAF4	0.074717	-0.0104292	0.872384	0.499269	gwa	rs2070265
376	TRAPPC2L	0.163681	0.00189455	0.961992	0.531615	gwa	rs10445033
377	TRIM38	-0.104309	-0.0320616	0.527979	0.371525	gwa	rs1408272
378	TRIM39	-0.0778537	-0.139358	0.0262183	0.0685687	gwa	rs2097775
379	TRIM58	0.0129918	0.0200878	0.752443	0.458635	gwa	rs3811444
380	TRMT61A	-0.112633	-0.228392	0.00618881	0.022819	gwa	rs17616316
381	TRPC3	0.172964	-0.00618209	0.831658	0.489668	gwa	rs13152701
382	TSNAXIP1	0.377652	-0.0193189	0.765541	0.465357	gwa	rs2271294
383	TSPAN15	-0.0169467	-0.160704	0.00101379	0.00616264	gwa	rs10159477
384	TST	0.320622	-0.077904	0.263166	0.256235	gwa	rs855791
385	TYMP	0.280489	-0.119327	0.163098	0.190069	gwa	rs140522
386	UBE2L3	-0.00860921	-0.0426493	0.689678	0.443198	gwa	rs5754217
387	UBE2Q2	0.12438	-0.118116	0.218966	0.228004	gwa	rs11072566
388	UBTF	-0.0625123	-0.247483	0.00954847	0.0311817	gwa	rs2269906
389	UBXN6	0.131556	0.0302392	0.528589	0.371525	gwa	rs732716
390	UNC119B	-0.131735	-0.0830381	0.000118891	0.000877644	gwa	rs3829290
391	USP49	0.24235	-0.0183423	0.781738	0.469451	gwa	rs9349204
392	VEGFA	0.177826	-0.0596025	0.244547	0.243374	gwa	rs9369427
393	VWA9	0.0702673	-0.182175	1.90781e-06	2.68185e-05	gwa	rs2572207
394	WDR61	0.373645	-0.131498	0.10703	0.150501	gwa	rs2867932
395	WNT3	0.2046	-0.0331215	0.585442	0.396612	gwa	rs12150672
396	WNT9B	0.134587	-0.0507208	0.372327	0.31131	gwa	rs12150672
397	XRN1	0.184109	0.033448	0.200327	0.21715	gwa	rs13061823
398	YDJC	-0.263163	-0.168483	0.124162	0.164271	gwa	rs5754217
399	ZAN	0.182171	-0.187478	0.0407415	0.0944681	gwa	rs2075672
400	ZBTB38	-0.363812	-0.178804	0.00185875	0.00950139	gwa	rs6776003
401	ZC3H11A	0.10962	-0.0904562	0.0114437	0.035748	gwa	rs7551442
402	ZDHHC19	0.513324	-0.0463306	0.344452	0.300861	gwa	rs11717368
403	ZFAND4	0.248511	-0.0534858	0.208688	0.222451	gwa	rs901683
404	ZFPM1	0.346974	-0.246159	5.93952e-10	1.21445e-08	ery
405	ZKSCAN3	0.144796	-0.117837	0.0578452	0.107523	gwa	rs13219787
406	ZKSCAN4	0.168264	-0.0171075	0.647279	0.424441	gwa	rs13219787
407	ZKSCAN8	0.0139832	-0.0342914	0.231743	0.233734	gwa	rs13219787
408	ZNF165	0.511506	-0.0590412	0.501375	0.364414	gwa	rs13219787
409	ZNF184	0.0596639	-0.0150821	0.749496	0.45808	gwa	rs13219787
410	ZNF391	0.095411	-0.112875	0.0830686	0.132507	gwa	rs13219787
411	ZSCAN12	0.211196	-0.0289609	0.540361	0.376271	gwa	rs13219787
412	ZSCAN16	0.158002	-0.0341505	0.616936	0.411746	gwa	rs13219787
413	ZSCAN23	-0.295364	-0.096133	0.00987079	0.0317157	gwa	rs13219787
414	ZSCAN26	0.159593	-0.0813094	0.0474162	0.0982351	gwa	rs13219787
415	ZSCAN31	0.0085238	-0.0695236	0.0496274	0.0987786	gwa	rs13219787
416	ZSCAN9	0.185705	-0.0119624	0.847189	0.496214	gwa	rs13219787
