# Supplementary material for: Gene-centric functional dissection of human genetic variation uncovers regulators of hematopoiesis
Source: eLife. 2019 May 9;8:e44080. doi: 10.7554/eLife.44080 (PMC6534380; doi:10.7554/eLife.44080)
Supplement: Figure 6—source data 1. [file elife-44080-fig6-data1.xlsx]

## Sheet: Sheet1
	baseMean	log2FoldChange	stat	pvalue	padj
ENSG00000000003.14_2	259.714	-0.346178	-3.15828	0.00158701	0.00786518
ENSG00000000005.5_2	1.55306	0.00445242	0.0514449	0.958971
ENSG00000000419.12_2	1102.56	-0.375963	-4.75526	1.98194e-06	2.12353e-05
ENSG00000000457.13_3	202.779	0.0191657	0.132906	0.894267	0.940171
ENSG00000000460.16_5	1093.97	-0.37739	-4.59838	4.25784e-06	4.20995e-05
ENSG00000000938.12_2	3.74165	0.341381	3.27195	0.0010681	0.00562322
ENSG00000000971.15_2	69.3676	0.443836	2.51126	0.0120302	0.0421128
ENSG00000001036.13_2	2413.4	-0.273339	-4.48535	7.2794e-06	6.86229e-05
ENSG00000001084.11_4	500.091	-0.200405	-2.00603	0.044853	0.118224
ENSG00000001167.14_3	1151.84	-0.148173	-2.12648	0.0334633	0.094401
ENSG00000001460.17_3	225.671	-0.0767287	-0.563138	0.573341	0.719955
ENSG00000001461.16_2	1126.77	0.0501212	0.641342	0.5213	0.677508
ENSG00000001497.16_2	4323.11	-0.486214	-9.54433	1.3699e-21	1.76446e-19
ENSG00000001561.6_2	367.22	-0.0503816	-0.512825	0.608074	0.745835
ENSG00000001617.11_2	2.87628	-0.00635519	-0.125102	0.900442	0.943574
ENSG00000001626.14_3	3.00095	0.131194	1.10203	0.270447	0.438978
ENSG00000001629.9_3	274.475	-0.00334524	-0.0196187	0.984348	0.991179
ENSG00000001630.15_4	1563.12	-0.217352	-2.25533	0.0241124	0.0731912
ENSG00000001631.15_4	1098.72	0.00536037	0.0770444	0.938588	0.966136
ENSG00000002016.17_3	405.438	-0.00525871	-0.0547987	0.956299	0.977317
ENSG00000002079.14_3	5.8336	0.122088	1.29285	0.196064	0.351604
ENSG00000002330.13_3	485.644	-0.274941	-3.53891	0.000401779	0.00243147
ENSG00000002549.12_3	4505.05	-0.352265	-5.50367	3.71961e-08	5.75405e-07
ENSG00000002586.19_4	846.418	0.0378042	0.473803	0.63564	0.767151
ENSG00000002587.9_3	1.92625	0.133543	1.21946	0.222668
ENSG00000002726.20_4	2.60168	0.115444	1.00116	0.316751	0.48895
ENSG00000002745.12_3	0.756355	0.0247963	0.395056	0.692802
ENSG00000002746.14_3	7.82207	0.386604	2.0679	0.0386497	0.105401
ENSG00000002822.15_3	1187.24	-0.362161	-4.48688	7.22728e-06	6.8185e-05
ENSG00000002834.17_3	3809.11	-0.148049	-2.58223	0.00981638	0.035694
ENSG00000002919.14_2	818.972	-0.32562	-4.0111	6.04371e-05	0.000460953
ENSG00000002933.7_4	0.299753	0.0154527	0.329485	0.741789
ENSG00000003056.3	7670.23	-0.29024	-4.01268	6.00337e-05	0.000458166
ENSG00000003096.14_4	35.2831	-0.2506	-1.24291	0.213903	0.373899
ENSG00000003137.8_2	0.395782	0.0116911	0.246648	0.80518
ENSG00000003147.17_3	1539.86	-0.138421	-1.61587	0.106122	0.22614
ENSG00000003249.13_2	4.31433	0.275066	1.89657	0.0578845	0.143599
ENSG00000003393.14_3	1327.41	0.0914321	1.04295	0.296973	0.467937
ENSG00000003400.14_4	777.118	0.207375	2.77813	0.00546729	0.0220689
ENSG00000003402.19_3	1641.91	-0.0412186	-0.656985	0.51119	0.668729
ENSG00000003436.15_4	1340.99	-0.673238	-11.4914	1.45762e-30	5.85137e-28
ENSG00000003509.15_2	597.851	0.0579473	0.588799	0.555996	0.705942
ENSG00000003756.16_4	3106.06	-0.0905374	-1.18418	0.236342	0.40077
ENSG00000003987.13_2	26.5176	0.301662	1.72162	0.0851382	0.191684
ENSG00000003989.17_4	1.57099	0.00494413	0.0452043	0.963944
ENSG00000004059.10_4	1924.91	0.0108144	0.17302	0.862636	0.921681
ENSG00000004139.13_3	160.613	0.638933	4.20388	2.62373e-05	0.000218191
ENSG00000004142.11_2	2221.57	-0.696632	-6.44911	1.12511e-10	2.72357e-09
ENSG00000004399.12_4	2120.52	-0.481604	-6.91417	4.70621e-12	1.39084e-10
ENSG00000004455.16_2	5948.9	-0.309613	-5.44966	5.04665e-08	7.63049e-07
ENSG00000004468.12_2	196.153	0.623011	3.62475	0.000289239	0.00182994
ENSG00000004478.7_2	7686.91	-0.425838	-9.09184	9.73793e-20	9.69206e-18
ENSG00000004487.16_4	628.787	-0.393465	-4.65875	3.18133e-06	3.25374e-05
ENSG00000004534.14_3	2200.32	0.455573	5.59163	2.24942e-08	3.64846e-07
ENSG00000004660.14_2	41.8639	-0.154286	-0.817132	0.413853	0.582213
ENSG00000004700.15_3	1723.89	-0.464547	-7.72725	1.09899e-14	4.92012e-13
ENSG00000004766.15_2	1185.83	0.182902	2.1355	0.0327202	0.092747
ENSG00000004776.12_2	2.93407	-0.227119	-1.54131	0.123241	0.252521
ENSG00000004777.18_3	283.134	0.335791	2.48184	0.0130705	0.0449673
ENSG00000004779.9_2	4681.99	-0.328782	-6.39152	1.64249e-10	3.86339e-09
ENSG00000004799.7_2	33.6407	0.301082	1.56267	0.118131	0.244972
ENSG00000004809.13_4	482.989	-0.145967	-1.30415	0.192181	0.34681
ENSG00000004838.13_3	27.3131	-0.331065	-1.67225	0.094475	0.207792
ENSG00000004846.16_2	5.64514	0.284678	1.82923	0.0673647	0.161367
ENSG00000004848.7_3	0.105228	0.00310724	0.0685019	0.945386
ENSG00000004864.13_2	1247.4	-0.369705	-3.66141	0.000250836	0.001618
ENSG00000004866.20_4	1788.3	0.174092	2.23864	0.0251794	0.0756669
ENSG00000004897.11_3	3047.31	-0.265425	-2.71336	0.00666042	0.0259626
ENSG00000004939.14_3	2082.59	0.171413	0.947836	0.343213	0.51544
ENSG00000004948.13_3	0
ENSG00000004961.14_2	1242.87	-0.513388	-7.09488	1.29467e-12	4.20887e-11
ENSG00000004975.11_2	976.037	-0.171518	-1.2074	0.22728	0.389706
ENSG00000005001.9_2	0.218181	0.00927999	0.204585	0.837896
ENSG00000005007.12_3	412.943	-0.0375884	-0.445526	0.65594	0.782089
ENSG00000005020.12_3	835.073	0.0358817	0.368162	0.712753	0.822688
ENSG00000005022.5_2	16288.3	-0.436092	-9.4533	3.28314e-21	4.05527e-19
ENSG00000005059.15_4	232.561	-0.557878	-3.83258	0.000126805	0.000886826
ENSG00000005073.5_2	0.313396	0.0154527	0.342884	0.731686
ENSG00000005075.15_2	1600.2	-0.435878	-8.01463	1.10465e-15	5.80932e-14
ENSG00000005100.12_4	286.542	0.00989333	0.0928033	0.92606	0.959177
ENSG00000005102.12_2	0
ENSG00000005108.15_3	2.5445	0.297588	2.89438	0.00379904	0.016428
ENSG00000005156.11_4	1131.79	-0.395632	-3.12048	0.00180554	0.00877484
ENSG00000005175.9_3	1410.89	-0.263324	-4.75668	1.96804e-06	2.11123e-05
ENSG00000005187.11_3	841.924	0.0294611	0.278072	0.780957	0.870597
ENSG00000005189.19_4	1409.49	-0.200779	-2.30029	0.0214318	0.0664808
ENSG00000005194.14_3	2826.67	-0.556444	-7.45704	8.84851e-14	3.40456e-12
ENSG00000005206.16_1	929.764	-0.304359	-3.72737	0.00019349	0.00128315
ENSG00000005238.19_2	257.226	0.46694	4.23701	2.26518e-05	0.000191368
ENSG00000005243.9_3	3.63255	0.0701878	0.671383	0.501977	0.660581
ENSG00000005249.12_2	345.655	0.251493	1.87001	0.0614819	0.150619
ENSG00000005302.17_3	1007.13	-0.0896079	-1.00509	0.314852	0.487185
ENSG00000005339.14_4	661.703	0.525343	2.7561	0.00584959	0.0233036
ENSG00000005379.15_4	116.689	0.0276047	0.152243	0.878995	0.931392
ENSG00000005381.7_2	839.616	0.518393	2.70617	0.00680648	0.0263698
ENSG00000005421.8_2	0.865311	-0.0171736	-0.226744	0.820623
ENSG00000005436.13_4	593.983	-0.498081	-3.40889	0.000652272	0.00368621
ENSG00000005448.16_2	234.763	-0.505443	-3.87039	0.000108663	0.00077411
ENSG00000005469.11_2	137.94	0.186865	1.14355	0.252811	0.420135
ENSG00000005471.16_4	51.4374	0.303167	1.54817	0.121581	0.249965
ENSG00000005483.20_3	1951.48	-0.018911	-0.360783	0.718261	0.826606
ENSG00000005486.16_2	861.937	0.126847	0.997741	0.318405	0.490706
ENSG00000005513.9_2	0.322204	0.0154527	0.350317	0.726101
ENSG00000005700.14_3	1000.61	-0.162094	-1.43322	0.151794	0.292574
ENSG00000005801.16_4	776.835	0.0326406	0.336423	0.736552	0.839629
ENSG00000005810.17_1	733.342	-0.464906	-4.25218	2.11702e-05	0.000180497
ENSG00000005812.10_4	113.56	-0.248806	-1.29403	0.195655	0.351156
ENSG00000005844.17_3	48.7602	0.0879073	0.476973	0.633381	0.765153
ENSG00000005882.11_4	282.4	-0.064763	-0.507515	0.611793	0.748497
ENSG00000005884.17_2	21.5136	0.110047	0.550454	0.582008	0.726734
ENSG00000005889.15_3	1004.98	-0.154277	-1.42093	0.155338	0.297745
ENSG00000005893.15_3	4570.43	-0.281554	-5.19989	1.99405e-07	2.64913e-06
ENSG00000005961.17_3	3151.02	-0.0930453	-0.911123	0.36223	0.534077
ENSG00000005981.12_2	14.2702	0.0164968	0.0820772	0.934585	0.964167
ENSG00000006007.11_2	2522.83	-0.3084	-4.18	2.91505e-05	0.000239877
ENSG00000006015.17_4	1786.31	-0.440411	-7.91479	2.47661e-15	1.23759e-13
ENSG00000006016.10_2	9.41276	0.247009	1.74508	0.0809714	0.184615
ENSG00000006025.11_3	248.141	0.262232	1.68043	0.0928732	0.205036
ENSG00000006042.11_3	488.815	-0.242269	-2.27489	0.0229123	0.0703193
ENSG00000006047.12_2	29.3628	-0.0368481	-0.190296	0.849077	0.913777
ENSG00000006059.3_2	0
ENSG00000006062.14_2	63.9645	0.337247	1.75619	0.079056	0.181399
ENSG00000006071.13_4	1.09661	0.0328374	0.403078	0.686891
ENSG00000006116.3_2	0.107401	0.00310724	0.0685019	0.945386
ENSG00000006118.14_4	6.59922	0.141343	0.856011	0.391992	0.562028
ENSG00000006125.17_5	9153.88	-0.406963	-6.9259	4.33201e-12	1.29135e-10
ENSG00000006128.11_4	0.737025	0.073262	1.10011	0.271284
ENSG00000006194.9_3	222.482	-0.186858	-1.57273	0.115781	0.241105
ENSG00000006210.6_3	10.0016	0.297734	1.62435	0.104301	0.223485
ENSG00000006282.20_4	203.697	0.306098	2.43318	0.0149667	0.0500886
ENSG00000006283.17_3	4.47648	0.0764213	0.585337	0.558321	0.707887
ENSG00000006327.13_2	187.011	-0.348238	-2.79932	0.00512107	0.0209416
ENSG00000006377.10_2	0.0966975	0.00310724	0.0685019	0.945386
ENSG00000006432.15_3	27.327	0.300794	1.50338	0.13274	0.266099
ENSG00000006451.7_3	650.653	-0.133962	-1.70866	0.087514	0.195916
ENSG00000006453.13_3	19.6463	0.423015	2.47148	0.0134554	0.0461005
ENSG00000006459.10_2	46.6573	0.420272	2.33298	0.0196492	0.0619788
ENSG00000006468.13_3	12.9188	0.194256	1.45168	0.146591	0.285593
ENSG00000006530.15_2	891.305	-0.378219	-4.32999	1.49113e-05	0.000132188
ENSG00000006534.15_2	1688.17	-0.675133	-7.82495	5.07866e-15	2.3845e-13
ENSG00000006555.10_3	4.21186	0.0611632	0.41812	0.67586	0.796767
ENSG00000006576.16_2	568.455	-0.280869	-2.28829	0.0221206	0.0682198
ENSG00000006606.8_2	0.776395	-0.0283609	-0.380288	0.703731
ENSG00000006607.13_3	844.791	-0.453173	-5.55911	2.71159e-08	4.32239e-07
ENSG00000006611.15_3	0
ENSG00000006625.17_3	1702.93	-0.244366	-4.63627	3.54745e-06	3.59008e-05
ENSG00000006634.7_2	1822.61	-0.290683	-4.45127	8.53622e-06	7.93223e-05
ENSG00000006638.11_2	13.9205	0.314828	1.73351	0.0830053	0.188123
ENSG00000006652.13_4	845.955	0.252925	2.78557	0.00534338	0.0216598
ENSG00000006659.12_2	0.438069	0.0220006	0.47943	0.631633
ENSG00000006695.10_2	983.036	-0.340893	-4.69595	2.65376e-06	2.75748e-05
ENSG00000006704.10_4	31.6859	0.202607	1.07602	0.281919	0.451453
ENSG00000006712.14_3	1048.18	-0.1847	-2.14895	0.0316385	0.0905041
ENSG00000006715.15_3	1713.89	-0.186778	-2.25569	0.0240902	0.0731329
ENSG00000006740.16_2	11.2328	0.291487	1.48748	0.136889	0.272375
ENSG00000006744.18_4	4327.2	-0.532535	-8.91551	4.8557e-19	4.41338e-17
ENSG00000006747.14_2	39.0237	-0.0408841	-0.20319	0.838987	0.907483
ENSG00000006756.15_2	70.4507	0.857403	4.40186	1.07326e-05	9.79556e-05
ENSG00000006757.11_2	646.199	-0.183342	-1.97598	0.0481574	0.124884
ENSG00000006788.13_3	0.67458	-0.00238287	-0.0397196	0.968317
ENSG00000006831.9_2	681.072	0.0236592	0.222403	0.824	0.897846
ENSG00000006837.11_4	68.3576	0.594082	3.42906	0.000605672	0.00346267
ENSG00000007001.12_3	0.746646	0.034611	0.536834	0.591382
ENSG00000007038.10_2	340.566	-0.398163	-4.0999	4.13334e-05	0.000326948
ENSG00000007047.14_3	34.9258	0.176796	0.892344	0.372209	0.543694
ENSG00000007062.11_3	30.474	1.0318	5.63084	1.79335e-08	2.96667e-07
ENSG00000007080.10_2	1553.32	-0.391487	-6.31064	2.77892e-10	6.27889e-09
ENSG00000007129.17_3	1.0285	0.0242099	0.270758	0.786577
ENSG00000007168.12_3	1139.54	-0.126509	-1.29647	0.194814	0.350258
ENSG00000007171.17_4	0
ENSG00000007174.17_4	6.39407	0.239064	1.53809	0.124026	0.253331
ENSG00000007202.14_3	569.636	-0.29893	-2.93005	0.0033891	0.0148787
ENSG00000007216.14_3	0
ENSG00000007237.18_4	17.1094	0.184259	0.923352	0.355824	0.528024
ENSG00000007255.10_2	329.311	0.0959768	0.900871	0.367657	0.539469
ENSG00000007264.14_4	34.4825	0.148768	0.745425	0.456015	0.619595
ENSG00000007306.14_2	0
ENSG00000007312.12_3	4.76992	-0.063461	-0.433665	0.664532	0.78808
ENSG00000007314.12_2	34.757	0.142268	0.709941	0.47774	0.639021
ENSG00000007341.18_3	340.476	-0.0819766	-0.753674	0.451045	0.615442
ENSG00000007350.16_3	16.9907	0.514009	2.98188	0.00286483	0.0129485
ENSG00000007372.22_5	4.15126	0.166044	1.38155	0.167111	0.31426
ENSG00000007376.7_2	595.895	-0.44307	-2.54011	0.0110818	0.0393623
ENSG00000007384.15_2	22.8531	0.588316	2.94202	0.00326075	0.0144054
ENSG00000007392.16_3	927.673	-0.0381037	-0.394595	0.693142	0.80916
ENSG00000007402.11_3	13.9199	0.255459	1.31542	0.18837	0.342291
ENSG00000007516.13_5	8.43342	0.154463	1.30085	0.19331	0.348286
ENSG00000007520.3_2	51.5287	-0.566056	-3.18667	0.0014392	0.00725805
ENSG00000007541.16_2	2545.33	0.316359	3.79676	0.000146599	0.00100742
ENSG00000007545.15_3	385.466	-0.0636277	-0.430919	0.666528	0.78967
ENSG00000007866.19_5	34.9747	0.412835	2.12103	0.033919	0.0953891
ENSG00000007908.15_4	0.334973	0.0154527	0.35231	0.724605
ENSG00000007923.15_2	4122.7	-0.14555	-1.80356	0.0712999	0.168563
ENSG00000007933.12_3	2.33519	-0.0806579	-0.637849	0.523572
ENSG00000007944.14_2	69.8283	-0.206635	-1.26852	0.204612	0.362668
ENSG00000007952.17_3	4.05919	-0.133193	-0.840217	0.400787	0.57036
ENSG00000007968.6_2	291.07	-0.0359005	-0.3472	0.728441	0.83427
ENSG00000008018.8_2	11979.5	-0.26134	-4.84121	1.29051e-06	1.44776e-05
ENSG00000008056.13_4	2.85866	0.0110977	0.119803	0.90464	0.946161
ENSG00000008083.13_2	2542.07	0.105831	1.53796	0.124059	0.253356
ENSG00000008086.11_3	84.4751	0.87635	5.41967	5.97094e-08	8.94935e-07
ENSG00000008118.9_2	0
ENSG00000008128.22_4	807.028	0.640051	7.7245	1.12296e-14	5.01811e-13
ENSG00000008130.15_2	513.729	-0.0488319	-0.376012	0.706908	0.818429
ENSG00000008196.12_2	0
ENSG00000008197.4_3	0
ENSG00000008226.19_3	32.7466	0.39077	1.98749	0.0468685	0.122212
ENSG00000008256.15_3	92.4338	0.220628	1.18125	0.237504	0.40192
ENSG00000008277.14_2	22.5388	-0.327613	-1.68366	0.0922477	0.203898
ENSG00000008282.8_2	2255.83	-0.503027	-3.46426	0.000531694	0.00308885
ENSG00000008283.15_3	733.536	-0.101457	-0.899659	0.368302	0.540185
ENSG00000008294.20_3	523.958	0.288036	2.74506	0.00605004	0.0239555
ENSG00000008300.16_3	91.1252	0.470623	2.71825	0.00656279	0.0256277
ENSG00000008311.14_2	126.73	-0.238737	-1.65823	0.097271	0.212082
ENSG00000008323.15_3	5.33934	0.463857	3.05074	0.00228278	0.0106882
ENSG00000008324.11_2	672.095	-0.199419	-2.53231	0.0113314	0.0400834
ENSG00000008382.15_5	31.1701	0.0646357	0.327357	0.743398	0.844638
ENSG00000008394.12_3	700.98	-0.55636	-5.29303	1.20303e-07	1.67978e-06
ENSG00000008405.11_3	665.135	-0.0716354	-0.893592	0.37154	0.543017
ENSG00000008438.4_2	1.71701	0.150385	1.59974	0.109657
ENSG00000008441.16_5	115.037	-0.0044973	-0.0255667	0.979603	0.989519
ENSG00000008513.14_4	776.226	0.0814441	0.89624	0.370124	0.541794
ENSG00000008516.16_2	1.43283	0.0281521	0.512413	0.608362
ENSG00000008517.16_5	2.0898	0.0454638	0.415769	0.677579
ENSG00000008710.19_3	770.556	0.485272	4.18152	2.89569e-05	0.000238609
ENSG00000008735.13_2	5.70439	0.272966	1.63	0.103102	0.221369
ENSG00000008838.19_4	3191.1	-0.245689	-4.55364	5.27265e-06	5.11673e-05
ENSG00000008853.16_2	101.394	0.00881607	0.0490214	0.960902	0.979694
ENSG00000008869.11_2	738.506	0.302202	3.317	0.000909906	0.0049051
ENSG00000008952.16_2	1733.1	-0.36468	-4.38051	1.184e-05	0.000107452
ENSG00000008988.9_2	17442	-0.226499	-4.49498	6.95763e-06	6.58733e-05
ENSG00000009307.15_4	10077.9	-0.369513	-3.54152	0.000397826	0.00241306
ENSG00000009335.17_3	1102.77	-0.224866	-2.37148	0.017717	0.0570968
ENSG00000009413.15_4	853.734	0.0421846	0.294928	0.768049	0.862171
ENSG00000009694.13_5	1.56985	0.126225	1.44623	0.148114
ENSG00000009709.11_2	0
ENSG00000009724.16_2	10.4861	0.0415264	0.212863	0.831434	0.902638
ENSG00000009765.14_2	13.5495	0.0971216	0.504626	0.613822	0.74995
ENSG00000009780.15_4	345.256	-0.0771496	-0.858678	0.390518	0.560516
ENSG00000009790.14_4	83.8449	0.0444067	0.235887	0.81352	0.890439
ENSG00000009830.11_4	119.817	0.612589	4.03763	5.39934e-05	0.000415756
ENSG00000009844.15_3	3427.7	-0.379489	-7.39337	1.43155e-13	5.31283e-12
ENSG00000009950.15_4	16.1209	0.682764	3.65976	0.000252456	0.00162747
ENSG00000009954.10_2	860.267	-0.0957134	-0.919012	0.358089	0.530178
ENSG00000010017.12_2	320.979	-0.353566	-2.33159	0.0197225	0.0621857
ENSG00000010030.13_3	1.09485	0.000513335	0.00548967	0.99562
ENSG00000010072.15_3	606.975	-0.209753	-2.10371	0.0354034	0.0985127
ENSG00000010165.19_3	4060.86	-0.404656	-6.81488	9.43438e-12	2.66085e-10
ENSG00000010219.13_3	469.548	-0.221148	-2.14019	0.0323394	0.0919195
ENSG00000010244.18_4	9127.03	-0.173782	-3.89745	9.72111e-05	0.000703131
ENSG00000010256.10_2	11709.3	-0.473476	-8.90953	5.12477e-19	4.62304e-17
ENSG00000010270.13_2	776.252	-0.261743	-2.64756	0.00810748	0.0304575
ENSG00000010278.13_4	29.1745	0.443665	2.28782	0.0221481	0.0682871
ENSG00000010282.14_4	0.262239	-0.0144977	-0.316767	0.75142
ENSG00000010292.12_3	5685.45	-0.130297	-2.70835	0.00676188	0.0262434
ENSG00000010295.19_4	154.457	0.328645	2.22824	0.0258648	0.077312
ENSG00000010310.8_3	43.7241	0.491208	2.4989	0.012458	0.0433116
ENSG00000010318.20_3	383.8	-0.278259	-1.64285	0.100415	0.217128
ENSG00000010319.6_3	12.0923	-0.150685	-0.774636	0.438555	0.604396
ENSG00000010322.15_3	1105.91	-0.212225	-2.39615	0.0165682	0.0542203
ENSG00000010327.10_2	12.4207	0.193265	1.43168	0.152237	0.293211
ENSG00000010361.13_3	413.965	-0.296135	-2.24966	0.0244708	0.0741107
ENSG00000010379.15_3	0.640454	-0.0631632	-0.882735	0.377379
ENSG00000010404.17_3	314.534	-0.000579411	-0.0054129	0.995681	0.997248
ENSG00000010438.16_4	0.426746	0.0304362	0.557516	0.577175
ENSG00000010539.11_5	761.214	-0.151901	-1.60749	0.107948	0.229077
ENSG00000010610.9_3	197.429	0.0875286	0.788749	0.430259	0.597299
ENSG00000010626.14_4	118.874	-0.0967411	-0.653308	0.513558	0.670798
ENSG00000010671.15_2	3128.67	-0.171401	-2.43743	0.0147919	0.0496072
ENSG00000010704.18_4	25.8457	-0.455827	-2.31341	0.0206999	0.0647166
ENSG00000010803.16_3	443.337	-0.57725	-4.69089	2.72013e-06	2.82036e-05
ENSG00000010810.17_4	107.776	0.666192	4.30752	1.65093e-05	0.000144703
ENSG00000010818.9_2	289.229	0.316968	1.60546	0.108393	0.22976
ENSG00000010932.16_2	7.827	-0.0293934	-0.202068	0.839863	0.908228
ENSG00000011007.12_3	1902.99	-0.398405	-8.30619	9.8824e-17	6.19863e-15
ENSG00000011009.10_2	1141.26	-0.594309	-6.88285	5.86686e-12	1.7087e-10
ENSG00000011021.21_3	643.301	0.342414	4.36953	1.24512e-05	0.000112491
ENSG00000011028.13_2	20.9124	0.27399	1.45558	0.145508	0.284104
ENSG00000011052.21_3	979.184	1.12979	8.1407	3.92991e-16	2.21158e-14
ENSG00000011083.8_3	0
ENSG00000011105.12_3	6.49339	-0.0472025	-0.333558	0.738713	0.841429
ENSG00000011114.14_4	284.087	0.678464	4.44825	8.65719e-06	8.03844e-05
ENSG00000011132.11_3	279.744	-0.306525	-3.12841	0.00175758	0.00857638
ENSG00000011143.16_4	1440.14	0.0965513	1.26776	0.204882	0.363043
ENSG00000011198.8_3	1983.93	0.0293085	0.255844	0.798071	0.881077
ENSG00000011201.11_3	1.83254	0.105259	1.27625	0.201867
ENSG00000011243.17_4	221.052	0.403594	2.70886	0.00675143	0.0262139
ENSG00000011258.15_3	116.501	0.261651	1.45752	0.144973	0.283377
ENSG00000011260.13_2	2621.91	-0.314963	-4.29066	1.78141e-05	0.000154676
ENSG00000011275.18_3	1460.14	-0.0739315	-1.0543	0.291747	0.462243
ENSG00000011295.15_5	867.374	0.891535	7.19349	6.31565e-13	2.14252e-11
ENSG00000011304.19_5	6054.69	-0.61702	-5.7618	8.32193e-09	1.47276e-07
ENSG00000011332.19_4	21.2295	0.238403	1.19466	0.23222	0.395786
ENSG00000011347.9_4	0.953935	0.0816932	1.28303	0.19948
ENSG00000011376.10_4	1589.3	-0.25163	-3.62198	0.000292357	0.00184822
ENSG00000011405.13_3	412.733	0.251335	1.79298	0.0729762	0.171333
ENSG00000011422.11_4	135.162	0.59488	3.91583	9.00952e-05	0.000658583
ENSG00000011426.10_4	1572.43	-0.0525431	-0.365875	0.714458	0.823922
ENSG00000011451.18_4	106.945	-0.327005	-2.40291	0.0162653	0.0534397
ENSG00000011454.16_3	370.628	0.251044	1.91244	0.0558194	0.139622
ENSG00000011465.16_3	8.77028	0.25873	1.82179	0.0684873	0.163471
ENSG00000011478.11_2	75.5376	-0.250018	-1.48001	0.13887	0.27515
ENSG00000011485.14_2	1805.89	-0.399743	-3.97797	6.95055e-05	0.000523814
ENSG00000011523.13_3	774.331	-0.113527	-1.3819	0.167004	0.314107
ENSG00000011566.14_4	50.5524	0.305898	1.56657	0.117215	0.243487
ENSG00000011590.13_3	24.7389	0.11318	0.570523	0.568323	0.716082
ENSG00000011600.11_2	65.6095	0.98513	5.5655	2.61398e-08	4.18341e-07
ENSG00000011638.10_3	317.672	0.178437	1.30468	0.192002	0.346564
ENSG00000011677.12_2	0.208377	0.00927999	0.204585	0.837896
ENSG00000012048.21_4	1876.2	-0.262857	-2.77673	0.00549082	0.022149
ENSG00000012061.15_4	1745.59	-0.320045	-3.95863	7.53808e-05	0.000563682
ENSG00000012124.16_3	3.66674	0.209405	1.91151	0.0559392	0.13981
ENSG00000012171.19_4	5.79429	0.392309	2.22715	0.0259374	0.0774521
ENSG00000012174.11_3	495.481	-0.442594	-3.71115	0.000206321	0.0013574
ENSG00000012211.12_3	331.127	-0.00625238	-0.0581918	0.953596	0.975507
ENSG00000012223.12_3	73.3796	0.251491	1.2668	0.205227	0.363533
ENSG00000012232.8_2	304.093	0.0150188	0.0916694	0.926961	0.959714
ENSG00000012504.13_2	0
ENSG00000012660.13_3	6743.79	0.0159569	0.309691	0.756796	0.854139
ENSG00000012779.10_2	41.393	0.474251	2.39411	0.0166609	0.0544425
ENSG00000012817.15_4	3.35173	0.0665216	0.459267	0.646043	0.775161
ENSG00000012822.15_3	887.432	0.62047	5.65111	1.59412e-08	2.659e-07
ENSG00000012963.14_3	3527.91	-0.320571	-5.01123	5.40824e-07	6.58226e-06
ENSG00000012983.11_2	454.645	-0.268911	-1.8311	0.0670862	0.160876
ENSG00000013016.15_3	29.2612	0.256451	1.28503	0.198782	0.355308
ENSG00000013275.7_2	3502.99	-0.208639	-3.29771	0.000974758	0.00520346
ENSG00000013288.8_3	770.085	-0.336604	-3.59617	0.000322935	0.00201508
ENSG00000013293.5_3	24.0083	0.102776	0.512437	0.608345	0.745898
ENSG00000013297.11_4	8.21538	-0.11341	-0.707645	0.479166	0.640145
ENSG00000013306.15_3	13716.8	-0.279522	-5.59626	2.1902e-08	3.56923e-07
ENSG00000013364.18_3	429.112	0.397199	2.37086	0.0177466	0.0571755
ENSG00000013374.16_5	1221.6	-0.128083	-1.61095	0.10719	0.227911
ENSG00000013375.15_4	591.397	-0.612955	-8.28456	1.18542e-16	7.28365e-15
ENSG00000013392.7_2	61.2848	-0.439117	-2.22456	0.0261108	0.0778734
ENSG00000013441.15_3	1360.99	0.247772	3.49346	0.000476798	0.00281199
ENSG00000013503.9_2	699.954	-0.49682	-5.02373	5.06785e-07	6.21192e-06
ENSG00000013523.9_3	1260.16	-0.184905	-1.63565	0.101912	0.219617
ENSG00000013561.17_3	1721.65	0.0583727	0.751797	0.452173	0.616393
ENSG00000013563.13_3	240.242	-0.468241	-3.25043	0.00115232	0.00598553
ENSG00000013573.16_4	2309.5	0.210421	3.06481	0.0021781	0.0102745
ENSG00000013583.8_3	4217.31	-0.292448	-4.3486	1.37012e-05	0.000122382
ENSG00000013588.7_3	13.7995	0.508048	2.61562	0.00890666	0.0329179
ENSG00000013619.13_4	13.4521	-0.0709937	-0.420542	0.67409	0.795537
ENSG00000013725.14_2	5.27003	0.0771575	0.493643	0.621559	0.75564
ENSG00000013810.18_3	4017.25	-0.322055	-4.75835	1.95179e-06	2.09729e-05
ENSG00000014123.9_2	1053.79	-0.366932	-4.63726	3.53059e-06	3.57602e-05
ENSG00000014138.8_3	1635.68	-0.512242	-6.18745	6.11453e-10	1.30101e-08
ENSG00000014164.6_2	862.764	-0.0430692	-0.456186	0.648256	0.776991
ENSG00000014216.15_5	6577.61	-0.122161	-1.79882	0.0720473	0.169781
ENSG00000014257.15_2	8.24787	0.006236	0.0416931	0.966743	0.98282
ENSG00000014641.17_2	4186.56	-0.566612	-9.98058	1.85382e-23	3.0583e-21
ENSG00000014824.13_3	2634.44	0.0224264	0.398134	0.690532	0.807268
ENSG00000014914.20_2	23.0093	-0.0933032	-0.497737	0.61867	0.753732
ENSG00000014919.12_2	2150.11	-0.0298285	-0.54724	0.584214	0.728106
ENSG00000015133.18_2	267.919	0.411114	3.25323	0.001141	0.0059344
ENSG00000015153.14_3	309.386	-0.467758	-3.46725	0.000525815	0.00306283
ENSG00000015171.19_3	700.728	-0.17279	-1.26641	0.205366	0.363635
ENSG00000015285.10_2	28.96	0.102253	0.511275	0.609158	0.746448
ENSG00000015413.9_4	0
ENSG00000015475.18_3	2416.41	-0.347331	-4.80295	1.56343e-06	1.71635e-05
ENSG00000015479.18_4	9593.62	-0.303035	-4.21126	2.53953e-05	0.000212165
ENSG00000015520.14_5	24.0577	0.0667562	0.33638	0.736584	0.839629
ENSG00000015532.9_2	308.284	0.107857	0.838165	0.401938	0.571404
ENSG00000015568.12_2	125.909	0.262718	1.4709	0.141319	0.278589
ENSG00000015592.16_3	0.65337	0.0188301	0.280139	0.779371
ENSG00000015676.17_2	2901.84	-0.137332	-2.35894	0.0183274	0.0586233
ENSG00000016082.14_2	0.107401	0.00310724	0.0685019	0.945386
ENSG00000016391.10_3	12.0152	0.148674	0.75906	0.447817	0.612633
ENSG00000016402.13_3	0.105228	0.00310724	0.0685019	0.945386
ENSG00000016490.15_2	2.09978	0.0813454	1.72221	0.0850313
ENSG00000016602.9_2	0
ENSG00000016864.18_4	820.009	-0.300515	-3.49724	0.000470108	0.00278002
ENSG00000017260.19_5	2315.62	-0.102325	-1.16943	0.242231	0.407315
ENSG00000017427.16_4	0
ENSG00000017483.14_4	2947.85	-0.518248	-8.27172	1.3204e-16	8.05143e-15
ENSG00000017797.12_3	1079.71	-0.0968231	-0.987211	0.323539	0.495597
ENSG00000018189.12_3	86.8962	0.575389	3.82543	0.000130543	0.000909795
ENSG00000018236.14_5	0.672126	-0.0042995	-0.0621053	0.950479
ENSG00000018280.16_2	166.139	-0.714591	-5.28524	1.25543e-07	1.74787e-06
ENSG00000018408.14_3	65.7255	0.544458	2.76618	0.00567176	0.0227116
ENSG00000018510.14_4	351.7	-0.393736	-2.96262	0.00305029	0.0136258
ENSG00000018607.6_3	0.209698	0.00927999	0.204585	0.837896
ENSG00000018610.14_3	450.182	-0.32285	-3.61336	0.000302255	0.00189917
ENSG00000018625.14_2	3.89335	0.0149937	0.0946854	0.924565	0.958593
ENSG00000018699.11_2	1254.25	-0.511856	-6.92091	4.4876e-12	1.33134e-10
ENSG00000018869.16_3	101.558	-0.140125	-0.917342	0.358964	0.530918
ENSG00000019102.11_2	0.5042	0.0280292	0.562668	0.573661
ENSG00000019144.18_4	137.776	0.0169567	0.0951554	0.924191	0.958488
ENSG00000019169.10_3	0
ENSG00000019186.9_2	0
ENSG00000019485.13_4	65.0554	-0.110105	-0.589611	0.555451	0.705548
ENSG00000019505.7_2	2.20689	0.027791	0.244402	0.80692
ENSG00000019549.10_3	0.474158	0.02926	0.521316	0.602147
ENSG00000019582.14_4	817.51	0.0378578	0.377945	0.705472	0.817394
ENSG00000019991.16_4	12.856	0.514204	2.86193	0.0042107	0.0178337
ENSG00000019995.6_3	137.464	0.144431	0.899241	0.368524	0.540347
ENSG00000020129.15_3	311.386	-0.396758	-2.50559	0.0122249	0.0426326
ENSG00000020181.17_2	0.423483	0.00434375	0.0776738	0.938088
ENSG00000020219.9_3	0.322152	0.0195301	0.388992	0.697282
ENSG00000020256.19_3	318.027	-0.120145	-0.952865	0.340659	0.512883
ENSG00000020426.10_3	549.239	-0.304092	-3.89705	9.73709e-05	0.000704054
ENSG00000020577.13_3	22.8665	0.467085	2.51163	0.0120174	0.042096
ENSG00000020633.18_2	55.1538	-0.766772	-3.81846	0.000134288	0.000932928
ENSG00000020922.12_4	1607.93	-0.0913091	-1.48622	0.137221	0.272935
ENSG00000021300.13_4	11.7709	-0.226129	-1.18771	0.234949	0.399139
ENSG00000021355.12_2	1009.11	-0.119163	-1.46998	0.141567	0.278896
ENSG00000021461.16_2	7.14145	0.118917	0.791324	0.428755	0.595995
ENSG00000021488.12_2	4.96175	0.126562	0.854805	0.392659	0.562784
ENSG00000021574.12_3	886.003	-0.0516051	-0.468441	0.639469	0.76992
ENSG00000021645.18_4	8.95761	0.359482	1.95549	0.0505257	0.129478
ENSG00000021762.19_3	766.788	0.0637176	0.643011	0.520217	0.676563
ENSG00000021776.10_3	3039.91	-0.221457	-4.56498	4.99541e-06	4.87518e-05
ENSG00000021826.15_4	131.982	-0.238297	-1.26208	0.206919	0.365721
ENSG00000021852.12_3	0
ENSG00000022267.16_4	14.4635	-0.0748667	-0.40843	0.682958	0.801849
ENSG00000022277.12_3	3416.56	-0.0137272	-0.173828	0.862001	0.921262
ENSG00000022355.16_4	7.43529	0.0456758	0.24914	0.803252	0.884238
ENSG00000022556.15_3	693.22	-0.280165	-2.43072	0.015069	0.050382
ENSG00000022567.9_3	120.039	0.112735	0.650818	0.515164	0.672109
ENSG00000022840.15_4	2439.78	-0.271778	-2.00861	0.0445786	0.117629
ENSG00000022976.15_3	139.185	0.280521	1.88434	0.0595191	0.146838
ENSG00000023041.11_3	1166.18	-0.442925	-5.14222	2.7151e-07	3.5178e-06
ENSG00000023171.17_4	17.613	0.377113	1.98406	0.0472487	0.122977
ENSG00000023191.16_2	12442.3	-0.52447	-8.11795	4.74118e-16	2.61918e-14
ENSG00000023228.13_3	4354.94	-0.261337	-4.94749	7.51764e-07	8.89341e-06
ENSG00000023287.12_4	1424.72	0.0141287	0.143649	0.885778	0.935252
ENSG00000023318.7_3	2556.81	-0.202602	-3.81051	0.000138682	0.000959324
ENSG00000023330.14_2	1216.73	0.110964	1.11406	0.265253	0.433321
ENSG00000023445.13_2	18.8282	0.23245	1.45664	0.145215	0.283646
ENSG00000023516.8_2	420.043	-0.16412	-1.53872	0.123874	0.253251
ENSG00000023572.9_3	772.951	-0.249135	-2.84528	0.0044372	0.0185836
ENSG00000023608.4_3	393.513	-0.183667	-1.58611	0.112715	0.236486
ENSG00000023697.12_3	863.822	-0.312938	-3.71357	0.000204355	0.00134594
ENSG00000023734.10_3	6582.81	-0.413097	-4.85182	1.22331e-06	1.38266e-05
ENSG00000023839.10_2	7.06509	0.169047	1.03465	0.300832	0.472116
ENSG00000023892.10_2	248.173	-0.260079	-1.4459	0.148205	0.287645
ENSG00000023902.13_2	6.21011	0.246104	1.49487	0.134948	0.269337
ENSG00000023909.9_2	236.433	-0.10989	-0.616083	0.53784	0.690754
ENSG00000024048.10_2	1292.47	0.118439	1.70539	0.0881208	0.196927
ENSG00000024422.11_3	91.3882	0.702599	3.83993	0.000123068	0.000864962
ENSG00000024526.16_3	1083.49	-0.424167	-4.68594	2.78677e-06	2.88449e-05
ENSG00000024862.17_4	643.002	-0.0140182	-0.159777	0.873057	0.927957
ENSG00000025039.14_2	56.0757	-0.286357	-1.42045	0.155476	0.297915
ENSG00000025156.12_2	918.812	-0.100815	-1.42535	0.154055	0.295851
ENSG00000025293.16_3	1249.41	-0.282848	-3.49529	0.000473539	0.00279619
ENSG00000025423.11_3	35.4604	7.71152e-05	0.000395668	0.999684	0.999814
ENSG00000025434.18_3	151.455	-0.159465	-1.07203	0.283707	0.453351
ENSG00000025708.13_3	19.6704	-0.0282768	-0.140953	0.887907	0.936468
ENSG00000025770.18_3	1954.49	-0.0723925	-1.08068	0.279837	0.449201
ENSG00000025772.7_2	1603.38	-0.549095	-6.09975	1.06233e-09	2.16842e-08
ENSG00000025796.13_2	1212.44	0.00342329	0.0231028	0.981568	0.99016
ENSG00000025800.13_3	3077.09	0.0281975	0.379805	0.70409	0.816109
ENSG00000026025.15_4	478.129	1.01181	6.74326	1.54868e-11	4.24846e-10
ENSG00000026036.22_4	185.202	0.54091	3.80121	0.000143988	0.00099117
ENSG00000026103.21_3	1123.91	0.074197	0.724797	0.468577	0.631216
ENSG00000026297.15_4	92.1492	-0.427771	-2.31734	0.0204851	0.0641867
ENSG00000026508.18_5	1796.96	-0.223369	-3.93681	8.25722e-05	0.000609324
ENSG00000026559.13_3	6.70458	0.136048	0.767198	0.442964	0.608205
ENSG00000026652.13_3	89.2435	0.614708	3.39849	0.000677584	0.00381404
ENSG00000026751.16_3	5.39886	0.0457181	0.332142	0.739782	0.842159
ENSG00000026950.16_4	231.386	-0.232396	-1.57215	0.115915	0.241308
ENSG00000027001.9_3	1041.93	-0.560277	-6.13711	8.40369e-10	1.74945e-08
ENSG00000027075.14_3	195.668	0.0612823	0.399642	0.68942	0.806522
ENSG00000027644.4_2	2.02347	0.11387	1.19148	0.233463
ENSG00000027697.14_4	446.524	-0.194505	-2.13664	0.0326277	0.0925532
ENSG00000027847.13_3	436.295	0.422184	3.80501	0.000141796	0.000979437
ENSG00000027869.11_3	127.175	1.96537	10.4474	1.50662e-25	3.52314e-23
ENSG00000028116.16_3	1901.12	-0.390393	-5.47391	4.40206e-08	6.7234e-07
ENSG00000028137.18_3	423.91	-0.651507	-4.21729	2.47257e-05	0.000207002
ENSG00000028203.17_2	951.25	0.00820844	0.0855298	0.93184	0.962588
ENSG00000028277.21_4	16.4141	0.565441	3.50079	0.000463873	0.00275193
ENSG00000028310.17_3	437.787	-0.0422669	-0.424796	0.670986	0.793079
ENSG00000028528.14_3	3388.93	-0.0301705	-0.440175	0.65981	0.784871
ENSG00000028839.9_3	1856.06	-0.517555	-3.5195	0.000432365	0.00259053
ENSG00000029153.14_4	35.702	-0.449901	-2.24148	0.0249951	0.0752822
ENSG00000029363.16_4	5615.68	-0.159272	-2.50399	0.0122802	0.0427859
ENSG00000029364.11_2	1601.56	-0.385349	-5.78431	7.28104e-09	1.30194e-07
ENSG00000029534.20_4	10262.7	0.213108	3.83237	0.000126914	0.000887069
ENSG00000029559.6_2	0
ENSG00000029639.10_2	761.549	-0.503582	-4.62854	3.68261e-06	3.71749e-05
ENSG00000029725.16_4	2412.87	-0.52701	-4.19671	2.7082e-05	0.000224084
ENSG00000029993.14_4	2042.71	-0.256671	-3.30925	0.000935467	0.00501595
ENSG00000030066.13_4	5090.65	-0.0836545	-1.13733	0.255402	0.423054
ENSG00000030110.12_2	956.454	-0.270552	-4.09381	4.24347e-05	0.000334561
ENSG00000030304.13_3	0
ENSG00000030419.16_4	12.8554	0.465829	2.72202	0.00648846	0.0253785
ENSG00000030582.17_3	4945.53	0.261903	3.3072	0.000942337	0.00504717
ENSG00000031003.10_3	667.185	0.413403	4.94665	7.55029e-07	8.92766e-06
ENSG00000031081.10_4	15.6253	0.0205325	0.103345	0.917689	0.954422
ENSG00000031691.6_2	324.562	-0.299296	-2.591	0.00956967	0.0349818
ENSG00000031698.12_2	5412.88	-0.144442	-2.78485	0.00535523	0.0217039
ENSG00000031823.14_3	1099.93	-0.287603	-2.81381	0.0048958	0.0201918
ENSG00000032219.18_3	396.098	0.1468	1.36019	0.173769	0.323047
ENSG00000032389.12_5	1194.12	-0.350294	-5.34727	8.92884e-08	1.28453e-06
ENSG00000032444.16_4	1047.59	-0.427046	-3.27834	0.00104421	0.00551916
ENSG00000032742.17_4	342.616	-0.300826	-2.77155	0.00557903	0.0223812
ENSG00000033011.11_4	1102.27	-0.299013	-3.49558	0.000473039	0.00279461
ENSG00000033030.13_3	779.678	-0.172159	-2.25073	0.0244025	0.0739411
ENSG00000033050.8_3	2838.43	-0.422665	-6.93217	4.14436e-12	1.23694e-10
ENSG00000033100.16_4	403.681	-0.326652	-2.78767	0.00530891	0.0215465
ENSG00000033122.18_3	40.4096	0.306333	1.62195	0.104814	0.224365
ENSG00000033170.16_3	877.883	-0.230011	-2.57371	0.0100615	0.0363656
ENSG00000033178.12_2	1390.44	-0.217357	-1.8383	0.0660177	0.158905
ENSG00000033327.12_3	144.597	0.1564	0.7999	0.423769	0.591601
ENSG00000033627.16_4	3513.74	0.243124	2.65565	0.00791563	0.0298553
ENSG00000033800.13_2	1663.53	0.0370265	0.654523	0.512775	0.670214
ENSG00000033867.16_4	68.2902	-0.345333	-1.88624	0.0592621	0.146366
ENSG00000034053.14_4	272	-0.460005	-4.31458	1.59908e-05	0.000141031
ENSG00000034152.18_3	4124.29	-0.288532	-4.92522	8.42653e-07	9.88128e-06
ENSG00000034239.10_2	2.78444	-0.0644383	-0.490054	0.624096	0.757851
ENSG00000034510.5_2	2552.41	-0.39741	-3.91447	9.06036e-05	0.00066191
ENSG00000034533.11_3	428.957	-0.258553	-1.73288	0.0831162	0.188223
ENSG00000034677.12_3	847.778	0.360762	2.7127	0.00667371	0.026006
ENSG00000034693.14_3	798.025	-0.202475	-2.59314	0.00951052	0.0348026
ENSG00000034713.7_2	1557.84	-0.116625	-1.93792	0.0526329	0.13357
ENSG00000034971.16_3	0
ENSG00000035115.21_3	167.581	-0.313074	-2.49336	0.012654	0.0438728
ENSG00000035141.7_2	2328.73	-0.341341	-6.64559	3.02002e-11	7.92377e-10
ENSG00000035403.17_3	900.578	0.424552	5.23888	1.6155e-07	2.19587e-06
ENSG00000035499.12_2	1418.86	-0.494886	-8.7356	2.42366e-18	1.95238e-16
ENSG00000035664.11_4	49.1999	0.187209	0.994775	0.319846	0.492098
ENSG00000035681.7_3	663.411	0.224738	1.83461	0.0665638	0.159958
ENSG00000035687.9_3	1897.81	-0.65084	-9.22868	2.73987e-20	2.98609e-18
ENSG00000035720.7_2	55.3108	0.466853	2.39435	0.0166499	0.0544211
ENSG00000035862.12_3	3.7815	0.0401919	0.290212	0.771654	0.864428
ENSG00000035928.15_3	2054.65	-0.241453	-2.83715	0.00455189	0.0189815
ENSG00000036054.12_3	2051.54	-0.285139	-4.67144	2.99095e-06	3.07338e-05
ENSG00000036257.12_3	310.243	0.22919	1.6301	0.103081	0.221344
ENSG00000036448.9_2	42.8544	0.344036	1.75064	0.0800078	0.182955
ENSG00000036473.7_4	0
ENSG00000036530.8_2	15.1636	0.279226	1.39217	0.163871	0.31002
ENSG00000036549.12_3	1431.3	0.0511011	0.686094	0.492654	0.65252
ENSG00000036565.14_4	0.843544	0.0720452	1.16087	0.245694
ENSG00000036672.15_3	3.18802	0.0928028	0.640042	0.522145	0.678192
ENSG00000036828.16_2	18.6418	0.372198	1.84333	0.0652814	0.157457
ENSG00000037042.8_2	213.006	0.747549	5.38864	7.09931e-08	1.04969e-06
ENSG00000037241.7_3	1007.61	0.0447287	0.691438	0.489291	0.649636
ENSG00000037280.15_4	39.1587	-0.131446	-0.668438	0.503854	0.662256
ENSG00000037474.14_2	1890.97	-0.677242	-4.65061	3.30956e-06	3.36773e-05
ENSG00000037637.10_3	688.621	-0.00583424	-0.0569059	0.95462	0.97614
ENSG00000037749.11_3	812.908	-0.00252724	-0.026893	0.978545	0.988967
ENSG00000037757.13_3	346.681	-0.0293476	-0.308208	0.757924	0.854892
ENSG00000037897.16_3	999.892	-0.209029	-2.67564	0.00745858	0.0284342
ENSG00000037965.5_3	0
ENSG00000038002.8_2	283.456	-0.453946	-3.52802	0.000418684	0.00251922
ENSG00000038210.12_3	56.3016	-0.459308	-2.64396	0.00819427	0.0307186
ENSG00000038219.12_2	627.046	0.332476	2.30525	0.0211524	0.0658154
ENSG00000038274.16_3	2722.81	-0.177074	-2.52569	0.011547	0.0407027
ENSG00000038295.7_2	0
ENSG00000038358.14_3	2039.79	-0.188584	-1.87905	0.0602376	0.148216
ENSG00000038382.19_3	41.6175	0.0584662	0.323765	0.746116	0.846408
ENSG00000038427.15_4	3.12642	-0.0500879	-0.673404	0.50069	0.659536
ENSG00000038532.15_4	1346	0.0642569	0.768905	0.44195	0.607302
ENSG00000038945.14_4	5.09122	0.226874	1.49042	0.136113	0.271033
ENSG00000039068.18_4	2969.5	-0.293177	-3.10627	0.00189462	0.00914689
ENSG00000039123.15_3	3092.15	-0.224062	-2.79563	0.00517992	0.0211249
ENSG00000039139.9_3	0.104465	0.00310724	0.0685019	0.945386
ENSG00000039319.16_3	167.494	-0.0815574	-0.458461	0.646621	0.775817
ENSG00000039523.19_5	3510.47	-0.165199	-1.82477	0.0680358	0.162635
ENSG00000039537.13_3	0
ENSG00000039560.13_3	4.87222	0.268557	1.78118	0.0748835	0.174304
ENSG00000039600.10_2	1.77401	0.200243	2.31267	0.0207409
ENSG00000039650.11_4	330.968	0.311059	2.09861	0.0358517	0.0993469
ENSG00000039987.6_2	4.30027	0.159288	1.18978	0.234131	0.39817
ENSG00000040199.18_3	146.785	-0.125964	-0.970373	0.33186	0.503906
ENSG00000040275.16_4	1088.95	-0.363382	-3.10304	0.00191544	0.00922155
ENSG00000040341.17_4	779.178	-0.205856	-2.50565	0.0122225	0.0426326
ENSG00000040487.12_3	465.944	-0.15493	-1.38994	0.164548	0.310848
ENSG00000040531.14_4	357.765	0.179206	1.45201	0.146499	0.285462
ENSG00000040608.13_4	1.40544	-0.0222036	-0.456891	0.647749
ENSG00000040633.12_3	293.317	-0.0700295	-0.605237	0.545021	0.696937
ENSG00000040731.10_3	0.104465	0.00310724	0.0685019	0.945386
ENSG00000040933.15_3	303.477	0.130046	0.948268	0.342993	0.515271
ENSG00000041353.9_3	61.5266	-0.054397	-0.270417	0.786839	0.874201
ENSG00000041357.15_2	6847.1	-0.353361	-5.82608	5.67435e-09	1.02916e-07
ENSG00000041515.15_2	5.42164	-0.222686	-2.18039	0.0292283	0.0849768
ENSG00000041802.10_3	1718.43	-0.0421637	-0.585413	0.55827	0.70786
ENSG00000041880.14_4	245.626	0.272167	2.20034	0.0277831	0.0816774
ENSG00000041982.15_3	4.5181	0.044308	0.272582	0.785175	0.873561
ENSG00000041988.15_5	366.595	0.0271031	0.310162	0.756438	0.853975
ENSG00000042062.11_4	1849.34	-0.0437755	-0.523452	0.60066	0.740783
ENSG00000042088.13_4	864.654	-0.465746	-5.34768	8.90892e-08	1.28261e-06
ENSG00000042286.14_2	739.023	-0.796912	-10.1103	4.97418e-24	8.94089e-22
ENSG00000042304.11_5	5.00257	0.191599	1.21046	0.226103	0.38823
ENSG00000042317.16_4	190.366	0.402253	2.7536	0.00589429	0.0234661
ENSG00000042429.11_3	778.185	-0.0141789	-0.119119	0.905181	0.946423
ENSG00000042445.13_3	369.521	0.0218052	0.168013	0.866573	0.924329
ENSG00000042493.15_2	155.112	0.453644	2.61956	0.00880426	0.0325744
ENSG00000042753.11_2	2152.19	-0.183521	-2.6619	0.00777007	0.0294493
ENSG00000042781.12_3	1.62885	-0.0168233	-0.162404	0.870988
ENSG00000042813.7_4	0.303635	0.0138371	0.282636	0.777456
ENSG00000042832.11_2	2.51125	-0.0528579	-0.445958	0.655628	0.781812
ENSG00000042980.12_2	25.8915	0.34771	1.72171	0.085122	0.191666
ENSG00000043039.6_2	3.62871	0.121431	1.08108	0.279664	0.449005
ENSG00000043093.13_4	4786.76	-0.112697	-1.54982	0.121184	0.249409
ENSG00000043143.20_3	174.294	-0.104363	-0.621651	0.534171	0.687914
ENSG00000043355.11_3	0.316646	0.0154527	0.345521	0.729703
ENSG00000043462.11_3	891.173	-0.366058	-4.89627	9.76743e-07	1.12834e-05
ENSG00000043514.15_2	893.896	-0.0584336	-0.662003	0.507969	0.665919
ENSG00000043591.5_3	0
ENSG00000044012.3_2	0
ENSG00000044090.8_2	378.134	-0.31605	-3.12364	0.00178631	0.00869896
ENSG00000044115.20_3	6076.06	-0.0664831	-0.886581	0.375304	0.546495
ENSG00000044446.11_2	562.74	-0.0228863	-0.253887	0.799583	0.88189
ENSG00000044459.14_3	396.432	-0.321704	-2.93715	0.00331243	0.014599
ENSG00000044524.10_2	0.21048	0.00927999	0.204585	0.837896
ENSG00000044574.7_2	11997.5	-0.527304	-10.5477	5.20522e-26	1.31574e-23
ENSG00000046604.12_2	120.998	0.770994	5.19334	2.06555e-07	2.73657e-06
ENSG00000046647.13_3	497.647	-0.375985	-4.73764	2.16225e-06	2.2973e-05
ENSG00000046651.14_4	644.517	0.152639	1.52996	0.126027	0.25642
ENSG00000046653.14_3	36.8787	0.0895602	0.44692	0.654933	0.781314
ENSG00000046774.9_3	0
ENSG00000046889.18_3	5.51188	0.0637749	0.370377	0.711102	0.821665
ENSG00000047056.14_2	441.021	0.0647345	0.423772	0.671732	0.793611
ENSG00000047188.15_2	350.734	-0.369141	-3.1326	0.00173265	0.00847877
ENSG00000047230.14_2	250.934	-0.0135735	-0.0982573	0.921728	0.956844
ENSG00000047249.17_5	1815.46	0.134441	1.77077	0.0765991	0.177232
ENSG00000047315.15_2	5601.17	-0.00864853	-0.142949	0.88633	0.93542
ENSG00000047346.12_4	127.924	0.315293	1.98997	0.0465948	0.121657
ENSG00000047365.11_3	33.5943	0.0228862	0.124216	0.901144	0.944022
ENSG00000047410.13_2	2710.73	-0.229506	-3.77564	0.000159599	0.00108624
ENSG00000047457.13_2	6.08683	0.246458	2.62643	0.00862857	0.0320771
ENSG00000047578.12_5	252.733	0.0722256	0.465346	0.641683	0.771788
ENSG00000047579.19_3	189.422	-0.441366	-3.23948	0.00119747	0.00619063
ENSG00000047597.6_4	1734.36	-0.499388	-4.72982	2.24723e-06	2.37915e-05
ENSG00000047617.14_3	0.210486	0.00927999	0.204585	0.837896
ENSG00000047621.11_3	708.014	0.0832516	0.723398	0.469435	0.632089
ENSG00000047634.14_3	46.1894	0.033212	0.169857	0.865122	0.923313
ENSG00000047644.18_3	390.213	0.30761	2.33597	0.019493	0.0616071
ENSG00000047648.21_4	144.02	0.479999	3.11654	0.00182987	0.00887341
ENSG00000047662.4_2	4.21372	0.189135	1.29425	0.195579	0.351143
ENSG00000047849.21_5	2068.82	-0.178754	-2.0394	0.0414098	0.111143
ENSG00000047932.13_4	557.236	-0.414116	-2.461	0.0138549	0.047194
ENSG00000047936.10_3	0
ENSG00000048028.11_3	422	0.0455806	0.35652	0.721451	0.829049
ENSG00000048052.21_4	4.09189	0.0817248	0.55824	0.576681	0.72213
ENSG00000048140.17_4	1952.67	-0.549196	-4.20257	2.639e-05	0.000219334
ENSG00000048162.20_3	3567.89	-0.560841	-9.49334	2.23743e-21	2.80681e-19
ENSG00000048342.15_4	24.245	0.660144	3.47582	0.000509292	0.00297883
ENSG00000048392.11_2	672.388	0.178407	1.0923	0.2747	0.443494
ENSG00000048405.9_3	426.027	-0.218302	-1.07331	0.283132	0.452742
ENSG00000048462.10_4	1.10738	0.0532681	0.857842	0.390979
ENSG00000048471.13_3	170.829	0.459389	2.71197	0.0066885	0.0260536
ENSG00000048540.14_4	0.210456	0.00927999	0.204585	0.837896
ENSG00000048544.5_2	3193.31	-0.339361	-5.36046	8.30109e-08	1.20156e-06
ENSG00000048545.13_3	0.688559	-0.00521324	-0.0880129	0.929866
ENSG00000048649.13_4	778.053	-0.135005	-1.79666	0.0723895	0.170354
ENSG00000048707.14_4	1374.15	0.866124	7.74838	9.30703e-15	4.2296e-13
ENSG00000048740.18_4	715.75	-0.186213	-1.20095	0.22977	0.392917
ENSG00000048828.16_3	1591.21	-0.326824	-4.03862	5.37656e-05	0.000414267
ENSG00000048991.16_3	1601.53	-0.543754	-6.07882	1.21068e-09	2.44225e-08
ENSG00000049089.14_4	2.17102	0.0204946	0.203903	0.838429
ENSG00000049130.15_3	154.886	0.790263	4.52178	6.13221e-06	5.86113e-05
ENSG00000049167.14_4	656.418	-0.149183	-1.44399	0.148742	0.288478
ENSG00000049192.14_3	12.4799	0.0053007	0.0360105	0.971274	0.985212
ENSG00000049239.12_3	341.325	-0.172649	-1.32635	0.184723	0.337702
ENSG00000049245.12_3	1390.93	-0.319991	-4.53674	5.71296e-06	5.4953e-05
ENSG00000049246.14_2	454.703	-0.251106	-2.21376	0.0268454	0.0795618
ENSG00000049247.13_2	4.88237	0.153695	1.4753	0.140133	0.27697
ENSG00000049249.8_3	40.8627	0.321618	1.75225	0.0797309	0.182495
ENSG00000049283.17_4	24.4379	-0.32358	-1.60766	0.10791	0.229026
ENSG00000049323.15_3	357.023	0.564325	3.84251	0.000121783	0.000856681
ENSG00000049449.9_4	1328.05	-0.181295	-2.51134	0.0120275	0.0421128
ENSG00000049540.16_4	9.83934	0.430391	2.53131	0.0113638	0.0401745
ENSG00000049541.10_3	1562.95	-0.673688	-8.70592	3.15016e-18	2.47957e-16
ENSG00000049618.22_4	1098.3	0.129317	1.13217	0.257565	0.425582
ENSG00000049656.13_2	318.202	-0.122265	-1.23235	0.21782	0.378775
ENSG00000049759.17_4	534.93	0.539173	3.31156	0.000927785	0.0049803
ENSG00000049768.14_2	3.2247	0.132212	0.931327	0.351684	0.524012
ENSG00000049769.12_3	4.42313	0.240589	1.86361	0.0623761	0.152218
ENSG00000049860.13_3	2869.32	-0.682757	-7.04624	1.83819e-12	5.87198e-11
ENSG00000049883.14_3	687.448	-0.171542	-1.39772	0.162196	0.307804
ENSG00000050030.14_4	0.316019	-0.0181861	-0.295354	0.767723
ENSG00000050130.17_3	1772.49	-0.233501	-3.86462	0.000111263	0.00079006
ENSG00000050165.17_2	1.36848	0.000882804	0.00926816	0.992605
ENSG00000050327.14_4	0.239209	0.00923876	0.196585	0.844152
ENSG00000050344.8_2	85.0986	0.471652	2.42824	0.0151723	0.0506572
ENSG00000050393.11_3	544.77	-0.555084	-3.88211	0.000103555	0.000741666
ENSG00000050405.13_3	377.534	-0.342349	-3.17531	0.00149676	0.00749656
ENSG00000050426.15_5	1619.43	0.331352	4.96546	6.85381e-07	8.17637e-06
ENSG00000050438.16_2	117.269	0.0330937	0.165147	0.868828	0.925546
ENSG00000050555.17_3	4.44516	0.0163174	0.129652	0.896841	0.941593
ENSG00000050628.20_3	3.35768	0.102063	1.13157	0.257814	0.42587
ENSG00000050730.15_4	7.91566	0.26946	1.4478	0.147673	0.287003
ENSG00000050748.17_5	179.838	-0.246213	-1.70545	0.0881101	0.196921
ENSG00000050767.16_4	1.74834	0.0879205	1.20541	0.228045
ENSG00000050820.16_5	176.632	0.596905	4.90532	9.32734e-07	1.08113e-05
ENSG00000051009.10_3	176.365	0.0281082	0.213565	0.830886	0.902337
ENSG00000051108.14_5	1152.1	0.0769821	0.988684	0.322818	0.494869
ENSG00000051128.18_4	5.8257	0.0152401	0.0970339	0.922699	0.957483
ENSG00000051180.16_2	1897.19	-0.435037	-7.53172	5.00772e-14	2.00026e-12
ENSG00000051341.13_3	810.6	0.165846	1.54267	0.12291	0.251993
ENSG00000051382.8_2	601.345	-0.168748	-1.65642	0.0976362	0.212647
ENSG00000051523.10_3	17.0463	0.620888	3.29011	0.00100148	0.00532396
ENSG00000051596.9_3	3729.53	-0.116537	-1.99246	0.0463208	0.121191
ENSG00000051620.10_2	69.0181	-8.89995e-06	-4.91568e-05	0.999961	0.999961
ENSG00000051825.14_5	1420.88	-0.208784	-2.31021	0.0208767	0.065092
ENSG00000052126.14_3	133.463	0.143058	0.860738	0.389382	0.559431
ENSG00000052344.15_2	4.85886	0.0472386	0.325617	0.744714	0.845455
ENSG00000052723.11_3	840.324	0.136963	1.37129	0.170284	0.318387
ENSG00000052749.13_5	2330.27	-0.197725	-2.35701	0.018423	0.0588743
ENSG00000052795.12_3	397.268	-0.00390481	-0.0325891	0.974002	0.986743
ENSG00000052802.12_3	848.292	0.0642446	0.516978	0.605172	0.743758
ENSG00000052841.14_3	1759.31	0.189179	3.1035	0.00191244	0.00921446
ENSG00000052850.5_2	1.17299	0.0933942	1.49323	0.135378
ENSG00000053108.16_3	11.7764	0.321739	2.01466	0.0439404	0.116353
ENSG00000053254.15_4	294.332	0.58403	3.79051	0.000150341	0.00103107
ENSG00000053328.8_2	0.940734	0.074548	0.904632	0.365661
ENSG00000053371.12_4	1821.67	-0.445816	-6.861	6.83796e-12	1.97956e-10
ENSG00000053372.4_2	2029.83	-0.402242	-4.61807	3.87333e-06	3.87591e-05
ENSG00000053438.8_2	0.550281	0.0132823	0.233866	0.815089
ENSG00000053501.12_3	512.82	-0.462162	-5.56898	2.56228e-08	4.10612e-07
ENSG00000053524.12_2	52.7402	0.295795	1.48653	0.137139	0.272828
ENSG00000053702.14_2	36.0194	0.939656	4.79036	1.66485e-06	1.81528e-05
ENSG00000053747.15_3	1.7713	-0.178755	-1.77029	0.0766786
ENSG00000053770.11_3	1709.67	-0.0791247	-1.20035	0.230002	0.393146
ENSG00000053900.10_2	935.736	-0.0779598	-1.16749	0.243012	0.408315
ENSG00000053918.16_4	0.394919	0.0213204	0.438329	0.661148
ENSG00000054116.11_2	1585.14	-0.267274	-3.77563	0.000159603	0.00108624
ENSG00000054118.13_4	3755.77	-0.38211	-7.25207	4.10436e-13	1.42652e-11
ENSG00000054148.17_3	1605.38	-0.620587	-8.10418	5.31018e-16	2.92011e-14
ENSG00000054179.11_3	0
ENSG00000054219.10_3	48.1653	-0.229294	-1.19691	0.231341	0.39482
ENSG00000054267.21_3	698.689	0.477732	6.19848	5.70118e-10	1.21953e-08
ENSG00000054277.13_3	17.5246	-0.257115	-1.27803	0.20124	0.358407
ENSG00000054282.15_2	402.749	0.316359	2.8791	0.00398816	0.0170802
ENSG00000054356.13_3	35.2521	0.479229	2.88347	0.00393321	0.0169047
ENSG00000054392.12_4	8.51772	0.490353	2.73184	0.00629819	0.0247402
ENSG00000054523.17_4	231.87	-0.185764	-1.30623	0.191474	0.345949
ENSG00000054598.7_3	0
ENSG00000054611.13_2	488.971	-0.52099	-3.75397	0.000174054	0.00117299
ENSG00000054654.16_4	68.5949	0.506715	2.77208	0.00556991	0.0223483
ENSG00000054690.13_2	30.111	0.0530105	0.266047	0.790203	0.876207
ENSG00000054793.13_4	79.8978	0.756883	4.15149	3.30316e-05	0.000267249
ENSG00000054796.12_3	0
ENSG00000054803.3_2	0
ENSG00000054938.15_4	0.111658	0.00310724	0.0685019	0.945386
ENSG00000054965.10_3	156.206	-0.141897	-0.867766	0.385523	0.555597
ENSG00000054967.12_2	318.259	-0.0854195	-0.598503	0.549505	0.70054
ENSG00000054983.16_4	1779.97	-0.16501	-2.02124	0.0432552	0.115121
ENSG00000055044.10_2	5648.46	-0.224059	-3.37183	0.0007467	0.00413925
ENSG00000055070.16_2	1435.76	-0.261134	-3.08244	0.0020531	0.00978453
ENSG00000055118.14_2	3762.42	-0.323351	-3.0614	0.00220304	0.0103779
ENSG00000055130.15_2	2352.73	-0.468142	-8.0031	1.21321e-15	6.33868e-14
ENSG00000055147.18_3	1694.07	-0.320461	-4.70273	2.56708e-06	2.67549e-05
ENSG00000055163.19_4	654.492	0.244725	1.77533	0.0758434	0.176006
ENSG00000055208.18_3	234.446	0.334806	2.54637	0.0108849	0.0388061
ENSG00000055211.12_2	638.151	-0.319426	-3.51851	0.000433972	0.00259758
ENSG00000055332.16_3	992.956	-0.082253	-0.974558	0.329779	0.501641
ENSG00000055483.19_5	1028.62	0.0390252	0.390524	0.696149	0.811236
ENSG00000055609.17_3	1583.32	0.526663	4.61396	3.95072e-06	3.94025e-05
ENSG00000055732.12_2	18.6878	0.380851	1.88709	0.0591478	0.146146
ENSG00000055813.5_3	0
ENSG00000055917.15_3	1586.79	0.0957829	1.29417	0.195607	0.351143
ENSG00000055950.16_3	1673.85	-0.346003	-6.55057	5.73189e-11	1.44261e-09
ENSG00000055955.15_3	6.24127	0.582652	3.78731	0.000152285	0.00104285
ENSG00000055957.10_2	2.36441	0.0693747	0.526769	0.598354
ENSG00000056050.6_4	1002.75	-0.236556	-2.80714	0.00499829	0.0205336
ENSG00000056097.15_2	2614.42	-0.289178	-3.48846	0.000485814	0.00285886
ENSG00000056277.15_2	227.555	-0.159651	-1.3866	0.165564	0.312301
ENSG00000056291.17_3	0.849405	0.0560224	1.03109	0.3025
ENSG00000056487.15_4	0.111658	0.00310724	0.0685019	0.945386
ENSG00000056558.10_2	7.02692	0.240739	1.50498	0.132328	0.265495
ENSG00000056586.15_3	566.747	-0.144975	-1.37216	0.170013	0.318079
ENSG00000056736.9_3	17.8525	-0.12322	-0.610988	0.541208	0.693933
ENSG00000056972.18_4	543.578	-0.153751	-1.41179	0.158011	0.301574
ENSG00000056998.19_3	19.7814	-0.0565121	-0.296191	0.767084	0.861512
ENSG00000057019.15_4	137.992	0.612188	3.57963	0.000344078	0.002131
ENSG00000057149.15_3	0
ENSG00000057252.12_2	835.547	-0.269286	-2.1395	0.032395	0.0919907
ENSG00000057294.14_3	10.9482	0.132807	0.705547	0.48047	0.641532
ENSG00000057468.6_3	5.63982	0.245756	1.63293	0.102484	0.220514
ENSG00000057593.13_2	0
ENSG00000057608.16_3	10741.5	-0.306893	-7.5821	3.40005e-14	1.39989e-12
ENSG00000057657.15_4	17.6639	0.409821	2.20113	0.0277266	0.0815413
ENSG00000057663.15_4	1441.8	0.0205845	0.293317	0.76928	0.863075
ENSG00000057704.12_4	9.71028	-0.0379403	-0.244714	0.806678	0.88647
ENSG00000057757.9_3	1823.82	-0.56196	-2.81586	0.00486462	0.0200838
ENSG00000057935.13_3	294.452	-0.469445	-3.7321	0.000189888	0.00126424
ENSG00000058056.8_2	105.177	0.0364317	0.182363	0.855298	0.917585
ENSG00000058063.15_3	475.335	-0.0265204	-0.203507	0.838739	0.907436
ENSG00000058085.14_3	5.8679	0.244332	1.4622	0.143688	0.28172
ENSG00000058091.16_4	92.4775	0.214318	1.08176	0.279361	0.448729
ENSG00000058262.9_2	8907.23	-0.188074	-2.70113	0.00691046	0.0267082
ENSG00000058272.17_4	2139.4	0.0335206	0.470432	0.638047	0.768707
ENSG00000058335.15_2	8.95012	0.1398	0.72228	0.470122	0.632661
ENSG00000058404.19_4	2.219	0.0264597	0.276703	0.782008
ENSG00000058453.16_3	184.416	0.287026	2.48892	0.0128131	0.0443031
ENSG00000058600.15_4	2653.5	-0.0689476	-0.972422	0.33084	0.502847
ENSG00000058668.14_4	2502.05	0.511853	4.81497	1.47219e-06	1.62732e-05
ENSG00000058673.16_3	1831.28	-0.092253	-1.06427	0.287204	0.457
ENSG00000058729.10_3	1634.33	-0.101995	-1.47164	0.141118	0.278308
ENSG00000058799.14_2	450.888	-0.318461	-2.72946	0.00634383	0.0248856
ENSG00000058804.11_2	3029.71	-0.499218	-9.60061	7.94689e-22	1.07533e-19
ENSG00000058866.14_3	116.511	0.213768	1.3321	0.182828	0.335257
ENSG00000059122.16_2	290.398	0.212719	1.75712	0.0788966	0.181157
ENSG00000059145.18_4	330.875	0.0541857	0.331088	0.740578	0.842468
ENSG00000059377.16_3	215.217	0.376061	2.42074	0.015489	0.0514008
ENSG00000059378.12_2	56.4376	0.31018	1.67279	0.0943693	0.207616
ENSG00000059573.8_2	3669.03	-0.267438	-4.70098	2.58912e-06	2.6973e-05
ENSG00000059588.9_2	362.079	0.286048	2.0662	0.0388097	0.105653
ENSG00000059691.11_3	1101.09	-0.0388976	-0.383463	0.701377	0.814623
ENSG00000059728.10_3	2230.16	-0.125291	-1.14599	0.251798	0.418928
ENSG00000059758.7_3	522.112	0.087932	0.440092	0.65987	0.784871
ENSG00000059769.19_3	33.2154	-0.247597	-1.25896	0.208046	0.367025
ENSG00000059804.15_2	813.257	1.9835	14.1825	1.17531e-45	1.6652e-42
ENSG00000059915.16_4	23.5156	-0.0414803	-0.206223	0.836617	0.906023
ENSG00000060069.16_2	51.0626	-0.161143	-0.836519	0.402863	0.5722
ENSG00000060138.12_2	298.426	-0.600232	-5.91041	3.41253e-09	6.37164e-08
ENSG00000060140.8_3	5.32932	0.182237	1.3448	0.178688	0.329472
ENSG00000060237.16_4	2068.16	0.255123	2.36247	0.0181536	0.058196
ENSG00000060303.5_2	2.20087	0.0467013	0.349316	0.726852
ENSG00000060339.13_3	3215.75	0.0903126	1.30902	0.190529	0.344914
ENSG00000060491.16_3	39.4691	0.143121	0.730694	0.464966	0.628026
ENSG00000060558.3_2	1473.6	-0.479224	-3.75711	0.000171887	0.00115968
ENSG00000060566.13_2	80.0219	-0.431146	-2.72055	0.00651733	0.0254708
ENSG00000060642.10_3	566.345	-0.464804	-4.82247	1.4179e-06	1.5738e-05
ENSG00000060656.19_3	1.2517	-0.0413021	-0.523421	0.600681
ENSG00000060688.12_3	4369.58	-0.308709	-5.25134	1.50996e-07	2.06759e-06
ENSG00000060709.15_4	0.193395	0.00927999	0.204585	0.837896
ENSG00000060718.21_4	0
ENSG00000060749.14_3	389.006	0.127847	0.884281	0.376544	0.547275
ENSG00000060762.18_2	962.147	-0.279012	-4.31202	1.61769e-05	0.000142255
ENSG00000060971.17_3	1439.36	-0.543297	-8.02675	1.00088e-15	5.28669e-14
ENSG00000060982.14_3	1505.37	0.213383	3.58333	0.000339241	0.00210321
ENSG00000061273.17_3	2775.64	-0.0745855	-1.08312	0.278753	0.448111
ENSG00000061337.15_3	2.31947	0.15176	1.21914	0.222791
ENSG00000061455.10_2	2.39847	0.0856738	1.26126	0.207215	0.366059
ENSG00000061492.11_2	0
ENSG00000061656.9_4	44.871	-0.417301	-2.22611	0.0260067	0.07763
ENSG00000061676.14_3	229.307	-0.694926	-3.79299	0.000148843	0.00102196
ENSG00000061794.12_3	3000.31	-0.220395	-4.29169	1.77315e-05	0.000154014
ENSG00000061918.12_2	176.523	0.479298	2.86399	0.00418345	0.017743
ENSG00000061936.9_3	962.744	0.0505137	0.498223	0.618327	0.753693
ENSG00000061938.17_5	117.262	-0.367009	-2.38065	0.0172822	0.0559562
ENSG00000061987.15_4	714.119	0.085703	0.823212	0.410388	0.578997
ENSG00000062038.13_3	14.5352	0.226924	1.80077	0.071739	0.16927
ENSG00000062096.14_2	1.20186	0.0701333	1.01077	0.312128
ENSG00000062194.15_2	2248.87	-0.00159224	-0.0223681	0.982154	0.990585
ENSG00000062282.14_4	57.2875	0.0476181	0.241887	0.808868	0.88754
ENSG00000062370.16_3	22.072	-0.0024958	-0.0132153	0.989456	0.993579
ENSG00000062485.18_4	6328.44	-0.317831	-4.08585	4.39157e-05	0.000344995
ENSG00000062524.15_2	0.731057	0.0706575	1.07445	0.282623
ENSG00000062582.13_3	2926.97	-0.446285	-9.8508	6.79975e-23	1.01726e-20
ENSG00000062598.17_4	694.459	-0.221471	-1.836	0.0663572	0.159589
ENSG00000062650.18_3	860.708	-0.0412178	-0.579037	0.562564	0.711282
ENSG00000062716.12_3	4649.28	-0.1028	-1.62102	0.105013	0.224616
ENSG00000062725.9_2	319.544	-0.369924	-2.45457	0.0141052	0.0478396
ENSG00000062822.13_4	4344.55	-0.73084	-9.73064	2.23183e-22	3.19975e-20
ENSG00000063015.19_4	11.0065	0.504277	3.63345	0.000279655	0.00178148
ENSG00000063046.17_3	18749.5	-0.123297	-2.09453	0.0362127	0.100106
ENSG00000063127.15_3	6.62517	0.000723601	0.00688431	0.994507	0.996493
ENSG00000063169.10_5	32.9652	-0.461689	-2.29534	0.0217138	0.0672234
ENSG00000063176.15_5	296.433	-0.248778	-2.06789	0.0386503	0.105401
ENSG00000063177.12_3	19219.3	-0.226272	-4.36637	1.26329e-05	0.000114003
ENSG00000063180.8_2	8.10297	-0.104251	-0.60351	0.54617	0.697707
ENSG00000063241.7_3	1774.19	-0.775245	-5.36053	8.29776e-08	1.20156e-06
ENSG00000063244.12_3	294.979	0.349895	2.8592	0.00424712	0.0179436
ENSG00000063245.14_4	120.762	-0.417278	-2.14866	0.0316614	0.0905588
ENSG00000063322.13_3	1280.09	-0.213616	-2.10331	0.0354386	0.0985765
ENSG00000063438.16_3	78.0312	0.700076	3.88099	0.000104031	0.000744635
ENSG00000063515.2_2	0
ENSG00000063587.13_3	244.039	-0.219229	-1.96338	0.0496016	0.127667
ENSG00000063601.16_4	206.254	0.234446	1.59156	0.111483	0.234554
ENSG00000063660.8_3	5.52555	-0.0224645	-0.153178	0.878258	0.931038
ENSG00000063761.15_3	829.314	-0.150761	-1.59445	0.110836	0.233683
ENSG00000063854.12_2	1485.24	-0.436165	-5.52922	3.21658e-08	5.04719e-07
ENSG00000063978.15_3	2696.34	0.0463826	0.536515	0.591602	0.733593
ENSG00000064012.21_5	634.561	0.00639843	0.0617738	0.950743	0.973581
ENSG00000064042.17_3	1.96974	0.0153596	0.348657	0.727347
ENSG00000064102.14_2	1726.67	-0.404829	-4.36132	1.29279e-05	0.000116405
ENSG00000064115.10_3	839.922	0.0986431	1.36114	0.173471	0.322708
ENSG00000064195.7_2	0.523609	0.0291141	0.581544	0.560874
ENSG00000064199.6_2	322.457	-0.807107	-6.70324	2.03846e-11	5.47973e-10
ENSG00000064201.15_4	614.538	0.195287	1.98337	0.0473262	0.123152
ENSG00000064205.10_2	6.19137	0.106173	0.620274	0.535078	0.688602
ENSG00000064218.4_3	0
ENSG00000064225.12_4	24.6244	0.616999	3.08659	0.00202463	0.00966417
ENSG00000064270.12_3	1.61117	-0.0141315	-0.131999	0.894985
ENSG00000064300.8_3	0.11619	-0.0154109	-0.339746	0.734047
ENSG00000064309.14_2	11.4699	-0.228492	-1.2531	0.210169	0.369586
ENSG00000064313.11_3	1409.31	0.024967	0.187959	0.850908	0.915118
ENSG00000064393.15_3	294.791	0.263888	1.95518	0.0505613	0.129528
ENSG00000064419.13_3	1731.11	-0.274862	-3.18178	0.00146373	0.00736484
ENSG00000064489.22_3	32.406	-0.16386	-0.839402	0.401243	0.570774
ENSG00000064490.13_3	1185.63	-0.0261462	-0.222641	0.823815	0.897724
ENSG00000064545.14_5	1242.01	-0.236858	-3.39957	0.000674911	0.00380255
ENSG00000064547.13_3	10.6847	0.520233	3.04936	0.00229329	0.0107255
ENSG00000064601.17_3	3793.77	-0.317071	-6.89776	5.28279e-12	1.54784e-10
ENSG00000064607.16_2	2226.85	0.229075	3.49653	0.000471346	0.00278596
ENSG00000064651.13_3	75.105	-0.0581946	-0.293211	0.769361	0.863075
ENSG00000064652.10_2	33.6836	0.0155478	0.0815242	0.935025	0.964456
ENSG00000064655.18_5	0.372563	-0.00593092	-0.106575	0.915126
ENSG00000064666.14_4	1416.41	0.313991	3.57189	0.000354413	0.00218211
ENSG00000064687.12_2	1832.18	-0.0306639	-0.382637	0.701989	0.814887
ENSG00000064692.18_4	1.97473	0.0997323	0.999428	0.317587
ENSG00000064703.11_2	1178.84	-0.123152	-1.79975	0.0718998	0.169499
ENSG00000064726.9_3	139.026	-0.16997	-1.08696	0.277054	0.446273
ENSG00000064763.10_3	513.884	-0.373234	-3.82371	0.000131461	0.000915927
ENSG00000064787.13_4	11.9927	0.535036	2.97611	0.00291925	0.0131377
ENSG00000064835.10_4	0
ENSG00000064886.13_3	12.6185	-0.0263839	-0.136969	0.891056	0.938146
ENSG00000064932.15_2	33.5291	-0.199249	-0.994256	0.320098	0.492361
ENSG00000064933.17_4	931.478	-0.336833	-3.85966	0.000113543	0.000804587
ENSG00000064961.18_3	706.111	-0.658189	-5.75293	8.77097e-09	1.5409e-07
ENSG00000064989.12_2	17.6462	0.110266	0.756539	0.449326	0.613901
ENSG00000064995.16_2	1111.63	-0.231072	-3.32919	0.000870997	0.00471526
ENSG00000064999.13_3	216.673	0.248639	1.89034	0.0587125	0.145235
ENSG00000065000.16_4	814.183	0.0243994	0.228626	0.81916	0.89421
ENSG00000065029.14_4	760.732	0.108963	1.09264	0.274551	0.443494
ENSG00000065054.13_3	5.74587	-0.118482	-0.714837	0.47471	0.636217
ENSG00000065057.7_3	516.999	-0.632267	-7.56616	3.84406e-14	1.57195e-12
ENSG00000065060.16_2	1278.14	-0.133293	-1.73327	0.0830478	0.188139
ENSG00000065135.10_3	5005.35	-0.190168	-3.61732	0.000297668	0.00187539
ENSG00000065150.18_3	7193.31	-0.319976	-5.98037	2.22626e-09	4.31396e-08
ENSG00000065154.11_2	8530.6	-0.388805	-6.84372	7.71602e-12	2.21776e-10
ENSG00000065183.15_2	2242.97	-0.571443	-7.87337	3.4521e-15	1.67298e-13
ENSG00000065243.19_3	421.02	0.277868	2.84147	0.00449061	0.0187771
ENSG00000065268.10_3	2041.72	-0.381412	-3.83647	0.000124817	0.000874701
ENSG00000065308.4_2	650.64	-0.498366	-7.00518	2.46666e-12	7.69551e-11
ENSG00000065320.8_2	26.9154	-0.194921	-0.988994	0.322666	0.494826
ENSG00000065325.12_3	0.107401	0.00310724	0.0685019	0.945386
ENSG00000065328.16_3	2102.34	-0.256974	-3.28258	0.00102862	0.00544991
ENSG00000065357.19_3	783.381	0.304174	3.231	0.0012336	0.00636512
ENSG00000065361.15_4	9.91132	0.0260458	0.150684	0.880225	0.932039
ENSG00000065371.17_3	0.315684	0.0154527	0.344701	0.730319
ENSG00000065413.19_4	104.406	0.524133	2.72802	0.00637166	0.0249744
ENSG00000065427.14_5	6535.21	-0.32982	-7.02679	2.11344e-12	6.6462e-11
ENSG00000065457.10_4	629.102	0.0659496	0.710202	0.477579	0.638876
ENSG00000065485.19_3	221.787	0.0415148	0.358145	0.720235	0.828018
ENSG00000065491.8_2	456.633	0.020345	0.203938	0.838402	0.90738
ENSG00000065518.7_2	2159.3	-0.323794	-3.46899	0.000522418	0.00304672
ENSG00000065526.10_2	702.676	0.494786	3.43604	0.00059029	0.00338598
ENSG00000065534.18_3	87.6545	0.221632	1.12496	0.260605	0.428402
ENSG00000065548.17_3	3169.37	-0.16825	-2.7766	0.00549306	0.0221544
ENSG00000065559.14_3	137.129	0.00330022	0.0208348	0.983377	0.99099
ENSG00000065600.12_3	383.835	-0.234816	-2.17545	0.0295964	0.0858479
ENSG00000065609.14_4	0
ENSG00000065613.13_4	319.957	-0.264275	-2.44996	0.0142872	0.0482979
ENSG00000065615.13_2	730.913	-0.594197	-6.31832	2.64414e-10	5.97998e-09
ENSG00000065618.18_3	12.5532	0.282959	1.96496	0.049419	0.127278
ENSG00000065621.14_2	54.7862	-0.389023	-1.92905	0.0537243	0.135654
ENSG00000065665.20_3	147.634	0.0232335	0.163648	0.870008	0.92627
ENSG00000065675.14_2	802.886	-0.134248	-1.56363	0.117905	0.244562
ENSG00000065717.14_4	2.52071	0.125872	1.26293	0.206614	0.365353
ENSG00000065802.11_2	351.41	-0.176294	-1.09614	0.273018	0.441852
ENSG00000065809.13_4	13.445	0.545052	2.94773	0.00320116	0.0142126
ENSG00000065833.8_2	7.87706	0.160406	0.964252	0.33492	0.506936
ENSG00000065882.15_3	220.426	-0.417219	-2.40541	0.0161545	0.0531409
ENSG00000065883.15_3	359.387	0.458609	3.9768	6.98492e-05	0.000526239
ENSG00000065911.11_2	7006.93	0.120911	2.08037	0.0374918	0.102815
ENSG00000065923.9_3	292.579	-0.111988	-0.770029	0.441283	0.606767
ENSG00000065970.8_2	395.755	-0.0529771	-0.400131	0.68906	0.806459
ENSG00000065978.18_3	1455.63	-0.432987	-7.57256	3.65949e-14	1.50157e-12
ENSG00000065989.15_2	131.027	-0.040651	-0.280046	0.779443	0.869432
ENSG00000066027.11_3	149.529	-0.151183	-1.0534	0.292158	0.46262
ENSG00000066032.18_5	1.348	-0.0182381	-0.174821	0.86122
ENSG00000066044.14_3	798.406	-0.33383	-1.97631	0.0481198	0.124799
ENSG00000066056.13_2	16.6734	0.304979	2.33984	0.019292	0.0611242
ENSG00000066084.12_2	1212.36	0.25647	2.8762	0.00402501	0.0171982
ENSG00000066117.14_2	303.303	-0.0258664	-0.222892	0.82362	0.897593
ENSG00000066135.12_3	677.523	-0.0315083	-0.318582	0.750043	0.849264
ENSG00000066136.20_3	1283.97	-0.229215	-2.98444	0.00284101	0.0128625
ENSG00000066185.12_2	11.5274	-0.0619494	-0.346066	0.729293	0.834772
ENSG00000066230.11_4	144.323	-0.155097	-1.0414	0.297692	0.468733
ENSG00000066248.14_3	0.944027	0.0993638	1.29924	0.193863
ENSG00000066279.17_3	1008.9	-0.361003	-3.04006	0.00236531	0.0110131
ENSG00000066294.14_2	274.089	0.747979	4.50216	6.72666e-06	6.38119e-05
ENSG00000066322.14_3	2187.35	-0.166398	-2.74823	0.00599184	0.0237826
ENSG00000066336.11_2	12.0376	0.514709	2.69923	0.00695005	0.0268311
ENSG00000066379.14_2	988.183	-0.560699	-7.87863	3.30979e-15	1.60725e-13
ENSG00000066382.16_2	2.49683	0.0713267	0.554427	0.579287	0.724476
ENSG00000066405.12_2	1.62287	0.145935	1.61067	0.107252
ENSG00000066422.4_2	1018.16	-0.11376	-1.24863	0.211799	0.371435
ENSG00000066427.22_4	615.478	-0.143686	-1.48195	0.138353	0.274382
ENSG00000066455.12_2	815.876	-0.0713455	-1.10164	0.270619	0.439167
ENSG00000066468.22_4	4.37817	0.205381	1.42563	0.153975	0.295816
ENSG00000066557.5_2	955.097	-0.399354	-5.50849	3.61918e-08	5.62397e-07
ENSG00000066583.11_4	1449.19	-0.333612	-4.07314	4.63843e-05	0.000362261
ENSG00000066629.16_4	16.8165	0.519859	2.59186	0.00954594	0.0349215
ENSG00000066651.18_4	383.687	-0.0253005	-0.208722	0.834665	0.904616
ENSG00000066654.13_4	1888.32	-0.0868382	-1.2664	0.205369	0.363635
ENSG00000066697.14_3	198.352	-0.206744	-1.66549	0.0958158	0.210035
ENSG00000066735.14_3	18.033	-0.288578	-1.441	0.149586	0.289682
ENSG00000066739.11_2	579.938	0.418361	2.55047	0.0107578	0.0383927
ENSG00000066777.8_3	438.946	0.0796546	0.787388	0.431055	0.597923
ENSG00000066813.14_2	6.84253	0.159309	1.08243	0.279062	0.448442
ENSG00000066827.15_3	206.205	-0.251728	-1.40522	0.159957	0.304539
ENSG00000066855.15_3	315.323	-0.293984	-2.37147	0.0177174	0.0570968
ENSG00000066923.17_4	220.254	0.827543	5.74008	9.46337e-09	1.6512e-07
ENSG00000066926.10_2	7187.82	-0.308371	-4.59417	4.34466e-06	4.28875e-05
ENSG00000066933.15_3	421.445	-0.589963	-3.67744	0.000235584	0.00152946
ENSG00000067048.16_3	0.946112	-0.0368596	-0.803395	0.421747
ENSG00000067057.16_3	3978.16	-0.442974	-5.21617	1.8266e-07	2.44964e-06
ENSG00000067064.11_4	1861.82	-0.258963	-2.78061	0.00542574	0.0219232
ENSG00000067066.16_3	1717.49	-0.0259377	-0.432818	0.665147	0.788461
ENSG00000067082.14_2	396.106	-0.242552	-1.80262	0.0714475	0.16878
ENSG00000067113.16_3	49.5952	1.64416	7.70269	1.33231e-14	5.88809e-13
ENSG00000067141.16_2	54.9899	-0.151833	-0.761723	0.446225	0.611173
ENSG00000067167.7_2	1173.2	-0.287595	-2.0382	0.0415298	0.111366
ENSG00000067177.14_3	10.2114	-0.405119	-2.0486	0.0405013	0.109301
ENSG00000067182.7_2	348.528	0.672175	4.44838	8.65211e-06	8.03682e-05
ENSG00000067191.15_3	27.0596	-0.0278344	-0.140664	0.888135	0.936569
ENSG00000067208.14_3	259.796	0.0408231	0.241608	0.809084	0.887616
ENSG00000067221.13_4	462.89	-0.0431106	-0.414963	0.678169	0.798435
ENSG00000067225.17_4	2771.52	0.675845	7.352	1.95258e-13	7.09485e-12
ENSG00000067248.9_3	988.542	-0.440685	-4.10329	4.0731e-05	0.000323351
ENSG00000067334.13_2	3433.98	-0.350651	-6.76085	1.37187e-11	3.78492e-10
ENSG00000067365.14_3	681.488	0.243814	2.3836	0.0171444	0.0556072
ENSG00000067369.13_4	1175.87	-0.327347	-3.51874	0.0004336	0.00259599
ENSG00000067445.20_5	17.4874	0.190065	1.19921	0.230447	0.39374
ENSG00000067533.5_2	1116.67	-0.202859	-1.90159	0.0572251	0.142374
ENSG00000067560.10_3	10860.3	-0.254798	-6.25187	4.05564e-10	8.91279e-09
ENSG00000067596.10_3	1635.86	-0.38797	-3.93818	8.2101e-05	0.000606404
ENSG00000067601.7_3	43.3573	-0.0696298	-0.377185	0.706036	0.817851
ENSG00000067606.16_3	2.08347	0.0915599	0.764227	0.444732
ENSG00000067646.11_2	0.107401	0.00310724	0.0685019	0.945386
ENSG00000067704.9_2	3761.6	-0.414231	-9.17966	4.32435e-20	4.50893e-18
ENSG00000067715.13_3	0.229914	-0.00923973	-0.203698	0.83859
ENSG00000067798.15_4	31.9611	0.421128	2.11925	0.0340692	0.0956958
ENSG00000067829.18_3	1768.95	-0.347237	-5.73045	1.00167e-08	1.7382e-07
ENSG00000067836.12_3	726.423	-0.618747	-4.77794	1.77104e-06	1.9215e-05
ENSG00000067840.12_3	0.545649	0.0418283	0.71273	0.476013
ENSG00000067842.17_3	0.104465	0.00310724	0.0685019	0.945386
ENSG00000067900.7_3	1226.41	0.11874	1.46875	0.1419	0.279393
ENSG00000067955.13_3	174.879	0.440411	2.42697	0.0152256	0.0507575
ENSG00000067992.12_4	1054.64	-0.0280155	-0.468835	0.639188	0.769735
ENSG00000068001.13_4	150.632	-0.642822	-3.82363	0.000131504	0.000915963
ENSG00000068024.16_3	260.059	0.00368217	0.0232512	0.98145	0.99016
ENSG00000068028.17_3	1151.08	-0.324638	-4.42752	9.53235e-06	8.79342e-05
ENSG00000068078.18_4	14.1805	0.162578	1.00617	0.314335	0.486636
ENSG00000068079.7_2	269.477	-0.468691	-4.20383	2.62435e-05	0.000218191
ENSG00000068097.14_4	662.354	0.206416	1.59616	0.110452	0.233042
ENSG00000068120.14_4	3354.8	-0.359019	-7.23953	4.5023e-13	1.55585e-11
ENSG00000068137.14_2	85.4885	0.388386	2.01886	0.0435022	0.115546
ENSG00000068305.17_4	263.456	-0.132867	-0.938076	0.348206	0.520536
ENSG00000068308.13_4	367.919	0.0590127	0.628728	0.529527	0.684054
ENSG00000068323.16_2	193.704	-0.304615	-2.52798	0.0114722	0.0404921
ENSG00000068354.15_3	116.258	0.605962	3.55869	0.000372709	0.00227844
ENSG00000068366.19_4	2951.21	0.46144	4.12361	3.72973e-05	0.000298155
ENSG00000068383.18_2	6.48186	-0.14273	-0.797267	0.425296	0.593045
ENSG00000068394.10_2	1122.18	-0.518089	-6.92244	4.43922e-12	1.32004e-10
ENSG00000068400.13_3	904.378	0.521754	4.70978	2.47989e-06	2.60037e-05
ENSG00000068438.14_3	1256.24	-0.634588	-9.93521	2.92563e-23	4.72931e-21
ENSG00000068489.12_3	705.835	-0.458228	-4.80143	1.57536e-06	1.72788e-05
ENSG00000068615.18_4	4.78054	0.280399	1.95703	0.0503436	0.129121
ENSG00000068650.18_4	868.908	0.699606	6.63902	3.15778e-11	8.26721e-10
ENSG00000068654.15_3	2152.75	-0.200627	-2.27338	0.0230034	0.070521
ENSG00000068697.6_2	1735.02	-0.355089	-5.04316	4.57907e-07	5.67051e-06
ENSG00000068724.15_3	248.619	-0.185391	-1.4807	0.138687	0.274909
ENSG00000068745.14_2	1879.45	0.169911	2.37776	0.0174181	0.056298
ENSG00000068781.21_3	1.01979	0.0431173	0.989572	0.322383
ENSG00000068784.12_2	1010.54	-0.280471	-3.35398	0.000796579	0.00437646
ENSG00000068796.16_4	875.694	-0.0442311	-0.529456	0.596489	0.73749
ENSG00000068831.18_3	16.4663	0.504328	2.83792	0.00454083	0.0189517
ENSG00000068878.14_2	1012.55	0.128082	1.44911	0.147306	0.286546
ENSG00000068885.14_4	420.726	0.047731	0.386231	0.699326	0.813246
ENSG00000068903.19_3	1147.66	-0.336862	-4.03622	5.43203e-05	0.00041814
ENSG00000068912.13_3	1696.87	-0.21151	-2.9546	0.00313075	0.0139334
ENSG00000068971.13_3	47.527	0.133223	0.68142	0.495606	0.654809
ENSG00000068976.13_2	15.4878	0.234882	1.23446	0.21703	0.377811
ENSG00000068985.4_2	0.616088	0.0644074	0.947337	0.343467
ENSG00000069011.15_2	4.01239	0.12307	0.884843	0.376241	0.547099
ENSG00000069018.18_3	0
ENSG00000069020.18_3	606.959	0.11404	0.934912	0.349834	0.521966
ENSG00000069122.18_2	0
ENSG00000069188.16_2	20.2434	0.135376	1.75874	0.0786209	0.180761
ENSG00000069206.15_2	0
ENSG00000069248.11_2	2304.78	-0.527241	-9.53276	1.53162e-21	1.96226e-19
ENSG00000069275.12_2	3256.62	-0.45384	-6.16329	7.12506e-10	1.50539e-08
ENSG00000069329.16_3	4364.4	-0.303205	-3.74132	0.000183056	0.00122419
ENSG00000069345.11_2	1998.87	-0.401573	-6.70157	2.06192e-11	5.53661e-10
ENSG00000069399.14_4	12.8659	0.0419304	0.239312	0.810863	0.888831
ENSG00000069424.14_2	1432.92	0.0297588	0.272046	0.785587	0.873817
ENSG00000069431.11_3	133.338	0.979028	5.74998	8.92559e-09	1.5635e-07
ENSG00000069482.6_2	136.105	-0.598172	-4.47746	7.55363e-06	7.10413e-05
ENSG00000069493.14_4	59.3014	0.714372	3.69235	0.000222195	0.00145035
ENSG00000069509.5_2	351.665	0.0605875	0.452505	0.650905	0.77832
ENSG00000069535.13_2	0.943601	0.0660048	0.821444	0.411393
ENSG00000069667.15_4	90.482	0.466171	2.38248	0.0171966	0.0557541
ENSG00000069696.6_2	0.539149	0.0406263	0.732519	0.463852
ENSG00000069702.10_3	5.34514	-0.0338147	-0.210219	0.833497	0.904001
ENSG00000069764.9_2	0.949876	0.0234983	0.303438	0.761556
ENSG00000069812.11_2	51.7603	0.0294073	0.147307	0.88289	0.933739
ENSG00000069849.10_2	4403.72	-0.263249	-3.90026	9.60875e-05	0.000696259
ENSG00000069869.15_2	1284.99	0.662758	5.80859	6.30007e-09	1.13496e-07
ENSG00000069943.9_2	539.302	-0.427083	-4.07601	4.58147e-05	0.000358277
ENSG00000069956.11_3	1821.83	-0.367408	-3.60395	0.000313414	0.00196024
ENSG00000069966.18_2	68.8246	0.193296	0.990762	0.321802	0.494106
ENSG00000069974.15_3	684.307	-0.0272594	-0.197709	0.843273	0.910606
ENSG00000069998.12_3	648.395	-0.836367	-7.64455	2.09673e-14	8.95424e-13
ENSG00000070010.18_5	1882.04	0.000748773	0.00769714	0.993859	0.996175
ENSG00000070018.8_2	177.628	0.232307	1.19846	0.230738	0.393958
ENSG00000070019.4_2	0
ENSG00000070031.3_2	0
ENSG00000070047.11_2	296.711	0.0670189	0.546822	0.584501	0.728382
ENSG00000070061.14_4	2067.26	-0.489123	-7.25402	4.04587e-13	1.40822e-11
ENSG00000070081.16_4	4126.49	-0.375099	-6.89007	5.57631e-12	1.62999e-10
ENSG00000070087.13_3	12.5029	0.0987635	0.536243	0.59179	0.733644
ENSG00000070159.13_2	21.3224	0.688341	3.38386	0.000714752	0.00398323
ENSG00000070182.20_4	4254.04	-0.29494	-6.11739	9.51233e-10	1.9549e-08
ENSG00000070190.12_4	15.8356	0.516671	3.03651	0.00239331	0.0111155
ENSG00000070193.4_3	0
ENSG00000070214.15_2	301.377	0.371087	2.45251	0.0141865	0.0480315
ENSG00000070269.13_3	136.082	-0.0808998	-0.440908	0.65928	0.784524
ENSG00000070366.13_4	411.16	-0.00408856	-0.0306769	0.975527	0.987531
ENSG00000070367.15_3	2225.11	-0.188962	-3.32956	0.000869843	0.00471022
ENSG00000070371.15_3	63.6547	0.384729	1.99285	0.0462779	0.121131
ENSG00000070388.11_2	0.572714	0.0195795	0.306664	0.759099
ENSG00000070404.9_4	126.291	0.0537127	0.285354	0.775373	0.866645
ENSG00000070413.19_4	1241.93	-0.143523	-2.01989	0.0433944	0.115365
ENSG00000070423.17_2	224.142	-0.747311	-5.02828	4.94892e-07	6.07851e-06
ENSG00000070444.14_2	113.171	0.293946	1.87262	0.0611205	0.149913
ENSG00000070476.14_2	150.554	0.165722	1.21564	0.224121	0.386275
ENSG00000070495.14_3	1187.07	-0.0947115	-1.63876	0.101264	0.218513
ENSG00000070501.11_2	476.377	0.0856975	0.756181	0.449541	0.61409
ENSG00000070526.14_3	740.662	0.281825	3.48482	0.000492477	0.00289312
ENSG00000070540.12_3	499.33	0.146297	1.43674	0.150791	0.291231
ENSG00000070601.9_3	6.84013	0.0906418	0.558363	0.576597	0.72213
ENSG00000070610.14_3	529.387	0.0659983	0.844876	0.39818	0.567926
ENSG00000070614.14_3	217.731	0.207756	1.32459	0.185308	0.338481
ENSG00000070669.16_3	2697.74	-0.17146	-1.45369	0.146031	0.284894
ENSG00000070718.11_3	636.82	-0.0280865	-0.243284	0.807786	0.886918
ENSG00000070729.13_3	4.30256	0.106174	0.663555	0.506975	0.665196
ENSG00000070731.10_3	5.13338	0.28437	2.2766	0.0228099	0.0700318
ENSG00000070748.18_3	0.106011	0.00310724	0.0685019	0.945386
ENSG00000070756.15_3	24768.6	-0.126699	-2.65688	0.00788677	0.0297681
ENSG00000070759.16_2	195.654	-0.0687997	-0.484113	0.628306	0.761193
ENSG00000070761.7_2	1111.07	-0.424904	-5.74001	9.46735e-09	1.6512e-07
ENSG00000070770.8_3	2108.66	-0.191588	-2.31797	0.0204508	0.0640878
ENSG00000070778.12_2	3.01608	0.0998528	1.4167	0.156571	0.299441
ENSG00000070785.16_3	1841.18	-0.54401	-9.11313	8.00372e-20	8.06601e-18
ENSG00000070808.15_4	1.84237	0.0864372	0.755842	0.449744
ENSG00000070814.18_4	2958.9	-0.202591	-2.91994	0.00350102	0.0153097
ENSG00000070831.15_4	6731.31	-0.254392	-4.29231	1.7682e-05	0.00015364
ENSG00000070882.12_4	1243.66	0.643027	5.40041	6.64884e-08	9.86716e-07
ENSG00000070886.11_3	0.106011	0.00310724	0.0685019	0.945386
ENSG00000070915.9_4	3.4492	0.245937	1.61502	0.106307	0.226494
ENSG00000070950.9_3	1136.56	-0.217771	-2.27352	0.0229947	0.070521
ENSG00000070961.15_2	430.901	-0.403527	-3.91765	8.94148e-05	0.000654205
ENSG00000070985.13_3	0.104465	0.00310724	0.0685019	0.945386
ENSG00000071051.13_3	45.9947	0.0309544	0.161684	0.871554	0.927182
ENSG00000071054.16_4	1030.48	-0.0953233	-1.51698	0.129271	0.261341
ENSG00000071073.12_2	12.7578	0.107885	0.738035	0.460493	0.623921
ENSG00000071082.10_3	22399	-0.165215	-3.21811	0.00129039	0.00661283
ENSG00000071127.16_2	5090.92	-0.322255	-3.96424	7.36302e-05	0.000552135
ENSG00000071189.21_2	1158.51	0.0563686	0.775618	0.437975	0.603804
ENSG00000071203.9_3	0
ENSG00000071205.11_2	126.705	-0.107343	-0.688667	0.491033	0.651411
ENSG00000071242.11_3	2.66931	0.0744697	0.845008	0.398106	0.567888
ENSG00000071243.15_2	697.213	-0.63268	-8.28324	1.19867e-16	7.34634e-15
ENSG00000071246.10_3	28.4052	0.25317	1.53598	0.124543	0.254108
ENSG00000071282.11_2	71.6586	1.31398	7.43116	1.0765e-13	4.0897e-12
ENSG00000071462.11_5	2361.27	-0.69173	-9.37769	6.74309e-21	7.85934e-19
ENSG00000071537.13_3	576.537	0.180921	1.28797	0.197758	0.353773
ENSG00000071539.13_4	1615.24	-0.507046	-2.73133	0.00630801	0.0247693
ENSG00000071553.16_4	2347.07	-0.175707	-2.33048	0.0197808	0.0623205
ENSG00000071564.14_4	1006.14	-0.260289	-3.10542	0.00190012	0.00916975
ENSG00000071575.11_2	401.251	-0.350293	-3.23195	0.00122948	0.00634795
ENSG00000071626.16_3	496.257	0.2839	2.25858	0.0239097	0.0726398
ENSG00000071655.17_4	1035.89	0.248288	3.43062	0.000602213	0.00344616
ENSG00000071677.1_2	0
ENSG00000071794.15_2	2577.18	-0.0752245	-1.15058	0.249906	0.416672
ENSG00000071859.14_2	732.547	-0.50283	-2.46121	0.0138469	0.04718
ENSG00000071889.16_3	1106.35	-0.109981	-1.5662	0.117301	0.243611
ENSG00000071894.16_3	2909.82	-0.388449	-5.36889	7.9221e-08	1.15478e-06
ENSG00000071909.18_4	10.4599	0.162024	0.827761	0.407806	0.576906
ENSG00000071967.11_2	2578.43	0.208781	2.60689	0.00913676	0.0336238
ENSG00000071991.8_2	1.08107	0.0865193	1.0424	0.297225
ENSG00000071994.10_4	1062.52	-0.478554	-8.0992	5.53221e-16	3.03528e-14
ENSG00000072041.16_3	0
ENSG00000072042.12_3	2614.1	-0.13352	-2.15698	0.0310074	0.0890806
ENSG00000072062.13_2	40.7364	-0.119723	-0.654154	0.513012	0.670345
ENSG00000072071.16_3	20.5849	0.286901	2.28076	0.0225627	0.0693701
ENSG00000072080.10_5	13.6791	0.375698	2.10156	0.0355916	0.098865
ENSG00000072110.13_4	1897.65	-0.204885	-2.50972	0.0120828	0.042239
ENSG00000072121.15_4	1077.41	0.134673	1.7852	0.0742291	0.173371
ENSG00000072133.10_2	11.1884	0.180971	0.965935	0.334077	0.506272
ENSG00000072134.15_4	325.553	0.304364	2.14263	0.0321429	0.0915121
ENSG00000072135.12_3	450.82	0.155345	1.39166	0.164027	0.310228
ENSG00000072163.19_4	1.27092	0.0689682	1.00143	0.316619
ENSG00000072182.12_3	13.714	0.853406	4.24002	2.23499e-05	0.000189282
ENSG00000072195.14_1	5.38543	0.166676	1.3008	0.193327	0.348286
ENSG00000072201.13_3	73.0208	0.287471	1.6944	0.0901889	0.200414
ENSG00000072210.18_4	654.792	-0.423392	-3.70023	0.000215402	0.00141074
ENSG00000072274.12_2	86943	0.172415	3.7616	0.00016883	0.0011413
ENSG00000072310.16_3	490.329	-0.454973	-3.29254	0.000992852	0.005286
ENSG00000072315.3_2	3.25807	0.0604267	0.452228	0.651104	0.778372
ENSG00000072364.12_2	815.97	0.00524653	0.0458376	0.96344	0.9812
ENSG00000072401.14_2	170.129	-0.519307	-2.62639	0.00862958	0.0320771
ENSG00000072415.8_4	254.21	-0.260887	-1.84189	0.0654912	0.157853
ENSG00000072422.16_2	29.8666	0.0617468	0.332941	0.739179	0.84171
ENSG00000072444.10	0
ENSG00000072501.17_2	6627.87	-0.277881	-4.26103	2.03484e-05	0.000174417
ENSG00000072506.12_3	2471.05	-0.498847	-6.93446	4.07769e-12	1.21855e-10
ENSG00000072518.20_3	94.9546	0.516287	2.81217	0.00492079	0.020274
ENSG00000072571.19_4	1992.15	-0.526586	-5.12099	3.0394e-07	3.90645e-06
ENSG00000072609.17_4	861.147	-0.105233	-1.0073	0.313789	0.485947
ENSG00000072657.8_3	10.8953	0.21894	2.3704	0.0177689	0.0572243
ENSG00000072682.18_3	69.3858	0.420915	2.37496	0.0175507	0.056658
ENSG00000072694.20_3	40.0768	0.136357	0.68491	0.493401	0.653185
ENSG00000072736.18_4	2945.17	-0.0691643	-1.37852	0.168042	0.315567
ENSG00000072756.16_2	1107.76	0.271153	2.80026	0.00510619	0.020895
ENSG00000072778.19_2	2317.69	-0.312308	-2.82515	0.00472578	0.0196146
ENSG00000072786.12_2	855.897	0.401257	3.38546	0.000710584	0.00396275
ENSG00000072803.17_3	1061.4	-0.0669733	-0.485028	0.627656	0.760488
ENSG00000072818.11_3	814.291	-0.0482462	-0.444417	0.656741	0.782579
ENSG00000072832.14_3	4.52118	-0.0990707	-0.633339	0.526512	0.681485
ENSG00000072840.12_3	11.0943	0.0491532	0.327514	0.743279	0.844598
ENSG00000072849.10_3	886.471	-0.25141	-3.17786	0.00148364	0.00744325
ENSG00000072858.10_3	17.3649	0.349175	1.74536	0.0809216	0.184519
ENSG00000072864.14_3	414.016	-0.268641	-2.84271	0.00447321	0.0187117
ENSG00000072952.18_4	3.14518	-0.0551101	-0.518406	0.604175	0.743181
ENSG00000072954.6_2	9.29744	0.0267113	0.158221	0.874283	0.928769
ENSG00000072958.8_2	2237.92	0.0901037	1.50614	0.132032	0.265254
ENSG00000073008.14_3	486.794	-0.18878	-1.23051	0.218508	0.379563
ENSG00000073050.11_3	1325.99	-0.317749	-3.86144	0.00011272	0.00079993
ENSG00000073060.15_3	1143.95	-0.62034	-4.74361	2.09942e-06	2.23648e-05
ENSG00000073067.13_3	3.17552	0.192215	1.77501	0.075897	0.176068
ENSG00000073111.13_3	10964.3	-0.367228	-5.64975	1.60684e-08	2.67652e-07
ENSG00000073146.15_3	10.6838	0.199786	1.09915	0.271701	0.440389
ENSG00000073150.13_4	0.434475	0.00319997	0.0748825	0.940308
ENSG00000073169.13_3	218.519	0.414562	3.86124	0.000112812	0.000800353
ENSG00000073282.12_3	6.53788	0.168996	1.47325	0.140684	0.277657
ENSG00000073331.17_3	273.84	0.155493	1.06546	0.286667	0.456326
ENSG00000073350.13_3	49.4607	0.271319	1.37872	0.167982	0.315479
ENSG00000073417.14_4	68.2693	0.465798	2.36413	0.0180723	0.0580001
ENSG00000073464.11_5	1934.46	0.0519538	0.784749	0.432601	0.599303
ENSG00000073536.17_2	1331.7	-0.468782	-5.22735	1.71958e-07	2.33078e-06
ENSG00000073578.16_3	7988.11	-0.378184	-7.7601	8.48614e-15	3.8785e-13
ENSG00000073584.19_4	3828.13	-0.325375	-4.58072	4.63389e-06	4.54076e-05
ENSG00000073598.5_2	2.75965	0.0422003	0.336981	0.736131	0.839473
ENSG00000073605.18_4	56.9029	0.781291	4.09253	4.26683e-05	0.000336182
ENSG00000073614.12_3	1802.41	0.494009	5.02006	5.1656e-07	6.31795e-06
ENSG00000073670.13_3	1.73344	0.0246489	0.261795	0.793479
ENSG00000073711.10_4	43.3515	0.597382	3.07546	0.00210179	0.0099751
ENSG00000073712.14_4	6.55856	-0.0280767	-0.201347	0.840427	0.908645
ENSG00000073734.8_3	0.232505	-0.0118079	-0.260315	0.794621
ENSG00000073737.16_3	7.71471	0.248335	1.51064	0.13088	0.263687
ENSG00000073754.5_2	0.214803	0.00927999	0.204585	0.837896
ENSG00000073756.11_2	28.0742	0.933866	5.05879	4.21929e-07	5.27378e-06
ENSG00000073792.15_3	439.947	0.267937	1.66422	0.0960678	0.210411
ENSG00000073803.13_3	725.963	-0.204788	-2.62312	0.00871283	0.0323205
ENSG00000073849.14_3	1311.9	0.574292	7.19031	6.46438e-13	2.18989e-11
ENSG00000073861.2_2	0.107401	0.00310724	0.0685019	0.945386
ENSG00000073905.8_3	2.74111	-0.230524	-1.5285	0.126389	0.256916
ENSG00000073910.21_5	48.6905	0.535991	2.87705	0.00401409	0.0171576
ENSG00000073921.17_4	1524.4	0.163941	2.83386	0.00459891	0.0191609
ENSG00000073969.18_3	1798.93	-0.0452827	-0.404554	0.685805	0.804358
ENSG00000074047.21_3	1.67517	-0.193984	-2.01772	0.04362
ENSG00000074054.18_4	686.569	0.328804	3.0474	0.00230827	0.0107872
ENSG00000074071.14_3	3129.9	-0.551488	-10.9594	5.99138e-28	1.75986e-25
ENSG00000074181.8_2	6.94017	0.0332439	0.184863	0.853336	0.916557
ENSG00000074201.8_3	6432.5	-0.358668	-6.24704	4.18306e-10	9.16771e-09
ENSG00000074211.13_2	0.355046	0.0153947	0.328703	0.74238
ENSG00000074219.13_4	1.0281	0.0843388	1.35921	0.174081
ENSG00000074266.19_3	924.428	-0.212499	-2.78991	0.00527229	0.0214362
ENSG00000074276.10_3	1.26102	-0.0218236	-0.486316	0.626743
ENSG00000074317.10_3	0
ENSG00000074319.12_3	2775.86	-0.142726	-2.32926	0.0198453	0.0625073
ENSG00000074356.16_2	621.268	-0.158132	-1.08415	0.2783	0.447712
ENSG00000074370.17_3	149.618	0.582116	3.0507	0.0022831	0.0106882
ENSG00000074410.13_3	6.55377	0.18082	0.984773	0.324736	0.496798
ENSG00000074416.13_5	218.73	-0.204155	-1.21536	0.224229	0.3863
ENSG00000074527.11_2	0
ENSG00000074582.13_3	1959.36	-0.290664	-2.77378	0.00554097	0.0222953
ENSG00000074590.13_3	0.11619	-0.0154109	-0.339746	0.734047
ENSG00000074603.18_4	1543.84	-0.190546	-2.68507	0.00725143	0.027772
ENSG00000074621.13_4	180.855	0.41462	2.2345	0.0254505	0.0763543
ENSG00000074657.13_3	26.3724	0.350912	1.78353	0.0745007	0.173828
ENSG00000074660.15_4	61.8902	0.194744	1.15357	0.248676	0.415196
ENSG00000074695.5_2	1913.34	-0.141044	-1.6323	0.102616	0.220718
ENSG00000074696.12_2	5062.2	-0.523593	-10.6812	1.24713e-26	3.37511e-24
ENSG00000074706.13_5	8.5927	0.347669	2.67463	0.00748108	0.0285023
ENSG00000074755.14_3	713.828	0.397503	4.27628	1.90046e-05	0.00016389
ENSG00000074771.3_2	0
ENSG00000074800.14_4	23128.9	-0.658514	-8.14259	3.86895e-16	2.18442e-14
ENSG00000074803.18_4	1.24218	0.0598751	0.610111	0.541788
ENSG00000074842.7_4	1923.58	-0.540424	-9.03225	1.68179e-19	1.6203e-17
ENSG00000074855.10_3	3.82942	0.172883	1.84169	0.0655209	0.157908
ENSG00000074935.13_2	715.455	0.145873	1.37533	0.169031	0.316806
ENSG00000074964.16_3	2.76644	-0.0591447	-0.85235	0.39402	0.563962
ENSG00000074966.10_2	11.1961	0.34443	1.92344	0.0544247	0.136892
ENSG00000075035.9_3	28.2825	-0.322809	-1.61221	0.106917	0.227532
ENSG00000075043.18_4	0.223315	0.00927999	0.204585	0.837896
ENSG00000075073.14_2	7.43399	0.151874	0.866051	0.386462	0.556547
ENSG00000075089.9_3	629.288	-0.152821	-1.52418	0.127465	0.258536
ENSG00000075131.9_5	809.709	-0.719419	-9.06158	1.2858e-19	1.25383e-17
ENSG00000075142.13_3	5048.52	-0.390172	-7.39089	1.45849e-13	5.40449e-12
ENSG00000075151.20_3	365.85	0.0910284	0.581757	0.560731	0.709709
ENSG00000075188.8_3	1997.96	-0.343835	-5.4698	4.50556e-08	6.86841e-07
ENSG00000075213.10_4	0
ENSG00000075218.18_2	882.131	-0.312434	-3.97546	7.02437e-05	0.000529046
ENSG00000075223.13_2	103.429	0.542463	2.88768	0.0038809	0.0167159
ENSG00000075234.16_3	1201.34	-0.242138	-4.27768	1.88851e-05	0.000163034
ENSG00000075239.13_2	4730.06	-0.293412	-5.40108	6.62422e-08	9.83668e-07
ENSG00000075240.16_3	487.399	-0.0891622	-0.703008	0.482051	0.643037
ENSG00000075275.16_3	2.65529	0.00725615	0.0656696	0.947641	0.971395
ENSG00000075290.7_2	0.208931	0.00927999	0.204585	0.837896
ENSG00000075292.18_3	2223.17	-0.0936102	-1.21599	0.223989	0.38613
ENSG00000075303.12_2	671.609	0.118332	1.31059	0.189995	0.344325
ENSG00000075336.11_3	2169.5	-0.434373	-6.73926	1.59194e-11	4.35228e-10
ENSG00000075340.22_2	4928.82	-0.316316	-4.72521	2.29876e-06	2.42948e-05
ENSG00000075388.3_2	0
ENSG00000075391.16_4	27.6442	0.0709372	0.379811	0.704086	0.816109
ENSG00000075399.13_5	57.3719	0.102591	0.524573	0.59988	0.740011
ENSG00000075407.18_3	503.573	-0.0084015	-0.0720908	0.94253	0.968382
ENSG00000075413.17_5	546.53	0.481133	5.19602	2.03598e-07	2.69888e-06
ENSG00000075415.12_3	20091.9	-0.457756	-8.61346	7.08889e-18	5.23752e-16
ENSG00000075420.12_2	282.97	0.323531	2.60902	0.00908017	0.0334411
ENSG00000075426.11_3	87.6256	0.265777	1.45972	0.144367	0.282587
ENSG00000075429.8_2	0
ENSG00000075461.5_2	0
ENSG00000075539.14_4	1212.51	0.417455	5.26173	1.4271e-07	1.96418e-06
ENSG00000075568.16_2	437.954	0.233022	2.01917	0.0434698	0.115488
ENSG00000075618.17_2	761.818	-1.05542	-9.58578	9.17626e-22	1.23475e-19
ENSG00000075624.14_4	106709	-0.241544	-4.06839	4.73393e-05	0.000369241
ENSG00000075643.5_3	37.6943	0.234936	1.23077	0.21841	0.3795
ENSG00000075651.15_3	956.589	0.351275	4.33655	1.44734e-05	0.000128827
ENSG00000075673.11_3	0
ENSG00000075702.17_4	1326.15	-0.26505	-3.05724	0.00223383	0.0104901
ENSG00000075711.20_4	205.335	0.336523	2.70558	0.00681853	0.0264122
ENSG00000075785.12_2	5767.32	-0.343636	-4.95389	7.27456e-07	8.62704e-06
ENSG00000075790.10_5	1914.78	-0.259598	-4.09736	4.17889e-05	0.000330225
ENSG00000075826.16_3	178.124	0.687282	4.1759	2.96807e-05	0.00024374
ENSG00000075856.11_4	1875.94	-0.14771	-2.06093	0.0393098	0.10672
ENSG00000075884.13_3	1385.77	-0.214988	-2.74819	0.00599255	0.0237826
ENSG00000075886.10_2	3.18713	0.100495	0.872328	0.38303	0.553329
ENSG00000075891.21_3	0
ENSG00000075914.12_3	2089.25	-0.00385829	-0.0625786	0.950102	0.973214
ENSG00000075945.12_2	858.705	-0.218071	-2.36014	0.0182682	0.0584727
ENSG00000075975.15_2	1499.88	-0.073633	-0.95848	0.337821	0.510007
ENSG00000076003.4_2	6638.08	-0.37536	-6.25339	4.01635e-10	8.83451e-09
ENSG00000076043.9_4	6586.85	-0.592622	-10.4572	1.35842e-25	3.20773e-23
ENSG00000076053.10_4	1195.95	-0.387846	-3.5494	0.000386109	0.00234962
ENSG00000076067.12_2	51.6917	0.0807149	0.421878	0.673114	0.794707
ENSG00000076108.11_3	1116.9	0.193922	1.40171	0.161002	0.306117
ENSG00000076201.14_2	371.959	0.104805	0.739233	0.459765	0.62304
ENSG00000076242.14_2	3888.39	-0.482382	-8.41142	4.05085e-17	2.68046e-15
ENSG00000076248.10_3	1867.83	-0.592396	-4.63496	3.5701e-06	3.61149e-05
ENSG00000076258.9_2	69.4456	0.0954686	0.60956	0.542153	0.694651
ENSG00000076321.10_3	519.31	0.0305059	0.279695	0.779712	0.869652
ENSG00000076344.15_4	1.8817	0.0622054	0.58186	0.560661
ENSG00000076351.12_4	70.8549	0.526775	2.87473	0.0040437	0.0172536
ENSG00000076356.6_2	19.5405	-0.0739832	-0.44143	0.658902	0.784425
ENSG00000076382.16_4	2700.46	-0.280615	-5.34581	9.00144e-08	1.29207e-06
ENSG00000076513.16_3	273.349	0.190583	1.13403	0.256783	0.42461
ENSG00000076554.15_5	236.432	-0.301374	-2.41132	0.0158947	0.0524582
ENSG00000076555.15_3	133.775	0.32635	1.84033	0.0657193	0.158323
ENSG00000076604.14_3	258.619	0.127418	0.79682	0.425556	0.593195
ENSG00000076641.4_2	42.8792	1.02593	6.29019	3.17072e-10	7.07785e-09
ENSG00000076650.6_2	475.314	-0.00227165	-0.0170347	0.986409	0.992135
ENSG00000076662.9_3	370.035	0.0596853	0.415693	0.677635	0.798001
ENSG00000076685.18_3	1764.64	0.0243052	0.401796	0.687834	0.805718
ENSG00000076706.16_3	9.50523	0.591365	3.59013	0.00033051	0.00205331
ENSG00000076716.8_2	0.87695	0.00841279	0.138206	0.890078
ENSG00000076770.14_4	311.973	-0.188824	-1.69728	0.0896445	0.199554
ENSG00000076826.9_2	1.45912	0.015111	0.273388	0.784555
ENSG00000076864.19_4	576.237	0.440429	4.05085	5.10318e-05	0.000395099
ENSG00000076924.11_2	1449.78	-0.174913	-2.64035	0.00828199	0.0309896
ENSG00000076928.17_3	659.49	-0.0867001	-0.957886	0.33812	0.510306
ENSG00000076944.15_3	2515.5	-0.0634365	-0.792873	0.427852	0.595094
ENSG00000076984.17_2	83.2521	0.428116	2.72077	0.00651304	0.0254623
ENSG00000077009.13_2	0
ENSG00000077044.10_3	300.462	-0.0660562	-0.40309	0.686882	0.804933
ENSG00000077063.10_3	93.4092	-0.328243	-1.64989	0.0989664	0.214651
ENSG00000077080.9_2	1.60439	0.145215	1.48147	0.13848
ENSG00000077092.18_3	6.64592	0.138044	0.805307	0.420643	0.588465
ENSG00000077097.15_3	1260.2	-0.049025	-0.355175	0.722459	0.82989
ENSG00000077147.14_3	770.417	-0.0528443	-0.383366	0.701449	0.814653
ENSG00000077150.18_3	29.6198	0.398759	2.00228	0.0452547	0.118957
ENSG00000077152.10_3	2536.02	-0.394258	-6.84455	7.67164e-12	2.20764e-10
ENSG00000077157.21_4	358.725	0.315168	2.02927	0.0424306	0.11334
ENSG00000077232.17_3	1571.71	-0.811935	-10.349	4.22811e-25	9.01223e-23
ENSG00000077235.17_3	1486.28	-0.289262	-3.12896	0.00175427	0.00856196
ENSG00000077238.13_3	345.506	-0.0157023	-0.107142	0.914676	0.952967
ENSG00000077254.14_4	2387.99	0.219589	2.98948	0.00279455	0.0126975
ENSG00000077264.14_4	2.99457	0.158282	1.20417	0.228522	0.391311
ENSG00000077274.8_2	0
ENSG00000077279.18_5	2.53622	0.13892	1.18474	0.236121	0.400535
ENSG00000077312.8_3	2572.21	-0.450006	-8.20343	2.33627e-16	1.35594e-14
ENSG00000077327.15_3	24.464	-0.0589292	-0.307032	0.758819	0.855526
ENSG00000077348.8_2	1014.04	-0.53828	-6.82749	8.64156e-12	2.46029e-10
ENSG00000077380.15_4	2620.34	-0.462047	-6.19765	5.7311e-10	1.22484e-08
ENSG00000077420.15_2	106.564	-0.176516	-1.10958	0.267179	0.435433
ENSG00000077454.15_3	103.163	-0.248174	-1.30637	0.191428	0.345892
ENSG00000077458.12_2	326.758	-0.17256	-1.50211	0.133069	0.266558
ENSG00000077463.14_3	407.878	0.192832	1.8138	0.069708	0.165695
ENSG00000077498.8_2	3.40627	-0.0808122	-0.51915	0.603656	0.742881
ENSG00000077514.8_3	1299.12	-0.508491	-8.79756	1.39824e-18	1.17345e-16
ENSG00000077522.12_2	1.33714	0.0047069	0.0600122	0.952146
ENSG00000077549.17_4	2898.13	-0.343479	-5.01564	5.28579e-07	6.44626e-06
ENSG00000077585.13_4	8.04871	-0.100665	-0.549038	0.582979	0.727218
ENSG00000077616.10_3	4.08805	-0.167069	-1.2272	0.219746	0.380968
ENSG00000077684.15_3	2463.41	-0.128474	-1.92544	0.0541749	0.136463
ENSG00000077713.18_3	12.8094	-0.110912	-0.558842	0.576269	0.72194
ENSG00000077721.15_2	1537.72	-0.453748	-6.24823	4.15137e-10	9.11485e-09
ENSG00000077782.19_4	28.7504	0.869432	4.49833	6.84881e-06	6.4894e-05
ENSG00000077800.11_3	6.34373	0.00648593	0.0471677	0.96238	0.980702
ENSG00000077935.16_2	25.1305	0.460459	2.30083	0.021401	0.0664174
ENSG00000077942.18_4	21.5792	0.171925	0.861161	0.389149	0.559318
ENSG00000077943.7_2	10.4981	0.104999	0.87797	0.37996	0.550537
ENSG00000077984.5_2	450.484	0.701539	4.31659	1.58459e-05	0.000139906
ENSG00000078018.19_4	0.107401	0.00310724	0.0685019	0.945386
ENSG00000078043.15_4	459.876	-0.368267	-2.88301	0.00393896	0.0169176
ENSG00000078053.16_3	0.553604	-0.038375	-0.593079	0.553128
ENSG00000078061.12_2	1367.31	-0.326826	-4.35107	1.35477e-05	0.00012135
ENSG00000078070.12_3	1685.21	-0.205714	-1.83175	0.0669883	0.160705
ENSG00000078081.7_3	58.4545	-0.226584	-1.26123	0.207225	0.366059
ENSG00000078098.13_2	0.240947	-0.0108943	-0.240173	0.810196
ENSG00000078114.18_3	2.83705	0.308847	2.79867	0.0051313	0.0209763
ENSG00000078124.11_3	327.85	0.0757375	0.811175	0.417265	0.585134
ENSG00000078140.13_3	2333.2	-0.022626	-0.360995	0.718103	0.826503
ENSG00000078142.12_3	1317.99	-0.112411	-1.04593	0.295593	0.466495
ENSG00000078177.13_3	277.192	0.232855	1.5674	0.11702	0.243146
ENSG00000078237.6_2	80.4772	-0.0936892	-0.501766	0.615832	0.751686
ENSG00000078246.16_3	419.06	-0.0610486	-0.452849	0.650658	0.778268
ENSG00000078269.14_4	89.9878	0.444115	2.6146	0.00893328	0.0329826
ENSG00000078295.16_3	18.6718	0.278903	1.49007	0.136206	0.271196
ENSG00000078304.19_4	3630.42	-0.0610355	-0.969271	0.33241	0.504501
ENSG00000078319.9_3	493.177	-0.162762	-1.84205	0.0654685	0.157814
ENSG00000078328.20_4	3.28069	0.182676	1.57085	0.116218	0.241833
ENSG00000078369.17_2	590.84	-0.329895	-3.33297	0.000859229	0.00466007
ENSG00000078399.17_3	79.2734	0.961734	5.16242	2.43776e-07	3.19108e-06
ENSG00000078401.6_2	0.298306	0.0154527	0.330486	0.741033
ENSG00000078403.16_4	556.053	0.37726	3.35076	0.000805906	0.00441763
ENSG00000078487.17_4	61.1386	-0.105498	-0.539057	0.589848	0.732399
ENSG00000078549.14_4	0.339633	-0.0215725	-0.438515	0.661013
ENSG00000078579.8_3	0
ENSG00000078589.12_2	2.47704	0.0415184	0.543964	0.586466	0.729705
ENSG00000078596.10_2	694.162	0.198906	1.32642	0.1847	0.337702
ENSG00000078618.21_3	7392.91	0.073489	1.59196	0.111393	0.234447
ENSG00000078668.13_3	8149.89	-0.139575	-2.34705	0.0189229	0.0601846
ENSG00000078674.17_3	3411.96	-0.0352719	-0.472955	0.636245	0.767612
ENSG00000078687.17_4	111.934	0.108278	0.568399	0.569764	0.71741
ENSG00000078699.21_3	213.813	0.513473	3.33859	0.000842043	0.00458649
ENSG00000078725.12_2	0
ENSG00000078747.14_3	937.885	0.189702	2.13991	0.0323617	0.0919376
ENSG00000078795.16_4	22.0403	0.352635	1.76181	0.078101	0.179805
ENSG00000078804.12_3	57.4486	-0.0133642	-0.0692909	0.944758	0.969637
ENSG00000078808.16_2	317.45	-0.461628	-3.08441	0.00203957	0.0097258
ENSG00000078814.15_4	24.2001	0.394855	2.00469	0.0449967	0.118484
ENSG00000078898.6_2	0
ENSG00000078900.14_4	3.90283	-0.021834	-0.155743	0.876236	0.929847
ENSG00000078902.15_2	1026.59	-0.0387236	-0.33865	0.734874	0.838592
ENSG00000078967.12_3	553.628	-0.735077	-5.93737	2.89638e-09	5.46299e-08
ENSG00000079101.16_3	3.12851	0.0628682	0.571809	0.567452	0.715284
ENSG00000079102.16_4	3.56343	0.144281	1.81211	0.0699685	0.166122
ENSG00000079112.9_3	5.8444	0.137271	0.998295	0.318137	0.490534
ENSG00000079134.11_3	1291.18	-0.392567	-5.43167	5.58289e-08	8.39909e-07
ENSG00000079150.17_3	111.904	0.315304	2.28463	0.0223344	0.0687648
ENSG00000079156.16_3	2304.96	0.708035	5.74232	9.33882e-09	1.63233e-07
ENSG00000079215.13_3	0.838364	0.0649736	1.07364	0.282985
ENSG00000079246.15_3	12866.5	-0.360451	-6.45753	1.06422e-10	2.58396e-09
ENSG00000079257.7_2	5438.99	-0.0791952	-0.998177	0.318194	0.490591
ENSG00000079263.18_2	3.99308	0.253693	2.36823	0.0178734	0.0574622
ENSG00000079277.19_4	1267.55	0.120521	2.04697	0.0406608	0.109609
ENSG00000079308.17_4	455.321	0.5401	4.81037	1.50651e-06	1.66372e-05
ENSG00000079313.14_4	115.946	0.539568	3.3296	0.000869705	0.00471022
ENSG00000079332.14_4	3046.76	-0.177037	-3.27793	0.0010457	0.00552217
ENSG00000079335.19_4	252.015	0.382127	3.04908	0.00229542	0.0107312
ENSG00000079337.15_4	9.09115	0.101337	0.545137	0.585659	0.728952
ENSG00000079385.21_3	25.8094	0.353609	1.78215	0.0747249	0.174137
ENSG00000079387.13_4	375.31	0.302843	3.16687	0.00154091	0.0076857
ENSG00000079393.20_4	0.417862	0.0217189	0.458983	0.646246
ENSG00000079432.7_4	294.761	0.104163	0.605277	0.544995	0.696937
ENSG00000079435.9_3	67.0368	0.253322	1.51037	0.130948	0.263779
ENSG00000079459.12_3	3309.17	-0.00298433	-0.0407007	0.967534	0.983261
ENSG00000079462.7_3	1946.69	-0.348722	-4.72075	2.34978e-06	2.48202e-05
ENSG00000079482.12_3	564.254	1.04349	7.37164	1.68543e-13	6.17888e-12
ENSG00000079557.4_2	0
ENSG00000079616.12_2	5777.4	-0.152008	-3.24666	0.00116768	0.00606006
ENSG00000079689.13_2	0.345066	0.020186	0.368922	0.712186
ENSG00000079691.17_4	24.1128	0.399168	1.99219	0.04635	0.121202
ENSG00000079739.15_3	106.475	0.311394	2.10325	0.0354439	0.0985798
ENSG00000079785.14_3	7495.91	-0.570748	-10.3194	5.75575e-25	1.2055e-22
ENSG00000079805.16_5	1571.18	0.142266	1.75401	0.0794294	0.181996
ENSG00000079819.18_4	688.256	-0.334273	-2.65198	0.00800207	0.0301388
ENSG00000079841.18_4	2.71403	-0.0824411	-0.552364	0.580699	0.725687
ENSG00000079931.14_2	0
ENSG00000079950.13_2	952.189	-0.194663	-1.70755	0.0877206	0.196287
ENSG00000079974.17_3	572.096	0.127727	1.21552	0.224166	0.3863
ENSG00000079999.13_3	4825.34	-0.123797	-1.50775	0.131619	0.264766
ENSG00000080007.7_2	4.26153	-0.0845948	-0.55042	0.582031	0.726734
ENSG00000080031.9_3	74.8886	0.148495	0.756726	0.449214	0.613818
ENSG00000080166.15_4	0
ENSG00000080189.14_3	1060.87	-0.406106	-4.70279	2.56632e-06	2.67549e-05
ENSG00000080200.9_2	19.877	0.070888	0.384221	0.700815	0.814349
ENSG00000080224.17_3	0
ENSG00000080293.9_2	1.06657	0.0723606	0.955848	0.339149
ENSG00000080298.15_3	181.788	0.170807	1.1747	0.240116	0.405002
ENSG00000080345.17_4	3023.52	0.047914	0.735889	0.461798	0.625197
ENSG00000080371.5_2	301.922	-0.141035	-0.695408	0.4868	0.646935
ENSG00000080493.15_4	4.32882	0.031997	0.332445	0.739554	0.841978
ENSG00000080503.23_4	1030.59	0.238166	1.56714	0.117082	0.243254
ENSG00000080511.3_2	1.24382	-0.0244413	-0.248013	0.804124
ENSG00000080546.13_3	2687.82	0.556499	5.95998	2.52263e-09	4.81077e-08
ENSG00000080561.13_3	0.252477	0.00880172	0.189489	0.849709
ENSG00000080572.12_2	4.45157	-0.0624036	-0.40494	0.685522	0.804065
ENSG00000080573.6_2	0
ENSG00000080603.16_4	2329.84	0.166286	2.03867	0.0414825	0.111276
ENSG00000080608.9_2	2437.72	-0.429256	-7.34651	2.03449e-13	7.35777e-12
ENSG00000080618.14_3	4.54556	0.0775693	0.607825	0.543303	0.695731
ENSG00000080644.15_4	1.16921	0.120706	1.67679	0.0935837
ENSG00000080709.14_3	7.78811	0.112587	0.672869	0.501031	0.659697
ENSG00000080802.18_3	611.306	0.148668	1.61491	0.10633	0.226517
ENSG00000080815.18_3	1529.53	-0.133547	-1.55519	0.1199	0.247486
ENSG00000080819.6_3	704.963	-0.186116	-1.5939	0.110958	0.233837
ENSG00000080822.16_4	1987.25	-0.280569	-3.09806	0.00194791	0.00935914
ENSG00000080823.22_2	149.166	-0.140113	-0.965335	0.334377	0.506401
ENSG00000080824.18_3	65048.4	-0.477035	-8.40818	4.16428e-17	2.74797e-15
ENSG00000080839.11_3	826.629	-0.206566	-1.90211	0.0571571	0.142249
ENSG00000080845.17_3	270.273	0.246059	2.00462	0.0450032	0.118484
ENSG00000080854.14_4	4.34961	0.277543	3.16281	0.00156252	0.00777582
ENSG00000080910.11_3	0
ENSG00000080947.14_2	72.3463	0.0574902	0.297473	0.766106	0.860855
ENSG00000080986.12_2	1863.69	-0.149337	-2.39495	0.0166229	0.0543475
ENSG00000081014.10_3	229.377	-0.10486	-0.660473	0.50895	0.666662
ENSG00000081019.13_3	471.437	0.0722657	0.660954	0.508642	0.666398
ENSG00000081026.18_3	16.2952	-0.432678	-2.35563	0.0184915	0.0590227
ENSG00000081041.8_2	86.2718	1.15124	6.1961	5.78778e-10	1.23515e-08
ENSG00000081051.7_3	0.854185	0.0526159	0.982593	0.325808
ENSG00000081052.12_3	10.91	0.148244	0.789891	0.429591	0.596676
ENSG00000081059.19_3	64.0555	0.672411	3.4337	0.000595403	0.00341043
ENSG00000081087.14_3	742.768	-0.683489	-4.40782	1.04418e-05	9.56283e-05
ENSG00000081138.13_3	10.5077	0.633131	3.4537	0.000552945	0.00319535
ENSG00000081148.11_2	8.68512	0.395794	2.26129	0.0237412	0.0722372
ENSG00000081154.11_2	2696.35	-0.0101465	-0.158917	0.873734	0.928391
ENSG00000081177.18_3	488.276	-0.305001	-3.11435	0.00184352	0.00893196
ENSG00000081181.7_2	522.252	1.22584	12.2167	2.53258e-34	1.4186e-31
ENSG00000081189.15_4	465.686	0.262538	1.53336	0.125187	0.255033
ENSG00000081237.19_4	697.285	0.0846637	0.728396	0.466371	0.629227
ENSG00000081248.10_2	0.105228	0.00310724	0.0685019	0.945386
ENSG00000081277.12_3	5.77196	-0.63899	-3.727	0.000193774	0.00128355
ENSG00000081307.12_4	589.231	-0.488599	-2.40432	0.0162027	0.0532699
ENSG00000081320.10_3	800.38	-0.176892	-1.333	0.182533	0.334983
ENSG00000081377.16_3	39.8597	0.226292	1.15413	0.248447	0.415013
ENSG00000081386.12_2	213.334	-0.280558	-1.80244	0.0714757	0.168814
ENSG00000081479.12_2	1.21383	0.0492139	0.553946	0.579616
ENSG00000081665.13_3	199.371	0.193198	1.35678	0.174851	0.324333
ENSG00000081692.12_3	1106.56	-0.36116	-4.15996	3.18305e-05	0.000258923
ENSG00000081721.11_2	1064.71	0.0958055	1.28859	0.197539	0.353487
ENSG00000081760.16_3	675.875	0.118763	1.24764	0.212165	0.371921
ENSG00000081791.8_3	1194.19	-0.151428	-1.36157	0.173332	0.32257
ENSG00000081800.8_2	0.211874	0.00927999	0.204585	0.837896
ENSG00000081803.15_5	0
ENSG00000081818.3_2	0
ENSG00000081842.13	0
ENSG00000081853.14_3	0.105228	0.00310724	0.0685019	0.945386
ENSG00000081870.11_2	1015.24	-0.0778447	-1.30169	0.193021	0.347935
ENSG00000081913.13_3	129.804	0.494141	2.62483	0.00866913	0.0321882
ENSG00000081923.12_4	28.0927	0.431431	2.299	0.0215048	0.0666706
ENSG00000081985.10_3	22.733	-0.204638	-1.03455	0.300879	0.472116
ENSG00000082014.16_3	17.9544	0.365218	1.84774	0.0646399	0.156254
ENSG00000082068.8_2	1083.47	-0.264448	-2.71402	0.0066473	0.0259199
ENSG00000082074.16_5	33.5622	0.807487	4.53666	5.71533e-06	5.49538e-05
ENSG00000082126.17_3	2.08593	0.0586953	0.46796	0.639813
ENSG00000082146.12_2	2576.39	-0.29677	-2.5654	0.0103057	0.0370924
ENSG00000082153.17_4	7660.38	-0.261837	-3.93787	8.22096e-05	0.00060702
ENSG00000082175.14_2	0
ENSG00000082196.20_3	13.9876	-0.0490338	-0.259669	0.795119	0.879102
ENSG00000082212.12_3	525.925	-0.583129	-4.48152	7.41123e-06	6.97837e-05
ENSG00000082213.17_4	1714.95	-0.0952628	-1.21762	0.223369	0.385389
ENSG00000082258.12_3	709.032	0.287197	3.41116	0.000646878	0.0036626
ENSG00000082269.16_4	86.5336	0.432464	2.42537	0.0152928	0.0509324
ENSG00000082293.12_3	4.37209	0.0938525	0.555637	0.578459	0.723743
ENSG00000082397.17_5	3.26677	0.0952816	1.37316	0.169702	0.317707
ENSG00000082438.15_4	383.114	-0.134655	-0.925668	0.354619	0.526939
ENSG00000082458.11_3	2.15016	-0.0801513	-0.669353	0.50327
ENSG00000082482.13_4	0
ENSG00000082497.11_2	0
ENSG00000082512.14_2	247.458	-0.309614	-1.73136	0.0833871	0.188712
ENSG00000082515.17_3	2794.84	-0.300877	-4.73094	2.23487e-06	2.3682e-05
ENSG00000082516.8_2	1212.75	-0.163472	-1.67771	0.0934045	0.205832
ENSG00000082556.10_2	1.71616	0.0649424	0.615574	0.538176
ENSG00000082641.15_4	259.072	-0.146629	-0.894352	0.371134	0.542719
ENSG00000082684.14_4	0.107401	0.00310724	0.0685019	0.945386
ENSG00000082701.14_4	108.026	-0.183415	-0.981629	0.326283	0.498373
ENSG00000082781.11_3	6.64699	0.103859	0.980544	0.326818	0.498905
ENSG00000082805.19_4	216.562	0.791661	5.93702	2.90253e-09	5.47029e-08
ENSG00000082898.16_2	3478.05	0.0622014	1.02309	0.306266	0.478046
ENSG00000082929.8_3	0
ENSG00000082996.19_4	752.734	-0.217283	-2.16898	0.0300843	0.0869255
ENSG00000083067.22_4	3.50803	0.141495	0.937543	0.348479	0.520719
ENSG00000083093.9_3	753.952	-0.178887	-2.45416	0.0141213	0.0478584
ENSG00000083097.14_3	121.236	0.248186	1.4715	0.141157	0.278362
ENSG00000083099.10_2	1211.44	-0.116107	-1.34227	0.179507	0.330677
ENSG00000083123.14_2	545.533	-0.320545	-4.33242	1.47482e-05	0.000130983
ENSG00000083168.9_3	639.915	0.343019	2.04505	0.0408504	0.110059
ENSG00000083223.17_2	717.889	0.0982628	1.09949	0.271553	0.440288
ENSG00000083290.19_2	105.184	0.39267	2.12856	0.0332904	0.0940124
ENSG00000083307.11_4	2.03777	0.106137	0.893889	0.371381
ENSG00000083312.17_2	1680.78	-0.199989	-2.09469	0.0361982	0.100077
ENSG00000083444.16_2	1514.98	-0.52875	-6.76457	1.33704e-11	3.69735e-10
ENSG00000083454.21_3	14.114	-0.0525219	-0.261647	0.793593	0.878239
ENSG00000083457.11_2	612.143	-0.0751368	-0.676983	0.498417	0.657476
ENSG00000083520.14_2	1858.82	-0.137073	-1.99224	0.0463444	0.121202
ENSG00000083535.15_3	797.19	-0.202756	-2.70452	0.0068403	0.0264838
ENSG00000083544.13_3	206.145	-0.174008	-1.36324	0.172808	0.321857
ENSG00000083622.8_4	0
ENSG00000083635.7_3	628.317	-0.404078	-6.1372	8.39872e-10	1.74945e-08
ENSG00000083642.18_2	1210.64	-0.258499	-3.29966	0.000968009	0.00517067
ENSG00000083720.12_2	2448.59	-0.266346	-3.09105	0.00199448	0.00953721
ENSG00000083750.12_4	182.911	0.195601	1.3742	0.16938	0.317264
ENSG00000083782.7_2	0
ENSG00000083799.17_4	349.937	0.19048	1.58678	0.112563	0.236252
ENSG00000083807.9_5	413.217	-0.390998	-3.93729	8.24065e-05	0.000608288
ENSG00000083812.11_3	440.711	0.070723	0.612369	0.540294	0.693056
ENSG00000083814.13_3	375.832	-0.0977975	-0.861102	0.389182	0.559318
ENSG00000083817.8_2	321.924	0.00325922	0.0348863	0.97217	0.985675
ENSG00000083828.15_3	489.657	-0.345631	-4.30435	1.67477e-05	0.000146526
ENSG00000083838.15_3	182.794	0.078233	0.56976	0.568841	0.716582
ENSG00000083844.10_4	218.823	0.172031	1.26661	0.205295	0.363587
ENSG00000083845.8_2	38656.2	-0.204617	-4.50397	6.66953e-06	6.33448e-05
ENSG00000083857.13_4	43.6867	0.724305	3.95991	7.4977e-05	0.000561185
ENSG00000083896.12_3	796.35	-0.159523	-1.893	0.0583576	0.14452
ENSG00000083937.8_2	746.426	-0.305403	-3.6996	0.000215941	0.00141336
ENSG00000084070.11_3	1137.67	-0.348898	-3.74222	0.000182404	0.00122072
ENSG00000084072.16_3	2622.72	-0.261941	-5.37338	7.72745e-08	1.13145e-06
ENSG00000084073.8_2	1557.9	-0.0540634	-0.742936	0.45752	0.621046
ENSG00000084090.13_3	2418.5	-0.300499	-3.79843	0.000145618	0.00100124
ENSG00000084092.6_2	1846.76	-0.0967948	-1.6729	0.0943478	0.207588
ENSG00000084093.16_2	728.581	-0.174195	-1.2145	0.224556	0.386609
ENSG00000084110.10_2	17.1101	0.441326	2.72348	0.00645983	0.0252802
ENSG00000084112.14_3	225.073	0.179137	0.951352	0.341426	0.513588
ENSG00000084207.16_3	3331.04	-0.493851	-5.72924	1.00884e-08	1.74938e-07
ENSG00000084234.16_3	5792.43	0.0863381	1.54791	0.121644	0.250036
ENSG00000084444.13_2	900.828	-0.341077	-4.29246	1.76701e-05	0.000153591
ENSG00000084453.16_3	2.72486	0.0857367	0.989989	0.32218	0.494373
ENSG00000084463.7_3	2724.5	-0.285119	-4.58222	4.60059e-06	4.51548e-05
ENSG00000084623.11_2	7057.28	-0.322983	-6.2601	3.84728e-10	8.50923e-09
ENSG00000084628.9_2	1.27781	0.0125951	0.153965	0.877637
ENSG00000084636.17_3	3.69834	0.0842534	0.746207	0.455542	0.619233
ENSG00000084652.15_2	2905.58	-0.19256	-3.65427	0.000257919	0.00165704
ENSG00000084674.14_3	0.104465	0.00310724	0.0685019	0.945386
ENSG00000084676.15_3	400.014	-0.0137905	-0.0982094	0.921766	0.956844
ENSG00000084693.15_3	407.261	-0.556748	-3.89942	9.64227e-05	0.000698477
ENSG00000084710.13_2	16.0225	-0.107103	-0.53119	0.595287	0.736532
ENSG00000084731.14_3	68.5544	0.230533	1.24852	0.21184	0.371435
ENSG00000084733.10_2	5598.32	0.130346	1.71059	0.0871574	0.195299
ENSG00000084734.8_3	7.3803	-0.0737695	-0.477024	0.633345	0.765148
ENSG00000084754.11_4	9977.55	-0.265815	-5.04569	4.51896e-07	5.60472e-06
ENSG00000084764.10_4	164.823	0.631201	4.26234	2.02302e-05	0.000173589
ENSG00000084774.13_2	3106.17	-0.386327	-5.55479	2.77951e-08	4.41896e-07
ENSG00000085063.15_4	4479.81	-0.176774	-3.33093	0.000865561	0.00469019
ENSG00000085117.11_3	8252.32	-0.188068	-2.81732	0.00484255	0.0200168
ENSG00000085185.15_4	164.525	0.235625	1.46063	0.144116	0.282232
ENSG00000085224.21_4	1232.78	-0.0669571	-0.589357	0.555622	0.705679
ENSG00000085231.13_3	2535.61	-0.0979376	-1.56136	0.11844	0.245418
ENSG00000085265.10_2	8.34023	0.441764	2.55713	0.0105539	0.0378051
ENSG00000085274.15_2	1390.96	-0.0352196	-0.399822	0.689288	0.806459
ENSG00000085276.17_5	46.047	0.625217	3.35146	0.000803858	0.00440941
ENSG00000085365.17_2	353.693	-0.391551	-2.15359	0.0312724	0.0896528
ENSG00000085377.13_3	1338.89	-0.559947	-2.7638	0.0057133	0.0228541
ENSG00000085382.11_3	100.38	-0.0469273	-0.266039	0.790209	0.876207
ENSG00000085415.15_3	3893.98	-0.27115	-3.693	0.000221622	0.00144779
ENSG00000085433.15_4	287.648	-0.195726	-1.30236	0.192795	0.347605
ENSG00000085449.14_3	1055.43	-0.236732	-3.05048	0.00228478	0.010694
ENSG00000085465.12_2	12	0.489629	2.65734	0.00787598	0.0297476
ENSG00000085491.15_2	49.4958	0.101668	0.558322	0.576625	0.72213
ENSG00000085511.19_3	1272.03	-0.121698	-1.22418	0.220883	0.382335
ENSG00000085514.15_5	15.3689	0.324083	1.67895	0.0931615	0.205428
ENSG00000085552.16_2	3.35613	0.0479947	0.395861	0.692208	0.808404
ENSG00000085563.14_3	42.477	0.59703	3.27815	0.00104491	0.00552151
ENSG00000085644.13_2	96.8105	-0.283093	-1.88609	0.0592824	0.146374
ENSG00000085662.13_2	1054.47	-0.369633	-5.38566	7.21789e-08	1.06591e-06
ENSG00000085719.12_3	1689.39	-0.379142	-4.39782	1.09346e-05	9.9573e-05
ENSG00000085721.12_3	2284.65	0.352875	6.88321	5.852e-12	1.70643e-10
ENSG00000085733.15_2	3391.65	-0.141259	-2.93316	0.00335534	0.0147476
ENSG00000085741.12_2	0
ENSG00000085760.14_2	2236.25	-0.00104034	-0.0166484	0.986717	0.992279
ENSG00000085788.13_4	1012.14	-0.450192	-2.31664	0.0205233	0.0642646
ENSG00000085831.15_4	10.3426	0.568789	3.17509	0.00149788	0.00750002
ENSG00000085832.16_4	4429.47	-0.102921	-1.56058	0.118622	0.245647
ENSG00000085840.12_2	2324.89	0.122487	1.97836	0.047888	0.124292
ENSG00000085871.8_2	1449.01	-0.273519	-4.05532	5.00651e-05	0.000388488
ENSG00000085872.14_4	885.504	0.350039	3.57114	0.000355434	0.00218615
ENSG00000085978.21_3	646.201	0.129462	1.29306	0.195991	0.351526
ENSG00000085982.13_2	143.679	0.324262	2.03505	0.0418459	0.112101
ENSG00000085998.13_2	259.524	-0.355459	-2.20156	0.0276965	0.0814868
ENSG00000085999.11_3	1309.99	-0.048375	-0.549393	0.582736	0.727161
ENSG00000086015.20_2	349.708	-0.110508	-0.816571	0.414174	0.58232
ENSG00000086061.15_2	13411.6	-0.39966	-7.37699	1.61907e-13	5.94466e-12
ENSG00000086062.12_2	1256.16	-0.341744	-5.45765	4.82465e-08	7.33164e-07
ENSG00000086065.13_2	1602.37	0.0534435	0.685577	0.49298	0.652879
ENSG00000086102.18_2	3079.42	0.049788	1.16903	0.242391	0.407555
ENSG00000086159.12_2	7.76288	0.0910996	0.484056	0.628346	0.761193
ENSG00000086189.9_2	1861.02	-0.678689	-9.91008	3.7635e-23	5.88621e-21
ENSG00000086200.16_4	3592.23	-0.267628	-3.54892	0.000386814	0.00235317
ENSG00000086205.17_3	0.499442	0.0268536	0.550346	0.582082
ENSG00000086232.12_3	1154.53	0.252013	2.28612	0.0222473	0.0685326
ENSG00000086288.11_4	0.435276	0.0253667	0.467859	0.639885
ENSG00000086289.11_4	506.241	-0.501757	-4.44358	8.84741e-06	8.20241e-05
ENSG00000086300.15_2	112.643	-0.0137172	-0.0900937	0.928213	0.960432
ENSG00000086475.14_2	874.572	-0.557447	-6.19605	5.78959e-10	1.23515e-08
ENSG00000086504.15_2	3004.54	-0.378804	-5.75769	8.52742e-09	1.5014e-07
ENSG00000086506.2_2	686.005	-0.835248	-10.5188	7.08002e-26	1.72252e-23
ENSG00000086544.2_2	77.895	0.203597	1.12998	0.258483	0.426585
ENSG00000086548.8_3	1.93024	-0.00520759	-0.0584006	0.95343
ENSG00000086570.12_2	12.4989	0.00748606	0.0381656	0.969556	0.984437
ENSG00000086589.11_2	877.409	-0.224071	-2.39396	0.0166675	0.0544492
ENSG00000086598.10_2	5630.45	-0.375042	-6.42541	1.31515e-10	3.16134e-09
ENSG00000086619.13_2	26.6778	0.0548787	0.286745	0.774307	0.866071
ENSG00000086666.18_4	2688.97	-0.192682	-2.78562	0.00534262	0.0216598
ENSG00000086696.10_3	23.0746	0.352155	1.78082	0.0749411	0.174382
ENSG00000086712.12_3	1548.55	-0.364041	-4.98088	6.32967e-07	7.6152e-06
ENSG00000086717.18_3	4.83045	0.131413	1.57458	0.115353	0.240579
ENSG00000086730.16_4	96.69	0.242272	1.52158	0.128114	0.259634
ENSG00000086758.15_4	4902.82	0.176098	3.42726	0.000609711	0.00348328
ENSG00000086827.8_3	1838.57	-0.0845613	-1.39355	0.163453	0.309543
ENSG00000086848.14_4	843.335	-0.0425578	-0.440827	0.659338	0.784548
ENSG00000086967.9_2	0.430223	0.00518369	0.109412	0.912876
ENSG00000086991.12_2	7.134	-0.0175993	-0.100646	0.919831	0.955536
ENSG00000087008.15_2	419.481	-0.243244	-2.15724	0.0309867	0.0890598
ENSG00000087053.18_2	2234.71	-0.127565	-2.52781	0.0114778	0.0405061
ENSG00000087074.7_3	4395.7	0.0765704	1.07656	0.281677	0.451224
ENSG00000087076.8_3	4.96136	-0.113133	-0.752728	0.451614	0.615978
ENSG00000087077.13_3	465.593	-0.724461	-5.75151	8.84511e-09	1.55279e-07
ENSG00000087085.14_4	584.323	0.0520138	0.389452	0.696942	0.811807
ENSG00000087086.14_3	90522.7	-0.203078	-3.64611	0.000266238	0.00170412
ENSG00000087087.19_4	3058.11	-0.242592	-3.29093	0.000998565	0.00531353
ENSG00000087088.19_3	628.075	-0.273497	-2.66081	0.00779532	0.0295124
ENSG00000087095.12_2	124.281	0.496392	3.40229	0.000668237	0.00376759
ENSG00000087111.20_3	2036.39	-0.605783	-7.02677	2.11367e-12	6.6462e-11
ENSG00000087116.14_3	2.41351	0.0185635	0.134602	0.892927	0.939379
ENSG00000087128.9_2	0
ENSG00000087152.15_2	434.93	0.0668164	0.587563	0.556826	0.706586
ENSG00000087157.18_2	1335.74	0.182059	2.54322	0.0109835	0.0390822
ENSG00000087191.12_3	4169.2	-0.342947	-7.0418	1.89767e-12	6.03795e-11
ENSG00000087206.16_4	1015.29	0.19984	2.23303	0.0255469	0.0765614
ENSG00000087237.10_2	0
ENSG00000087245.12_3	30.032	1.58327	7.35529	1.9051e-13	6.95245e-12
ENSG00000087250.8_2	0.609568	0.0477124	0.805734	0.420396
ENSG00000087253.12_3	141.693	0.223604	1.16016	0.245983	0.411956
ENSG00000087258.14_3	1.16162	0.0361187	0.466223	0.641056
ENSG00000087263.16_2	1908.09	-0.366397	-5.30885	1.10322e-07	1.55302e-06
ENSG00000087266.15_4	355.62	-0.25458	-1.59921	0.109774	0.231992
ENSG00000087269.15_2	424.78	-0.124003	-0.850309	0.395153	0.565081
ENSG00000087274.16_4	1161.34	0.135587	1.14099	0.253876	0.421134
ENSG00000087299.11_2	687.142	0.00414652	0.0459873	0.96332	0.981163
ENSG00000087301.8_3	443.718	-0.306508	-2.00728	0.0447198	0.11795
ENSG00000087302.8_2	5077.81	-0.230654	-4.84936	1.23863e-06	1.3954e-05
ENSG00000087303.17_3	2.64372	0.136214	1.21042	0.226117	0.38823
ENSG00000087338.4_2	1333	-0.463887	-3.31603	0.000913067	0.00491556
ENSG00000087365.15_4	4990.06	-0.24654	-4.09069	4.30093e-05	0.000338758
ENSG00000087448.9_2	162.216	0.0600382	0.344452	0.730506	0.835231
ENSG00000087460.24_4	2086.07	0.0313459	0.52969	0.596327	0.737365
ENSG00000087470.17_3	2658.76	-0.155078	-2.62295	0.00871716	0.0323316
ENSG00000087494.15_3	2.81419	0.117694	1.51176	0.130595	0.263245
ENSG00000087495.16_3	4.83071	0.270327	1.66646	0.0956221	0.209759
ENSG00000087502.17_3	1311.11	-0.472626	-3.93939	8.16888e-05	0.00060373
ENSG00000087510.6_2	0.104465	0.00310724	0.0685019	0.945386
ENSG00000087586.17_2	3804.12	-0.466661	-8.37087	5.7195e-17	3.70497e-15
ENSG00000087589.16_2	24.1729	0.165648	0.825637	0.40901	0.577965
ENSG00000087842.10_2	1037.65	-1.0179	-12.7756	2.24459e-37	1.54466e-34
ENSG00000087884.14_4	382.423	-0.534879	-5.00945	5.45862e-07	6.64022e-06
ENSG00000087903.12_4	226.418	-0.00261185	-0.0145906	0.988359	0.992929
ENSG00000087995.15_2	859.749	-0.20572	-2.70429	0.00684512	0.0264939
ENSG00000088002.11_2	13.4519	-0.265167	-1.32789	0.184215	0.337068
ENSG00000088035.15_2	757.668	-0.242619	-2.59086	0.00957361	0.0349876
ENSG00000088038.18_4	187.582	-0.322203	-2.10031	0.0357014	0.0990216
ENSG00000088053.11_3	33.2151	0.557728	2.80423	0.0050437	0.0206871
ENSG00000088179.8_4	317.112	-0.11768	-0.922237	0.356405	0.528496
ENSG00000088205.12_2	3605.73	-0.299772	-6.41888	1.37279e-10	3.27052e-09
ENSG00000088247.17_4	421.142	-0.433383	-3.37837	0.000729169	0.00405139
ENSG00000088256.8_2	68.3844	0.100717	0.512627	0.608212	0.745895
ENSG00000088280.18_3	14.1943	0.303956	1.52527	0.127192	0.2582
ENSG00000088298.12_2	763.518	-0.111062	-1.30057	0.193406	0.348393
ENSG00000088305.18_3	280.275	-0.346663	-2.31106	0.0208296	0.0649926
ENSG00000088320.3_2	2.93715	0.0710411	0.815175	0.414972	0.582973
ENSG00000088325.15_2	6736	-0.396376	-8.27991	1.23272e-16	7.53586e-15
ENSG00000088340.15_3	14.0455	0.567581	2.97153	0.00296324	0.0132984
ENSG00000088356.5_2	1270.29	0.0146022	0.193978	0.846193	0.912493
ENSG00000088367.21_4	1.84497	0.011935	0.136495	0.89143
ENSG00000088386.16_3	18.6207	0.335044	1.66161	0.0965915	0.211183
ENSG00000088387.18_3	111.631	-0.296019	-1.69162	0.0907187	0.201294
ENSG00000088448.14_3	2947.55	0.641624	7.26094	3.84405e-13	1.34543e-11
ENSG00000088451.10_2	722.543	-0.199111	-2.51217	0.011999	0.0420498
ENSG00000088538.12_2	15.1031	0.216834	1.08249	0.279036	0.448442
ENSG00000088543.14_2	40.9396	0.370651	1.94375	0.0519255	0.132251
ENSG00000088682.13_3	2250.47	-0.276598	-4.83547	1.32831e-06	1.48532e-05
ENSG00000088726.15_4	18.0338	0.380521	1.95811	0.0502172	0.128921
ENSG00000088727.12_2	234.15	0.112404	0.91094	0.362327	0.534187
ENSG00000088756.12_3	30.8843	0.203205	1.01267	0.31122	0.483335
ENSG00000088766.11_3	300.293	0.244552	2.22811	0.0258733	0.0773277
ENSG00000088782.4_2	0
ENSG00000088808.16_3	9.93604	0.0750227	0.497276	0.618994	0.753898
ENSG00000088812.17_3	375.062	-0.365126	-3.40321	0.000665995	0.00375759
ENSG00000088826.17_3	209.641	1.39006	8.72305	2.7081e-18	2.16702e-16
ENSG00000088827.12_2	0.238544	-0.00711708	-0.156902	0.875322
ENSG00000088832.16_3	6309.43	-0.419716	-7.83641	4.63595e-15	2.19374e-13
ENSG00000088833.17_4	1873.86	-0.387148	-7.03103	2.0501e-12	6.47166e-11
ENSG00000088836.13_4	13.3681	0.320825	1.73055	0.0835318	0.188951
ENSG00000088854.12_3	100.897	0.371165	2.45506	0.0140863	0.0477929
ENSG00000088876.11_3	531.698	-0.144653	-1.65966	0.0969832	0.211655
ENSG00000088881.20_4	0
ENSG00000088882.7_2	29.957	0.332255	1.76868	0.0769479	0.177841
ENSG00000088888.17_2	2567.64	0.0654905	1.1576	0.247027	0.413158
ENSG00000088899.15_3	4.19457	0.0479727	0.307033	0.758818	0.855526
ENSG00000088926.13_2	0
ENSG00000088930.7_2	4216.49	-0.345506	-7.29135	3.0686e-13	1.08532e-11
ENSG00000088970.15_4	324.475	0.102311	1.00936	0.3128	0.485069
ENSG00000088986.10_3	3522.67	-0.50482	-8.51138	1.71878e-17	1.20695e-15
ENSG00000088992.17_2	383.875	-0.235979	-1.8002	0.0718291	0.169395
ENSG00000089006.16_3	4627.63	-0.416003	-7.88531	3.13766e-15	1.52935e-13
ENSG00000089009.15_2	31984.6	-0.161676	-3.51443	0.000440707	0.00263331
ENSG00000089012.14_2	0.104465	0.00310724	0.0685019	0.945386
ENSG00000089022.13_2	480.589	0.215613	1.62123	0.104968	0.224574
ENSG00000089041.16_3	34.7729	0.0377776	0.188817	0.850236	0.914662
ENSG00000089048.14_2	841.473	-0.276087	-3.42111	0.000623667	0.00355458
ENSG00000089050.15_3	109.989	-0.851329	-5.62888	1.81381e-08	2.99846e-07
ENSG00000089053.12_2	8173.38	-0.20814	-4.03195	5.53167e-05	0.000425537
ENSG00000089057.14_3	330.528	-0.543895	-5.08055	3.76339e-07	4.7359e-06
ENSG00000089060.11_2	348.962	0.0742915	0.628133	0.529917	0.684411
ENSG00000089063.14_2	2887.04	-0.225838	-4.67494	2.94033e-06	3.02912e-05
ENSG00000089091.16_4	34.8139	-0.0248281	-0.124551	0.900879	0.943867
ENSG00000089094.18_3	435.202	-0.152748	-1.14318	0.252963	0.420285
ENSG00000089101.17_4	0.958691	-0.0139808	-0.159827	0.873017
ENSG00000089116.3_2	0
ENSG00000089123.15_3	292.59	-0.0595669	-0.558291	0.576646	0.72213
ENSG00000089127.12_3	10.2313	-0.0632869	-0.32221	0.747294	0.847425
ENSG00000089154.10_2	4398.74	-0.121365	-1.69414	0.0902391	0.20047
ENSG00000089157.15_3	71405.7	-0.343704	-7.71993	1.16395e-14	5.19166e-13
ENSG00000089159.16_4	322.513	0.245219	1.68999	0.0910303	0.201776
ENSG00000089163.4_2	52.9004	0.328449	1.79144	0.0732221	0.171743
ENSG00000089169.14_3	3.81002	0.256956	2.3786	0.0173784	0.0562074
ENSG00000089177.18_3	351.041	-0.401236	-4.19146	2.77167e-05	0.000229017
ENSG00000089195.14_2	736.382	-0.468445	-6.57227	4.95542e-11	1.26303e-09
ENSG00000089199.9_3	12.5961	0.31111	1.65139	0.0986598	0.214161
ENSG00000089220.4_2	6344.75	-0.213287	-3.12524	0.00177658	0.00866427
ENSG00000089225.19_2	0
ENSG00000089234.15_3	1537.99	-0.0291955	-0.344794	0.730249	0.83513
ENSG00000089248.6_3	3188.87	-0.0588183	-1.10933	0.267286	0.435549
ENSG00000089250.18_4	16.3923	0.147695	0.737688	0.460704	0.624053
ENSG00000089280.18_2	8612.82	-0.48434	-9.91172	3.70223e-23	5.82824e-21
ENSG00000089289.15_2	2020.51	0.105303	1.55187	0.120693	0.248612
ENSG00000089327.14_4	1897.65	-0.335163	-4.11689	3.84013e-05	0.000305763
ENSG00000089335.20_3	599.135	0.104518	1.05415	0.291816	0.46226
ENSG00000089351.14_4	214.52	0.137999	1.16301	0.244824	0.410386
ENSG00000089356.18_4	16.055	-0.151096	-0.749238	0.453714	0.617514
ENSG00000089472.16_3	14.7175	0.138531	0.818221	0.413231	0.581745
ENSG00000089486.16_3	579.236	0.269044	2.10301	0.0354646	0.0986098
ENSG00000089505.17_4	7.01632	0.0801585	0.433308	0.664791	0.788232
ENSG00000089558.8_4	1.92921	-0.0301073	-0.274093	0.784013
ENSG00000089597.16_2	5480.56	-0.307004	-6.46891	9.87116e-11	2.40644e-09
ENSG00000089639.10_3	66.2711	0.112521	0.590259	0.555017	0.705218
ENSG00000089682.16_3	374.834	0.129278	1.33399	0.182206	0.334524
ENSG00000089685.14_3	4468.97	-0.512443	-10.1653	2.83177e-24	5.32859e-22
ENSG00000089692.8_3	0.257246	0.00879544	0.189392	0.849785
ENSG00000089693.10_3	3926.26	-0.0857031	-1.21155	0.225684	0.387858
ENSG00000089723.9_2	23.1962	-0.134122	-0.663005	0.507327	0.665494
ENSG00000089737.16_3	5269.29	-0.318977	-5.99543	2.02951e-09	3.95811e-08
ENSG00000089775.11_2	361.854	-0.0963967	-0.777256	0.437008	0.602988
ENSG00000089818.17_2	886.938	-0.151278	-2.21658	0.0266518	0.0791341
ENSG00000089820.15_4	1078.35	-0.255389	-2.47153	0.0134535	0.0461005
ENSG00000089847.12_4	5.895	0.262434	1.93148	0.0534238	0.135064
ENSG00000089876.11_4	240.562	0.0108423	0.0987089	0.921369	0.956556
ENSG00000089902.9_2	387.856	0.633118	5.62233	1.88394e-08	3.10798e-07
ENSG00000089916.17_5	974.158	0.218094	2.83046	0.0046481	0.0193391
ENSG00000090006.17_2	672.557	-0.184079	-1.52015	0.128473	0.260164
ENSG00000090013.10_3	24081.6	-0.231742	-4.4083	1.04185e-05	9.54508e-05
ENSG00000090020.10_2	91.3887	0.416598	2.2074	0.027286	0.0806033
ENSG00000090054.14_3	2636.78	-0.262106	-4.15596	3.23927e-05	0.000262785
ENSG00000090060.17_3	2731.04	-0.364878	-1.93525	0.0529592	0.134144
ENSG00000090061.17_4	1064.82	-0.0971065	-0.892062	0.37236	0.543723
ENSG00000090097.21_3	30.4145	0.34797	1.74225	0.0814644	0.185494
ENSG00000090104.11_2	0.349658	0.0196383	0.374044	0.708372
ENSG00000090238.11_3	28.4621	0.625538	3.1208	0.0018036	0.00876722
ENSG00000090263.15_3	1291.49	-0.33413	-4.65015	3.31698e-06	3.37385e-05
ENSG00000090266.12_4	1763.32	-0.405345	-6.82753	8.63867e-12	2.46029e-10
ENSG00000090273.13_3	6932.39	-0.347195	-6.03005	1.63906e-09	3.24658e-08
ENSG00000090316.15_3	2790.78	-0.354589	-5.8942	3.76501e-09	6.95963e-08
ENSG00000090339.8_2	16.2159	0.41625	2.48393	0.0129942	0.0447623
ENSG00000090372.14_2	585.558	0.248153	2.42546	0.015289	0.0509268
ENSG00000090376.10_3	75.1398	0.333585	1.82963	0.0673054	0.161241
ENSG00000090382.6_2	315.374	0.978506	7.34023	2.13233e-13	7.70005e-12
ENSG00000090402.7_2	0
ENSG00000090432.6_2	1051.95	-0.10672	-1.1282	0.259237	0.427252
ENSG00000090447.11_2	82.8858	-0.508562	-2.64239	0.00823223	0.0308235
ENSG00000090470.14_4	206.061	0.067125	0.567143	0.570617	0.718108
ENSG00000090487.10_2	1187.92	-0.435531	-5.14252	2.71084e-07	3.51417e-06
ENSG00000090512.11_3	0.123406	-0.0154109	-0.339746	0.734047
ENSG00000090520.11_3	1211.95	-0.427968	-2.90332	0.00369231	0.0160269
ENSG00000090530.9_3	5.23674	0.343266	2.1748	0.029645	0.0859447
ENSG00000090534.18_4	0.245197	-0.00936878	-0.206543	0.836367
ENSG00000090539.15_4	1.18843	0.0139131	0.136569	0.891371
ENSG00000090554.12_3	91.2773	-0.0212984	-0.128605	0.89767	0.941968
ENSG00000090565.15_5	40.2492	0.357024	1.8962	0.0579343	0.143708
ENSG00000090581.9_3	709.193	-0.207107	-2.74515	0.00604841	0.023953
ENSG00000090612.20_3	985.038	-0.0307432	-0.37501	0.707653	0.819088
ENSG00000090615.14_4	1196.51	-0.113265	-1.32267	0.185944	0.339343
ENSG00000090621.13_4	2475.14	-0.24053	-3.41818	0.000630418	0.00358457
ENSG00000090659.17_5	8.03303	0.23872	1.31251	0.189348	0.343575
ENSG00000090661.11_3	25.1289	0.486528	2.46407	0.0137369	0.0468983
ENSG00000090674.15_3	326.612	-0.199922	-1.57486	0.11529	0.240505
ENSG00000090686.15_2	1695.37	-0.164098	-1.21096	0.225912	0.388028
ENSG00000090776.5_2	8.17978	-0.366991	-1.96672	0.0492152	0.126916
ENSG00000090857.13_2	1275.92	-0.038352	-0.331222	0.740477	0.842468
ENSG00000090861.15_3	6402.26	0.0502327	1.07678	0.28158	0.451164
ENSG00000090863.11_3	1335.66	-0.3143	-2.53444	0.0112627	0.0398816
ENSG00000090889.11_2	1395.67	-0.292429	-3.9464	7.93352e-05	0.000589228
ENSG00000090905.18_3	706.785	-0.0332998	-0.2443	0.806999	0.886633
ENSG00000090924.14_4	85.721	0.182273	0.925214	0.354854	0.527138
ENSG00000090932.10_2	2.95471	0.144203	0.987859	0.323222	0.495331
ENSG00000090971.4_2	31.2267	0.408213	2.09423	0.0362394	0.100133
ENSG00000090975.12_3	26.6979	0.61893	3.24379	0.0011795	0.00611286
ENSG00000090989.17_3	1263.83	-0.230398	-4.19973	2.67239e-05	0.000221574
ENSG00000091009.7_3	379.265	-0.182226	-1.79701	0.0723343	0.170245
ENSG00000091010.5_4	0.824432	0.0586373	1.04144	0.297673
ENSG00000091039.16_4	1044.64	-0.107119	-1.12644	0.25998	0.427888
ENSG00000091073.19_3	477.84	0.026749	0.186929	0.851716	0.915537
ENSG00000091106.18_2	12.1164	0.365015	1.87668	0.0605619	0.148786
ENSG00000091127.13_2	1323.97	-0.407823	-4.87136	1.1083e-06	1.26455e-05
ENSG00000091128.12_4	2.30327	0.00508871	0.0432896	0.965471
ENSG00000091129.19_4	1.04487	0.0624305	1.16047	0.245856
ENSG00000091136.13_2	23.8124	0.327745	1.64315	0.100351	0.217029
ENSG00000091137.12_3	11.1623	-0.0345325	-0.192087	0.847674	0.913353
ENSG00000091138.12_2	4.33257	0.19705	1.7415	0.0815962	0.18569
ENSG00000091140.13_2	5828.42	-0.255176	-4.66505	3.0854e-06	3.16369e-05
ENSG00000091157.13_4	608.475	0.0957899	0.949712	0.342259	0.514553
ENSG00000091164.12_3	6226.83	-0.0581688	-1.14998	0.250154	0.41697
ENSG00000091181.19_2	15.2859	0.260326	1.61364	0.106606	0.226991
ENSG00000091262.15_2	28.9789	0.625183	3.26602	0.0010907	0.0057247
ENSG00000091317.7_2	678.783	-0.13839	-1.42981	0.152771	0.293947
ENSG00000091409.14_4	18.5272	-0.582945	-2.93019	0.00338758	0.0148757
ENSG00000091428.17_2	1.4003	0.069467	1.19714	0.231253
ENSG00000091436.16_2	1330.6	-0.027214	-0.296613	0.766762	0.861231
ENSG00000091482.6_3	0.635185	-0.00381228	-0.118047	0.906031
ENSG00000091483.6_2	4308.77	-0.366626	-6.82563	8.75383e-12	2.48638e-10
ENSG00000091490.10_4	204.388	0.776364	4.71607	2.40443e-06	2.53559e-05
ENSG00000091513.15_4	45.3657	0.423678	2.15718	0.030992	0.0890598
ENSG00000091527.15_3	1191.08	-0.326012	-4.66938	3.02117e-06	3.10046e-05
ENSG00000091536.17_4	20.3205	0.476054	2.51647	0.0118537	0.0416073
ENSG00000091542.8_2	501.972	-0.189106	-1.78666	0.0739931	0.172954
ENSG00000091583.10_3	0.688592	-0.00650829	-0.095549	0.923879
ENSG00000091592.15_4	44.3368	0.546287	2.78302	0.0053856	0.0218049
ENSG00000091622.15_3	13.7198	0.52338	3.28672	0.00101361	0.00538223
ENSG00000091640.7_2	1353.18	-0.0999801	-1.66143	0.0966274	0.211233
ENSG00000091651.8_3	1755.05	-0.113067	-1.78114	0.0748897	0.174304
ENSG00000091656.15_4	1.54181	0.043794	0.491864	0.622816
ENSG00000091664.7_2	0
ENSG00000091704.9_4	0
ENSG00000091732.15_2	1359.4	-0.137923	-1.91143	0.0559492	0.139821
ENSG00000091831.23_4	1.25784	0.091358	1.25144	0.210773
ENSG00000091844.7_2	12.8981	0.274032	1.40511	0.159989	0.304575
ENSG00000091879.13_2	70.3764	0.560659	3.14439	0.00166433	0.00819105
ENSG00000091947.9_2	880.781	-0.217893	-2.72367	0.00645617	0.0252728
ENSG00000091972.18_4	5.39745	0.374994	3.03614	0.00239625	0.0111271
ENSG00000091986.15_3	17.9252	0.286085	1.41899	0.155903	0.29847
ENSG00000092009.10_2	0.38023	-0.0317148	-0.621616	0.534194
ENSG00000092010.14_2	6434.12	-0.48079	-7.17034	7.48111e-13	2.52367e-11
ENSG00000092020.10_3	1198.39	-0.388886	-3.95649	7.6059e-05	0.000568225
ENSG00000092036.18_4	1872.21	-0.408348	-6.30487	2.88429e-10	6.48655e-09
ENSG00000092051.16_3	3.49298	0.129985	0.900966	0.367607	0.539428
ENSG00000092054.12_2	0.874946	-0.0536699	-0.896891	0.369777
ENSG00000092067.5_2	1.7533	0.0648086	0.608629	0.54277
ENSG00000092068.19_4	341.003	-0.0172676	-0.115126	0.908345	0.94885
ENSG00000092094.10_2	1135.55	-0.356241	-4.33698	1.44454e-05	0.000128625
ENSG00000092096.16_4	7.96354	0.399914	2.38686	0.0169928	0.0552646
ENSG00000092098.16_3	299.53	-0.222825	-1.47261	0.140857	0.27793
ENSG00000092108.20_4	1803.95	-0.207302	-3.0694	0.00214488	0.0101396
ENSG00000092140.14_3	1141.82	-0.350449	-3.72257	0.000197205	0.00130312
ENSG00000092148.12_3	1470.81	0.247859	2.7463	0.0060272	0.0238816
ENSG00000092199.17_5	25938.1	-0.455078	-10.0063	1.42967e-23	2.37483e-21
ENSG00000092200.12_4	13.2412	0.267153	1.42966	0.152815	0.294009
ENSG00000092201.9_2	9461.78	-0.176561	-2.6442	0.00818836	0.030706
ENSG00000092203.13_5	3081.29	-0.0619778	-0.782753	0.433772	0.600075
ENSG00000092208.16_3	854.199	-0.284606	-3.4977	0.000469286	0.00277652
ENSG00000092295.11_3	16.0997	-0.0546824	-0.289775	0.771989	0.864625
ENSG00000092330.16_4	990.854	-0.0487914	-0.515621	0.606119	0.744504
ENSG00000092345.13_3	0
ENSG00000092377.13_2	0
ENSG00000092421.16_3	33.4914	0.756355	3.89602	9.77849e-05	0.000706433
ENSG00000092439.14_5	1742.48	0.320451	5.87116	4.32758e-09	7.93258e-08
ENSG00000092445.11_3	96.9808	-0.311343	-1.64258	0.100469	0.217187
ENSG00000092470.11_2	1494.58	-0.189486	-2.77449	0.00552886	0.0222726
ENSG00000092529.23_4	9.18087	-0.07454	-0.451474	0.651648	0.778783
ENSG00000092531.9_2	2645.52	0.303884	3.81468	0.000136357	0.000945123
ENSG00000092607.14_3	0.641318	-0.0471046	-0.749692	0.45344
ENSG00000092621.12_4	151.988	1.72086	10.7287	7.46114e-27	2.04215e-24
ENSG00000092758.16_4	6.92653	0.0790479	0.472272	0.636732	0.76793
ENSG00000092820.17_2	5380.21	-0.186122	-3.28108	0.00103412	0.00547543
ENSG00000092841.18_5	8624.25	-0.237009	-4.80153	1.57461e-06	1.72784e-05
ENSG00000092847.11_3	576.314	-0.300927	-3.31687	0.000910322	0.00490625
ENSG00000092850.11_2	2.68942	0.0989393	0.732079	0.46412	0.627346
ENSG00000092853.13_3	857.768	-0.39487	-4.12063	3.77842e-05	0.000301248
ENSG00000092871.16_3	631.097	-0.234051	-2.23058	0.025709	0.0769596
ENSG00000092929.11_4	2825.16	-0.309091	-3.72955	0.000191822	0.00127419
ENSG00000092931.11_3	556.264	-0.184079	-1.46515	0.14288	0.28067
ENSG00000092964.17_5	240.376	-0.282835	-1.84652	0.0648163	0.156618
ENSG00000092969.11_3	1.85178	0.0134449	0.199112	0.842175
ENSG00000092978.10_2	348.654	0.0371794	0.358086	0.720279	0.828018
ENSG00000093000.18_3	3258.75	-0.164791	-1.86996	0.061489	0.150619
ENSG00000093009.9_2	2101.37	-0.618314	-7.2429	4.39185e-13	1.51986e-11
ENSG00000093010.13_4	1775.24	-0.10255	-1.12472	0.260708	0.428511
ENSG00000093072.15_5	58.4664	0.562094	3.00695	0.00263883	0.0120812
ENSG00000093100.13_5	396.351	0.269784	2.42771	0.0151945	0.050696
ENSG00000093134.14_3	13.7004	0.255062	1.32704	0.184496	0.337441
ENSG00000093144.18_4	1392.94	-0.381892	-6.1116	9.86401e-10	2.02028e-08
[truncated: 58,145 more rows]
