# Supplementary material for: Gene-centric functional dissection of human genetic variation uncovers regulators of hematopoiesis
Source: eLife. 2019 May 9;8:e44080. doi: 10.7554/eLife.44080 (PMC6534380; doi:10.7554/eLife.44080)
Supplement: Figure 6—source data 2. [file elife-44080-fig6-data2.xlsx]

## Sheet: Sheet1
	baseMean	log2FoldChange	stat	pvalue	padj
ENSG00000000003.14_2	36.2707	0.430598	1.079	0.280589	0.655531
ENSG00000000005.5_2	0.7411	0.341983	1.01496	0.310123
ENSG00000000419.12_2	1872.3	0.148252	0.406472	0.684396	0.899012
ENSG00000000457.13_3	1264.06	0.0718257	0.223951	0.822796	0.947457
ENSG00000000460.16_5	790.655	0.687491	2.95737	0.00310274	0.0648828
ENSG00000000938.12_2	33321.1	0.610017	1.52479	0.127312	0.466821
ENSG00000000971.15_2	288.191	0.13999	0.33066	0.740902	0.919797
ENSG00000001036.13_2	1844.33	0.029588	0.0911225	0.927395	0.978671
ENSG00000001084.11_4	4214.26	1.02872	2.48426	0.0129822	0.14668
ENSG00000001167.14_3	2971.71	0.026777	0.114161	0.90911	0.973074
ENSG00000001460.17_3	320.304	0.174574	0.547452	0.584068	0.857071
ENSG00000001461.16_2	1894.06	-0.307433	-1.10152	0.270672	0.646057
ENSG00000001497.16_2	1737.86	-0.0235223	-0.0795254	0.936615	0.981829
ENSG00000001561.6_2	3825.91	0.643539	1.56837	0.116794	0.448876
ENSG00000001617.11_2	12.0074	1.63867	3.29939	0.000968959	0.0323985
ENSG00000001626.14_3	7.32104	-0.784401	-1.61554	0.106194	0.429468
ENSG00000001629.9_3	2443.55	-0.344491	-1.33139	0.183062	0.553081
ENSG00000001630.15_4	1093.16	-0.393299	-1.28239	0.199704	0.574214
ENSG00000001631.15_4	1903.27	-0.0404677	-0.159448	0.873316	0.964039
ENSG00000002016.17_3	681.515	0.6123	2.10127	0.035617	0.252476
ENSG00000002079.14_3	1.09668	-0.616253	-1.41208	0.157927
ENSG00000002330.13_3	896.276	0.030352	0.0977369	0.922141	0.976898
ENSG00000002549.12_3	3075.43	-0.19107	-0.552323	0.580727	0.855687
ENSG00000002586.19_4	4225	-0.984379	-2.68845	0.00717845	0.10513
ENSG00000002587.9_3	56.7753	0.642219	1.30598	0.191558	0.563609
ENSG00000002726.20_4	539.52	1.89771	4.19051	2.78332e-05	0.00327226
ENSG00000002745.12_3	36.9885	-0.411869	-1.19652	0.231493	0.613
ENSG00000002746.14_3	7.78076	0.718961	1.5488	0.121429	0.456848
ENSG00000002822.15_3	1114.57	0.0747059	0.183932	0.854067	0.956705
ENSG00000002834.17_3	19264.4	0.806158	2.2655	0.023482	0.203351
ENSG00000002919.14_2	2518.31	0.591189	1.66427	0.0960587	0.409711
ENSG00000002933.7_4	653.586	0.0622832	0.122114	0.902809	0.971256
ENSG00000003056.3	9918.56	-0.36245	-1.47908	0.139119	0.485746
ENSG00000003096.14_4	151.134	-1.50735	-3.05484
ENSG00000003137.8_2	4.93825	0.777742	2.28178	0.0225022	0.199402
ENSG00000003147.17_3	1428.95	-0.314789	-0.740951	0.458723	0.789427
ENSG00000003249.13_2	32.256	-0.863799	-1.82829	0.0675062	0.344926
ENSG00000003393.14_3	1311.61	0.193335	0.632337	0.527167	0.830273
ENSG00000003400.14_4	3610.47	0.561884	1.91995	0.0548639	0.312857
ENSG00000003402.19_3	18737.7	-0.0891593	-0.26975	0.787353	0.936018
ENSG00000003436.15_4	1197.19	-1.01644	-1.99305	0.0462557	0.286495
ENSG00000003509.15_2	899.67	0.0716868	0.200883	0.84079	0.95324
ENSG00000003756.16_4	8909.4	0.510338	1.81832	0.0690159	0.348729
ENSG00000003987.13_2	122.357	-0.586907	-1.88425	0.059531	0.324868
ENSG00000003989.17_4	24.7468	0.945942	1.9418	0.0521612	0.303929
ENSG00000004059.10_4	5363.36	0.099434	0.32144	0.747877	0.922774
ENSG00000004139.13_3	609.973	-0.674276	-1.83253	0.0668723	0.343807
ENSG00000004142.11_2	2994.86	0.281336	1.1999	0.230176	0.612183
ENSG00000004399.12_4	4171.81	-0.437741	-1.25622	0.209035	0.58598
ENSG00000004455.16_2	9600.51	-0.33068	-1.05349	0.292116	0.666018
ENSG00000004468.12_2	2051.55	-0.543341	-2.20368	0.0275469	0.220495
ENSG00000004478.7_2	3001.01	0.189283	0.580352	0.561677	0.848955
ENSG00000004487.16_4	3015.14	-0.148718	-0.591222	0.554371	0.844588
ENSG00000004534.14_3	7226.41	0.343844	0.980579	0.3268	0.694989
ENSG00000004660.14_2	798.273	0.39163	0.874576	0.381805	0.736467
ENSG00000004700.15_3	2462.87	-0.593184	-1.96936	0.0489123	0.29507
ENSG00000004766.15_2	1594.02	0.0321021	0.13333	0.893932	0.969142
ENSG00000004776.12_2	24.3933	0.461445	0.95134	0.341432	0.706959
ENSG00000004777.18_3	1536.24	0.665231	1.50713	0.131778	0.472909
ENSG00000004779.9_2	1656.05	-0.0768294	-0.275214	0.783152	0.934945
ENSG00000004799.7_2	1000.77	0.116907	0.237925	0.811939	0.942698
ENSG00000004809.13_4	1401.76	1.03335	3.17405	0.00150328	0.0430434
ENSG00000004838.13_3	134.386	0.174258	0.518673	0.603989	0.866077
ENSG00000004846.16_2	19.1783	0.153372	0.31502	0.752747	0.925007
ENSG00000004848.7_3	18.5023	-0.613292	-1.78623	0.0740626	0.36204
ENSG00000004864.13_2	835.506	-0.0542817	-0.208264	0.835022	0.951017
ENSG00000004866.20_4	904.808	0.0807449	0.228139	0.819538	0.946409
ENSG00000004897.11_3	5211.38	0.761551	2.35894	0.0183272	0.17684
ENSG00000004939.14_3	42843.1	1.61263	3.62692	0.000286821	0.0150686
ENSG00000004948.13_3	0.837399	-0.151364	-0.383824	0.701109
ENSG00000004961.14_2	853.347	0.564422	2.17989	0.0292658	0.227561
ENSG00000004975.11_2	1294.68	0.18665	0.645704	0.518471	0.825655
ENSG00000005001.9_2	7.30269	-0.243879	-0.470635	0.637902	0.881924
ENSG00000005007.12_3	6964.74	0.544324	1.5135	0.130154	0.469847
ENSG00000005020.12_3	9219.77	0.772787	1.81585	0.0693932	0.349597
ENSG00000005022.5_2	10344.5	-0.366847	-1.3379	0.18093	0.5501
ENSG00000005059.15_4	1441.09	-0.8076	-1.87437	0.0608797	0.328116
ENSG00000005073.5_2	2.28874	-0.105989	-0.226018	0.821187
ENSG00000005075.15_2	2158.4	-0.00855856	-0.0289646	0.976893	0.99354
ENSG00000005100.12_4	1329.1	0.196376	0.816807	0.414039	0.759379
ENSG00000005102.12_2	41.9925	-0.591837	-1.14864	0.250703	0.629194
ENSG00000005108.15_3	159.894	-3.00147	-5.7736	7.75946e-09	7.33182e-06
ENSG00000005156.11_4	1924.75	-0.169079	-0.575965	0.564639	0.84924
ENSG00000005175.9_3	1846.74	-0.259757	-0.744852	0.456361	0.788106
ENSG00000005187.11_3	1442.99	-1.54759	-3.4671
ENSG00000005189.19_4	928.301	-0.631813	-1.32198	0.186175	0.558197
ENSG00000005194.14_3	1516.73	0.0941551	0.433957	0.66432	0.891994
ENSG00000005206.16_1	2755.72	0.350012	0.997931	0.318313	0.687621
ENSG00000005238.19_2	4540.16	0.969393	2.72069	0.00651464	0.0995057
ENSG00000005243.9_3	49.9357	-0.369657	-0.888681	0.374174	0.730606
ENSG00000005249.12_2	2784.76	0.599401	1.30854	0.190691	0.562742
ENSG00000005302.17_3	3598.8	0.301612	0.884467	0.376444	0.732112
ENSG00000005339.14_4	9505.7	0.218862	0.554899	0.578964	0.854878
ENSG00000005379.15_4	4670.36	-1.24746	-3.7287	0.00019247	0.0114995
ENSG00000005381.7_2	238357	-0.231638	-0.753523	0.451136	0.784545
ENSG00000005421.8_2	3.60409	0.718226	1.54352	0.122704
ENSG00000005436.13_4	1056.27	0.112345	0.439455	0.660332	0.890196
ENSG00000005448.16_2	262.384	-1.2783	-4.29937	1.71281e-05	0.00228681
ENSG00000005469.11_2	380.472	-0.532461	-2.40437	0.0162005	0.164402
ENSG00000005471.16_4	37.6611	0.23177	0.504558	0.613869	0.871523
ENSG00000005483.20_3	7317.94	0.240019	0.780264	0.435235	0.773235
ENSG00000005486.16_2	1002.69	0.10837	0.347823	0.727973	0.914562
ENSG00000005513.9_2	46.9279	-1.76792	-3.31511	0.000916081	0.0313563
ENSG00000005700.14_3	2877.61	-0.317918	-1.29806	0.194268	0.566353
ENSG00000005801.16_4	1040.1	-0.119115	-0.433614	0.664568	0.891994
ENSG00000005810.17_1	9420	-0.151996	-0.437933	0.661435	0.890696
ENSG00000005812.10_4	3957.95	0.310062	1.0475	0.294871	0.667916
ENSG00000005844.17_3	11857.8	-0.0274111	-0.0636887	0.949218	0.985784
ENSG00000005882.11_4	525.739	-0.405505	-1.29696	0.194643	0.567059
ENSG00000005884.17_2	116.758	-0.529404	-1.18019	0.237925	0.618677
ENSG00000005889.15_3	2025.17	-0.0901868	-0.348463	0.727493	0.914397
ENSG00000005893.15_3	15096	0.2726	0.633451	0.526439	0.830083
ENSG00000005961.17_3	2034.95	0.166597	0.335402	0.737322	0.918215
ENSG00000005981.12_2	32.9442	-0.43684	-1.09661	0.27281	0.648413
ENSG00000006007.11_2	3174.7	0.187941	0.688287	0.491272	0.810425
ENSG00000006015.17_4	1526.62	-0.469847	-1.53808	0.124029	0.461176
ENSG00000006016.10_2	123.617	-0.215526	-0.559623	0.575737	0.853816
ENSG00000006025.11_3	761.074	-0.144254	-0.336973	0.736137	0.917965
ENSG00000006042.11_3	107.323	1.04752	2.625	0.00866484	0.116653
ENSG00000006047.12_2	80.0234	0.816815	1.66424	0.0960643	0.409711
ENSG00000006059.3_2	0.0936412	0.037969	0.138749	0.889648
ENSG00000006062.14_2	1259.93	-0.535202	-1.3298	0.183585	0.553814
ENSG00000006071.13_4	10.3498	-1.16336	-2.21092	0.0270415	0.218462
ENSG00000006116.3_2	2.35987	0.0557166	0.108809	0.913354
ENSG00000006118.14_4	108.592	-1.33762	-2.61516	0.00891847	0.118298
ENSG00000006125.17_5	10691.7	0.485754	1.54657	0.121967	0.457391
ENSG00000006128.11_4	0
ENSG00000006194.9_3	1910.61	-0.227314	-0.91691	0.35919	0.721142
ENSG00000006210.6_3	6.90092	-0.0871031	-0.189326	0.849837	0.955322
ENSG00000006282.20_4	1265.85	0.222858	0.624747	0.532137	0.832927
ENSG00000006283.17_3	4.94172	-0.370771	-0.72212	0.47022	0.79773
ENSG00000006327.13_2	130.369	0.86783	2.04219	0.041133	0.270711
ENSG00000006377.10_2	16.072	0.12689	0.255452	0.798374	0.93801
ENSG00000006432.15_3	199.578	-0.252032	-0.531476	0.595089	0.861571
ENSG00000006451.7_3	1528.05	-0.34132	-0.911458	0.362054	0.723117
ENSG00000006453.13_3	178.895	-0.114531	-0.306816	0.758983	0.927711
ENSG00000006459.10_2	9411.1	1.06763	4.29199	1.77083e-05	0.00230496
ENSG00000006468.13_3	40.9868	0.669709	1.37399	0.169443	0.532501
ENSG00000006530.15_2	1042.91	-0.288636	-1.2706	0.203871	0.579193
ENSG00000006534.15_2	6841.29	1.01728	2.75724	0.00582914	0.0927717
ENSG00000006555.10_3	349.742	0.47738	1.06691	0.286011	0.660302
ENSG00000006576.16_2	1562.67	-0.239624	-0.699823	0.484038	0.806311
ENSG00000006606.8_2	3.3198	-0.946785	-1.81716	0.0691933
ENSG00000006607.13_3	846.729	0.535732	1.48856	0.136604	0.481409
ENSG00000006611.15_3	0.897076	0.228481	0.687721	0.491628
ENSG00000006625.17_3	1371.44	-0.224299	-0.741688	0.458276	0.789252
ENSG00000006634.7_2	1481.94	0.394566	1.16994	0.242023	0.62199
ENSG00000006638.11_2	42.8716	-0.690895	-1.45359	0.14606	0.496838
ENSG00000006652.13_4	4660.26	0.580905	1.33783	0.180952	0.5501
ENSG00000006659.12_2	4.22396	-0.703759	-1.39233	0.163823
ENSG00000006695.10_2	644.822	-0.40843	-1.56525	0.117523	0.449851
ENSG00000006704.10_4	58.6662	0.166505	0.350429	0.726017	0.914165
ENSG00000006712.14_3	2058.92	-0.105484	-0.38374	0.701171	0.904271
ENSG00000006715.15_3	3356.49	0.209683	0.656638	0.511414	0.822279
ENSG00000006740.16_2	45.34	-0.232604	-0.626291	0.531124	0.832567
ENSG00000006744.18_4	2903.77	0.274803	0.939414	0.347518	0.711605
ENSG00000006747.14_2	110.393	0.422883	0.847957	0.396462	0.747287
ENSG00000006756.15_2	1711.85	0.0319295	0.102927	0.918021	0.976064
ENSG00000006757.11_2	422.437	-0.387469	-0.926802	0.354029	0.717053
ENSG00000006788.13_3	0
ENSG00000006831.9_2	5397.2	0.387325	1.7963	0.0724475	0.357986
ENSG00000006837.11_4	133.398	-0.523958	-1.76221	0.0780343	0.370452
ENSG00000007001.12_3	10.9704	-0.0358277	-0.0731996	0.941647	0.983136
ENSG00000007038.10_2	458.507	0.69673	2.49346	0.0126506	0.144469
ENSG00000007047.14_3	874.979	-0.15944	-0.548368	0.583439	0.856772
ENSG00000007062.11_3	633.929	-1.37157	-2.74916
ENSG00000007080.10_2	1280.33	0.0226536	0.0912661	0.927281	0.978664
ENSG00000007129.17_3	1797.55	0.869327	2.0755	0.0379402	0.259567
ENSG00000007168.12_3	6906.16	0.254186	1.00131	0.316679	0.686008
ENSG00000007171.17_4	6.98173	-1.36923	-2.57404
ENSG00000007174.17_4	1.70796	-0.0917567	-0.182166	0.855453
ENSG00000007202.14_3	9877.04	0.153214	0.561406	0.574521	0.853627
ENSG00000007216.14_3	0.0936412	0.037969	0.138749	0.889648
ENSG00000007237.18_4	6401.88	0.453626	1.34889	0.177373	0.544389
ENSG00000007255.10_2	1186.87	-0.491397	-1.27803	0.201237	0.576268
ENSG00000007264.14_4	1196.86	-0.558839	-1.40621	0.159661	0.519557
ENSG00000007306.14_2	1.76076	0.165818	0.36767	0.713119
ENSG00000007312.12_3	876.79	-0.179027	-0.518371	0.6042	0.866077
ENSG00000007314.12_2	13.4929	1.26221	2.56041	0.010455	0.128668
ENSG00000007341.18_3	505.557	-0.458476	-1.64213	0.100564	0.418358
ENSG00000007350.16_3	80.5494	-0.733039	-1.46177	0.143804	0.494021
ENSG00000007372.22_5	13.4961	-0.195728	-0.409311	0.682312	0.898549
ENSG00000007376.7_2	1076.41	0.157104	0.47666	0.633604	0.88066
ENSG00000007384.15_2	51.0805	0.543264	1.10671	0.268421	0.644532
ENSG00000007392.16_3	2069.35	0.0418521	0.160964	0.872122	0.963499
ENSG00000007402.11_3	291.718	-0.93118	-1.92551	0.0541661	0.310606
ENSG00000007516.13_5	182.574	-0.0880116	-0.199457	0.841905	0.953483
ENSG00000007520.3_2	1383.52	0.0353947	0.154705	0.877054	0.964667
ENSG00000007541.16_2	4579.42	1.63029	3.57409	0.000351452	0.017212
ENSG00000007545.15_3	2207.09	0.26145	0.943018	0.345672	0.710135
ENSG00000007866.19_5	28.297	0.877822	2.08516	0.0370552	0.256527
ENSG00000007908.15_4	1.55741	-0.380804	-0.817495	0.413646
ENSG00000007923.15_2	2022.23	0.143034	0.389326	0.697035	0.903091
ENSG00000007933.12_3	41.7379	0.650599	1.49713	0.134358	0.477358
ENSG00000007944.14_2	4075.56	-0.474767	-1.15222	0.249232	0.627902
ENSG00000007952.17_3	17.8636	0.270792	0.691397	0.489316	0.809399
ENSG00000007968.6_2	3725.99	1.21606	2.95253	0.00315177	0.0655321
ENSG00000008018.8_2	5073.45	0.000929495	0.00323265	0.997421	0.999441
ENSG00000008056.13_4	16.2988	-0.765541	-1.4746	0.140321	0.487569
ENSG00000008083.13_2	3638.75	0.552192	1.95556	0.0505174	0.299414
ENSG00000008086.11_3	1134.26	1.01151	3.46028	0.000539604	0.0225392
ENSG00000008118.9_2	3.7622	-0.456385	-0.92843	0.353185
ENSG00000008128.22_4	2581.65	0.576841	1.63611	0.101817	0.42127
ENSG00000008130.15_2	16557.5	1.00101	2.57503	0.0100231	0.125655
ENSG00000008196.12_2	0.377305	0.1452	0.506789	0.612303
ENSG00000008197.4_3	0
ENSG00000008226.19_3	230.401	-0.361752	-1.31855	0.187321	0.559375
ENSG00000008256.15_3	890.501	0.289264	0.780106	0.435328	0.773243
ENSG00000008277.14_2	226.141	-0.860641	-2.54172	0.011031	0.133063
ENSG00000008282.8_2	3550.14	-0.305938	-0.809175	0.418415	0.762003
ENSG00000008283.15_3	553.196	-0.409147	-0.96679	0.333649	0.700586
ENSG00000008294.20_3	3895.52	0.279378	1.04258	0.297144	0.670229
ENSG00000008300.16_3	297.885	0.159181	0.322627	0.746978	0.922227
ENSG00000008311.14_2	154.145	-1.41026	-2.95361
ENSG00000008323.15_3	93.9788	-0.771821	-1.95876	0.0501413	0.29888
ENSG00000008324.11_2	872.47	-0.225811	-0.669248	0.503337	0.817934
ENSG00000008382.15_5	690.302	0.118834	0.379223	0.704522	0.905322
ENSG00000008394.12_3	3286.04	-1.34469	-2.93194	0.00336852	0.0678282
ENSG00000008405.11_3	749.774	-0.000632644	-0.00222389	0.998226	0.999441
ENSG00000008438.4_2	24758.6	2.19375	5.34265	9.15972e-08	5.67829e-05
ENSG00000008441.16_5	1769.13	0.867168	2.05226	0.0401443	0.267271
ENSG00000008513.14_4	5077.1	-0.263926	-0.805142	0.420738	0.763634
ENSG00000008516.16_2	10156.7	2.33366	5.33896	9.34808e-08	5.67829e-05
ENSG00000008517.16_5	3568.01	-0.979021	-2.08923	0.0366874	0.255241
ENSG00000008710.19_3	3681.36	-0.0874754	-0.185918	0.852509	0.956308
ENSG00000008735.13_2	22.443	-0.181388	-0.450098	0.65264	0.887244
ENSG00000008838.19_4	2908.35	0.352745	0.863613	0.387801	0.739986
ENSG00000008853.16_2	592.96	-0.251204	-0.750459	0.452978	0.785309
ENSG00000008869.11_2	3429.1	0.084622	0.313466	0.753926	0.925573
ENSG00000008952.16_2	10269.4	0.198653	0.56973	0.568861	0.851167
ENSG00000008988.9_2	59036.3	-1.17875	-2.83118	0.0046377	0.0826326
ENSG00000009307.15_4	24276.8	-0.115018	-0.450831	0.652111	0.887225
ENSG00000009335.17_3	5045.53	0.242819	1.05368	0.292031	0.666018
ENSG00000009413.15_4	2741.96	0.270391	1.30939	0.190404	0.562106
ENSG00000009694.13_5	579.617	0.647254	1.41295	0.15767	0.516451
ENSG00000009709.11_2	0
ENSG00000009724.16_2	100.312	0.225794	0.602747	0.546677	0.840436
ENSG00000009765.14_2	16.1566	0.166325	0.356207	0.721686	0.912418
ENSG00000009780.15_4	576.391	-0.183644	-0.662153	0.507873	0.820242
ENSG00000009790.14_4	6823.59	0.138671	0.380007	0.70394	0.905322
ENSG00000009830.11_4	449.964	0.169605	0.407326	0.683768	0.899012
ENSG00000009844.15_3	3229.86	-0.0872938	-0.240188	0.810184	0.942425
ENSG00000009950.15_4	9.6876	-0.106914	-0.236312	0.813191	0.943134
ENSG00000009954.10_2	6582.51	0.301663	1.02018	0.307643	0.678496
ENSG00000010017.12_2	3680.33	0.472743	1.63343	0.102379	0.421939
ENSG00000010030.13_3	93.1884	0.159334	0.371296	0.710417	0.907648
ENSG00000010072.15_3	693.538	0.133747	0.507367	0.611897	0.870794
ENSG00000010165.19_3	2327.12	0.412539	1.3115	0.189688	0.561638
ENSG00000010219.13_3	698.367	-0.312788	-0.91464	0.36038	0.721893
ENSG00000010244.18_4	10438.4	-0.581379	-2.41069	0.0159224	0.163268
ENSG00000010256.10_2	5633.72	0.297831	1.35274	0.176139	0.54269
ENSG00000010270.13_2	2332.33	-0.36646	-0.913835	0.360803	0.7223
ENSG00000010278.13_4	956.431	-0.0470184	-0.119463	0.904909	0.971757
ENSG00000010282.14_4	1.40302	0.56547	1.30162	0.193048
ENSG00000010292.12_3	8215.59	0.855055	3.04603	0.00231888	0.0542249
ENSG00000010295.19_4	2868.51	-0.063962	-0.168785	0.865966	0.961422
ENSG00000010310.8_3	78.9385	-0.380579	-0.86741	0.385717	0.738903
ENSG00000010318.20_3	440.017	0.393956	1.19493	0.232115	0.613639
ENSG00000010319.6_3	50.7085	-0.326956	-0.659986	0.509263	0.821075
ENSG00000010322.15_3	5177.24	0.137302	0.391625	0.695335	0.902677
ENSG00000010327.10_2	5300.02	-0.644626	-1.2381	0.215678	0.595009
ENSG00000010361.13_3	482.978	-0.168075	-0.650355	0.515463	0.823862
ENSG00000010379.15_3	11.5478	-0.817632	-1.85085	0.0641908	0.336823
ENSG00000010404.17_3	7590.84	0.0929042	0.213759	0.830735	0.949709
ENSG00000010438.16_4	2.23145	-0.933061	-1.79077	0.0733299
ENSG00000010539.11_5	758.174	0.623389	1.89509	0.0580811	0.321076
ENSG00000010610.9_3	5573.19	-0.559964	-1.26284	0.206646	0.58286
ENSG00000010626.14_4	182.749	-0.888998	-2.93819	0.00330135	0.0670354
ENSG00000010671.15_2	5496.49	0.112066	0.371364	0.710367	0.907641
ENSG00000010704.18_4	223.51	0.274443	0.568027	0.570017	0.851317
ENSG00000010803.16_3	1184.32	0.225698	0.842034	0.399769	0.749332
ENSG00000010810.17_4	4418.1	-0.745135	-1.63151	0.102782	0.422855
ENSG00000010818.9_2	2223.57	-0.678723	-1.52345	0.127647	0.467035
ENSG00000010932.16_2	0.913678	-0.206694	-0.529395	0.596531
ENSG00000011007.12_3	2192.76	-0.0935529	-0.304056	0.761085	0.928585
ENSG00000011009.10_2	2720.2	0.399052	1.3848	0.166114	0.527956
ENSG00000011021.21_3	1043.74	-0.0303637	-0.092932	0.925958	0.978497
ENSG00000011028.13_2	418.027	0.980538	2.26133	0.0237391	0.204123
ENSG00000011052.21_3	746.702	-0.624101	-1.97128	0.0486915	0.294667
ENSG00000011083.8_3	1.02883	-0.400564	-0.92545	0.354732
ENSG00000011105.12_3	93.0481	0.0500617	0.0992648	0.920928	0.976358
ENSG00000011114.14_4	2228.36	0.279736	1.17442	0.240228	0.620565
ENSG00000011132.11_3	812.128	-0.00406435	-0.0123587	0.990139	0.997543
ENSG00000011143.16_4	612.002	0.359443	1.24403	0.213488	0.592562
ENSG00000011198.8_3	5022.28	0.457253	1.39272	0.163703	0.524701
ENSG00000011201.11_3	308.586	0.855851	2.68438	0.0072665	0.105611
ENSG00000011243.17_4	4239.18	0.406165	1.13812	0.25507	0.632072
ENSG00000011258.15_3	2432.1	-0.0136631	-0.0458763	0.963409	0.99019
ENSG00000011260.13_2	2332.55	-0.00969975	-0.0337024	0.973114	0.993004
ENSG00000011275.18_3	3207.8	0.0717694	0.300277	0.763966	0.929432
ENSG00000011295.15_5	1766.28	-0.319014	-1.47573	0.140016	0.487064
ENSG00000011304.19_5	11592.9	0.203793	0.649514	0.516006	0.824215
ENSG00000011332.19_4	21.6722	-0.365643	-0.819124	0.412716	0.758651
ENSG00000011347.9_4	2.95542	0.547349	1.23474	0.216928
ENSG00000011376.10_4	892.007	0.229179	0.927286	0.353778	0.716829
ENSG00000011405.13_3	1990.25	-0.303609	-0.9938	0.32032	0.689306
ENSG00000011422.11_4	2992.03	-0.0125835	-0.0297375	0.976276	0.99354
ENSG00000011426.10_4	3309.33	1.11956	3.57405	0.0003515	0.017212
ENSG00000011451.18_4	1964.86	0.33197	0.81044	0.417687	0.761386
ENSG00000011454.16_3	1930.72	-0.127448	-0.458826	0.646359	0.884311
ENSG00000011465.16_3	111.113	1.71099	3.67081	0.000241786	0.0133015
ENSG00000011478.11_2	225.642	-0.368628	-1.2003	0.230022	0.612183
ENSG00000011485.14_2	1563.84	-0.0715687	-0.263202	0.792395	0.937555
ENSG00000011523.13_3	1050.73	-0.407902	-1.62001	0.10523	0.42716
ENSG00000011566.14_4	586.735	-0.47429	-1.44065	0.149683	0.503741
ENSG00000011590.13_3	46.1081	-0.650678	-1.53533	0.124703	0.46235
ENSG00000011600.11_2	14927.2	0.297404	0.706418	0.479928	0.803789
ENSG00000011638.10_3	504.21	-0.563381	-1.5447	0.122418	0.458194
ENSG00000011677.12_2	0.975274	0.142485	0.383233	0.701547
ENSG00000012048.21_4	2641.08	0.872208	2.98483	0.00283734	0.0616053
ENSG00000012061.15_4	1792.64	-0.608883	-2.36996	0.0177901	0.173361
ENSG00000012124.16_3	448.231	0.219338	0.46263	0.64363	0.883721
ENSG00000012171.19_4	103.776	0.182863	0.385501	0.699866	0.903627
ENSG00000012174.11_3	438.634	-0.437383	-1.70205	0.0887453	0.394543
ENSG00000012211.12_3	405.517	0.222091	0.670933	0.502263	0.817217
ENSG00000012223.12_3	460489	1.18499	2.73794	0.00618261	0.0966009
ENSG00000012232.8_2	2052.36	0.499776	1.25206	0.210547	0.587817
ENSG00000012504.13_2	0.183597	-0.148227	-0.466252	0.641035
ENSG00000012660.13_3	9296.58	0.413712	1.22833	0.219324	0.599172
ENSG00000012779.10_2	16985.9	1.19456	2.92049	0.00349486	0.0697114
ENSG00000012817.15_4	6029.29	0.50886	1.29614	0.194928	0.567385
ENSG00000012822.15_3	4682.09	0.721242	2.69369	0.00706668	0.104427
ENSG00000012963.14_3	2470.47	0.0383799	0.14491	0.884782	0.966747
ENSG00000012983.11_2	2538.56	0.0326798	0.113684	0.909488	0.973237
ENSG00000013016.15_3	449.283	-0.50124	-1.2509	0.210972	0.588619
ENSG00000013275.7_2	2472.24	0.209887	0.786319	0.431681	0.77091
ENSG00000013288.8_3	3755.34	0.50235	1.39026	0.164449	0.525478
ENSG00000013293.5_3	23.817	0.0322689	0.0688647	0.945097	0.9839
ENSG00000013297.11_4	11.6852	-0.0763111	-0.165178	0.868804	0.962493
ENSG00000013306.15_3	13869.6	1.18619	2.57237	0.0101005	0.126262
ENSG00000013364.18_3	7910.71	0.385638	0.929305	0.352731	0.715681
ENSG00000013374.16_5	3533.42	-0.264429	-0.955638	0.339255	0.704926
ENSG00000013375.15_4	1118.35	-0.180075	-0.513767	0.607415	0.868046
ENSG00000013392.7_2	119.933	-0.451791	-1.24334	0.213743	0.592891
ENSG00000013441.15_3	13196.4	-0.19186	-0.588629	0.55611	0.845449
ENSG00000013503.9_2	616.648	0.0817909	0.325328	0.744933	0.920946
ENSG00000013523.9_3	1082.26	-0.362812	-1.16085	0.245701	0.623823
ENSG00000013561.17_3	1717.72	0.403771	1.52533	0.127176	0.466788
ENSG00000013563.13_3	2449.65	0.388168	1.23521	0.216752	0.596266
ENSG00000013573.16_4	3230.71	0.476328	1.14227	0.253342	0.631306
ENSG00000013583.8_3	1921.15	0.66552	1.69254	0.0905431	0.398334
ENSG00000013588.7_3	36.57	0.0115138	0.0300086	0.97606	0.99354
ENSG00000013619.13_4	134.538	0.494211	0.999515	0.317545	0.686835
ENSG00000013725.14_2	2204.92	-0.798877	-1.59485	0.110747	0.43777
ENSG00000013810.18_3	7794.71	0.68074	3.0121	0.00259451	0.0585245
ENSG00000014123.9_2	2528.4	-0.0568314	-0.1818	0.85574	0.957594
ENSG00000014138.8_3	1462.08	0.585243	1.96853	0.0490073	0.295364
ENSG00000014164.6_2	1404.78	0.247215	0.866563	0.386182	0.739148
ENSG00000014216.15_5	9109.58	0.487149	1.69901	0.0893175	0.395602
ENSG00000014257.15_2	1048.43	-0.345383	-1.03744	0.299529	0.672082
ENSG00000014641.17_2	4480.34	-0.37221	-1.05774	0.290173	0.664115
ENSG00000014824.13_3	2658.7	-0.0820079	-0.279709	0.779701	0.933753
ENSG00000014914.20_2	447.813	-0.0077204	-0.0159451	0.987278	0.996954
ENSG00000014919.12_2	2129.84	0.348245	1.88458	0.0594861	0.324701
ENSG00000015133.18_2	7137.97	0.0414204	0.135221	0.892437	0.969014
ENSG00000015153.14_3	990.86	-0.240026	-0.722404	0.470046	0.797684
ENSG00000015171.19_3	2461.95	-0.317187	-1.07084	0.284241	0.658606
ENSG00000015285.10_2	8192.91	0.440457	1.09757	0.272392	0.64807
ENSG00000015413.9_4	15.4504	0.188169	0.374205	0.708252	0.906528
ENSG00000015475.18_3	3946.28	0.52665	1.2985	0.194115	0.566103
ENSG00000015479.18_4	16123	-0.107127	-0.34404	0.730816	0.915642
ENSG00000015520.14_5	7.38131	-0.340234	-0.691547	0.489222	0.809399
ENSG00000015532.9_2	807.606	-0.0881015	-0.272329	0.785369	0.935752
ENSG00000015568.12_2	233.352	0.213069	0.505417	0.613266	0.870992
ENSG00000015592.16_3	8.81273	-0.0497127	-0.105851	0.915701	0.975499
ENSG00000015676.17_2	2646.46	-0.0937046	-0.377663	0.705681	0.90551
ENSG00000016082.14_2	0
ENSG00000016391.10_3	169.947	1.12217	2.75961	0.005787	0.092405
ENSG00000016402.13_3	0.0917986	-0.0737488	-0.269499	0.787546
ENSG00000016490.15_2	0.187282	0.0752085	0.274833	0.783445
ENSG00000016602.9_2	0.417048	0.0661771	0.176589	0.859831
ENSG00000016864.18_4	1569.37	-0.0858636	-0.3101	0.756485	0.926578
ENSG00000017260.19_5	4585.78	0.00676132	0.0221529	0.982326	0.995041
ENSG00000017427.16_4	13.377	0.955505	2.00209	0.0452751	0.283266
ENSG00000017483.14_4	2464.59	1.13816	2.6205	0.00878015	0.117277
ENSG00000017797.12_3	6730.75	0.514476	1.81274	0.0698723	0.350626
ENSG00000018189.12_3	777.631	-0.643904	-1.67923	0.093108	0.403598
ENSG00000018236.14_5	6.39272	-0.491046	-0.962462	0.335818	0.702474
ENSG00000018280.16_2	5891.27	1.00817	2.21987	0.0264279	0.215822
ENSG00000018408.14_3	26.9075	-0.0826186	-0.190128	0.849209	0.955175
ENSG00000018510.14_4	6053.16	0.237416	0.710027	0.477687	0.8025
ENSG00000018607.6_3	0
ENSG00000018610.14_3	787.135	-0.402091	-1.41531	0.156978	0.515772
ENSG00000018625.14_2	5.9627	0.343585	0.675033	0.499655	0.815456
ENSG00000018699.11_2	849.852	-0.358129	-1.27746	0.20144	0.576653
ENSG00000018869.16_3	163.827	-0.366781	-1.06413	0.28727	0.661148
ENSG00000019102.11_2	141.956	-1.02163	-2.04861	0.0405006	0.268656
ENSG00000019144.18_4	93.3408	-0.166949	-0.518941	0.603802	0.866036
ENSG00000019169.10_3	382.926	-0.409498	-0.786306	0.431688	0.77091
ENSG00000019186.9_2	4.29817	-0.0055261	-0.0110876	0.991154
ENSG00000019485.13_4	696.212	0.151762	0.449697	0.652929	0.887351
ENSG00000019505.7_2	2.30841	-0.458869	-0.888782	0.37412
ENSG00000019549.10_3	15.0974	1.38743	2.90678	0.00365173	0.0717743
ENSG00000019582.14_4	39618.1	-1.37639	-3.5965	0.000322532	0.0161342
ENSG00000019991.16_4	1356.92	-0.951041	-2.45869	0.0139446	0.151903
ENSG00000019995.6_3	2050.08	0.325553	1.24268	0.213987	0.593202
ENSG00000020129.15_3	903.66	0.00212424	0.00612288	0.995115	0.998886
ENSG00000020181.17_2	457.447	-0.741005	-1.53923	0.123748	0.460617
ENSG00000020219.9_3	0.262633	-0.0364912	-0.133349	0.893917
ENSG00000020256.19_3	470.474	-0.562537	-2.25035	0.0244265	0.207348
ENSG00000020426.10_3	535.666	-0.293423	-0.877333	0.380306	0.734845
ENSG00000020577.13_3	131.872	-0.853728	-2.09758	0.0359424	0.253595
ENSG00000020633.18_2	4956.27	-0.818589	-1.71736	0.0859133	0.387796
ENSG00000020922.12_4	2328.77	-0.127957	-0.478361	0.632393	0.880152
ENSG00000021300.13_4	213.393	-0.796281	-1.59748	0.11016	0.436872
ENSG00000021355.12_2	42677.3	-0.520536	-1.21709	0.223571	0.605165
ENSG00000021461.16_2	9.75076	-0.000986229	-0.00212921	0.998301	0.999441
ENSG00000021488.12_2	10.9454	0.124549	0.277954	0.781048	0.934441
ENSG00000021574.12_3	2659.1	0.306547	0.99113	0.321622	0.690458
ENSG00000021645.18_4	20.9734	0.197385	0.40053	0.688766	0.900518
ENSG00000021762.19_3	2159.21	0.0795182	0.189429	0.849757	0.955274
ENSG00000021776.10_3	3693.57	-0.0614685	-0.236632	0.812942	0.942974
ENSG00000021826.15_4	48.0341	-0.283673	-0.585999	0.557876	0.845995
ENSG00000021852.12_3	3.27301	0.166917	0.380193	0.703802
ENSG00000022267.16_4	689.527	-1.38621	-3.02828	0.00245946	0.0564769
ENSG00000022277.12_3	7276.88	0.4289	1.21975	0.222559	0.603584
ENSG00000022355.16_4	2.23454	0.0509206	0.0995701	0.920686
ENSG00000022556.15_3	161.78	-0.219595	-0.466197	0.641075	0.883516
ENSG00000022567.9_3	2320.14	1.42109	5.16747	2.37287e-07	0.000114189
ENSG00000022840.15_4	9628.09	0.696298	2.18009	0.0292512	0.227561
ENSG00000022976.15_3	818.31	0.295442	1.22381	0.221023	0.601594
ENSG00000023041.11_3	2498.1	0.136401	0.522365	0.601416	0.864316
ENSG00000023171.17_4	1780.72	-0.248558	-1.05025	0.293604	0.667357
ENSG00000023191.16_2	7623.16	-0.0281006	-0.0883891	0.929567	0.979397
ENSG00000023228.13_3	4090.3	0.325701	1.37224	0.169989	0.533362
ENSG00000023287.12_4	5072.76	0.276723	0.781219	0.434674	0.772794
ENSG00000023318.7_3	3900.94	-0.224314	-0.711105	0.477019	0.801958
ENSG00000023330.14_2	4066.77	0.33411	0.946118	0.344089	0.709326
ENSG00000023445.13_2	2122.47	-0.346578	-0.945997	0.34415	0.709326
ENSG00000023516.8_2	3199.55	-0.115963	-0.411108	0.680993	0.897758
ENSG00000023572.9_3	1167.24	0.421468	1.29266	0.19613	0.56876
ENSG00000023608.4_3	491.1	-0.312273	-0.900972	0.367603	0.72624
ENSG00000023697.12_3	1345.49	-0.542727	-1.42142	0.155195	0.513115
ENSG00000023734.10_3	3495.55	-0.17928	-0.866469	0.386233	0.739148
ENSG00000023839.10_2	171.665	0.385254	0.995403	0.31954	0.688765
ENSG00000023892.10_2	6728.98	0.193755	0.560195	0.575346	0.853726
ENSG00000023902.13_2	2857.56	-0.484667	-1.09693	0.272672	0.648413
ENSG00000023909.9_2	3709.82	1.59376	5.80496	6.43813e-09	6.82257e-06
ENSG00000024048.10_2	6205.13	0.677525	2.11209	0.0346784	0.248725
ENSG00000024422.11_3	60.9475	-0.281935	-0.640555	0.521812	0.827141
ENSG00000024526.16_3	1608.15	1.31984	3.71028	0.000207032	0.0121564
ENSG00000024862.17_4	1175	0.251728	0.865147	0.386958	0.739652
ENSG00000025039.14_2	3079.01	0.805434	1.9337	0.0531504	0.30699
ENSG00000025156.12_2	882.285	-0.364268	-1.15444	0.248321	0.627174
ENSG00000025293.16_3	3342.1	-0.612286	-1.73873	0.0820816	0.378948
ENSG00000025423.11_3	18.4683	-0.0172849	-0.0425401	0.966068	0.991089
ENSG00000025434.18_3	410.869	-1.1072	-3.54466	0.000393125	0.018395
ENSG00000025708.13_3	9715.75	-0.00568233	-0.0122322	0.99024	0.997543
ENSG00000025770.18_3	2408.09	0.267043	0.941203	0.346601	0.711047
ENSG00000025772.7_2	762.082	0.0716853	0.271151	0.786275	0.936004
ENSG00000025796.13_2	6881.81	0.229464	0.728123	0.466538	0.795185
ENSG00000025800.13_3	3390.41	0.552253	2.49819	0.012483	0.143389
ENSG00000026025.15_4	75223.6	0.206275	0.553673	0.579803	0.855404
ENSG00000026036.22_4	617.744	0.303797	0.727028	0.467209	0.795628
ENSG00000026103.21_3	2340.57	0.239641	0.699325	0.484349	0.806311
ENSG00000026297.15_4	6741.06	0.261579	0.748606	0.454095	0.786268
ENSG00000026508.18_5	16820.7	-0.882177	-2.7275	0.0063816	0.0983731
ENSG00000026559.13_3	16.3805	0.837818	1.71688	0.0860011	0.388032
ENSG00000026652.13_3	980.978	0.243422	0.608353	0.542953	0.838549
ENSG00000026751.16_3	1668.71	-0.208671	-0.499985	0.617086	0.872643
ENSG00000026950.16_4	5082.06	-0.335933	-1.04222	0.29731	0.670435
ENSG00000027001.9_3	471.358	0.201742	0.584122	0.559138	0.847024
ENSG00000027075.14_3	3099.07	-0.846148	-1.94517	0.0517547	0.302772
ENSG00000027644.4_2	2.78653	-0.442544	-0.863733	0.387735
ENSG00000027697.14_4	7236.63	0.324893	0.744637	0.456491	0.78811
ENSG00000027847.13_3	723.069	-0.308991	-1.17559	0.239757	0.620234
ENSG00000027869.11_3	471.705	-1.04603	-2.05225	0.0401452	0.267271
ENSG00000028116.16_3	1922.11	0.184958	0.68983	0.490301	0.810081
ENSG00000028137.18_3	13262.6	-0.00143754	-0.00339868	0.997288	0.999441
ENSG00000028203.17_2	1950.21	-0.382559	-1.12661	0.259909	0.636604
ENSG00000028277.21_4	2839.76	-0.384984	-0.889226	0.373882	0.730525
ENSG00000028310.17_3	1597.98	-0.000373708	-0.00145452	0.998839	0.999504
ENSG00000028528.14_3	6591.85	0.11888	0.564652	0.572311	0.852054
ENSG00000028839.9_3	1467.36	0.296025	1.01935	0.308039	0.678644
ENSG00000029153.14_4	318.114	-0.328424	-0.723623	0.469297	0.797123
ENSG00000029363.16_4	11749.5	-0.126148	-0.500661	0.616609	0.872462
ENSG00000029364.11_2	2834.07	-0.201496	-0.713302	0.475659	0.801576
ENSG00000029534.20_4	13394.4	1.40833	3.02012	0.00252677	0.0574536
ENSG00000029559.6_2	10.2214	1.42495	3.35174	0.000803054	0.029099
ENSG00000029639.10_2	371.482	0.0262816	0.0851481	0.932144	0.980145
ENSG00000029725.16_4	3340.26	0.122282	0.532946	0.594071	0.861249
ENSG00000029993.14_4	1402.58	0.739076	2.18896	0.0286	0.225452
ENSG00000030066.13_4	3605.15	-0.0220899	-0.0860302	0.931442	0.980145
ENSG00000030110.12_2	1966.63	-0.000639647	-0.00212432	0.998305	0.999441
ENSG00000030304.13_3	0.324653	0.0163861	0.0479265	0.961775
ENSG00000030419.16_4	992.025	-0.974639	-2.894	0.00380366	0.0735701
ENSG00000030582.17_3	40741.6	0.382066	0.986412	0.323931	0.693137
ENSG00000031003.10_3	3315.28	0.0867205	0.283849	0.776526	0.93284
ENSG00000031081.10_4	674.761	-0.592866	-1.28976	0.197134	0.570337
ENSG00000031691.6_2	635.327	-0.0304985	-0.0810395	0.935411	0.981588
ENSG00000031698.12_2	4820.13	0.222806	0.921654	0.356709	0.719018
ENSG00000031823.14_3	2248.39	0.18078	0.717554	0.473032	0.799542
ENSG00000032219.18_3	3589.18	0.339265	0.985927	0.324169	0.693137
ENSG00000032389.12_5	1108.48	-0.145087	-0.53685	0.591372	0.859946
ENSG00000032444.16_4	4229.78	0.123239	0.333624	0.738663	0.918843
ENSG00000032742.17_4	542.881	-0.017315	-0.0578283	0.953885	0.986914
ENSG00000033011.11_4	804.553	-0.0754765	-0.296996	0.76647	0.929916
ENSG00000033030.13_3	2214.11	0.433834	1.775	0.0758983	0.366519
ENSG00000033050.8_3	1547.77	-0.182738	-0.77355	0.439197	0.776493
ENSG00000033100.16_4	3709.55	0.270193	0.745642	0.455884	0.787601
ENSG00000033122.18_3	69.076	0.36077	0.958758	0.337681	0.704112
ENSG00000033170.16_3	654.556	-0.140147	-0.534089	0.59328	0.860767
ENSG00000033178.12_2	3455.9	0.328673	0.836409	0.402925	0.751584
ENSG00000033327.12_3	3916.83	0.00607965	0.0160805	0.98717	0.996954
ENSG00000033627.16_4	3180.65	0.756606	1.99208	0.0463625	0.286878
ENSG00000033800.13_2	6635.22	0.335823	1.27122	0.203652	0.578958
ENSG00000033867.16_4	1256.46	-0.447911	-1.08345	0.278607	0.653653
ENSG00000034053.14_4	618.345	-0.169662	-0.349777	0.726506	0.914165
ENSG00000034152.18_3	7913.26	1.09487	3.87692	0.000105788	0.0076455
ENSG00000034239.10_2	41.5984	-0.186275	-0.379282	0.704478	0.905322
ENSG00000034510.5_2	19716.8	-1.12423	-3.26202	0.00110622	0.03541
ENSG00000034533.11_3	653.49	-0.11818	-0.405663	0.68499	0.899018
ENSG00000034677.12_3	3851.68	0.397717	1.56504	0.117574	0.449883
ENSG00000034693.14_3	487.797	-0.58429	-1.58431	0.113122	0.44128
ENSG00000034713.7_2	4191.53	0.411652	1.06862	0.28524	0.659595
ENSG00000034971.16_3	12.1212	0.857471	2.90785
ENSG00000035115.21_3	891.541	-0.276477	-0.900528	0.367839	0.726267
ENSG00000035141.7_2	1614.22	-0.0708755	-0.270561	0.786728	0.936004
ENSG00000035403.17_3	12993	0.744852	2.2723	0.0230687	0.202002
ENSG00000035499.12_2	1336.44	0.601889	1.55528	0.11988	0.45434
ENSG00000035664.11_4	2499.93	1.96612	4.72584	2.2917e-06	0.00053409
ENSG00000035681.7_3	2397.86	-0.507676	-1.55469	0.12002	0.4547
ENSG00000035687.9_3	9356.19	0.826241	2.0878	0.036816	0.255923
ENSG00000035720.7_2	285.966	-0.799181	-1.61992	0.10525	0.42716
ENSG00000035862.12_3	6584.04	0.602308	1.6267	0.103802	0.424496
ENSG00000035928.15_3	3853.26	-0.0734081	-0.277685	0.781254	0.934441
ENSG00000036054.12_3	3085.39	0.398945	1.27237	0.203241	0.578537
ENSG00000036257.12_3	4522.11	0.376028	1.44005	0.149853	0.503913
ENSG00000036448.9_2	134.977	-0.115682	-0.247983	0.804147	0.939462
ENSG00000036473.7_4	0
ENSG00000036530.8_2	134.635	-0.292875	-0.780791	0.434925	0.773003
ENSG00000036549.12_3	2304.49	-0.621047	-2.17811	0.0293981	0.228104
ENSG00000036565.14_4	4.43923	-0.561703	-1.09671	0.272769
ENSG00000036672.15_3	22.3061	-0.178743	-0.378959	0.704719	0.905322
ENSG00000036828.16_2	113.286	-0.248937	-0.808376	0.418874	0.762221
ENSG00000037042.8_2	362.691	0.53371	1.39779	0.162175	0.522818
ENSG00000037241.7_3	790.699	-0.542227	-1.55085	0.120937	0.456007
ENSG00000037280.15_4	197.633	0.361159	0.754993	0.450253	0.784407
ENSG00000037474.14_2	3605.12	-0.0114447	-0.0364305	0.970939	0.992491
ENSG00000037637.10_3	1802.04	0.168081	0.740874	0.45877	0.789434
ENSG00000037749.11_3	1168.82	0.211327	0.654878	0.512546	0.822788
ENSG00000037757.13_3	1004.19	-0.0682014	-0.189726	0.849524	0.955206
ENSG00000037897.16_3	295.134	0.00860208	0.0234051	0.981327	0.994691
ENSG00000037965.5_3	0.809231	0.28878	0.746199	0.455547
ENSG00000038002.8_2	1335.34	-0.116481	-0.357603	0.720641	0.912248
ENSG00000038210.12_3	1760.66	0.367717	1.45975	0.14436	0.494717
ENSG00000038219.12_2	9217.11	0.844761	2.30559	0.0211333	0.19228
ENSG00000038274.16_3	6273.15	-0.0967594	-0.313505	0.753897	0.925573
ENSG00000038295.7_2	0.864692	0.368353	0.880325	0.378683
ENSG00000038358.14_3	3898.95	0.265403	0.680188	0.496386	0.813272
ENSG00000038382.19_3	2011.79	-0.190334	-0.443082	0.657706	0.888645
ENSG00000038427.15_4	48878.2	-0.113107	-0.220372	0.825582	0.947764
ENSG00000038532.15_4	2372.18	0.564615	2.22257	0.0262448	0.214671
ENSG00000038945.14_4	147.001	-0.496765	-1.22265	0.221462	0.602083
ENSG00000039068.18_4	2110.51	1.24548	2.63171	0.00849574	0.11535
ENSG00000039123.15_3	3721.69	-0.0590946	-0.202371	0.839627	0.952819
ENSG00000039139.9_3	2.25952	0.200815	0.556051	0.578176
ENSG00000039319.16_3	3852.38	0.575029	1.31307	0.189161	0.560887
ENSG00000039523.19_5	3141.63	0.13434	0.296126	0.767134	0.929968
ENSG00000039537.13_3	0.491035	-0.143625	-0.402537	0.687289
ENSG00000039560.13_3	47.7379	1.57619	3.31334	0.000921896	0.0314431
ENSG00000039600.10_2	12.6656	-0.351469	-0.710067	0.477663	0.8025
ENSG00000039650.11_4	1506.36	-0.0244924	-0.0738454	0.941133	0.98307
ENSG00000039987.6_2	15.194	0.241352	0.548057	0.583653	0.856858
ENSG00000040199.18_3	1014.63	0.7085	1.59128	0.111547	0.438494
ENSG00000040275.16_4	977.162	0.239895	0.826097	0.408749	0.755762
ENSG00000040341.17_4	2363.14	0.310347	0.824008	0.409935	0.756473
ENSG00000040487.12_3	510.889	0.446195	1.88641	0.0592391	0.323897
ENSG00000040531.14_4	621.824	-0.0240249	-0.116247	0.907457	0.972629
ENSG00000040608.13_4	115.91	-0.0319944	-0.0997073	0.920577	0.976336
ENSG00000040633.12_3	1678.25	0.152264	0.595569	0.551463	0.843049
ENSG00000040731.10_3	5.67456	0.489443	0.965205	0.334442	0.701267
ENSG00000040933.15_3	5805.98	-0.0302378	-0.0827354	0.934062	0.981013
ENSG00000041353.9_3	487.839	-0.0324394	-0.0752567	0.94001	0.98275
ENSG00000041357.15_2	7260.7	-0.0358665	-0.101905	0.918832	0.976098
ENSG00000041515.15_2	19.0167	0.371565	0.756549	0.44932	0.783798
ENSG00000041802.10_3	2097.64	-0.370205	-1.14717	0.25131	0.629236
ENSG00000041880.14_4	436.201	-0.160963	-0.448857	0.653535	0.887404
ENSG00000041982.15_3	166.994	1.51389	3.23396	0.00122085	0.037753
ENSG00000041988.15_5	516.037	0.190326	0.792597	0.428012	0.7684
ENSG00000042062.11_4	1547.59	1.16072	2.60401	0.00921404	0.12024
ENSG00000042088.13_4	1506.76	-0.201865	-0.722436	0.470027	0.797684
ENSG00000042286.14_2	222.471	0.650688	1.59164	0.111466	0.438494
ENSG00000042304.11_5	11.2054	0.168739	0.359445	0.719262	0.911753
ENSG00000042317.16_4	287.602	-1.08058	-2.56608
ENSG00000042429.11_3	1574.19	0.190962	0.648125	0.516904	0.824535
ENSG00000042445.13_3	1302.13	0.278153	1.14153	0.253651	0.631393
ENSG00000042493.15_2	10408.4	0.187745	0.453544	0.650157	0.886142
ENSG00000042753.11_2	2638.99	0.043445	0.156002	0.876032	0.964456
ENSG00000042781.12_3	4.05044	0.400886	0.784275	0.432879
ENSG00000042813.7_4	0.662941	0.213604	0.754963	0.450271
ENSG00000042832.11_2	148.732	-0.144378	-0.37768	0.705669	0.90551
ENSG00000042980.12_2	687.089	-0.725137	-1.90778	0.0564202	0.31748
ENSG00000043039.6_2	5.62656	0.229542	0.459443	0.645916	0.884187
ENSG00000043093.13_4	3841.13	0.407628	1.15163	0.249472	0.627935
ENSG00000043143.20_3	3068.37	-0.667335	-1.67613	0.0937118	0.40469
ENSG00000043355.11_3	0.44373	-0.297711	-0.836786	0.402713
ENSG00000043462.11_3	11699.6	0.281443	0.849815	0.395428	0.746113
ENSG00000043514.15_2	733.476	-0.699132	-2.49423	0.0126232	0.144344
ENSG00000043591.5_3	36.6977	-1.27171	-2.48367	0.0130036	0.146791
ENSG00000044012.3_2	0
ENSG00000044090.8_2	1282.03	0.232695	0.709193	0.478205	0.802787
ENSG00000044115.20_3	7528.53	0.757998	3.05886	0.00222182	0.0534745
ENSG00000044446.11_2	3382.3	0.601608	2.08154	0.0373844	0.25784
ENSG00000044459.14_3	1058.86	0.00917805	0.0295658	0.976413	0.99354
ENSG00000044524.10_2	102.086	0.503864	3.49062
ENSG00000044574.7_2	24052.2	-0.434349	-1.51494	0.129786	0.469661
ENSG00000046604.12_2	448.424	-0.0707963	-0.141591
ENSG00000046647.13_3	398.56	-0.133044	-0.465045	0.641899	0.883605
ENSG00000046651.14_4	2547.04	0.463144	2.68619	0.00722712	0.105386
ENSG00000046653.14_3	145.891	0.447186	1.11248	0.26593	0.64156
ENSG00000046774.9_3	0.113899	0.037969	0.138749	0.889648
ENSG00000046889.18_3	49.1677	0.914895	1.98285	0.047384	0.290452
ENSG00000047056.14_2	2593.98	0.545351	1.8967	0.0578671	0.320796
ENSG00000047188.15_2	2513.59	0.128309	0.446932	0.654924	0.887892
ENSG00000047230.14_2	625.319	-0.134061	-0.537709	0.590778	0.859871
ENSG00000047249.17_5	1746.75	0.340837	1.16931	0.24228	0.622352
ENSG00000047315.15_2	6834.27	0.222547	0.855271	0.392401	0.743645
ENSG00000047346.12_4	2098.95	0.369442	1.19768	0.231043	0.612614
ENSG00000047365.11_3	3957.06	0.0435925	0.129089	0.897287	0.970043
ENSG00000047410.13_2	7737.73	-0.503554	-1.47236	0.140924	0.488726
ENSG00000047457.13_2	144.843	1.07916	2.33271	0.0196636	0.184162
ENSG00000047578.12_5	1220.5	0.0553395	0.238848	0.811223	0.942431
ENSG00000047579.19_3	740.285	-0.2496	-0.906073	0.364897	0.724283
ENSG00000047597.6_4	1851.13	1.53475	3.35732	0.000787028	0.028766
ENSG00000047617.14_3	5.38122	0.662582	1.33794	0.180916	0.5501
ENSG00000047621.11_3	1272.99	0.202679	0.707764	0.479092	0.803431
ENSG00000047634.14_3	292.949	-0.33227	-0.842808	0.399336	0.749181
ENSG00000047644.18_3	1879.45	0.247403	0.690006	0.49019	0.810081
ENSG00000047648.21_4	122.753	0.139214	0.312524	0.754642	0.925782
ENSG00000047662.4_2	83.6619	0.357741	1.17769	0.238918	0.619541
ENSG00000047849.21_5	3146.33	-0.30832	-0.939868	0.347285	0.711605
ENSG00000047932.13_4	2531.82	-0.0716152	-0.249893	0.80267	0.938914
ENSG00000047936.10_3	0.110933	-0.0737488	-0.269499	0.787546
ENSG00000048028.11_3	1195.34	-0.448933	-1.17977	0.238092	0.618806
ENSG00000048052.21_4	554.909	-0.905149	-2.20666	0.0273379	0.219737
ENSG00000048140.17_4	3965.89	1.05704	2.33311	0.0196425	0.184162
ENSG00000048162.20_3	845.665	-0.380552	-1.48246	0.138217	0.484036
ENSG00000048342.15_4	114.663	-0.0477765	-0.142782	0.886462	0.966962
ENSG00000048392.11_2	2023.93	0.441828	1.14716	0.251314	0.629236
ENSG00000048405.9_3	2440.27	-0.123866	-0.462786	0.643517	0.883721
ENSG00000048462.10_4	84.2288	-0.137761	-0.316496	0.751626	0.924476
ENSG00000048471.13_3	2180.95	-0.00241488	-0.00825576	0.993413	0.998304
ENSG00000048540.14_4	7.07923	-0.19289	-0.378828	0.704816	0.905322
ENSG00000048544.5_2	1629.78	0.139184	0.506103	0.612785	0.870891
ENSG00000048545.13_3	1.62112	-0.183747	-0.392616	0.694603
ENSG00000048649.13_4	3322.97	-0.310131	-0.954442	0.33986	0.705378
ENSG00000048707.14_4	4404.63	-0.031423	-0.103543	0.917532	0.975953
ENSG00000048740.18_4	11675.3	0.0880564	0.315693	0.752235	0.924776
ENSG00000048828.16_3	10615.4	0.251097	0.734443	0.462679	0.792348
ENSG00000048991.16_3	1845.39	-0.0905509	-0.369078	0.71207	0.908469
ENSG00000049089.14_4	1313.45	0.444301	1.01573	0.309756	0.679761
ENSG00000049130.15_3	52.152	2.27519	5.08906	3.59844e-07	0.000142452
ENSG00000049167.14_4	435.388	-0.116708	-0.411603	0.68063	0.897682
ENSG00000049192.14_3	33.7524	-1.25053	-3.51931	0.000432663	0.0195175
ENSG00000049239.12_3	5344.28	0.71894	1.91837	0.055064	0.31329
ENSG00000049245.12_3	5379.54	0.65483	1.84207	0.0654654	0.340112
ENSG00000049246.14_2	210.561	-0.166462	-0.422823	0.672424	0.894322
ENSG00000049247.13_2	30.2605	-1.38039	-2.68653	0.00721987	0.105374
ENSG00000049249.8_3	234.951	0.67992	1.53535	0.124699	0.46235
ENSG00000049283.17_4	23.7346	1.23093	2.53617	0.0112074	0.133984
ENSG00000049323.15_3	1311.85	1.15366	2.52883	0.0114444	0.135673
ENSG00000049449.9_4	1034.3	-0.902009	-3.04361	0.0023376	0.0545126
ENSG00000049540.16_4	31.8195	-0.381453	-0.887819	0.374638	0.731073
ENSG00000049541.10_3	1366.85	-0.101187	-0.442097	0.658419	0.889373
ENSG00000049618.22_4	4715.45	-0.256108	-0.900239	0.367993	0.726416
ENSG00000049656.13_2	3686.03	0.0787647	0.260292	0.794638	0.937866
ENSG00000049759.17_4	761.991	1.13347	2.58732	0.00967256	0.122708
ENSG00000049768.14_2	110.78	-0.741935	-1.52687	0.126793	0.465898
ENSG00000049769.12_3	242.271	-0.471348	-1.31064	0.189981	0.562062
ENSG00000049860.13_3	4578.47	-0.267019	-0.676876	0.498485	0.814871
ENSG00000049883.14_3	530.581	0.0860744	0.328137	0.742808	0.920509
ENSG00000050030.14_4	23.855	-0.641701	-1.33752	0.181054	0.550214
ENSG00000050130.17_3	2538.25	0.197976	0.533852	0.593444	0.860909
ENSG00000050165.17_2	21.5836	-0.71062	-1.41748	0.156344	0.51529
ENSG00000050327.14_4	527.87	1.15082	2.49458	0.0126105	0.144268
ENSG00000050344.8_2	754.388	-0.626193	-1.79999	0.0718618	0.356542
ENSG00000050393.11_3	1247.5	0.0760939	0.250732	0.802021	0.938585
ENSG00000050405.13_3	1068.34	-0.579311	-1.86324	0.0624281	0.332567
ENSG00000050426.15_5	2496.17	-0.412071	-1.61079	0.107226	0.431542
ENSG00000050438.16_2	234.861	-0.641208	-1.5729	0.115741	0.446916
ENSG00000050555.17_3	31.4752	-1.27976	-2.4748	0.013331	0.148624
ENSG00000050628.20_3	45.9728	-0.191005	-0.376542	0.706514	0.905895
ENSG00000050730.15_4	38.0674	-1.1066	-2.23264	0.0255725	0.211545
ENSG00000050748.17_5	1977.2	0.236328	0.746326	0.455471	0.787314
ENSG00000050767.16_4	610.012	0.00378278	0.0107973	0.991385	0.997681
ENSG00000050820.16_5	54.702	1.44771	3.58729	0.000334128	0.0165826
ENSG00000051009.10_3	5822.93	0.874137	2.35844	0.0183517	0.176875
ENSG00000051108.14_5	5164.68	0.107365	0.410409	0.681506	0.898091
ENSG00000051128.18_4	1423.39	-0.904161	-2.24582	0.0247154	0.208099
ENSG00000051180.16_2	961.865	0.835715	2.4499	0.0142894	0.154014
ENSG00000051341.13_3	1944.33	1.09913	2.88387	0.00392818	0.0749544
ENSG00000051382.8_2	4319.59	0.340819	1.14358	0.252798	0.630377
ENSG00000051523.10_3	19651.6	0.163427	0.457572	0.64726	0.884888
ENSG00000051596.9_3	1350.96	0.246794	0.891046	0.372905	0.729592
ENSG00000051620.10_2	5272.55	0.125786	0.303849	0.761243	0.928604
ENSG00000051825.14_5	2878.71	0.0426355	0.143984	0.885513	0.966802
ENSG00000052126.14_3	401.515	-0.407977	-1.18053	0.237791	0.618677
ENSG00000052344.15_2	19.6521	-0.248111	-0.543055	0.587092	0.858595
ENSG00000052723.11_3	2310.98	-0.110215	-0.342236	0.732173	0.916501
ENSG00000052749.13_5	2497.89	0.780878	2.68425	0.00726923	0.105611
ENSG00000052795.12_3	1388.08	0.258262	0.82669	0.408413	0.755579
ENSG00000052802.12_3	533.872	0.0010731	0.0033422	0.997333	0.999441
ENSG00000052841.14_3	5144.22	-0.269689	-1.11509	0.264811	0.64079
ENSG00000052850.5_2	4.0639	-0.251841	-0.487743	0.625732
ENSG00000053108.16_3	5.79456	-0.48227	-0.977714	0.328216	0.695954
ENSG00000053254.15_4	5670.93	-0.28082	-1.02783	0.304029	0.675828
ENSG00000053328.8_2	2.93481	-0.156985	-0.306605	0.759144
ENSG00000053371.12_4	1233.73	-0.575744	-2.41769	0.0156195	0.161464
ENSG00000053372.4_2	1148.77	-0.145019	-0.416225	0.677246	0.896088
ENSG00000053438.8_2	34.7431	0.0233185	0.0619441	0.950607	0.98593
ENSG00000053501.12_3	730.707	-0.837633	-2.53754	0.0111634	0.133773
ENSG00000053524.12_2	93.1264	-0.652706	-1.87396	0.0609366	0.328116
ENSG00000053702.14_2	110.588	-0.502785	-1.15106	0.249709	0.628199
ENSG00000053747.15_3	10.0124	-0.210166	-0.415903	0.677481	0.896189
ENSG00000053770.11_3	2745.84	0.0585818	0.199979	0.841497	0.953483
ENSG00000053900.10_2	2295.64	0.416067	1.62179	0.104848	0.426411
ENSG00000053918.16_4	1446.21	0.0977764	0.212305	0.831869	0.950242
ENSG00000054116.11_2	2282.7	-0.0361622	-0.113053	0.909989	0.973423
ENSG00000054118.13_4	8511.86	0.53934	2.11156	0.0347238	0.248841
ENSG00000054148.17_3	1389.94	-0.358578	-1.1223	0.261735	0.638237
ENSG00000054179.11_3	8.62898	1.37678	2.74691	0.00601589	0.0949149
ENSG00000054219.10_3	6021.4	0.386794	1.08442	0.278179	0.653249
ENSG00000054267.21_3	5052.1	0.250224	0.658225	0.510394	0.821369
ENSG00000054277.13_3	783.787	-0.402714	-1.052	0.292802	0.666485
ENSG00000054282.15_2	1053.02	-0.500731	-1.4258	0.153925	0.510587
ENSG00000054356.13_3	15.5326	0.387971	0.782997	0.433629	0.77253
ENSG00000054392.12_4	129.329	-1.00399	-2.99398	0.00275366	0.0606617
ENSG00000054523.17_4	4690.35	0.860696	2.30432	0.0212049	0.192492
ENSG00000054598.7_3	44.5558	1.41498	3.27117	0.00107102	0.0348261
ENSG00000054611.13_2	1612.25	0.0782001	0.259046	0.795599	0.938008
ENSG00000054654.16_4	9225.02	0.0373585	0.0779912	0.937835	0.982065
ENSG00000054690.13_2	41.0104	-0.561115	-1.49084	0.136004	0.480372
ENSG00000054793.13_4	903.338	1.51933	3.93661	8.26395e-05	0.00669301
ENSG00000054796.12_3	0
ENSG00000054803.3_2	0
ENSG00000054938.15_4	0.618153	0.215247	0.686847	0.492179
ENSG00000054965.10_3	3235.51	0.245934	0.876692	0.380654	0.735254
ENSG00000054967.12_2	3988.06	0.122866	0.370997	0.71064	0.907724
ENSG00000054983.16_4	2839.33	0.445247	1.3307	0.183287	0.553216
ENSG00000055044.10_2	3726.64	-0.300066	-1.21594	0.224008	0.605711
ENSG00000055070.16_2	5667.74	-0.302678	-1.14426	0.252514	0.630284
ENSG00000055118.14_2	6483.85	1.14697	2.40774	0.0160516	0.163804
ENSG00000055130.15_2	3355.26	-0.399528	-1.6048	0.108538	0.434219
ENSG00000055147.18_3	1571.42	0.262702	0.907631	0.364073	0.724186
ENSG00000055163.19_4	14201.8	0.547304	1.52925	0.126202	0.464908
ENSG00000055208.18_3	8588.62	-0.0808136	-0.224995	0.821983	0.94721
ENSG00000055211.12_2	1062.27	0.150226	0.517074	0.605105	0.866687
ENSG00000055332.16_3	4782.68	0.679848	2.03443	0.0419086	0.272641
ENSG00000055483.19_5	1721.55	-0.21648	-0.533542	0.593659	0.860975
ENSG00000055609.17_3	10130.9	0.357305	1.14902	0.250546	0.629127
ENSG00000055732.12_2	42.9214	0.0211387	0.0662288	0.947196	0.985078
ENSG00000055813.5_3	1.98376	0.355857	1.50203	0.133088
ENSG00000055917.15_3	9721.3	0.107365	0.345425	0.729775	0.915223
ENSG00000055950.16_3	1352.57	-0.299493	-0.998032	0.318264	0.687573
ENSG00000055955.15_3	633.657	0.374439	1.48207	0.138323	0.484152
ENSG00000055957.10_2	13.1712	0.293379	0.630709	0.528231	0.830994
ENSG00000056050.6_4	1016.34	0.0885626	0.291642	0.77056	0.93089
ENSG00000056097.15_2	5191.51	0.222163	0.824975	0.409386	0.756227
ENSG00000056277.15_2	214.261	0.115636	0.436	0.662837	0.891329
ENSG00000056291.17_3	0.921461	-0.367939	-0.792378	0.42814
ENSG00000056487.15_4	0.191502	0.0752085	0.274833	0.783445
ENSG00000056558.10_2	1290.74	-0.332752	-0.72889	0.466069	0.794838
ENSG00000056586.15_3	3945.77	-0.415466	-1.8056	0.0709809	0.354307
ENSG00000056736.9_3	150.103	0.142015	0.501566	0.615973	0.872452
ENSG00000056972.18_4	643.934	-0.351425	-1.33298	0.182537	0.552288
ENSG00000056998.19_3	22.853	0.64273	1.39127	0.164142	0.525062
ENSG00000057019.15_4	382.791	-0.47294	-1.1361	0.255916	0.632771
ENSG00000057149.15_3	0.132952	-0.0737488	-0.269499	0.787546
ENSG00000057252.12_2	2176.56	-0.554979	-1.59093	0.111626	0.438494
ENSG00000057294.14_3	996.29	0.149638	0.408937	0.682586	0.898748
ENSG00000057468.6_3	7.85157	0.781925	1.57885	0.114371	0.443731
ENSG00000057593.13_2	2.17505	-0.349529	-0.692084	0.488885
ENSG00000057608.16_3	17714.8	-0.354543	-1.0169	0.309201	0.679313
ENSG00000057657.15_4	952.827	-0.768046	-1.59232	0.111314	0.438494
ENSG00000057663.15_4	2213.74	-0.182654	-0.503434	0.614659	0.871968
ENSG00000057704.12_4	979.862	1.20312	2.61679	0.00887617	0.11795
ENSG00000057757.9_3	2771.23	0.625626	2.4355	0.0148712	0.156516
ENSG00000057935.13_3	353.205	-0.122671	-0.3777	0.705654	0.90551
ENSG00000058056.8_2	378.65	-0.749942	-2.68289	0.00729894	0.105741
ENSG00000058063.15_3	10239.2	0.510227	1.41325	0.157581	0.516389
ENSG00000058085.14_3	4.68598	-0.229458	-0.453058	0.650507
ENSG00000058091.16_4	1141.78	0.69308	1.66131	0.0966516	0.410894
ENSG00000058262.9_2	9890.07	0.161659	0.638064	0.523432	0.827899
ENSG00000058272.17_4	9681.74	0.417358	1.11985	0.262776	0.639155
ENSG00000058335.15_2	16.5356	-0.881418	-2.16533	0.0303622	0.232196
ENSG00000058404.19_4	10.0163	0.015583	0.0310667	0.975216	0.99354
ENSG00000058453.16_3	1221.75	-0.111913	-0.234565	0.814546	0.943977
ENSG00000058600.15_4	1660.47	0.108255	0.306948	0.758883	0.927669
ENSG00000058668.14_4	7381.65	-0.0874896	-0.261686	0.793563	0.937568
ENSG00000058673.16_3	8774.24	-0.161396	-0.475477	0.634447	0.880824
ENSG00000058729.10_3	1262.48	-0.0294234	-0.105456	0.916014	0.975499
ENSG00000058799.14_2	1253.08	0.108696	0.330387	0.741108	0.919797
ENSG00000058804.11_2	2139.37	0.192423	0.779881	0.435461	0.773264
ENSG00000058866.14_3	1352.67	0.02554	0.0701831	0.944048	0.983768
ENSG00000059122.16_2	1948.68	0.103484	0.311022	0.755784	0.926372
ENSG00000059145.18_4	869.724	0.741047	2.28875	0.0220941	0.197362
ENSG00000059377.16_3	4420.43	-0.0807805	-0.202549	0.839488	0.952793
ENSG00000059378.12_2	2488.33	0.358441	1.01261	0.311247	0.680931
ENSG00000059573.8_2	2246.43	0.0898452	0.278483	0.780641	0.934309
ENSG00000059588.9_2	2474.16	-0.0559544	-0.192573	0.847293	0.955074
ENSG00000059691.11_3	892.268	-0.259679	-0.95408	0.340043	0.705644
ENSG00000059728.10_3	11333.7	0.94592	2.16826	0.0301392	0.231112
ENSG00000059758.7_3	2338.07	-0.0926364	-0.296481	0.766863	0.929916
ENSG00000059769.19_3	404.027	0.106377	0.430486	0.666842	0.892549
ENSG00000059804.15_2	17485.5	0.42068	1.00716	0.31386	0.683218
ENSG00000059915.16_4	154.02	-0.448564	-1.2596	0.207813	0.58454
ENSG00000060069.16_2	2075.74	0.324147	1.08455	0.27812	0.653171
ENSG00000060138.12_2	5079.85	0.157109	0.375257	0.707469	0.906072
ENSG00000060140.8_3	124.453	0.687948	1.45375	0.146014	0.496838
ENSG00000060237.16_4	17069	0.606588	1.51199	0.130537	0.470374
ENSG00000060303.5_2	0
ENSG00000060339.13_3	4829.31	-0.0152166	-0.0661354	0.94727	0.985087
ENSG00000060491.16_3	5014.69	0.287884	0.726499	0.467533	0.795756
ENSG00000060558.3_2	2065.45	-0.923879	-2.61067	0.00903642	0.118956
ENSG00000060566.13_2	9.8326	0.351725	0.721336	0.470703	0.798171
ENSG00000060642.10_3	657.155	0.271386	0.977669	0.328238	0.695954
ENSG00000060656.19_3	30.9165	-0.0815346	-0.221872	0.824413	0.947463
ENSG00000060688.12_3	1982.87	0.300545	1.54291	0.122853	0.459169
ENSG00000060709.15_4	2.92942	0.404317	0.941816	0.346287
ENSG00000060718.21_4	6.25037	1.84292	3.90651	9.364e-05	0.00715509
ENSG00000060749.14_3	1463.51	-0.229148	-0.863195	0.38803	0.740064
ENSG00000060762.18_2	1310.17	-0.280309	-0.980817	0.326683	0.694989
ENSG00000060971.17_3	4418.41	0.597669	1.53194	0.125538	0.463826
ENSG00000060982.14_3	1718.24	-0.17106	-0.407691	0.683501	0.899012
ENSG00000061273.17_3	5306.22	0.182495	0.485565	0.627276	0.877938
ENSG00000061337.15_3	31.4795	0.348398	0.716952	0.473404	0.79978
ENSG00000061455.10_2	9.89915	0.731291	1.48788	0.136782	0.481471
ENSG00000061492.11_2	0.132952	-0.0737488	-0.269499	0.787546
ENSG00000061656.9_4	138.834	0.344388	1.11724	0.263893	0.639937
ENSG00000061676.14_3	208.399	0.399722	0.836899	0.402649	0.751345
ENSG00000061794.12_3	1831.89	-0.425927	-1.37507	0.16911	0.532107
ENSG00000061918.12_2	539.296	-1.00625	-2.05896	0.0394985	0.26519
ENSG00000061936.9_3	3068.2	0.140358	0.524236	0.600115	0.863611
ENSG00000061938.17_5	7691.43	0.327073	0.789943	0.429561	0.769104
ENSG00000061987.15_4	4436.42	0.422063	1.54822	0.121568	0.457014
ENSG00000062038.13_3	5.04411	-0.142931	-0.281024	0.778692	0.933669
ENSG00000062096.14_2	4.43862	-0.662165	-1.29945	0.19379
ENSG00000062194.15_2	6781.56	0.139879	0.42157	0.673339	0.89478
ENSG00000062282.14_4	1501.69	0.832369	1.85071	0.0642111	0.336848
ENSG00000062370.16_3	54.3239	1.06168	2.19854	0.027911	0.222035
ENSG00000062485.18_4	8633.95	0.388081	1.83889	0.0659313	0.341688
ENSG00000062524.15_2	191.29	-0.193667	-0.398417	0.690323	0.901172
ENSG00000062582.13_3	1520.5	-0.122853	-0.441849	0.658598	0.889426
ENSG00000062598.17_4	3100.06	0.357346	1.30195	0.192933	0.564843
ENSG00000062650.18_3	7067.01	0.330614	1.26787	0.204844	0.580341
ENSG00000062716.12_3	8196.17	0.221953	0.48945	0.624523	0.876354
ENSG00000062725.9_2	1894.28	0.0359731	0.11458	0.908778	0.973061
ENSG00000062822.13_4	3129.87	0.617908	1.69	0.0910276	0.399707
ENSG00000063015.19_4	24.6826	-1.04264	-2.04145	0.0412058	0.270837
ENSG00000063046.17_3	38127.2	-0.496157	-1.58859	0.112154	0.438919
ENSG00000063127.15_3	192.704	1.13444	2.97474	0.0029324	0.0626038
ENSG00000063169.10_5	970.672	0.000422311	0.00096935	0.999227	0.999658
ENSG00000063176.15_5	556.131	-0.18561	-0.60649	0.544189	0.83902
ENSG00000063177.12_3	30621.3	-1.19856	-3.05801	0.0022281	0.0535752
ENSG00000063180.8_2	122.98	-0.673805	-1.57893	0.114353	0.443731
ENSG00000063241.7_3	894.389	-0.00622932	-0.0194922	0.984448	0.996031
ENSG00000063244.12_3	8918.89	0.105347	0.328932	0.742207	0.920142
ENSG00000063245.14_4	3101.36	0.297918	0.775015	0.438331	0.77588
ENSG00000063322.13_3	1694.94	-0.0586333	-0.257435	0.796843	0.938008
ENSG00000063438.16_3	46.2922	-0.20281	-0.463674	0.642882	0.883721
ENSG00000063515.2_2	0
ENSG00000063587.13_3	781.255	-0.0820853	-0.283241	0.776992	0.933076
ENSG00000063601.16_4	1932.99	0.197751	0.651944	0.514437	0.82339
ENSG00000063660.8_3	35.3526	0.195248	0.502131	0.615576	0.872427
ENSG00000063761.15_3	394.789	0.105206	0.269144	0.787819	0.936092
ENSG00000063854.12_2	2837.38	1.14793	3.14473	0.00166238	0.045505
ENSG00000063978.15_3	3714.39	0.204224	0.7557	0.449829	0.784043
ENSG00000064012.21_5	4720.32	0.362397	0.995505	0.319491	0.688765
ENSG00000064042.17_3	37.0619	-0.128946	-0.291943	0.77033	0.93078
ENSG00000064102.14_2	1445.91	-0.422575	-1.21729	0.223495	0.605096
ENSG00000064115.10_3	5442.57	0.135201	0.534789	0.592796	0.860605
ENSG00000064195.7_2	0.0978629	0.037969	0.138749	0.889648
ENSG00000064199.6_2	227.161	-0.00642765	-0.0141851	0.988682	0.997346
ENSG00000064201.15_4	3503.22	0.410443	1.18498	0.236027	0.617176
ENSG00000064205.10_2	21.4594	0.550972	1.19926	0.230427	0.612347
ENSG00000064218.4_3	0
ENSG00000064225.12_4	1359.27	-0.00629541	-0.0141858	0.988682	0.997346
ENSG00000064270.12_3	1753.25	1.49744	3.20456	0.00135267	0.0401272
ENSG00000064300.8_3	61.1875	0.315289	0.627451	0.530363	0.832039
ENSG00000064309.14_2	40.8705	-0.694313	-2.10174	0.0355762	0.252268
ENSG00000064313.11_3	1902.35	-0.135269	-0.496559	0.6195	0.873628
ENSG00000064393.15_3	6110.02	0.495985	1.41583	0.156826	0.515586
ENSG00000064419.13_3	3948.07	0.147817	0.612395	0.540276	0.837484
ENSG00000064489.22_3	419.459	0.345426	1.02114	0.307188	0.678175
ENSG00000064490.13_3	1791.79	0.0488144	0.172698	0.862889	0.960179
ENSG00000064545.14_5	605.534	-0.127524	-0.448002	0.654151	0.887594
ENSG00000064547.13_3	3173.84	1.19986	2.81312	0.00490635	0.0845749
ENSG00000064601.17_3	8023.76	0.200073	0.553066	0.580218	0.855534
ENSG00000064607.16_2	6404.13	0.276849	1.12521	0.260499	0.636892
ENSG00000064651.13_3	939.319	0.212615	0.643536	0.519877	0.826258
ENSG00000064652.10_2	191.652	-0.101005	-0.307268	0.758639	0.927646
ENSG00000064655.18_5	4.59681	0.358051	0.695725	0.486601
ENSG00000064666.14_4	14166.5	0.794665	2.18672	0.0287632	0.225653
ENSG00000064687.12_2	11261.9	0.916407	2.41741	0.0156313	0.161464
ENSG00000064692.18_4	8.54805	-0.897226	-1.75026	0.0800738	0.374767
ENSG00000064703.11_2	1056.06	0.245269	1.02391	0.305879	0.677102
ENSG00000064726.9_3	3952.04	-0.0465082	-0.166486	0.867774	0.962193
ENSG00000064763.10_3	6233.72	0.778716	1.85038	0.0642592	0.336974
ENSG00000064787.13_4	25.4947	0.0114685	0.0271283	0.978357	0.993954
ENSG00000064835.10_4	4.60478	-0.19374	-0.380502	0.703573
ENSG00000064886.13_3	254.161	-0.563085	-1.16155	0.245419	0.62376
ENSG00000064932.15_2	5221.88	0.403549	0.940892	0.34676	0.711168
ENSG00000064933.17_4	1442.72	-0.427037	-1.59832	0.109971	0.436599
ENSG00000064961.18_3	2349.78	-0.173957	-0.844898	0.398168	0.748346
ENSG00000064989.12_2	209.001	-1.58851	-3.82956	0.000128375	0.00868727
ENSG00000064995.16_2	1592.88	-0.138377	-0.507372	0.611894	0.870794
ENSG00000064999.13_3	1968.66	0.776611	2.59088	0.00957313	0.122309
ENSG00000065000.16_4	5643.63	0.201858	0.532337	0.594493	0.861353
ENSG00000065029.14_4	1447.67	-0.453047	-1.55445	0.120078	0.454754
ENSG00000065054.13_3	85.2775	0.0601692	0.141118	0.887777	0.967201
ENSG00000065057.7_3	223.605	-0.737632	-2.77736	0.00548032	0.0900284
ENSG00000065060.16_2	2507.67	0.440371	1.37914	0.167853	0.530189
ENSG00000065135.10_3	8777.86	0.227542	0.663131	0.507246	0.820242
ENSG00000065150.18_3	6725.42	-0.212063	-0.604595	0.545448	0.839749
ENSG00000065154.11_2	6831.96	0.846549	2.78531	0.00534761	0.0884854
ENSG00000065183.15_2	1377.27	-0.39927	-1.19912	0.230482	0.612378
ENSG00000065243.19_3	3687.5	0.520159	1.74168	0.0815647	0.377929
ENSG00000065268.10_3	873.404	0.167889	0.52884	0.596916	0.861878
ENSG00000065308.4_2	1506.43	0.177919	0.699386	0.484311	0.806311
ENSG00000065320.8_2	65.95	1.0937	2.27738	0.0227634	0.200809
ENSG00000065325.12_3	5.17004	-0.707175	-1.3635	0.172726	0.538308
ENSG00000065328.16_3	1400.65	1.02184	2.68666	0.00721694	0.105374
ENSG00000065357.19_3	4775.38	-0.000747444	-0.00183806	0.998533	0.999474
ENSG00000065361.15_4	23.5077	-0.0565434	-0.14605	0.883882	0.966537
ENSG00000065371.17_3	1.46032	-0.504285	-1.00854	0.313194
ENSG00000065413.19_4	6223.75	0.137612	0.375321	0.707422	0.906063
ENSG00000065427.14_5	5704	-0.381499	-1.40418	0.160265	0.519929
ENSG00000065457.10_4	914.905	0.20571	1.14586	0.251853	0.629621
ENSG00000065485.19_3	850.813	0.0239247	0.0965979	0.923046	0.977332
ENSG00000065491.8_2	1913.1	0.558354	2.63566	0.00839731	0.114501
ENSG00000065518.7_2	2356.24	-0.244688	-0.723584	0.469321	0.797123
ENSG00000065526.10_2	8135.28	0.16428	0.446905	0.654943	0.887892
ENSG00000065534.18_3	452.992	-0.0806408	-0.16284	0.870644	0.962929
ENSG00000065548.17_3	4084.21	-0.230916	-0.809681	0.418124	0.761887
ENSG00000065559.14_3	1927.72	0.371945	1.10594	0.268752	0.64464
ENSG00000065600.12_3	597.85	-0.673894	-1.99639	0.0458919	0.285328
ENSG00000065609.14_4	0.83165	0.314051	0.820304	0.412043
ENSG00000065613.13_4	8427.7	0.435238	1.37141	0.170249	0.533848
ENSG00000065615.13_2	6663.94	0.613322	1.36081	0.173573	0.539414
ENSG00000065618.18_3	3986.35	0.909783	1.96309	0.0496355	0.297565
ENSG00000065621.14_2	324.849	0.0259427	0.06347	0.949392	0.985811
ENSG00000065665.20_3	239.493	-0.224796	-0.670271	0.502685	0.817472
ENSG00000065675.14_2	1025.9	-0.740925	-1.90345	0.0569814	0.318611
ENSG00000065717.14_4	78.084	-0.75781	-1.60462	0.108578	0.434248
ENSG00000065802.11_2	1661.67	0.720113	2.5103	0.0120628	0.140587
ENSG00000065809.13_4	18197.8	0.242927	0.639564	0.522456	0.827527
ENSG00000065833.8_2	112.236	0.690335	2.07082	0.038376	0.26108
ENSG00000065882.15_3	5714.88	0.126257	0.430833	0.66659	0.892549
ENSG00000065883.15_3	4427.63	0.028141	0.102093	0.918683	0.976098
ENSG00000065911.11_2	3797.36	0.427389	1.34274	0.179355	0.54783
ENSG00000065923.9_3	719.609	-0.719393	-2.28494	0.0223164	0.198376
ENSG00000065970.8_2	2759.72	0.48182	1.4109	0.158275	0.517085
ENSG00000065978.18_3	29302	-0.209004	-0.687742	0.491615	0.810648
ENSG00000065989.15_2	496.041	-0.723368	-1.53655	0.124403	0.461938
ENSG00000066027.11_3	7484.34	0.236321	0.57816	0.563156	0.849043
ENSG00000066032.18_5	4.76642	-0.69206	-1.37509	0.169102
ENSG00000066044.14_3	2902	0.213104	0.845519	0.397821	0.748081
ENSG00000066056.13_2	151.443	0.114252	0.259924	0.794922	0.937893
ENSG00000066084.12_2	3067.41	0.564075	1.87225	0.0611717	0.328756
ENSG00000066117.14_2	2310.33	0.0424481	0.13186	0.895095	0.969422
ENSG00000066135.12_3	2520.78	0.345651	1.58243	0.113552	0.442009
ENSG00000066136.20_3	2965.03	0.315549	1.32865	0.183964	0.554043
ENSG00000066185.12_2	42.0203	-0.342752	-0.72214	0.470208	0.79773
ENSG00000066230.11_4	159.049	-0.575682	-1.57765	0.114647	0.444247
ENSG00000066248.14_3	1.71845	0.0232755	0.0484878	0.961327
ENSG00000066279.17_3	3741.52	1.44776	4.02349	5.7341e-05	0.0053981
ENSG00000066294.14_2	3124.48	-0.917434	-2.87415	0.00405119	0.0764453
ENSG00000066322.14_3	4512.42	0.60218	2.49773	0.0124991	0.143509
ENSG00000066336.11_2	13281.9	0.58304	1.59032	0.111763	0.438592
ENSG00000066379.14_2	1030.28	-0.241426	-0.718394	0.472514	0.799495
ENSG00000066382.16_2	36.0998	-0.209935	-0.501914	0.615728	0.872452
ENSG00000066405.12_2	40.554	0.818128	1.85493	0.0636056	0.335537
ENSG00000066422.4_2	2938.32	-0.229426	-0.802138	0.422473	0.765112
ENSG00000066427.22_4	1562.66	-0.205201	-0.580269	0.561733	0.848958
ENSG00000066455.12_2	2254.4	-0.131407	-0.410775	0.681238	0.89784
ENSG00000066468.22_4	22.0832	-0.0217028	-0.0482946	0.961481	0.989626
ENSG00000066557.5_2	1295.05	0.0152785	0.0444862	0.964517	0.990309
ENSG00000066583.11_4	818.921	0.170284	0.803013	0.421967	0.764631
ENSG00000066629.16_4	29.8522	0.547461	1.18089	0.237646	0.618677
ENSG00000066651.18_4	409.434	-0.634708	-1.86142	0.0626853	0.333242
ENSG00000066654.13_4	2857.13	-0.569756	-2.27945	0.0226402	0.200277
ENSG00000066697.14_3	428.112	-0.113848	-0.444857	0.656423	0.888087
ENSG00000066735.14_3	1385.81	2.36941	5.43207	5.57055e-08	4.17988e-05
ENSG00000066739.11_2	3996.45	0.555966	1.47523	0.140149	0.487191
ENSG00000066777.8_3	10344.3	0.594259	1.72767	0.084048	0.383271
ENSG00000066813.14_2	27.6609	-0.35185	-0.801723	0.422713	0.765263
ENSG00000066827.15_3	559.523	0.355093	0.976781	0.328678	0.696505
ENSG00000066855.15_3	528.892	-0.185406	-0.534563	0.592952	0.860684
ENSG00000066923.17_4	1032.56	1.07161	2.40094	0.0163532	0.165294
ENSG00000066926.10_2	7897.6	1.58654	3.54421	0.000393795	0.018395
ENSG00000066933.15_3	1906.01	-0.687335	-2.40613	0.0161226	0.164134
ENSG00000067048.16_3	7928.57	-0.379888	-1.30614	0.191506	0.563609
ENSG00000067057.16_3	1341.85	-0.411369	-1.35554	0.175245	0.54162
ENSG00000067064.11_4	4124.96	-0.15409	-0.379471	0.704338	0.905322
ENSG00000067066.16_3	6346.17	0.175126	0.567259	0.570538	0.851402
ENSG00000067082.14_2	17115.4	-0.238475	-0.617562	0.536864	0.835577
ENSG00000067113.16_3	81.2732	-0.761107	-1.85843	0.0631076	0.334388
ENSG00000067141.16_2	471.526	0.362083	0.838051	0.402002	0.750962
ENSG00000067167.7_2	9921.29	-0.578428	-1.69945	0.0892343	0.395412
ENSG00000067177.14_3	112.857	0.761392	2.43707	0.0148068	0.156455
ENSG00000067182.7_2	4537.78	0.518111	1.50272	0.132912	0.474644
ENSG00000067191.15_3	249.937	-0.628728	-1.37283	0.169806	0.53317
ENSG00000067208.14_3	900.206	0.161874	0.460331	0.645279	0.884138
ENSG00000067221.13_4	490.288	0.289539	0.97006	0.332016	0.699109
ENSG00000067225.17_4	52094.3	0.274935	0.741235	0.458551	0.789294
ENSG00000067248.9_3	2452.18	0.349432	1.3811	0.167247	0.529602
ENSG00000067334.13_2	3996.62	-0.127428	-0.446764	0.655045	0.887892
ENSG00000067365.14_3	816.574	0.646776	2.34302	0.0191281	0.181572
ENSG00000067369.13_4	1878.55	0.159971	0.603048	0.546476	0.840339
ENSG00000067445.20_5	113.182	-0.550896	-1.51871	0.128835	0.467959
ENSG00000067533.5_2	800.81	-0.223248	-0.676708	0.498592	0.814919
ENSG00000067560.10_3	29027.4	-0.30663	-0.91968	0.35774	0.719808
ENSG00000067596.10_3	3206.17	0.186868	0.641051	0.52149	0.827141
ENSG00000067601.7_3	31.1094	-0.0713561	-0.204891	0.837657	0.952037
ENSG00000067606.16_3	372.646	0.292649	0.721138	0.470824	0.798171
ENSG00000067646.11_2	1445.66	0.0820539	0.274464	0.783728	0.93537
ENSG00000067704.9_2	4076.14	0.0081309	0.0255609	0.979608	0.99407
ENSG00000067715.13_3	16.9757	0.151424	0.307096	0.75877	0.927649
ENSG00000067798.15_4	95.1284	-0.169874	-0.569668	0.568903	0.851167
ENSG00000067829.18_3	1931.03	0.0482156	0.233878	0.815079	0.944393
ENSG00000067836.12_3	3597.23	0.587176	2.38964	0.0168648	0.167937
ENSG00000067840.12_3	875.156	-1.00422	-1.92005	0.0548516	0.312857
ENSG00000067842.17_3	1.93397	-0.457931	-0.957683	0.338223
ENSG00000067900.7_3	10584.7	0.282203	0.899985	0.368128	0.726461
ENSG00000067955.13_3	3447.52	-0.147203	-0.407338	0.68376	0.899012
ENSG00000067992.12_4	933.622	0.547756	1.89423	0.0581945	0.321307
ENSG00000068001.13_4	484.626	0.415329	1.12208	0.261828	0.638237
ENSG00000068024.16_3	3858.43	0.542679	1.88457	0.0594877	0.324701
ENSG00000068028.17_3	4923.41	-0.10372	-0.340729	0.733307	0.91729
ENSG00000068078.18_4	226.864	1.48514	3.16865	0.00153151	0.043365
ENSG00000068079.7_2	1766.82	0.286017	0.829342	0.406911	0.754386
ENSG00000068097.14_4	826.065	-0.0422423	-0.159461	0.873305	0.964039
ENSG00000068120.14_4	3007.27	0.560387	2.1282	0.0333209	0.243893
ENSG00000068137.14_2	1015.21	1.46119	3.135	0.00171854	0.046346
ENSG00000068305.17_4	3592.15	-0.0285665	-0.100279	0.920123	0.976098
ENSG00000068308.13_4	3897.73	0.393391	1.14621	0.25171	0.629439
ENSG00000068323.16_2	3768.99	0.541074	1.36606	0.171919	0.536972
ENSG00000068354.15_3	796.444	-0.202005	-0.587096	0.557139	0.845804
ENSG00000068366.19_4	4258.32	0.0342526	0.0958919	0.923606	0.977546
ENSG00000068383.18_2	934.36	0.287167	0.764699	0.444451	0.779814
ENSG00000068394.10_2	1016.1	0.445946	2.24782	0.0245877	0.207862
ENSG00000068400.13_3	4320.89	0.293932	0.918439	0.358389	0.720324
ENSG00000068438.14_3	1246.77	-0.244906	-0.998447	0.318063	0.687488
ENSG00000068489.12_3	1387.95	0.68509	2.09994	0.0357345	0.252958
ENSG00000068615.18_4	9.48218	0.377927	0.751408	0.452407	0.784997
ENSG00000068650.18_4	9173.58	0.902859	2.75626	0.00584668	0.0929929
ENSG00000068654.15_3	1964.61	-0.000677069	-0.00163595	0.998695	0.999504
ENSG00000068697.6_2	4414.97	-0.346291	-0.972292	0.330906	0.698061
ENSG00000068724.15_3	3874.01	-0.610163	-1.72501	0.0845253	0.384113
ENSG00000068745.14_2	2229.94	0.0658911	0.237999	0.811882	0.942698
ENSG00000068781.21_3	2.99226	-0.313824	-0.62551	0.531636
ENSG00000068784.12_2	1329.84	0.232401	0.68147	0.495574	0.812538
ENSG00000068796.16_4	2463.48	-0.439616	-1.41519	0.157012	0.515772
ENSG00000068831.18_3	11253.4	-0.280236	-0.804642	0.421026	0.763857
ENSG00000068878.14_2	4198.47	0.626868	2.42273	0.0154042	0.159818
ENSG00000068885.14_4	1104.33	-0.40471	-1.38825	0.165061	0.526658
ENSG00000068903.19_3	2460.58	-0.0717214	-0.320138	0.748864	0.923393
ENSG00000068912.13_3	1709.33	-0.262627	-0.899728	0.368265	0.726562
ENSG00000068971.13_3	1883.81	1.07594	3.15271	0.00161764	0.0446653
ENSG00000068976.13_2	305.234	-0.0923148	-0.229668	0.81835	0.945826
ENSG00000068985.4_2	1.94181	0.465613	0.97173	0.331185
ENSG00000069011.15_2	177.643	2.06564	4.93825	7.88277e-07	0.000233843
ENSG00000069018.18_3	0.217216	-0.0657437	-0.239992	0.810337
ENSG00000069020.18_3	496.887	-0.645915	-1.89163	0.0585402	0.322028
ENSG00000069122.18_2	23.1433	1.24719	3.10593	0.00189678	0.0492666
ENSG00000069188.16_2	171.021	-1.03761	-2.56903	0.0101983	0.127102
ENSG00000069206.15_2	1.4904	0.973785	2.22907	0.0258092
ENSG00000069248.11_2	2530.58	0.21052	1.0336	0.301324	0.673552
ENSG00000069275.12_2	8050.56	-0.139513	-0.515634	0.60611	0.867231
ENSG00000069329.16_3	7228.83	-0.146572	-0.430427	0.666885	0.892549
ENSG00000069345.11_2	3312.26	0.213569	0.712482	0.476167	0.801672
ENSG00000069399.14_4	1346.62	-0.179264	-0.394326	0.69334	0.902177
ENSG00000069424.14_2	11057.4	-0.193154	-0.598318	0.549628	0.842343
ENSG00000069431.11_3	197.039	-0.449541	-1.5145	0.129898	0.469708
ENSG00000069482.6_2	45.9099	1.70536	3.61463	0.000300771	0.0155329
ENSG00000069493.14_4	2491.33	-0.16701	-0.464697	0.642148	0.883605
ENSG00000069509.5_2	463.854	-0.25817	-0.720329	0.471323	0.798517
ENSG00000069535.13_2	26.3346	0.312855	0.647751	0.517146	0.824617
ENSG00000069667.15_4	2414.58	-0.181156	-0.395211	0.692687	0.901941
ENSG00000069696.6_2	29.5994	-0.11694	-0.252149	0.800926	0.93843
ENSG00000069702.10_3	1222.76	-0.696114	-1.36626	0.171856	0.536867
ENSG00000069764.9_2	23.1114	-0.582016	-1.46172	0.143818	0.494021
ENSG00000069812.11_2	8.86848	0.647029	1.32954	0.183671	0.55386
ENSG00000069849.10_2	3138.02	-0.462575	-1.97281	0.048517	0.294216
ENSG00000069869.15_2	2491.01	-0.582019	-1.92727	0.0539465	0.309695
ENSG00000069943.9_2	1207.11	0.448063	1.38292	0.16669	0.52847
ENSG00000069956.11_3	1679.5	-0.190405	-0.659987	0.509262	0.821075
ENSG00000069966.18_2	500.405	-0.696291	-2.013	0.0441151	0.279897
ENSG00000069974.15_3	15107.2	0.674274	1.64311	0.10036	0.417946
ENSG00000069998.12_3	1574.95	-0.350071	-0.931458	0.351617	0.714784
ENSG00000070010.18_5	2820.46	0.0298972	0.0882573	0.929672	0.979427
ENSG00000070018.8_2	380.219	-0.660294	-1.29596
ENSG00000070019.4_2	139.222	1.16429	2.55384	0.0106544	0.130055
ENSG00000070031.3_2	38.196	-0.392907	-0.752841	0.451546	0.784545
ENSG00000070047.11_2	2920.11	0.252822	0.640698	0.521719	0.827141
ENSG00000070061.14_4	2517.76	0.241899	1.00228	0.316208	0.685299
ENSG00000070081.16_4	13704.7	-0.128453	-0.332973	0.739155	0.919062
ENSG00000070087.13_3	82.4189	-0.415765	-1.13201	0.257629	0.634196
ENSG00000070159.13_2	40.1388	-0.605084	-1.70537	0.088126	0.393301
ENSG00000070182.20_4	10554.1	1.72337	3.76973	0.000163422	0.0102934
ENSG00000070190.12_4	3101.9	0.221059	0.523423	0.60068	0.863691
ENSG00000070193.4_3	0
ENSG00000070214.15_2	4456.7	-0.315238	-0.931397	0.351648	0.714784
ENSG00000070269.13_3	1469.27	0.432611	1.28002	0.20054	0.575497
ENSG00000070366.13_4	1738.75	0.493041	1.39453	0.163156	0.52404
ENSG00000070367.15_3	4321.07	0.129793	0.406685	0.684239	0.899012
ENSG00000070371.15_3	3638.15	0.863669	2.39148	0.0167808	0.167561
ENSG00000070388.11_2	8.28427	-0.148138	-0.290228	0.771642	0.931159
ENSG00000070404.9_4	868.253	-0.351147	-0.955965	0.33909	0.704832
ENSG00000070413.19_4	4185.02	0.596684	1.61812	0.105636	0.42808
ENSG00000070423.17_2	1883.68	0.0306107	0.0847515	0.932459	0.980297
ENSG00000070444.14_2	2067.63	0.0197706	0.0596131	0.952464	0.986531
ENSG00000070476.14_2	2759.94	0.410863	1.50859	0.131403	0.47203
ENSG00000070495.14_3	2238.99	0.137372	0.424784	0.670994	0.893827
ENSG00000070501.11_2	1053.86	-0.23803	-0.654059	0.513074	0.822869
ENSG00000070526.14_3	214.468	0.732574	1.56976	0.116472	0.448044
ENSG00000070540.12_3	2872.15	1.19579	3.96084	7.46866e-05	0.00630928
ENSG00000070601.9_3	4.51565	-0.264046	-0.523052	0.600938
ENSG00000070610.14_3	3133.08	0.331057	1.09361	0.274128	0.650357
ENSG00000070614.14_3	5047.62	1.23776	3.07355	0.00211528	0.0520891
ENSG00000070669.16_3	2474.23	2.17102	6.42326	1.33386e-10	2.12684e-07
ENSG00000070718.11_3	605.501	-0.0787831	-0.239575	0.810659	0.942431
ENSG00000070729.13_3	33.9688	0.771468	1.92605	0.0540982	0.310426
ENSG00000070731.10_3	387.063	0.776126	1.68126	0.0927125	0.402875
ENSG00000070748.18_3	2.41774	0.291005	0.592294	0.553654
ENSG00000070756.15_3	63129.1	-0.270459	-1.01981	0.307819	0.678552
ENSG00000070759.16_2	975.615	0.160401	0.49071	0.623632	0.875963
ENSG00000070761.7_2	978.074	-0.533056	-1.86815	0.0617409	0.330545
ENSG00000070770.8_3	2756.5	0.00565002	0.0260404	0.979225	0.993971
ENSG00000070778.12_2	7.28738	0.0884954	0.178405	0.858405	0.958408
ENSG00000070785.16_3	821.294	-0.0732522	-0.227755	0.819837	0.94647
ENSG00000070808.15_4	4.86312	-0.289477	-0.575981	0.564628	0.84924
ENSG00000070814.18_4	2423.82	-0.168788	-0.460355	0.645261	0.884138
ENSG00000070831.15_4	22232.5	0.0111373	0.0305808	0.975604	0.99354
ENSG00000070882.12_4	1249.07	-0.270313	-0.690381	0.489955	0.809882
ENSG00000070886.11_3	1.27891	0.537536	1.53965	0.123645
ENSG00000070915.9_4	14.7399	-0.0475392	-0.095001	0.924314	0.97786
ENSG00000070950.9_3	1136.01	-0.240275	-0.807039	0.419644	0.762859
ENSG00000070961.15_2	2982	-0.201116	-0.52753	0.597826	0.862216
ENSG00000070985.13_3	7.28382	-1.2109	-2.2923	0.0218884	0.196139
ENSG00000071051.13_3	2275.23	-0.137729	-0.345266	0.729895	0.915223
ENSG00000071054.16_4	11239.8	0.45696	1.19823	0.230827	0.612614
ENSG00000071073.12_2	5718.13	-0.312852	-0.775535	0.438024	0.775762
ENSG00000071082.10_3	60300	-1.17293	-2.67176	0.00754539	0.107721
ENSG00000071127.16_2	20813.8	0.663601	1.9044	0.0568575	0.318503
ENSG00000071189.21_2	2956.36	0.124892	0.368154	0.712758	0.908919
ENSG00000071203.9_3	0.472758	0.115021	0.435031	0.66354
ENSG00000071205.11_2	412.672	-0.887438	-2.59714	0.00940046	0.121246
ENSG00000071242.11_3	1584.93	1.34138	3.05509	0.00224992	0.0536969
ENSG00000071243.15_2	1736.08	-0.264764	-0.746475	0.455381	0.78727
ENSG00000071246.10_3	659.086	-0.863171	-1.94175	0.0521678	0.303929
ENSG00000071282.11_2	72.2398	0.66616	1.36552	0.172091	0.537049
ENSG00000071462.11_5	1481.97	-0.107004	-0.371804	0.710039	0.907482
ENSG00000071537.13_3	6705.58	0.276015	0.952456	0.340866	0.706208
ENSG00000071539.13_4	566.46	1.01708	2.86579	0.00415968	0.0772356
ENSG00000071553.16_4	5262.19	0.104932	0.332581	0.73945	0.919206
ENSG00000071564.14_4	4347.75	0.675947	1.52017	0.128469	0.467879
ENSG00000071575.11_2	1728.73	-0.392876	-0.812571	0.416464	0.76074
ENSG00000071626.16_3	5966.54	0.172802	0.641786	0.521012	0.827107
ENSG00000071655.17_4	2614.49	0.0482133	0.15586	0.876143	0.964456
ENSG00000071677.1_2	0
ENSG00000071794.15_2	3262.8	0.520752	1.41132	0.15815	0.517007
ENSG00000071859.14_2	2333.41	0.0428588	0.199877	0.841577	0.953483
ENSG00000071889.16_3	1369.55	0.332621	1.22811	0.219405	0.599173
ENSG00000071894.16_3	6470.15	0.348516	0.908912	0.363397	0.723843
ENSG00000071909.18_4	18.3754	-0.342635	-0.833629	0.40449	0.751756
ENSG00000071967.11_2	4818.04	-0.183095	-0.467305	0.640281	0.883109
ENSG00000071991.8_2	2.90541	-0.201854	-0.430184	0.667062
ENSG00000071994.10_4	2896.82	-0.223614	-0.806283	0.42008	0.76312
ENSG00000072041.16_3	0.547403	0.117206	0.416461	0.677073
ENSG00000072042.12_3	1830.01	-0.5229	-1.90618	0.0566273	0.31779
ENSG00000072062.13_2	4095.46	0.51108	1.30914	0.190487	0.562205
ENSG00000072071.16_3	615.65	-0.669445	-1.69447	0.0901767	0.397407
ENSG00000072080.10_5	10.6647	-1.26696	-2.83711	0.00455246	0.0815416
ENSG00000072110.13_4	19642.9	0.84852	2.59293	0.00951626	0.122184
ENSG00000072121.15_4	2612.84	0.409928	1.31324	0.189103	0.560887
ENSG00000072133.10_2	58.6925	0.26793	0.587024	0.557188	0.845827
ENSG00000072134.15_4	719.642	1.33726	4.207	2.58782e-05	0.00315888
ENSG00000072135.12_3	6230.66	0.167884	0.52455	0.599896	0.863542
ENSG00000072163.19_4	59.3075	-0.259921	-0.560179	0.575358	0.853726
ENSG00000072182.12_3	10.8625	0.343424	0.774919	0.438388	0.77588
ENSG00000072195.14_1	49.773	-0.699247	-1.53508	0.124763	0.462387
ENSG00000072201.13_3	160.571	-0.0802964	-0.264861	0.791116	0.937488
ENSG00000072210.18_4	2353.69	-0.272079	-0.835013	0.40371	0.751756
ENSG00000072274.12_2	61462.9	2.01862	4.47824	7.52607e-06	0.00126319
ENSG00000072310.16_3	3569.9	0.598014	1.42273	0.154814	0.512539
ENSG00000072315.3_2	2.4983	-0.758096	-1.44129	0.149504
ENSG00000072364.12_2	4258.22	0.0407011	0.167369	0.867079	0.961821
ENSG00000072401.14_2	3080.56	0.0946214	0.211661	0.832372	0.950242
ENSG00000072415.8_4	764.898	-0.195044	-0.659883	0.509329	0.821075
ENSG00000072422.16_2	208.395	-0.0944455	-0.259968	0.794888	0.937893
ENSG00000072444.10	0
ENSG00000072501.17_2	7830.13	0.422068	1.37277	0.169824	0.53317
ENSG00000072506.12_3	1888.12	-0.156901	-0.623488	0.532964	0.83337
ENSG00000072518.20_3	5099.93	0.55006	1.41387	0.157401	0.516286
ENSG00000072571.19_4	2464.64	1.16762	3.12066	0.00180447	0.0478452
ENSG00000072609.17_4	4057.33	0.356657	1.08497	0.277937	0.652992
ENSG00000072657.8_3	36.7081	-1.37359	-2.84657	0.00441931	0.080018
ENSG00000072682.18_3	129.611	-0.130854	-0.328612	0.742449	0.920288
ENSG00000072694.20_3	818.857	-0.370423	-0.924736	0.355103	0.718007
ENSG00000072736.18_4	6013.29	-0.306992	-0.923285	0.355859	0.718798
ENSG00000072756.16_2	980.438	-0.441073	-1.46499	0.142923	0.492241
ENSG00000072778.19_2	11940.8	0.23696	0.779115	0.435912	0.773693
ENSG00000072786.12_2	13557.7	0.240512	0.683804	0.494099	0.811657
ENSG00000072803.17_3	2667.16	0.144965	0.542407	0.587538	0.858595
ENSG00000072818.11_3	11072.2	0.583706	1.80376	0.0712696	0.355054
ENSG00000072832.14_3	44.9564	-0.0114536	-0.0270179	0.978445	0.993954
ENSG00000072840.12_3	156.469	-0.189401	-0.462618	0.643638	0.883721
ENSG00000072849.10_3	1915.13	0.192954	0.597395	0.550244	0.842656
ENSG00000072858.10_3	547.446	-0.360486	-0.887307	0.374914	0.731073
ENSG00000072864.14_3	1845.42	0.315719	1.47902	0.139136	0.485746
ENSG00000072952.18_4	630.919	0.720102	1.59066	0.111686	0.438494
ENSG00000072954.6_2	830.768	1.26414	2.87266	0.00407035	0.0766933
ENSG00000072958.8_2	4757.36	0.307357	1.23678	0.216167	0.595385
ENSG00000073008.14_3	716.898	-0.244129	-0.933127	0.350754	0.714104
ENSG00000073050.11_3	1658.38	0.323094	1.38933	0.164731	0.525997
ENSG00000073060.15_3	732.956	-0.199941	-0.524924	0.599636	0.86335
ENSG00000073067.13_3	4.6314	-0.316497	-0.6222	0.53381
ENSG00000073111.13_3	6404.74	0.654275	2.08109	0.0374258	0.25793
ENSG00000073146.15_3	8.14978	0.140589	0.275909	0.782618	0.934776
ENSG00000073150.13_4	341.505	1.74807	4.27007	1.95413e-05	0.00251259
ENSG00000073169.13_3	2082.26	0.369897	1.21553	0.224163	0.605823
ENSG00000073282.12_3	9.66917	-0.410951	-0.855544	0.39225	0.743429
ENSG00000073331.17_3	3693.27	0.72336	1.83308	0.06679	0.343807
ENSG00000073350.13_3	841.609	-0.564912	-1.31743	0.187696	0.559375
ENSG00000073417.14_4	844.427	-0.154221	-0.478894	0.632014	0.880071
ENSG00000073464.11_5	848.656	1.2551	2.68984	0.00714869	0.104935
ENSG00000073536.17_2	678.451	-0.30323	-0.973441	0.330334	0.69755
ENSG00000073578.16_3	3683.78	0.204827	0.722898	0.469743	0.7976
ENSG00000073584.19_4	5754.86	-0.277297	-0.911601	0.361979	0.723051
ENSG00000073598.5_2	9.25729	-0.0116511	-0.0235641	0.9812	0.994612
ENSG00000073605.18_4	791.124	0.0710952	0.212462	0.831747	0.950224
ENSG00000073614.12_3	6452.04	0.0408865	0.150742	0.880179	0.965273
ENSG00000073670.13_3	46.3071	0.518122	1.16672	0.243325	0.623128
ENSG00000073711.10_4	72.364	0.22313	0.622127	0.533858	0.833787
ENSG00000073712.14_4	30.1648	0.635576	1.30775	0.190957	0.563092
ENSG00000073734.8_3	3.46319	0.529522	1.06594	0.28645
ENSG00000073737.16_3	1444.82	0.698335	1.44296	0.149032	0.502325
ENSG00000073754.5_2	616.869	1.61395	3.61996	0.000294649	0.015341
ENSG00000073756.11_2	7810.47	0.29502	0.597822	0.549959	0.842472
ENSG00000073792.15_3	1516.43	-0.17736	-0.447899	0.654226	0.887594
ENSG00000073803.13_3	807.115	-0.314143	-0.78789	0.430761	0.770291
ENSG00000073849.14_3	4975.75	-0.136	-0.390241	0.696358	0.903084
ENSG00000073861.2_2	1204.22	-0.227755	-0.446336	0.655355	0.887892
ENSG00000073905.8_3	0.518254	0.161707	0.387882	0.698104
ENSG00000073910.21_5	3465.22	0.328291	0.82624	0.408668	0.755762
ENSG00000073921.17_4	15137.1	0.6495	2.02304	0.0430688	0.276978
ENSG00000073969.18_3	2738.07	0.18665	0.671407	0.501961	0.817076
ENSG00000074047.21_3	8.23758	-1.04721	-2.12916
ENSG00000074054.18_4	3349.48	0.350616	1.63144	0.102797	0.422855
ENSG00000074071.14_3	2058.59	0.0531995	0.216667	0.828468	0.948939
ENSG00000074181.8_2	116.853	-0.165244	-0.405913	0.684807	0.899018
ENSG00000074201.8_3	3362.28	-0.660556	-2.13507	0.0327549	0.241811
ENSG00000074211.13_2	2.97037	0.0783652	0.173223	0.862476
ENSG00000074219.13_4	40.6264	0.346345	0.742283	0.457916	0.788985
ENSG00000074266.19_3	1143.07	0.0495286	0.263744	0.791977	0.93753
ENSG00000074276.10_3	43.9004	-0.302874	-0.89883	0.368743	0.726693
ENSG00000074317.10_3	0.637501	0.0781581	0.236919	0.81272
ENSG00000074319.12_3	3011.82	0.509228	1.57818	0.114523	0.443963
ENSG00000074356.16_2	5836.49	0.537104	2.12797	0.0333394	0.243893
ENSG00000074370.17_3	18668.8	0.716435	1.80233	0.0714933	0.355613
ENSG00000074410.13_3	8.30299	0.585246	1.20608	0.227785	0.609829
ENSG00000074416.13_5	1603.76	0.203843	0.633699	0.526277	0.830083
ENSG00000074527.11_2	22.2547	-0.189546	-0.363435	0.71628	0.910636
ENSG00000074582.13_3	989.276	0.324454	1.23154	0.218123	0.597652
ENSG00000074590.13_3	70.6872	-0.55779	-1.06119	0.288601	0.66242
ENSG00000074603.18_4	3678.33	0.158888	0.609351	0.542292	0.838549
ENSG00000074621.13_4	494.158	-0.660918	-2.26829	0.0233117	0.202768
ENSG00000074657.13_3	276.217	-0.205081	-0.468038	0.639758	0.882911
ENSG00000074660.15_4	1068.71	0.622027	1.49302	0.135433	0.479019
ENSG00000074695.5_2	3495.71	-0.74582	-2.66391	0.00772387	0.108628
ENSG00000074696.12_2	2092.78	-0.0548998	-0.147332	0.88287	0.966302
ENSG00000074706.13_5	3738.63	0.191399	0.506268	0.612668	0.870891
ENSG00000074755.14_3	6996.79	0.38577	1.14756	0.251152	0.629236
ENSG00000074771.3_2	0.332714	0.139451	0.458827	0.646358
ENSG00000074800.14_4	45797	-0.16928	-0.529336	0.596572	0.861765
ENSG00000074803.18_4	48.3193	-0.0944376	-0.212417	0.831781	0.950224
ENSG00000074842.7_4	2464.77	-0.197452	-0.737751	0.460666	0.791118
ENSG00000074855.10_3	547.319	-0.922173	-2.02676	0.0426868	0.275633
ENSG00000074935.13_2	823.424	0.383078	1.21204	0.225498	0.607547
ENSG00000074964.16_3	662.889	-0.633826	-1.24092	0.214636	0.593903
ENSG00000074966.10_2	660.178	-0.272679	-0.610257	0.541692	0.838425
ENSG00000075035.9_3	9.25199	-0.342255	-0.702178	0.482568	0.806134
ENSG00000075043.18_4	0.782694	-0.379965	-1.02624	0.304781
ENSG00000075073.14_2	69.1545	-0.491283	-1.09091	0.275313	0.650848
ENSG00000075089.9_3	1145.17	-0.210852	-0.613094	0.539814	0.837398
ENSG00000075131.9_5	625.448	0.112216	0.353597	0.723641	0.913206
ENSG00000075142.13_3	2616.95	0.405011	1.50778	0.13161	0.472419
ENSG00000075151.20_3	5098.56	0.643239	1.90454	0.0568393	0.31849
ENSG00000075188.8_3	1432.7	0.205362	0.592844	0.553286	0.843894
ENSG00000075213.10_4	17.4723	0.460827	1.01568	0.309781	0.679761
ENSG00000075218.18_2	1050.16	1.08006	2.83788	0.00454144	0.081535
ENSG00000075223.13_2	314.185	-0.00500172	-0.0125088	0.99002	0.997543
ENSG00000075234.16_3	1612.71	0.506067	1.75811	0.0787284	0.371327
ENSG00000075239.13_2	2500.04	0.498824	1.94498	0.051777	0.302828
ENSG00000075240.16_3	2475.45	0.249807	0.778513	0.436267	0.77406
ENSG00000075275.16_3	179.636	0.0338856	0.0707125	0.943627	0.983726
ENSG00000075290.7_2	8.18678	-0.096638	-0.207126	0.835912	0.951406
ENSG00000075292.18_3	8080.55	0.437414	1.40411	0.160287	0.519929
ENSG00000075303.12_2	3553.09	0.576151	1.46909	0.141808	0.49023
ENSG00000075336.11_3	872.945	0.135204	0.495712	0.620098	0.873933
ENSG00000075340.22_2	6932.03	1.49504	3.20233	0.0013632	0.0403457
ENSG00000075388.3_2	0
ENSG00000075391.16_4	195.456	-0.515868	-1.56803	0.116874	0.448907
ENSG00000075399.13_5	1298.25	0.428112	1.07836	0.280875	0.655777
ENSG00000075407.18_3	1388.31	-0.282526	-1.1671	0.243171	0.623121
ENSG00000075413.17_5	6512.45	0.820294	3.82613	0.000130172	0.00875429
ENSG00000075415.12_3	14407.4	-0.249781	-0.894782	0.370904	0.728446
ENSG00000075420.12_2	4409.88	0.0366349	0.105646	0.915863	0.975499
ENSG00000075426.11_3	6964.27	-0.202652	-0.53059	0.595703	0.861732
ENSG00000075429.8_2	0
ENSG00000075461.5_2	2.61121	0.10045	0.214446	0.830199
ENSG00000075539.14_4	5604.37	0.285462	1.12193	0.261894	0.638237
ENSG00000075568.16_2	4556.49	0.33956	0.975744	0.329191	0.696899
ENSG00000075618.17_2	893.923	0.29291	0.706384	0.479949	0.803789
ENSG00000075624.14_4	267653	0.60854	1.77981	0.0751072	0.364839
ENSG00000075643.5_3	35.082	0.539042	1.44369	0.148827	0.502033
ENSG00000075651.15_3	2404.29	0.366758	1.07544	0.28218	0.657239
ENSG00000075673.11_3	0.989597	-0.0734243	-0.175249	0.860884
ENSG00000075702.17_4	959.861	1.01515	2.55689	0.0105612	0.129595
ENSG00000075711.20_4	2220.46	-0.267386	-0.966632	0.333728	0.700586
ENSG00000075785.12_2	12016.5	0.293424	0.863536	0.387843	0.739986
ENSG00000075790.10_5	2615.8	0.189952	0.509024	0.610735	0.870403
ENSG00000075826.16_3	1462.47	0.119686	0.312857	0.754389	0.925733
ENSG00000075856.11_4	2587.72	0.275171	0.974039	0.330037	0.697532
ENSG00000075884.13_3	5394.71	-0.26683	-0.631759	0.527544	0.830528
ENSG00000075886.10_2	33.5816	0.26853	0.665197	0.505924	0.820084
ENSG00000075891.21_3	0.628292	0.185267	0.478682	0.632165
ENSG00000075914.12_3	898.032	-0.150537	-0.580056	0.561877	0.849043
ENSG00000075945.12_2	745.255	0.136291	0.41106	0.681028	0.897758
ENSG00000075975.15_2	1783.63	-0.199508	-0.652669	0.51397	0.823291
ENSG00000076003.4_2	5587.04	0.0880883	0.289001	0.772581	0.931422
ENSG00000076043.9_4	1919.46	0.597611	1.56164	0.118374	0.451399
ENSG00000076053.10_4	1959.35	-0.417744	-1.15493	0.24812	0.626923
ENSG00000076067.12_2	440.559	-1.38577	-4.50566	6.61664e-06	0.00114905
ENSG00000076108.11_3	9596.99	0.350211	0.910714	0.362446	0.723212
ENSG00000076201.14_2	2086.04	0.323277	0.84074	0.400494	0.749659
ENSG00000076242.14_2	2669.47	0.146899	0.557628	0.577098	0.854197
ENSG00000076248.10_3	1723.03	-0.0922839	-0.359557	0.719178	0.911753
ENSG00000076258.9_2	219.561	-0.631048	-1.60029	0.109535	0.436098
ENSG00000076321.10_3	794.016	-0.301148	-0.974299	0.329908	0.697375
ENSG00000076344.15_4	4.36139	-0.376313	-0.761258	0.446503
ENSG00000076351.12_4	479.745	-0.61266	-1.87558	0.060713	0.327881
ENSG00000076356.6_2	270.156	0.943016	2.14131	0.0322493	0.23982
ENSG00000076382.16_4	3165.28	1.28642	3.52385	0.000425325	0.0193766
ENSG00000076513.16_3	7747.24	0.310717	0.849138	0.395805	0.74649
ENSG00000076554.15_5	757.723	-0.673643	-1.67879	0.093193	0.403655
ENSG00000076555.15_3	912.734	0.224261	0.856815	0.391547	0.742853
ENSG00000076604.14_3	435.671	-0.697049	-1.57431	0.115416	0.446269
ENSG00000076641.4_2	6603.02	0.297647	0.902327	0.366883	0.725912
ENSG00000076650.6_2	768.301	0.290902	1.27452	0.202478	0.57792
ENSG00000076662.9_3	16842	0.423337	1.06439	0.287152	0.661056
ENSG00000076685.18_3	8579.94	0.37489	0.999826	0.317395	0.68669
ENSG00000076706.16_3	61.3504	0.332961	0.700124	0.48385	0.806311
ENSG00000076716.8_2	67.5312	0.168921	0.333112	0.73905	0.919021
ENSG00000076770.14_4	2999.01	-0.0335767	-0.0962353	0.923334	0.977529
ENSG00000076826.9_2	23.2648	0.547497	1.25823	0.208309	0.585155
ENSG00000076864.19_4	336.63	0.766487	1.57875	0.114394	0.443731
ENSG00000076924.11_2	2412.7	0.134042	0.519635	0.603318	0.865635
ENSG00000076928.17_3	22020.7	0.21332	0.524044	0.600248	0.863611
ENSG00000076944.15_3	9562	0.574262	1.50435	0.132492	0.47414
ENSG00000076984.17_2	2185.77	-0.159326	-0.422886	0.672379	0.894322
ENSG00000077009.13_2	0.59412	-0.0847707	-0.209066	0.834397
ENSG00000077044.10_3	6596.95	0.31012	0.847399	0.396773	0.747606
ENSG00000077063.10_3	16.6675	0.00173197	0.00362349	0.997109	0.999441
ENSG00000077080.9_2	1.7635	-0.13584	-0.344629	0.730373
ENSG00000077092.18_3	21.6725	-0.193492	-0.508876	0.610839	0.870405
ENSG00000077097.15_3	11709.3	0.106266	0.448181	0.654022	0.887594
ENSG00000077147.14_3	7703.15	0.0594471	0.239175	0.81097	0.942431
ENSG00000077150.18_3	2184.99	-0.220677	-0.509705	0.610258	0.870194
ENSG00000077152.10_3	976.224	0.958543	2.79525	0.00518601	0.0869287
ENSG00000077157.21_4	2458.88	1.06908	3.24118	0.00119035	0.0371727
ENSG00000077232.17_3	4162.94	-0.692123	-2.42744	0.0152056	0.158686
ENSG00000077235.17_3	3341.11	-0.16741	-0.462462	0.64375	0.883721
ENSG00000077238.13_3	8291.36	0.72018	1.87428	0.0608912	0.328116
ENSG00000077254.14_4	4958.25	0.0995177	0.36055	0.718436	0.911696
ENSG00000077264.14_4	18.716	-0.557394	-1.13044	0.25829	0.634888
ENSG00000077274.8_2	3.71163	-1.35204	-2.58965	0.00960729
ENSG00000077279.18_5	5.13845	-0.0913262	-0.178708	0.858167	0.958344
ENSG00000077312.8_3	2162.8	-0.0408959	-0.15111	0.879889	0.965079
ENSG00000077327.15_3	10.477	-0.14944	-0.294195
ENSG00000077348.8_2	559.669	-0.196932	-0.912924	0.361283	0.722622
ENSG00000077380.15_4	3394.05	-0.282924	-0.850244	0.39519	0.746079
ENSG00000077420.15_2	8089.19	0.404756	1.07343	0.283079	0.657733
ENSG00000077454.15_3	8328.28	0.402426	0.996944	0.318792	0.688363
ENSG00000077458.12_2	2702.66	0.331417	1.08925	0.276044	0.651293
ENSG00000077463.14_3	981.643	0.402969	1.4934	0.135332	0.47897
ENSG00000077498.8_2	1.01696	-0.226936	-0.477845	0.632761
ENSG00000077514.8_3	1812.88	-0.00280251	-0.0117247	0.990645	0.997606
ENSG00000077522.12_2	4.37742	0.206857	0.430286	0.666988
ENSG00000077549.17_4	12206.4	0.333945	1.07011	0.28457	0.658797
ENSG00000077585.13_4	269.974	-0.324746	-0.891051	0.372902	0.729592
ENSG00000077616.10_3	101.893	-0.217574	-0.691404	0.489312	0.809399
ENSG00000077684.15_3	3669.86	0.0912603	0.40715	0.683898	0.899012
ENSG00000077713.18_3	400.794	-0.539323	-1.52805	0.126501	0.465426
ENSG00000077721.15_2	3069.87	0.175975	0.642596	0.520486	0.826918
ENSG00000077782.19_4	1168.25	0.11235	0.283031	0.777153	0.933103
ENSG00000077800.11_3	20.2908	-0.865639	-1.95982	0.0500163	0.298623
ENSG00000077935.16_2	296.642	3.13052	7.77367	7.62439e-15	8.51589e-11
ENSG00000077942.18_4	118.577	0.0837164	0.207277	0.835793	0.951406
ENSG00000077943.7_2	50.9201	1.22074	2.55898	0.010498	0.129065
ENSG00000077984.5_2	14465	-0.715916	-1.7928	0.0730053	0.359152
ENSG00000078018.19_4	14.4228	0.291046	0.578447	0.562962	0.849043
ENSG00000078043.15_4	1051.98	0.0561758	0.203507	0.838739	0.952415
ENSG00000078053.16_3	54.6184	-0.127215	-0.330146	0.74129	0.919797
ENSG00000078061.12_2	3240.6	0.0443535	0.139387	0.889144	0.967939
ENSG00000078070.12_3	1241.28	-0.0498124	-0.185523	0.852819	0.95631
ENSG00000078081.7_3	80.1133	0.228177	0.529186	0.596676	0.861765
ENSG00000078098.13_2	2.11384	0.144698	0.325264	0.744982
ENSG00000078114.18_3	183.747	1.60307	3.45322	0.000553946	0.0228308
ENSG00000078124.11_3	2377.17	0.180327	0.588154	0.556429	0.84548
ENSG00000078140.13_3	4232.57	0.30181	1.34946	0.17719	0.544182
ENSG00000078142.12_3	3009.31	-0.0568173	-0.137549	0.890597	0.968587
ENSG00000078177.13_3	1677.37	-0.378091	-1.22192	0.22174	0.602388
ENSG00000078237.6_2	461.331	0.0121712	0.0339982	0.972879	0.992869
ENSG00000078246.16_3	318.751	0.274893	0.767848	0.442578	0.778908
ENSG00000078269.14_4	1208.65	-0.0135595	-0.0340353	0.972849	0.992869
ENSG00000078295.16_3	29.2524	-0.964594	-2.2257	0.0260342	0.213701
ENSG00000078304.19_4	8522.12	-0.299864	-1.02052	0.30748	0.678454
ENSG00000078319.9_3	360.727	-0.403573	-1.28663	0.198223	0.571871
ENSG00000078328.20_4	10.7988	-0.904389	-1.81511	0.0695076	0.349828
ENSG00000078369.17_2	17116.5	0.180137	0.56049	0.575145	0.853726
ENSG00000078399.17_3	472.078	-0.322554	-0.650942	0.515084	0.823649
ENSG00000078401.6_2	19.5675	0.173986	0.37518	0.707527	0.906077
ENSG00000078403.16_4	3479.79	0.0234369	0.0772617	0.938415	0.982189
ENSG00000078487.17_4	297.965	-0.354386	-1.23973	0.215075	0.594215
ENSG00000078549.14_4	2.3409	-0.640815	-1.88268	0.059744
ENSG00000078579.8_3	0.794448	0.125723	0.301658	0.762913
ENSG00000078589.12_2	343.759	-0.036768	-0.087309	0.930426	0.979728
ENSG00000078596.10_2	1913.91	-0.87753	-2.12295	0.0337578	0.245178
ENSG00000078618.21_3	9289.24	0.125013	0.504424	0.613963	0.871523
ENSG00000078668.13_3	5776.95	-0.0425004	-0.133022	0.894176	0.969142
ENSG00000078674.17_3	8541.19	0.136273	0.521434	0.602065	0.864795
ENSG00000078687.17_4	1621.72	-0.030203	-0.0723279	0.942341	0.983387
ENSG00000078699.21_3	1690.05	-0.087875	-0.308445	0.757744	0.927084
ENSG00000078725.12_2	0.280923	0.112448	0.385259	0.700045
ENSG00000078747.14_3	4573.63	0.239682	0.715299	0.474424	0.800602
ENSG00000078795.16_4	23.8455	-0.388217	-0.989702	0.32232	0.691242
ENSG00000078804.12_3	1213.34	0.577915	1.25832	0.208277	0.585155
ENSG00000078808.16_2	4182.7	-0.128633	-0.444625	0.656591	0.88822
ENSG00000078814.15_4	112.32	0.110414	0.325954	0.744459	0.920894
ENSG00000078898.6_2	0.285212	0.112448	0.388484	0.697658
ENSG00000078900.14_4	92.4408	1.89962	4.87232	1.10297e-06	0.000305858
ENSG00000078902.15_2	2954.46	0.509208	1.76377	0.07777	0.3703
ENSG00000078967.12_3	383.353	-0.0936875	-0.298756	0.765126	0.92978
ENSG00000079101.16_3	7.66949	-1.14524	-2.27572	0.0228627	0.201471
ENSG00000079102.16_4	21.4181	1.34756	2.99781	0.00271926	0.0601159
ENSG00000079112.9_3	7.52376	-0.0998217	-0.210454	0.833314	0.9504
ENSG00000079134.11_3	1945.37	0.142739	0.517973	0.604477	0.866323
ENSG00000079150.17_3	167.281	-1.12218	-2.57444
ENSG00000079156.16_3	246.394	1.24353	2.64587	0.00814813	0.112163
ENSG00000079215.13_3	360.008	-0.935593	-3.3019	0.000960323	0.032279
ENSG00000079246.15_3	23095.2	0.324546	0.909111	0.363291	0.723693
ENSG00000079257.7_2	1302.52	0.229386	0.531732	0.594912	0.861571
ENSG00000079263.18_2	717.97	0.0131959	0.0307931	0.975435	0.99354
ENSG00000079277.19_4	3241.61	0.227945	0.832842	0.404934	0.752261
ENSG00000079308.17_4	5102.05	1.97853	4.37433	1.21804e-05	0.00182792
ENSG00000079313.14_4	2344.81	0.095715	0.224955	0.822015	0.94721
ENSG00000079332.14_4	4562.49	0.329351	1.36187	0.17324	0.53903
ENSG00000079335.19_4	1874.08	-0.0713618	-0.201252	0.840502	0.953059
ENSG00000079337.15_4	268.797	0.959128	2.47825	0.0132028	0.148042
ENSG00000079385.21_3	11756.9	1.34873	3.56867	0.000358795	0.0174484
ENSG00000079387.13_4	1205.11	-0.154993	-0.628656	0.529574	0.831416
ENSG00000079393.20_4	386.619	1.5534	3.33803	0.000843759	0.0298144
ENSG00000079432.7_4	4491.26	-0.114939	-0.266191	0.790092	0.937155
ENSG00000079435.9_3	877.703	1.35934	3.28799	0.00100907	0.0334765
ENSG00000079459.12_3	4869.02	-0.414757	-1.21491	0.2244	0.605935
ENSG00000079462.7_3	521.795	-0.147082	-0.421686	0.673255	0.894773
ENSG00000079482.12_3	426.141	-0.46452	-1.82684	0.0677245	0.345778
ENSG00000079557.4_2	0.367194	-0.270977	-0.759466	0.447574
ENSG00000079616.12_2	4525.75	0.50648	1.99523	0.0460179	0.285838
ENSG00000079689.13_2	0.683486	-0.158055	-0.460066	0.645469
ENSG00000079691.17_4	188.928	-0.350477	-0.894652	0.370973	0.728525
ENSG00000079739.15_3	2904.86	0.16148	0.412376	0.680064	0.897682
ENSG00000079785.14_3	4136.59	0.236174	0.849367	0.395677	0.746304
ENSG00000079805.16_5	13806.9	0.349912	1.02785	0.304018	0.675828
ENSG00000079819.18_4	970.305	0.118814	0.357742	0.720536	0.912248
ENSG00000079841.18_4	6.40912	0.708252	1.59626	0.110431	0.437477
ENSG00000079931.14_2	24.4512	1.07472	2.23619	0.0253393	0.210778
ENSG00000079950.13_2	5329.31	0.239738	0.662128	0.507889	0.820242
ENSG00000079974.17_3	1073.63	-0.0583834	-0.23794	0.811927	0.942698
ENSG00000079999.13_3	2848.71	0.414662	1.89746	0.0577679	0.320368
ENSG00000080007.7_2	133.307	1.24051	2.63304	0.00846245	0.114996
ENSG00000080031.9_3	33.5208	0.636259	1.30417	0.192174	0.564247
ENSG00000080166.15_4	6.09206	0.665376	1.32357	0.185648	0.557508
ENSG00000080189.14_3	3803.76	0.329929	1.15638	0.247526	0.626139
ENSG00000080200.9_2	1059.9	-0.721933	-1.68131	0.0927034	0.402875
ENSG00000080224.17_3	0.265903	-0.148227	-0.6013	0.54764
ENSG00000080293.9_2	1.24046	0.435111	1.09739	0.272472
ENSG00000080298.15_3	792.956	0.252219	1.05901	0.289594	0.663503
ENSG00000080345.17_4	6033.13	0.296295	1.23807	0.215688	0.595009
ENSG00000080371.5_2	4289.61	0.517139	1.59558	0.110583	0.437725
ENSG00000080493.15_4	155.96	-0.578432	-1.23733	0.215965	0.595296
ENSG00000080503.23_4	7740.12	-0.0384222	-0.177846	0.858844	0.958521
ENSG00000080511.3_2	1.80344	0.0758051	0.153942	0.877655
ENSG00000080546.13_3	1809.35	-0.335268	-0.843248	0.39909	0.749031
ENSG00000080561.13_3	74.6794	-1.21926	-2.45687	0.0140155	0.152285
ENSG00000080572.12_2	0.771099	0.29654	0.76429	0.444694
ENSG00000080573.6_2	148.326	-0.17164	-0.332361	0.739617	0.919254
ENSG00000080603.16_4	6145.59	0.238539	0.545699	0.585273	0.857611
ENSG00000080608.9_2	1340.65	-0.374596	-1.65418	0.0980911	0.413979
ENSG00000080618.14_3	3.96292	-0.699963	-1.34002	0.18024
ENSG00000080644.15_4	6.59038	0.354623	0.711773	0.476605	0.801707
ENSG00000080709.14_3	4.70653	-0.252203	-0.492015	0.622708
ENSG00000080802.18_3	1064.19	0.111703	0.626548	0.530955	0.832395
ENSG00000080815.18_3	6207.19	0.373363	1.17787	0.23885	0.619541
ENSG00000080819.6_3	6195.95	1.58803	3.63923	0.000273455	0.0146871
ENSG00000080822.16_4	2522.44	-0.123	-0.464587	0.642227	0.883605
ENSG00000080823.22_2	186.086	-0.469806	-1.11378	0.265375	0.641206
ENSG00000080824.18_3	49053.8	0.123819	0.426591	0.669677	0.893258
ENSG00000080839.11_3	1679.24	0.201615	0.742227	0.45795	0.788985
ENSG00000080845.17_3	1664.83	0.25212	0.683819	0.494089	0.811657
ENSG00000080854.14_4	63.1905	-0.703228	-1.36081	0.173572	0.539414
ENSG00000080910.11_3	0
ENSG00000080947.14_2	157.473	0.128322	0.337009	0.73611	0.917965
ENSG00000080986.12_2	1455.63	0.989605	2.89206	0.0038273	0.0737403
ENSG00000081014.10_3	1455.87	0.134208	0.539455	0.589573	0.85947
ENSG00000081019.13_3	2705.3	-0.217258	-0.63462	0.525677	0.829689
ENSG00000081026.18_3	178.586	-0.121409	-0.259054	0.795593	0.938008
ENSG00000081041.8_2	382.664	-1.03717	-2.00461	0.045005	0.282452
ENSG00000081051.7_3	0.4458	0.0647864	0.187899	0.850956
ENSG00000081052.12_3	71.2828	0.206748	0.426623	0.669654	0.893258
ENSG00000081059.19_3	3588.81	-0.819444	-1.58025	0.11405	0.443341
ENSG00000081087.14_3	3084.5	0.413653	1.11062	0.266731	0.642096
ENSG00000081138.13_3	7.75808	-0.0814814	-0.165947	0.868198	0.962299
ENSG00000081148.11_2	48.0106	0.0954006	0.252058	0.800996	0.93843
ENSG00000081154.11_2	6378.88	-0.0984732	-0.380031	0.703922	0.905322
ENSG00000081177.18_3	616.032	-0.541038	-1.99988	0.0455132	0.283965
ENSG00000081181.7_2	426.207	1.61086	3.4936	0.000476554	0.0206065
ENSG00000081189.15_4	2256.46	-1.55824	-4.97995	6.3601e-07	0.000210277
ENSG00000081237.19_4	52360.1	0.0868407	0.202071	0.839861	0.95287
ENSG00000081248.10_2	2.70522	1.00574	2.58038	0.00986906
ENSG00000081277.12_3	3.52172	0.691485	1.65156	0.0986247
ENSG00000081307.12_4	1916.21	0.196462	0.827234	0.408105	0.755337
ENSG00000081320.10_3	11089.4	-0.074604	-0.191438	0.848182	0.955074
ENSG00000081377.16_3	861.677	0.468	1.16173	0.245344	0.62376
ENSG00000081386.12_2	754.067	-0.268796	-0.869319	0.384673	0.738488
ENSG00000081479.12_2	21.0975	-0.881909	-1.85955	0.0629489	0.334156
ENSG00000081665.13_3	957.67	-0.100164	-0.256394	0.797647	0.938008
ENSG00000081692.12_3	506.699	0.0864733	0.42565	0.670363	0.893444
ENSG00000081721.11_2	767.703	-0.141575	-0.446034	0.655573	0.887892
ENSG00000081760.16_3	555.377	-0.0850953	-0.382738	0.701914	0.904378
ENSG00000081791.8_3	3856.03	-0.162255	-0.518829	0.60388	0.866052
ENSG00000081800.8_2	2.82739	-0.0189334	-0.0370006	0.970485
ENSG00000081803.15_5	30.1187	1.38861	2.93768	0.00330681	0.0670354
ENSG00000081818.3_2	5.25076	-0.976559	-1.8509	0.064184	0.336823
ENSG00000081842.13	0
ENSG00000081853.14_3	7.05564	-1.15414	-2.17793	0.0294114	0.228138
ENSG00000081870.11_2	1285.91	0.0385428	0.10974	0.912616	0.974464
ENSG00000081913.13_3	930.142	0.433208	1.59445	0.110835	0.437917
ENSG00000081923.12_4	44.5468	-0.433914	-1.00625	0.314295	0.683397
ENSG00000081985.10_3	169.775	0.463222	1.06967	0.284767	0.659075
ENSG00000082014.16_3	1276.76	-0.355345	-0.825477	0.409101	0.756084
ENSG00000082068.8_2	1293.37	-0.036568	-0.12891	0.897429	0.970053
ENSG00000082074.16_5	12759.3	0.354214	0.841223	0.400223	0.74941
ENSG00000082126.17_3	10.5107	-0.466154	-1.03706	0.299706	0.672364
ENSG00000082146.12_2	3131.69	1.0178	2.34578	0.0189871	0.18088
ENSG00000082153.17_4	11105.3	-0.256867	-0.817809	0.413466	0.759208
ENSG00000082175.14_2	1.44438	0.427524	1.19562	0.231845
ENSG00000082196.20_3	151.742	-0.119514	-0.339233	0.734434	0.91751
ENSG00000082212.12_3	7210.04	0.63334	1.71495	0.0863544	0.388755
ENSG00000082213.17_4	1315.89	0.302099	1.27678	0.20168	0.577009
ENSG00000082258.12_3	3820.64	0.345064	1.11374	0.265392	0.641206
ENSG00000082269.16_4	693.61	-0.388775	-1.00833	0.313297	0.682808
ENSG00000082293.12_3	36.3275	0.42455	1.10155	0.270659	0.646057
ENSG00000082397.17_5	890.314	-0.0987983	-0.202151	0.839799	0.95287
ENSG00000082438.15_4	613.414	-0.592426	-1.30547	0.191733	0.563609
ENSG00000082458.11_3	214.009	-0.755723	-1.72856	0.0838878	0.382791
ENSG00000082482.13_4	0.947492	0.21034	0.492882	0.622096
ENSG00000082497.11_2	2.5801	1.20843	2.77042	0.00559849
ENSG00000082512.14_2	1220.48	-0.434109	-1.1642	0.244341	0.623442
ENSG00000082515.17_3	922.211	-0.0317302	-0.0961489	0.923402	0.977529
ENSG00000082516.8_2	1204.15	0.215395	0.688813	0.490941	0.810229
ENSG00000082556.10_2	0.984645	0.406114	1.00804	0.313436
ENSG00000082641.15_4	4870.57	0.435563	1.43916	0.150106	0.503913
ENSG00000082684.14_4	2.43194	0.213874	0.433333	0.664773
ENSG00000082701.14_4	4285.52	0.295142	0.816937	0.413964	0.759379
ENSG00000082781.11_3	290.22	0.0952288	0.187975	0.850896	0.955723
ENSG00000082805.19_4	1599.49	-0.0103593	-0.0520308	0.958504	0.988439
ENSG00000082898.16_2	12768.9	0.13348	0.610861	0.541292	0.838205
ENSG00000082929.8_3	0.434692	0.0145735	0.0435619	0.965254
ENSG00000082996.19_4	3901.55	0.207146	0.459451	0.645911	0.884187
ENSG00000083067.22_4	8.31128	-0.603981	-1.24562	0.212904	0.591742
ENSG00000083093.9_3	778.058	-0.207522	-0.850132	0.395252	0.746079
ENSG00000083097.14_3	1813.71	0.0126993	0.0420007	0.966498	0.991089
ENSG00000083099.10_2	1458.99	-0.496586	-1.39983	0.161564	0.521962
ENSG00000083123.14_2	505.553	-0.331013	-1.19763	0.231061	0.612614
ENSG00000083168.9_3	6068.14	-0.0181237	-0.0596803	0.95241	0.986531
ENSG00000083223.17_2	5027.48	0.535977	1.41644	0.156647	0.515516
ENSG00000083290.19_2	877.778	0.0675675	0.152247	0.878992	0.96493
ENSG00000083307.11_4	6.97293	-0.634387	-1.35929	0.174055	0.54001
ENSG00000083312.17_2	8242.38	0.0598219	0.209098	0.834371	0.950743
ENSG00000083444.16_2	2386.11	0.228398	0.585967	0.557898	0.845995
ENSG00000083454.21_3	438.904	0.0164094	0.0390202	0.968874	0.991893
ENSG00000083457.11_2	1060.29	-0.230033	-0.602515	0.546831	0.840562
ENSG00000083520.14_2	3057.26	-0.109681	-0.370665	0.710887	0.907724
ENSG00000083535.15_3	1251.98	-0.442591	-1.10765	0.268014	0.644203
ENSG00000083544.13_3	839.387	-0.473347	-1.66829	0.0952591	0.40785
ENSG00000083622.8_4	0
ENSG00000083635.7_3	368.175	-0.120414	-0.434001	0.664287	0.891994
ENSG00000083642.18_2	3350.92	0.232506	0.865627	0.386695	0.73963
ENSG00000083720.12_2	1478.07	0.165277	0.567903	0.570101	0.851317
ENSG00000083750.12_4	554.132	0.0668147	0.204087	0.838285	0.952324
ENSG00000083782.7_2	0.50881	0.116689	0.428953	0.667958
ENSG00000083799.17_4	8371.22	-0.212217	-0.573952	0.566	0.849755
ENSG00000083807.9_5	416.656	-0.616114	-1.66359	0.0961944	0.40994
ENSG00000083812.11_3	559.102	0.153543	0.476834	0.63348	0.880648
ENSG00000083814.13_3	688.511	0.471393	1.89284	0.0583797	0.321927
ENSG00000083817.8_2	152.577	-0.0545364	-0.135658	0.892092	0.96893
ENSG00000083828.15_3	806.482	0.206013	0.76091	0.446711	0.781814
ENSG00000083838.15_3	442.114	-0.0150631	-0.0519567	0.958563	0.988439
ENSG00000083844.10_4	1808	-0.138337	-0.49066	0.623667	0.875963
ENSG00000083845.8_2	35525.3	-1.15434	-2.61105	0.00902642	0.118947
ENSG00000083857.13_4	77.1444	0.496205	1.00702	0.313924	0.683267
ENSG00000083896.12_3	5591.13	0.213544	0.772729	0.439683	0.776652
ENSG00000083937.8_2	2498.8	0.0137071	0.037045	0.970449	0.992293
ENSG00000084070.11_3	11240.1	0.191849	0.518746	0.603938	0.866077
ENSG00000084072.16_3	1976.35	-0.285422	-1.01688	0.309208	0.679313
ENSG00000084073.8_2	2806.32	0.087572	0.277433	0.781448	0.934441
ENSG00000084090.13_3	6022.25	-0.0204184	-0.0940614	0.92506	0.97792
ENSG00000084092.6_2	1894.96	-0.492567	-1.68415	0.0921518	0.401945
ENSG00000084093.16_2	3614.35	-0.123295	-0.389313	0.697044	0.903091
ENSG00000084110.10_2	2570.24	0.8329	1.92576	0.0541337	0.31049
ENSG00000084112.14_3	3512.23	0.0764151	0.232383	0.81624	0.944974
ENSG00000084207.16_3	8660.71	-0.807354	-2.43564	0.0148654	0.156516
ENSG00000084234.16_3	28954.3	-0.165292	-0.53876	0.590053	0.859712
ENSG00000084444.13_2	409.087	0.431728	1.1805	0.237801	0.618677
ENSG00000084453.16_3	6.62889	-0.66182	-1.34998	0.177021	0.543965
ENSG00000084463.7_3	3804.25	0.116157	0.373646	0.708668	0.906787
ENSG00000084623.11_2	4718.73	-0.578946	-1.8174	0.0691552	0.348914
ENSG00000084628.9_2	0.323411	0.00086309	0.00288074	0.997702
ENSG00000084636.17_3	40.9248	1.10336	2.30706	0.0210517	0.192139
ENSG00000084652.15_2	2900.18	0.209336	0.824631	0.409581	0.756265
ENSG00000084674.14_3	13.1469	0.197346	0.390772	0.695966	0.903084
ENSG00000084676.15_3	4815.9	0.096054	0.308699	0.75755	0.92707
ENSG00000084693.15_3	949.115	0.162916	0.551959	0.580976	0.855695
ENSG00000084710.13_2	44.5113	-0.017215	-0.0370158	0.970472	0.992293
ENSG00000084731.14_3	975.133	1.29052	3.43729	0.000587576	0.0237264
ENSG00000084733.10_2	9522.59	0.640348	1.97298	0.0484975	0.294216
ENSG00000084734.8_3	6.59062	-0.211948	-0.43321	0.664862	0.892171
ENSG00000084754.11_4	13734	-0.452814	-1.43864	0.150252	0.504041
ENSG00000084764.10_4	266.521	0.742485	2.0899	0.0366271	0.25514
ENSG00000084774.13_2	3006.7	0.166765	0.416152	0.677298	0.896088
ENSG00000085063.15_4	9336.51	0.512161	1.20055	0.229926	0.612183
ENSG00000085117.11_3	4905.42	0.423775	1.57853	0.114444	0.443857
ENSG00000085185.15_4	1577.86	0.930374	2.31421	0.0206565	0.189769
ENSG00000085224.21_4	6399.41	-0.101608	-0.348288	0.727624	0.914397
ENSG00000085231.13_3	1057.65	-0.0815447	-0.240393	0.810026	0.942425
ENSG00000085265.10_2	78371	0.405369	0.966455	0.333816	0.700586
ENSG00000085274.15_2	1610.33	0.293787	0.939162	0.347648	0.711667
ENSG00000085276.17_5	75.0667	-0.832799	-1.82849	0.0674766	0.344844
ENSG00000085365.17_2	1680.33	-0.804888	-2.11546	0.034391	0.247569
ENSG00000085377.13_3	1793.03	-0.120998	-0.547989	0.583699	0.856858
ENSG00000085382.11_3	817.924	-0.127126	-0.387831	0.698141	0.903237
ENSG00000085415.15_3	1840.39	-0.0561705	-0.19137	0.848236	0.955074
ENSG00000085433.15_4	1325.43	0.063669	0.176933	0.859561	0.958902
ENSG00000085449.14_3	4173.93	-0.458642	-1.19873	0.230635	0.612465
ENSG00000085465.12_2	91.7833	-0.746821	-2.46621	0.0136553	0.15042
ENSG00000085491.15_2	3201.25	0.152356	0.352638	0.72436	0.913343
ENSG00000085511.19_3	2034.23	0.12521	0.485957	0.626998	0.87773
ENSG00000085514.15_5	2690.12	0.231516	0.533738	0.593523	0.860912
ENSG00000085552.16_2	20.0841	-1.35432	-2.77053	0.00559648	0.0908253
ENSG00000085563.14_3	419.69	-0.231946	-0.542871	0.587218	0.858595
ENSG00000085644.13_2	817.819	0.739499	2.15728	0.0309838	0.23472
ENSG00000085662.13_2	1152.79	-1.24288	-4.64192	3.4518e-06	0.000698908
ENSG00000085719.12_3	24301.3	0.974979	2.31797	0.0204507	0.188626
ENSG00000085721.12_3	2025.33	-0.418211	-1.60122	0.109328	0.435742
ENSG00000085733.15_2	987.428	1.08392	2.26964	0.0232297	0.202657
ENSG00000085741.12_2	15.2377	-0.543283	-1.16431	0.2443	0.623442
ENSG00000085760.14_2	1605.16	-0.144876	-0.548251	0.58352	0.856792
ENSG00000085788.13_4	1856.88	-0.0629917	-0.186194	0.852293	0.956308
ENSG00000085831.15_4	98.3223	1.1236	2.54031	0.0110754	0.133219
ENSG00000085832.16_4	7373.5	0.165296	0.590687	0.55473	0.84476
ENSG00000085840.12_2	1807.5	0.96208	2.46254	0.0137957	0.151184
ENSG00000085871.8_2	1326.62	-0.391404	-1.22333	0.221204	0.601957
ENSG00000085872.14_4	2446.64	0.273626	0.673444	0.500665	0.816268
ENSG00000085978.21_3	1889.26	0.281155	0.924149	0.355409	0.71825
ENSG00000085982.13_2	694.308	-0.427357	-1.23503	0.216819	0.596298
ENSG00000085998.13_2	908.683	-0.178825	-0.720297	0.471342	0.798517
ENSG00000085999.11_3	749.115	0.757881	1.90307	0.057032	0.318738
ENSG00000086015.20_2	1520.56	0.340254	0.967499	0.333295	0.700493
ENSG00000086061.15_2	9008.66	-0.163538	-0.566045	0.571363	0.851933
ENSG00000086062.12_2	4581.22	0.338406	0.960722	0.336692	0.703093
ENSG00000086065.13_2	3424.11	0.0059576	0.0139364	0.988881	0.997394
ENSG00000086102.18_2	3158.91	0.136846	0.696368	0.486198	0.80765
ENSG00000086159.12_2	6.24595	0.0480394	0.098737	0.921347	0.976422
ENSG00000086189.9_2	1744.5	-0.446884	-1.69363	0.0903352	0.397804
ENSG00000086200.16_4	1238.45	-0.408861	-1.02684	0.304494	0.676354
ENSG00000086205.17_3	15.6927	-0.95834	-2.05613	0.0397699	0.266092
ENSG00000086232.12_3	11236.9	0.945466	2.36269	0.0181429	0.175813
ENSG00000086288.11_4	745.066	0.538734	1.36789	0.171348	0.535985
ENSG00000086289.11_4	880.088	0.404145	0.893779	0.37144	0.728692
ENSG00000086300.15_2	4994.69	0.612551	1.46559	0.142759	0.491905
ENSG00000086475.14_2	1975.91	-0.0995218	-0.449077	0.653376	0.887404
ENSG00000086504.15_2	2056.66	0.529634	2.1376	0.0325495	0.241186
ENSG00000086506.2_2	396.645	1.17453	2.46403	0.0137384	0.150815
ENSG00000086544.2_2	621.194	0.504487	1.55622	0.119656	0.454199
ENSG00000086548.8_3	16012.8	0.612583	1.65365	0.0981994	0.414162
ENSG00000086570.12_2	86.9156	0.196672	0.432237	0.665569	0.892316
ENSG00000086589.11_2	3511.88	-0.0377414	-0.174046	0.861829	0.959753
ENSG00000086598.10_2	7885.18	-0.336648	-1.03967	0.298494	0.671591
ENSG00000086619.13_2	733.753	-0.676576	-2.0619	0.0392176	0.26385
ENSG00000086666.18_4	3906.57	0.219054	0.612252	0.540371	0.837484
ENSG00000086696.10_3	49.0483	-0.0817856	-0.204539	0.837932	0.952179
ENSG00000086712.12_3	1360.88	-0.0934431	-0.411293	0.680858	0.897742
ENSG00000086717.18_3	114.269	0.966301	2.20789	0.0272522	0.219504
ENSG00000086730.16_4	7538.34	-0.00999473	-0.0264096	0.978931	0.993971
ENSG00000086758.15_4	11226.9	0.203343	0.492746	0.622192	0.875228
ENSG00000086827.8_3	1136.94	0.0826265	0.352731	0.72429	0.913343
ENSG00000086848.14_4	704.353	0.1237	0.430652	0.666722	0.892549
ENSG00000086967.9_2	6.32921	-0.134418	-0.267396	0.789164	0.936752
ENSG00000086991.12_2	12.3768	0.268607	0.623322	0.533073	0.83337
ENSG00000087008.15_2	541.746	0.328962	0.994599	0.319931	0.689084
ENSG00000087053.18_2	960.559	-0.242145	-0.731758	0.464316	0.793444
ENSG00000087074.7_3	15357.8	-0.544457	-1.68652	0.0916949	0.401049
ENSG00000087076.8_3	29.1101	-0.564447	-1.20562	0.227963	0.609942
ENSG00000087077.13_3	801.046	0.243924	0.925024	0.354953	0.717951
ENSG00000087085.14_4	1169.21	1.43537	3.15522	0.00160377	0.0444203
ENSG00000087086.14_3	101604	0.0390176	0.144705	0.884944	0.966747
ENSG00000087087.19_4	6089.39	0.22469	0.616379	0.537644	0.835972
ENSG00000087088.19_3	2728.24	0.0681761	0.20661	0.836315	0.951664
ENSG00000087095.12_2	1369.43	0.0390067	0.131727	0.8952	0.969422
ENSG00000087111.20_3	3073.86	0.194945	0.863182	0.388037	0.740064
ENSG00000087116.14_3	86.4245	1.10369	2.32267	0.0201969	0.18739
ENSG00000087128.9_2	1.29819	-0.0632979	-0.141864	0.887188
ENSG00000087152.15_2	5375.35	0.061107	0.173968	0.861891	0.95978
ENSG00000087157.18_2	1950.83	0.309389	0.958446	0.337838	0.704119
ENSG00000087191.12_3	4042.81	0.0235603	0.125561	0.90008	0.97078
ENSG00000087206.16_4	2882.71	0.366867	1.2599	0.207705	0.58441
ENSG00000087237.10_2	101.517	0.529721	1.14866	0.250698	0.629194
ENSG00000087245.12_3	101.67	0.103771	0.219463	0.826289	0.947917
ENSG00000087250.8_2	1.10603	-0.313443	-0.714256	0.475069
ENSG00000087253.12_3	8007.94	0.307072	0.72405	0.469035	0.797102
ENSG00000087258.14_3	120.681	-1.22234	-2.43671	0.0148215	0.156474
ENSG00000087263.16_2	1404.75	-0.0444175	-0.181005	0.856364	0.957759
ENSG00000087266.15_4	8486.24	0.310977	0.733074	0.463513	0.792942
ENSG00000087269.15_2	2054.86	0.0468163	0.142833	0.886422	0.966962
ENSG00000087274.16_4	13413.6	0.687663	2.52897	0.0114397	0.135673
ENSG00000087299.11_2	509.375	0.241735	0.768239	0.442345	0.77866
ENSG00000087301.8_3	663.497	0.463507	1.19346	0.23269	0.614157
ENSG00000087302.8_2	5023.33	-0.331742	-0.985162	0.324545	0.693333
ENSG00000087303.17_3	87.1223	-0.435149	-1.50547	0.132202	0.473634
ENSG00000087338.4_2	2542.73	0.465357	1.4163	0.156687	0.515516
ENSG00000087365.15_4	9615.81	0.185743	0.693517	0.487985	0.808881
ENSG00000087448.9_2	1525.25	0.0567688	0.207795	0.835389	0.951228
ENSG00000087460.24_4	25007.3	-0.0575924	-0.194843	0.845516	0.95464
ENSG00000087470.17_3	3846.88	-0.0649164	-0.281072	0.778655	0.933669
ENSG00000087494.15_3	5.19682	-1.38005	-2.94817	0.00319661	0.0660874
ENSG00000087495.16_3	248.736	2.07984	4.75621	1.97259e-06	0.000479282
ENSG00000087502.17_3	1974.34	0.204703	0.575692	0.564824	0.849383
ENSG00000087510.6_2	4.22376	0.648303	1.27664	0.201729
ENSG00000087586.17_2	1519.62	1.48418	4.68367	2.81778e-06	0.000592175
ENSG00000087589.16_2	697.071	0.310637	0.726798	0.46735	0.795717
ENSG00000087842.10_2	157.592	1.00469	2.20781	0.0272573	0.219504
ENSG00000087884.14_4	260.256	-0.982821	-2.35874
ENSG00000087903.12_4	541.931	0.262002	1.0797	0.280277	0.655489
ENSG00000087995.15_2	637.475	0.320188	1.10751	0.268075	0.644228
ENSG00000088002.11_2	9.786	-0.545318	-1.05815	0.289989	0.663988
ENSG00000088035.15_2	1210.25	0.197428	0.682702	0.494795	0.812043
ENSG00000088038.18_4	2621.13	0.442331	1.16349	0.244632	0.623578
ENSG00000088053.11_3	83.7609	0.262307	0.534162	0.59323	0.860767
ENSG00000088179.8_4	2235.25	-0.590844	-1.49994	0.133629	0.475938
ENSG00000088205.12_2	4196.1	-0.297605	-1.06172	0.288362	0.66205
ENSG00000088247.17_4	6809.62	0.292462	0.772842	0.439616	0.776636
ENSG00000088256.8_2	387.108	-0.0961317	-0.288605	0.772883	0.931474
ENSG00000088280.18_3	68.0994	0.220005	0.564217	0.572606	0.8522
ENSG00000088298.12_2	2258.68	0.166471	0.490151	0.624027	0.876131
ENSG00000088305.18_3	288.99	0.105378	0.346181	0.729207	0.915032
ENSG00000088320.3_2	0.301065	0.112448	0.401325	0.688181
ENSG00000088325.15_2	4169.64	1.19824	3.14682	0.00165057	0.0452787
ENSG00000088340.15_3	139.142	0.925024	1.9862	0.0470115	0.289142
ENSG00000088356.5_2	808.646	-0.135736	-0.507376	0.611891	0.870794
ENSG00000088367.21_4	29.7517	0.824929	1.77282	0.076259	0.367218
ENSG00000088386.16_3	10.0586	0.295716	0.609947	0.541897	0.83848
ENSG00000088387.18_3	1205.42	-0.422103	-0.861165	0.389147	0.741167
ENSG00000088448.14_3	3978.39	-0.352541	-1.20685	0.227491	0.609446
ENSG00000088451.10_2	788.141	-0.00142455	-0.0044389	0.996458	0.999441
ENSG00000088538.12_2	78.5904	-0.840418	-2.80511	0.00502988	0.0857196
ENSG00000088543.14_2	207.303	-0.875135	-2.42658	0.0152418	0.158734
ENSG00000088682.13_3	1186	0.258396	1.35113	0.176653	0.543343
ENSG00000088726.15_4	122.339	-0.739283	-1.44814	0.147579	0.500061
ENSG00000088727.12_2	250.099	-0.425108	-1.01024	0.31238	0.681965
ENSG00000088756.12_3	40.4424	-0.0390515	-0.122416	0.902569	0.97124
ENSG00000088766.11_3	3173.13	0.738365	3.47893	0.000503423	0.0214241
ENSG00000088782.4_2	0
ENSG00000088808.16_3	279.558	-0.287563	-0.766669	0.443279	0.77927
ENSG00000088812.17_3	1877.98	0.0819841	0.375381	0.707377	0.906063
ENSG00000088826.17_3	603.834	0.753956	1.61471	0.106373	0.429805
ENSG00000088827.12_2	527.249	0.13162	0.260231	0.794685	0.937866
ENSG00000088832.16_3	13650.7	0.500875	1.46368	0.143281	0.492905
ENSG00000088833.17_4	3509.04	0.354379	1.46082	0.144064	0.494262
ENSG00000088836.13_4	11.5032	-0.338306	-0.678792	0.497269	0.813929
ENSG00000088854.12_3	736.714	-0.360959	-1.0835	0.278588	0.653653
ENSG00000088876.11_3	393.327	-0.397605	-1.6716	0.0946031	0.406269
ENSG00000088881.20_4	27.5595	-1.41932	-3.13165	0.00173826	0.0466873
ENSG00000088882.7_2	871.467	-0.140786	-0.350531	0.72594	0.914165
ENSG00000088888.17_2	5650.71	0.445377	1.73722	0.0823488	0.379547
ENSG00000088899.15_3	58.7172	-0.868355	-1.77091	0.0765755	0.368186
ENSG00000088926.13_2	0.854331	-0.362018	-0.86306	0.388104
ENSG00000088930.7_2	6955.03	-0.260192	-0.717347	0.47316	0.799633
ENSG00000088970.15_4	1041.17	-0.320845	-1.05003	0.293704	0.667526
ENSG00000088986.10_3	5105.06	-0.382322	-1.08407	0.278335	0.653422
ENSG00000088992.17_2	2790.28	0.731663	2.32926	0.0198452	0.185454
ENSG00000089006.16_3	5096.09	-0.0710645	-0.253737	0.799698	0.938208
ENSG00000089009.15_2	61199.1	-0.929177	-2.52426	0.0115942	0.13694
ENSG00000089012.14_2	279.96	-0.886088	-1.81812	0.0690462	0.348813
ENSG00000089022.13_2	1827.13	-0.076807	-0.282099	0.777867	0.933328
ENSG00000089041.16_3	959.425	-0.534968	-1.11462	0.265015	0.641077
ENSG00000089048.14_2	1001.05	-0.118048	-0.382459	0.702121	0.904435
ENSG00000089050.15_3	719.453	0.190491	0.473017	0.636201	0.881293
ENSG00000089053.12_2	7074.26	-0.146663	-0.698026	0.485161	0.806873
ENSG00000089057.14_3	1486.24	-0.102033	-0.292368	0.770005	0.93078
ENSG00000089060.11_2	3687.61	0.729121	2.1104	0.0348243	0.249281
ENSG00000089063.14_2	4010.03	-0.183349	-0.674499	0.499994	0.815748
ENSG00000089091.16_4	160.124	-0.631332	-2.40188	0.0163111	0.164934
ENSG00000089094.18_3	2098.09	-0.326919	-0.942957	0.345703	0.710135
ENSG00000089101.17_4	3.08285	0.437558	0.919225	0.357978
ENSG00000089116.3_2	0.294774	0.0101294	0.0322852	0.974245
ENSG00000089123.15_3	328.43	-0.743932	-2.20695	0.0273179	0.219719
ENSG00000089127.12_3	1816.31	-0.281081	-0.614047	0.539184	0.837103
ENSG00000089154.10_2	5697.68	0.123588	0.305161	0.760244	0.928318
ENSG00000089157.15_3	112593	-0.96543	-2.32273	0.0201939	0.18739
ENSG00000089159.16_4	12183.1	0.567571	1.41477	0.157136	0.515806
ENSG00000089163.4_2	28.4492	-0.369828	-0.992282	0.32106	0.689584
ENSG00000089169.14_3	220.924	0.443646	0.893891	0.37138	0.728692
ENSG00000089177.18_3	759.769	-0.177827	-0.541149	0.588405	0.859072
ENSG00000089195.14_2	1528.81	0.280758	0.905196	0.365362	0.724551
ENSG00000089199.9_3	10.7549	-0.133858	-0.317333	0.750991	0.924096
ENSG00000089220.4_2	4022.26	-0.499622	-1.59377	0.110988	0.438115
ENSG00000089225.19_2	0.522697	0.159441	0.607395	0.543589
ENSG00000089234.15_3	1656.72	0.399205	1.98619	0.0470117	0.289142
ENSG00000089248.6_3	10600.9	-0.495489	-1.60892	0.107635	0.432641
ENSG00000089250.18_4	24.7792	0.65164	1.60859	0.107706	0.432859
ENSG00000089280.18_2	14578.1	0.242137	0.833964	0.404301	0.751756
ENSG00000089289.15_2	3814.93	-0.656445	-1.73637	0.0824981	0.379703
ENSG00000089327.14_4	6816.8	-0.896596	-2.79226	0.0052342	0.0873348
ENSG00000089335.20_3	1118.7	-0.413163	-1.10053	0.271101	0.646508
ENSG00000089351.14_4	4592.73	0.478271	1.19296	0.232883	0.614302
ENSG00000089356.18_4	23.9722	1.22211	2.64053	0.00827769	0.113477
ENSG00000089472.16_3	7.6067	1.00523	1.99905	0.0456025	0.284313
ENSG00000089486.16_3	1031.69	-0.349128	-1.0158	0.309725	0.679761
ENSG00000089505.17_4	235.159	0.756531	1.8556	0.0635104	0.335327
ENSG00000089558.8_4	9.88945	-0.365935	-0.842645	0.399427	0.749279
ENSG00000089597.16_2	11923.5	0.121273	0.401071	0.688368	0.900367
ENSG00000089639.10_3	8728.79	0.89094	2.29455	0.0217589	0.195641
ENSG00000089682.16_3	739.815	0.107147	0.393438	0.693996	0.902315
ENSG00000089685.14_3	2645.2	1.10391	2.7683	0.0056349	0.091019
ENSG00000089692.8_3	168.641	-0.40916	-0.825517	0.409078	0.756084
ENSG00000089693.10_3	4866.09	0.724054	2.31162	0.0207988	0.190472
ENSG00000089723.9_2	61.9869	-0.840503	-1.90718	0.056497	0.317589
ENSG00000089737.16_3	5340.35	-0.0987596	-0.337637	0.735637	0.917935
ENSG00000089775.11_2	800.746	-0.768492	-2.13943	0.0324005	0.24045
ENSG00000089818.17_2	2459.28	0.128971	0.528046	0.597467	0.862089
ENSG00000089820.15_4	17210	0.360893	0.953684	0.340244	0.705829
ENSG00000089847.12_4	43.651	0.344948	0.993041	0.32069	0.689306
ENSG00000089876.11_4	1067.05	-0.116437	-0.33958	0.734173	0.917473
ENSG00000089902.9_2	8097.93	0.931208	3.11608	0.00183272	0.048352
ENSG00000089916.17_5	3636.91	-0.167385	-0.616439	0.537605	0.835972
ENSG00000090006.17_2	949.804	-0.680386	-1.53143	0.125662	0.463882
ENSG00000090013.10_3	11362.6	1.35308	3.27258	0.00106569	0.0347672
ENSG00000090020.10_2	1852.62	0.612442	1.51731	0.129188	0.468392
ENSG00000090054.14_3	3904.03	0.158113	0.55716	0.577418	0.854197
ENSG00000090060.17_3	13584.3	0.0913249	0.3728	0.709297	0.907093
ENSG00000090061.17_4	2644.47	0.283553	0.871339	0.383569	0.737978
ENSG00000090097.21_3	217.199	-0.879382	-1.88236	0.059787	0.325272
ENSG00000090104.11_2	1909.02	-1.73851	-3.4549	0.000550498	0.0227623
ENSG00000090238.11_3	4124.62	0.692086	1.78111	0.0748937	0.364496
ENSG00000090263.15_3	1446.51	-0.743731	-1.74483	0.0810141	0.376541
ENSG00000090266.12_4	2277.98	-0.417313	-1.14902	0.250547	0.629127
ENSG00000090273.13_3	2694.05	0.177752	0.652797	0.513887	0.823252
ENSG00000090316.15_3	3972.97	0.704693	2.66199	0.00776807	0.109156
ENSG00000090339.8_2	1199.17	0.0238234	0.0596563	0.952429	0.986531
ENSG00000090372.14_2	3601.69	0.479962	1.29885	0.193997	0.56607
ENSG00000090376.10_3	13790.1	0.489472	1.1698	0.242081	0.622035
ENSG00000090382.6_2	668510	-0.25259	-0.568697	0.569562	0.851317
ENSG00000090402.7_2	1.03906	0.225768	0.743595	0.457121
ENSG00000090432.6_2	987.621	0.218839	0.960841	0.336632	0.703082
ENSG00000090447.11_2	494.01	-0.0865681	-0.249481	0.802989	0.939181
ENSG00000090470.14_4	1043.51	-0.175967	-0.617544	0.536876	0.835577
ENSG00000090487.10_2	5492.58	0.147513	0.419414	0.674913	0.895513
ENSG00000090512.11_3	0.294788	-0.0137068	-0.0500885	0.960052
ENSG00000090520.11_3	3016.2	-0.128458	-0.496747	0.619367	0.873628
ENSG00000090530.9_3	48.5004	0.105934	0.219515	0.826249	0.947917
ENSG00000090534.18_4	0.980765	-0.143374	-0.340115	0.73377
ENSG00000090539.15_4	7.53859	0.506956	1.09783	0.272277	0.647919
ENSG00000090554.12_3	810.045	-0.732042	-1.54182	0.123117	0.459541
ENSG00000090565.15_5	1106.35	-0.111593	-0.291152	0.770935	0.930946
ENSG00000090581.9_3	2277.71	-0.233133	-0.91646	0.359426	0.721205
ENSG00000090612.20_3	977.008	-0.0356909	-0.107138	0.914679	0.975164
ENSG00000090615.14_4	3349.4	0.0540729	0.167949	0.866623	0.961631
ENSG00000090621.13_4	6674.56	0.0984188	0.309135	0.757219	0.926857
ENSG00000090659.17_5	29.2105	-1.07786	-2.08421	0.0371415	0.256818
ENSG00000090661.11_3	404.174	0.00720011	0.0166096	0.986748	0.99667
ENSG00000090674.15_3	1405.49	0.148279	0.45606	0.648347	0.88533
ENSG00000090686.15_2	5645.85	0.18051	0.814573	0.415317	0.760083
ENSG00000090776.5_2	345.972	-0.256941	-1.02435	0.305672	0.677054
ENSG00000090857.13_2	3599.9	-0.179549	-0.513613	0.607523	0.868064
ENSG00000090861.15_3	5013.39	1.07661	2.63293	0.00846511	0.114996
ENSG00000090863.11_3	6559.38	-0.0290923	-0.0843354	0.93279	0.980323
ENSG00000090889.11_2	1566.22	1.29983	3.52051	0.000430718	0.0195175
ENSG00000090905.18_3	3016.06	0.120362	0.362899	0.71668	0.910873
ENSG00000090924.14_4	888.292	-0.30818	-0.706238	0.48004	0.803789
ENSG00000090932.10_2	5.31453	-0.785645	-1.5098	0.131095	0.471761
ENSG00000090971.4_2	155.503	-0.359904	-1.07512	0.282319	0.657284
ENSG00000090975.12_3	532.945	-0.540317	-1.13489	0.256422	0.633469
ENSG00000090989.17_3	2805.12	0.222518	0.641781	0.521015	0.827107
ENSG00000091009.7_3	3209.14	-0.081269	-0.277813	0.781156	0.934441
ENSG00000091010.5_4	6.65638	-0.75588	-1.44801	0.147614	0.500061
ENSG00000091039.16_4	11034	0.452503	1.16929	0.242286	0.622352
ENSG00000091073.19_3	655.606	0.297597	0.959167	0.337475	0.704093
ENSG00000091106.18_2	4410.47	0.826446	1.95299	0.0508206	0.300193
ENSG00000091127.13_2	554.896	0.311816	0.871902	0.383262	0.737945
ENSG00000091128.12_4	2.46398	0.0111036	0.0238877	0.980942
ENSG00000091129.19_4	14.62	-0.348994	-0.719889	0.471593	0.798572
ENSG00000091136.13_2	154.277	0.379588	0.974892	0.329614	0.69731
ENSG00000091137.12_3	20.9176	-0.43714	-1.05984	0.289218	0.66318
ENSG00000091138.12_2	8.39459	0.906261	1.83435	0.0666017	0.343469
ENSG00000091140.13_2	3759.24	0.244638	0.81989	0.412279	0.758222
ENSG00000091157.13_4	1581.11	-0.074999	-0.265431	0.790677	0.937312
ENSG00000091164.12_3	3245.26	0.23605	0.765429	0.444016	0.779435
ENSG00000091181.19_2	97.1458	-0.495855	-0.985916	0.324175	0.693137
ENSG00000091262.15_2	302.62	0.765016	1.63903	0.101207	0.419835
ENSG00000091317.7_2	15432.5	0.459554	1.09208	0.274798	0.650734
ENSG00000091409.14_4	3266.64	0.152567	0.414302	0.678653	0.8969
ENSG00000091428.17_2	19.5531	0.908342	1.96544	0.0493631	0.296458
ENSG00000091436.16_2	1993.67	-0.36708	-1.20701	0.227427	0.609446
ENSG00000091482.6_3	0.676259	0.321822	0.957084	0.338525
ENSG00000091483.6_2	2131.95	0.0973333	0.389698	0.69676	0.903091
ENSG00000091490.10_4	2069.17	-0.454457	-1.12126	0.262178	0.638659
ENSG00000091513.15_4	1113.91	1.19189	2.62176	0.00874762	0.117149
ENSG00000091527.15_3	11821.9	0.137283	0.468077	0.63973	0.882911
ENSG00000091536.17_4	54.2158	-0.0760007	-0.217325	0.827955	0.948667
ENSG00000091542.8_2	4075.23	-0.0626864	-0.185072	0.853173	0.956348
ENSG00000091583.10_3	7.55531	-0.708767	-1.34036	0.180128	0.549102
ENSG00000091592.15_4	8620.82	-0.247538	-0.545405	0.585475	0.857721
ENSG00000091622.15_3	49.6192	0.244969	0.673101	0.500883	0.816415
ENSG00000091640.7_2	1672.23	-0.149077	-0.565898	0.571463	0.851933
ENSG00000091651.8_3	1007.79	0.620489	2.12854	0.0332925	0.243858
ENSG00000091656.15_4	22.7051	1.33062	2.80671	0.00500499	0.0854096
ENSG00000091664.7_2	0
ENSG00000091704.9_4	0.3099	-0.0131761	-0.0437723	0.965086
ENSG00000091732.15_2	595.77	-0.0447118	-0.166123	0.86806	0.962299
ENSG00000091831.23_4	155.93	-0.404088	-1.04074	0.297997	0.671124
ENSG00000091844.7_2	112.263	-0.752141	-2.16859	0.0301142	0.231059
ENSG00000091879.13_2	65.5218	-1.05231	-2.22934	0.0257915	0.21235
ENSG00000091947.9_2	936.165	-0.370667	-1.3479	0.177692	0.544925
ENSG00000091972.18_4	311.345	-2.27632	-4.48419
ENSG00000091986.15_3	263.03	0.401204	0.879543	0.379107	0.734024
ENSG00000092009.10_2	13.3337	0.440439	0.92103	0.357035	0.719097
ENSG00000092010.14_2	7838.32	-0.443826	-1.62035	0.105158	0.426992
ENSG00000092020.10_3	3214.65	0.274392	0.720411	0.471272	0.798517
ENSG00000092036.18_4	3302.7	-0.625749	-1.5792	0.11429	0.443731
ENSG00000092051.16_3	46.7569	-1.07373	-2.40863	0.0160124	0.163674
ENSG00000092054.12_2	2.1977	0.494032	1.0552	0.291333
ENSG00000092067.5_2	5273.94	0.973072	2.19667	0.0280439	0.222884
ENSG00000092068.19_4	226.067	1.96159	4.70712	2.51238e-06	0.000554622
ENSG00000092094.10_2	1970.71	0.215281	0.925274	0.354823	0.717863
ENSG00000092096.16_4	118.083	-0.651389	-1.39334	0.163518	0.524444
ENSG00000092098.16_3	2811.87	0.301365	0.854039	0.393083	0.744134
ENSG00000092108.20_4	2582.66	0.055272	0.201914	0.839984	0.95287
ENSG00000092140.14_3	1500.36	0.353038	1.32507	0.185149	0.55669
ENSG00000092148.12_3	7679.15	0.218829	0.890985	0.372937	0.729592
ENSG00000092199.17_5	29969.8	-0.19961	-0.617093	0.537174	0.835803
ENSG00000092200.12_4	168.693	0.978666	2.20681	0.027327	0.219719
ENSG00000092201.9_2	7250.21	0.0859317	0.406424	0.684431	0.899012
ENSG00000092203.13_5	4069.65	0.306055	1.17515	0.239935	0.620372
ENSG00000092208.16_3	469.417	-0.0469204	-0.146922	0.883194	0.966302
ENSG00000092295.11_3	153.387	-0.495589	-1.19341	0.23271	0.614157
ENSG00000092330.16_4	3310.63	0.207431	0.684284	0.493796	0.811604
ENSG00000092345.13_3	1.29333	0.427657	0.874953	0.381599
ENSG00000092377.13_2	0.435136	0.205763	0.626823	0.530775
ENSG00000092421.16_3	240.875	0.716523	2.74526	0.0060463	0.095218
ENSG00000092439.14_5	4562.83	0.128478	0.563852	0.572855	0.852389
ENSG00000092445.11_3	74.3932	-0.258263	-0.715822	0.474101	0.800322
ENSG00000092470.11_2	1315.5	0.523728	1.43461	0.151397	0.50522
ENSG00000092529.23_4	3182.28	1.76261	4.9952	5.87757e-07	0.000197384
ENSG00000092531.9_2	6455.24	0.0182645	0.0483515	0.961436	0.989626
ENSG00000092607.14_3	1.61555	0.687084	1.90913	0.0562449
ENSG00000092621.12_4	532.21	-0.900925	-2.13807	0.0325108	0.241039
ENSG00000092758.16_4	970.087	1.07627	2.41438	0.0157621	0.162277
ENSG00000092820.17_2	6672.05	-0.133561	-0.440392	0.659653	0.889956
ENSG00000092841.18_5	48318.3	0.412127	0.97867	0.327743	0.695506
ENSG00000092847.11_3	3101.06	-0.319605	-1.10718	0.268214	0.644347
ENSG00000092850.11_2	13.2018	0.559004	1.26339	0.206448	0.582674
ENSG00000092853.13_3	1016.18	0.80157	2.50615	0.0122053	0.141473
ENSG00000092871.16_3	3413.21	0.409544	1.46636	0.14255	0.491649
ENSG00000092929.11_4	11876	0.607223	1.49364	0.13527	0.47897
ENSG00000092931.11_3	1125.1	0.0571041	0.189992	0.849315	0.955175
ENSG00000092964.17_5	1737.92	-0.488824	-1.20954	0.226456	0.608472
ENSG00000092969.11_3	4.04685	0.0470629	0.0934449	0.92555
ENSG00000092978.10_2	529.27	-0.262438	-1.18575	0.235719	0.616976
ENSG00000093000.18_3	8224.4	0.436329	1.69207	0.0906321	0.398519
ENSG00000093009.9_2	1172.85	1.0557	3.36808	0.000756936	0.0279989
ENSG00000093010.13_4	2739.67	-0.337645	-1.30297	0.192583	0.564531
ENSG00000093072.15_5	6685.38	-0.628445	-1.46977	0.141624	0.489978
ENSG00000093100.13_5	246.066	0.646351	1.7463	0.0807583	0.375968
ENSG00000093134.14_3	1365.4	1.30432	3.10001	0.00193516	0.0497661
ENSG00000093144.18_4	2572.37	-0.177065	-0.532879	0.594117	0.861249
[truncated: 58,145 more rows]
