# Supplementary material for: Gene-centric functional dissection of human genetic variation uncovers regulators of hematopoiesis
Source: eLife. 2019 May 9;8:e44080. doi: 10.7554/eLife.44080 (PMC6534380; doi:10.7554/eLife.44080)
Supplement: Figure 6—source data 3. [file elife-44080-fig6-data3.xlsx]

## Sheet: Table 1
Table 1: Table containing the GO component enrichments calculated using GOrilla for cells undergoing SF3A2 knockdown or control shRNA treatment.
GO Term	Description	P-value	FDR q-value	Enrichment	N	B	n	b	Genes
GO:0044446	intracellular organelle part	2.78e-143	5.47e-140	1.47	19444	9317	2794	1964	[BMP2K - bmp2 inducible kinase, POP1 - processing of precursor 1, ribonuclease p/mrp subunit (s. cerevisiae), EXOSC9 - exosome component 9, THEM4 - thioesterase superfamily member 4, HNRNPA0 - heterogeneous nuclear ribonucleoprotein a0, PNN - pinin, desmosome associated protein, KIF21A - kinesin family member 21a, CBX1 - chromobox homolog 1, SEC61B - sec61 beta subunit, TOMM34 - translocase of ou…
associated protein homolog (s. cerevisiae), NCKAP5L - nck-associated protein 5-like, COX6C - cytochrome c oxidase subunit vic, UAP1 - udp-n-acteylglucosamine pyrophosphorylase 1, CPT2 - carnitine palmitoyltransferase 2, LSM2 - lsm2 homolog, u6 small nuclear rna associated (s. cerevisiae), CCNB1IP1 - cyclin b1 interacting protein 1, e3 ubiquitin protein ligase, SOS1 - son of sevenless homolog 1 (d…
protein ligase, HSPA5 - heat shock 70kda protein 5 (glucose-regulated protein, 78kda), HSPA9 - heat shock 70kda protein 9 (mortalin), PCYOX1L - prenylcysteine oxidase 1 like, HSPA8 - heat shock 70kda protein 8, HMGN2 - high mobility group nucleosomal binding domain 2, HMGN1 - high mobility group nucleosome binding domain 1, HMGB1 - high mobility group box 1, TIMM13 - translocase of inner mitochon…
e (ubiquinone) fe-s protein 6, 13kda (nadh-coenzyme q reductase), HP1BP3 - heterochromatin protein 1, binding protein 3, NDUFS5 - nadh dehydrogenase (ubiquinone) fe-s protein 5, 15kda (nadh-coenzyme q reductase), ASAP1 - arfgap with sh3 domain, ankyrin repeat and ph domain 1, SAFB2 - scaffold attachment factor b2, NDUFS3 - nadh dehydrogenase (ubiquinone) fe-s protein 3, 30kda (nadh-coenzyme q red…
GO:0044444	cytoplasmic part	2e-138	1.97e-135	1.45	19444	9427	2846	1999	[EXOSC9 - exosome component 9, AAMP - angio-associated, migratory cell protein, THEM4 - thioesterase superfamily member 4, KIF21A - kinesin family member 21a, SEC61B - sec61 beta subunit, TOMM34 - translocase of outer mitochondrial membrane 34, HAUS7 - haus augmin-like complex, subunit 7, TMED2 - transmembrane emp24 domain trafficking protein 2, LMAN2 - lectin, mannose-binding 2, STIP1 - stress-i…
AN1 - spectrin, alpha, non-erythrocytic 1, MKRN1 - makorin ring finger protein 1, COX4I1 - cytochrome c oxidase subunit iv isoform 1, COX5B - cytochrome c oxidase subunit vb, FAM73B - family with sequence similarity 73, member b, SPR - sepiapterin reductase (7,8-dihydrobiopterin:nadp+ oxidoreductase), CPA3 - carboxypeptidase a3 (mast cell), COX10 - cytochrome c oxidase assembly homolog 10 (yeast)…
hase, TMEM11 - transmembrane protein 11, WDR77 - wd repeat domain 77, DCTPP1 - dctp pyrophosphatase 1, ALDH1A2 - aldehyde dehydrogenase 1 family, member a2, KRTCAP2 - keratinocyte associated protein 2, AKAP4 - a kinase (prka) anchor protein 4, TMEM109 - transmembrane protein 109, GGCT - gamma-glutamylcyclotransferase, METTL10 - methyltransferase like 10, NUFIP1 - nuclear fragile x mental retardat…
9, SP6 - sp6 transcription factor, WRAP73 - wd repeat containing, antisense to tp73, CEP70 - centrosomal protein 70kda, ESCO2 - establishment of sister chromatid cohesion n-acetyltransferase 2, NEFH - neurofilament, heavy polypeptide, CPEB4 - cytoplasmic polyadenylation element binding protein 4, NFATC1 - nuclear factor of activated t-cells, cytoplasmic, calcineurin-dependent 1, NF2 - neurofibrom…
GO:0044422	organelle part	1.86e-135	1.22e-132	1.43	19444	9604	2871	2032	[BMP2K - bmp2 inducible kinase, POP1 - processing of precursor 1, ribonuclease p/mrp subunit (s. cerevisiae), EXOSC9 - exosome component 9, THEM4 - thioesterase superfamily member 4, HNRNPA0 - heterogeneous nuclear ribonucleoprotein a0, PNN - pinin, desmosome associated protein, KIF21A - kinesin family member 21a, CBX1 - chromobox homolog 1, SEC61B - sec61 beta subunit, TOMM34 - translocase of ou…
itol glycan anchor biosynthesis, class u, USP39 - ubiquitin specific peptidase 39, COX6A1 - cytochrome c oxidase subunit via polypeptide 1, COX6B1 - cytochrome c oxidase subunit vib polypeptide 1 (ubiquitous), SPTAN1 - spectrin, alpha, non-erythrocytic 1, COX4I1 - cytochrome c oxidase subunit iv isoform 1, COX5B - cytochrome c oxidase subunit vb, FAM73B - family with sequence similarity 73, membe…
3-glucosyltransferase, GGH - gamma-glutamyl hydrolase (conjugase, folylpolygammaglutamyl hydrolase), NOC4L - nucleolar complex associated 4 homolog (s. cerevisiae), TMEM11 - transmembrane protein 11, MED11 - mediator complex subunit 11, WDR77 - wd repeat domain 77, LDB1 - lim domain binding 1, DSCC1 - dna replication and sister chromatid cohesion 1, CCDC86 - coiled-coil domain containing 86, KRTC…
molog (s. cerevisiae), TMEM63A - transmembrane protein 63a, DONSON - downstream neighbor of son, TTI2 - telo2 interacting protein 2, NME1 - nme/nm23 nucleoside diphosphate kinase 1, NME2 - nme/nm23 nucleoside diphosphate kinase 2, NME4 - nme/nm23 nucleoside diphosphate kinase 4, MYCT1 - myc target 1, USP6NL - usp6 n-terminal like, AQR - aquarius homolog (mouse), NOS3 - nitric oxide synthase 3 (en…
GO:0044424	intracellular part	1.06e-130	5.22e-128	1.23	19444	14356	2878	2617	[BMP2K - bmp2 inducible kinase, POP1 - processing of precursor 1, ribonuclease p/mrp subunit (s. cerevisiae), EXOSC9 - exosome component 9, PRSS21 - protease, serine, 21 (testisin), AAMP - angio-associated, migratory cell protein, THEM4 - thioesterase superfamily member 4, HNRNPA0 - heterogeneous nuclear ribonucleoprotein a0, PNN - pinin, desmosome associated protein, BTG3 - btg family, member 3,…
ain) subunit, beta type, 10, CD47 - cd47 molecule, PSMB8 - proteasome (prosome, macropain) subunit, beta type, 8, CD44 - cd44 molecule (indian blood group), PSMB7 - proteasome (prosome, macropain) subunit, beta type, 7, PSMB6 - proteasome (prosome, macropain) subunit, beta type, 6, MTX2 - metaxin 2, UBLCP1 - ubiquitin-like domain containing ctd phosphatase 1, PSMB4 - proteasome (prosome, macropai…
TN1 - raftlin, lipid raft linker 1, FAM120A - family with sequence similarity 120a, ATG4B - autophagy related 4b, cysteine peptidase, ETFB - electron-transfer-flavoprotein, beta polypeptide, GANAB - glucosidase, alpha; neutral ab, ETFDH - electron-transferring-flavoprotein dehydrogenase, TXN - thioredoxin, COG7 - component of oligomeric golgi complex 7, ETFA - electron-transfer-flavoprotein, alph…
ate dehydrogenase a, MPLKIP - m-phase specific plk1 interacting protein, SLC25A37 - solute carrier family 25 (mitochondrial iron transporter), member 37, LGALS3 - lectin, galactoside-binding, soluble, 3, ATP6V1G1 - atpase, h+ transporting, lysosomal 13kda, v1 subunit g1, ERGIC2 - ergic and golgi 2, ATP5J2 - atp synthase, h+ transporting, mitochondrial fo complex, subunit f2, VWA5A - von willebran…
GO:0044429	mitochondrial part	3.1e-93	1.22e-90	2.79	19444	988	2862	406	[COX6A1 - cytochrome c oxidase subunit via polypeptide 1, COX6B1 - cytochrome c oxidase subunit vib polypeptide 1 (ubiquitous), COX4I1 - cytochrome c oxidase subunit iv isoform 1, NDUFAF6 - nadh dehydrogenase (ubiquinone) complex i, assembly factor 6, THEM4 - thioesterase superfamily member 4, COX5B - cytochrome c oxidase subunit vb, FAM73B - family with sequence similarity 73, member b, TOMM34 -…
GO:0043227	membrane-bounded organelle	3.71e-83	1.22e-80	1.34	19444	9662	2917	1938	[BMP2K - bmp2 inducible kinase, EXOSC9 - exosome component 9, THEM4 - thioesterase superfamily member 4, HNRNPA0 - heterogeneous nuclear ribonucleoprotein a0, BTG3 - btg family, member 3, CBX1 - chromobox homolog 1, SEC61B - sec61 beta subunit, TOMM34 - translocase of outer mitochondrial membrane 34, TMED2 - transmembrane emp24 domain trafficking protein 2, LMAN2 - lectin, mannose-binding 2, STIP…
dp+ oxidoreductase), CPA3 - carboxypeptidase a3 (mast cell), SPN - sialophorin, COX10 - cytochrome c oxidase assembly homolog 10 (yeast), SPG7 - spastic paraplegia 7 (pure and complicated autosomal recessive), COX8A - cytochrome c oxidase subunit viiia (ubiquitous), COX7C - cytochrome c oxidase subunit viic, COX6C - cytochrome c oxidase subunit vic, CPT2 - carnitine palmitoyltransferase 2, HSH2D …
adian clock, HSPG2 - heparan sulfate proteoglycan 2, HSPB1 - heat shock 27kda protein 1, TOP3B - topoisomerase (dna) iii beta, HSP90AA1 - heat shock protein 90kda alpha (cytosolic), class a member 1, VKORC1 - vitamin k epoxide reductase complex, subunit 1, HSPA5 - heat shock 70kda protein 5 (glucose-regulated protein, 78kda), HSPA4 - heat shock 70kda protein 4, HSPA9 - heat shock 70kda protein 9 …
GO:0005829	cytosol	3.8e-81	1.07e-78	1.6	19444	4925	2844	1156	[EXOSC9 - exosome component 9, AAMP - angio-associated, migratory cell protein, THEM4 - thioesterase superfamily member 4, GDI2 - gdp dissociation inhibitor 2, KIF21A - kinesin family member 21a, SEC61B - sec61 beta subunit, TOMM34 - translocase of outer mitochondrial membrane 34, HAUS7 - haus augmin-like complex, subunit 7, STIP1 - stress-induced-phosphoprotein 1, ACAA1 - acetyl-coa acyltransfer…
lymerase (rna) i polypeptide c, 30kda, SMN1 - survival of motor neuron 1, telomeric, TRAPPC4 - trafficking protein particle complex 4, BAG2 - bcl2-associated athanogene 2, CNP - 2',3'-cyclic nucleotide 3' phosphodiesterase, SMS - spermine synthase, POLA2 - polymerase (dna directed), alpha 2, accessory subunit, RPSA - ribosomal protein sa, SNX6 - sorting nexin 6, POMP - proteasome maturation prote…
GO:0043231	intracellular membrane-bounded organelle	3.35e-78	8.25e-76	1.4	19444	7974	2917	1670	[BMP2K - bmp2 inducible kinase, EXOSC9 - exosome component 9, THEM4 - thioesterase superfamily member 4, HNRNPA0 - heterogeneous nuclear ribonucleoprotein a0, BTG3 - btg family, member 3, CBX1 - chromobox homolog 1, SEC61B - sec61 beta subunit, TOMM34 - translocase of outer mitochondrial membrane 34, TMED2 - transmembrane emp24 domain trafficking protein 2, LMAN2 - lectin, mannose-binding 2, STIP…
d, DDX1 - dead (asp-glu-ala-asp) box helicase 1, SNX14 - sorting nexin 14, SDHD - succinate dehydrogenase complex, subunit d, integral membrane protein, DDIT3 - dna-damage-inducible transcript 3, SDHB - succinate dehydrogenase complex, subunit b, iron sulfur (ip), SDHA - succinate dehydrogenase complex, subunit a, flavoprotein (fp), SAPCD2 - suppressor apc domain containing 2, SET - set nuclear o…
ration protein, UCHL5 - ubiquitin carboxyl-terminal hydrolase l5, PIGB - phosphatidylinositol glycan anchor biosynthesis, class b, GOLGA6L4 - golgin a6 family-like 4, DPY30 - dpy-30 homolog (c. elegans), LAMA5 - laminin, alpha 5, UPRT - uracil phosphoribosyltransferase (fur1) homolog (s. cerevisiae), MED27 - mediator complex subunit 27, CYB5R4 - cytochrome b5 reductase 4, ASCC2 - activating signa…
GO:0043229	intracellular organelle	6.18e-75	1.35e-72	1.32	19444	9807	2906	1929	[BMP2K - bmp2 inducible kinase, POP1 - processing of precursor 1, ribonuclease p/mrp subunit (s. cerevisiae), EXOSC9 - exosome component 9, AAMP - angio-associated, migratory cell protein, THEM4 - thioesterase superfamily member 4, HNRNPA0 - heterogeneous nuclear ribonucleoprotein a0, BTG3 - btg family, member 3, CBX1 - chromobox homolog 1, SEC61B - sec61 beta subunit, TOMM34 - translocase of out…
ric, SMARCE1 - swi/snf related, matrix associated, actin dependent regulator of chromatin, subfamily e, member 1, CNP - 2',3'-cyclic nucleotide 3' phosphodiesterase, SMPD1 - sphingomyelin phosphodiesterase 1, acid lysosomal, SUMO3 - small ubiquitin-like modifier 3, SMARCB1 - swi/snf related, matrix associated, actin dependent regulator of chromatin, subfamily b, member 1, SNX6 - sorting nexin 6, …
l protein l9, VMA21 - vma21 vacuolar h+-atpase homolog (s. cerevisiae), STX10 - syntaxin 10, EML6 - echinoderm microtubule associated protein like 6, NOL6 - nucleolar protein 6 (rna-associated), B3GALNT1 - beta-1,3-n-acetylgalactosaminyltransferase 1 (globoside blood group), HIF1A - hypoxia inducible factor 1, alpha subunit (basic helix-loop-helix transcription factor), TUBB - tubulin, beta class…
GO:0043226	organelle	1.5e-73	2.95e-71	1.27	19444	11020	2906	2097	[BMP2K - bmp2 inducible kinase, POP1 - processing of precursor 1, ribonuclease p/mrp subunit (s. cerevisiae), EXOSC9 - exosome component 9, AAMP - angio-associated, migratory cell protein, THEM4 - thioesterase superfamily member 4, HNRNPA0 - heterogeneous nuclear ribonucleoprotein a0, BTG3 - btg family, member 3, CBX1 - chromobox homolog 1, SEC61B - sec61 beta subunit, TOMM34 - translocase of out…
tp-gdp dissociation stimulator 1, CLIC2 - chloride intracellular channel 2, RAP2B - rap2b, member of ras oncogene family, ING3 - inhibitor of growth family, member 3, PRMT7 - protein arginine methyltransferase 7, RBBP7 - retinoblastoma binding protein 7, CLCN3 - chloride channel, voltage-sensitive 3, RBBP8 - retinoblastoma binding protein 8, SMOX - spermine oxidase, RBM3 - rna binding motif (rnp1…
- small nuclear ribonucleoprotein 25kda (u11/u12), HDLBP - high density lipoprotein binding protein, HDAC1 - histone deacetylase 1, ZNF207 - zinc finger protein 207, GNS - glucosamine (n-acetyl)-6-sulfatase, GOT1 - glutamic-oxaloacetic transaminase 1, soluble, GOT2 - glutamic-oxaloacetic transaminase 2, mitochondrial, WNT2B - wingless-type mmtv integration site family, member 2b, GPI - glucose-6-…
brane emp24 protein transport domain containing 7, OPHN1 - oligophrenin 1, ISOC1 - isochorismatase domain containing 1, APITD1 - apoptosis-inducing, taf9-like domain 1, TELO2 - telomere maintenance 2, MRPS16 - mitochondrial ribosomal protein s16, FIS1 - fission 1 (mitochondrial outer membrane) homolog (s. cerevisiae), DLGAP5 - discs, large (drosophila) homolog-associated protein 5, CCDC53 - coile…
GO:0032991	protein-containing complex	3.08e-73	5.51e-71	1.52	19444	5622	2872	1260	[POP1 - processing of precursor 1, ribonuclease p/mrp subunit (s. cerevisiae), EXOSC9 - exosome component 9, HNRNPA0 - heterogeneous nuclear ribonucleoprotein a0, PNN - pinin, desmosome associated protein, KIF21A - kinesin family member 21a, SEC61B - sec61 beta subunit, SF3A2 - splicing factor 3a, subunit 2, 66kda, HAUS7 - haus augmin-like complex, subunit 7, PLXNB3 - plexin b3, GCSH - glycine cl…
omal antigen 3, AP2M1 - adaptor-related protein complex 2, mu 1 subunit, SKA3 - spindle and kinetochore associated complex subunit 3, KDM5A - lysine (k)-specific demethylase 5a, AP3S1 - adaptor-related protein complex 3, sigma 1 subunit, MYO1G - myosin ig, NUP35 - nucleoporin 35kda, MRPS14 - mitochondrial ribosomal protein s14, EXOSC4 - exosome component 4, CUL1 - cullin 1, PTGES3 - prostaglandin…
GO:0005654	nucleoplasm	8.48e-73	1.39e-70	1.79	19444	3105	2823	806	[POP1 - processing of precursor 1, ribonuclease p/mrp subunit (s. cerevisiae), EXOSC9 - exosome component 9, COIL - coilin, HNRNPA0 - heterogeneous nuclear ribonucleoprotein a0, CBX1 - chromobox homolog 1, TOMM34 - translocase of outer mitochondrial membrane 34, SF3A2 - splicing factor 3a, subunit 2, 66kda, NCOA3 - nuclear receptor coactivator 3, BRD8 - bromodomain containing 8, PLK1 - polo-like …
de a) small phosphatase 2, IMP4 - imp4, u3 small nucleolar ribonucleoprotein, homolog (yeast), CLUAP1 - clusterin associated protein 1, SMG1 - smg1 phosphatidylinositol 3-kinase-related kinase, MUTYH - muty homolog (e. coli), E2F4 - e2f transcription factor 4, p107/p130-binding, SMYD2 - set and mynd domain containing 2, RRP1B - ribosomal rna processing 1b, RBM12 - rna binding motif protein 12, NR…
GO:0098798	mitochondrial protein complex	1.8e-68	2.72e-66	4.57	19444	253	2588	154	[COX6A1 - cytochrome c oxidase subunit via polypeptide 1, TOMM70A - translocase of outer mitochondrial membrane 70 homolog a (s. cerevisiae), NDUFA3 - nadh dehydrogenase (ubiquinone) 1 alpha subcomplex, 3, 9kda, SDHD - succinate dehydrogenase complex, subunit d, integral membrane protein, NDUFA4 - nadh dehydrogenase (ubiquinone) 1 alpha subcomplex, 4, 9kda, COX4I1 - cytochrome c oxidase subunit i…
GO:0005739	mitochondrion	5.28e-68	7.43e-66	2.37	19444	1193	2804	408	[COX6A1 - cytochrome c oxidase subunit via polypeptide 1, COX6B1 - cytochrome c oxidase subunit vib polypeptide 1 (ubiquitous), THEM4 - thioesterase superfamily member 4, NDUFAF6 - nadh dehydrogenase (ubiquinone) complex i, assembly factor 6, COX4I1 - cytochrome c oxidase subunit iv isoform 1, COX5B - cytochrome c oxidase subunit vb, LIG1 - ligase i, dna, atp-dependent, COX10 - cytochrome c oxida…
GO:0031966	mitochondrial membrane	4.7e-67	6.18e-65	3.11	19444	578	2735	253	[COX6A1 - cytochrome c oxidase subunit via polypeptide 1, NDUFAF5 - nadh dehydrogenase (ubiquinone) complex i, assembly factor 5, COX6B1 - cytochrome c oxidase subunit vib polypeptide 1 (ubiquitous), NDUFA3 - nadh dehydrogenase (ubiquinone) 1 alpha subcomplex, 3, 9kda, COX4I1 - cytochrome c oxidase subunit iv isoform 1, THEM4 - thioesterase superfamily member 4, NDUFAF6 - nadh dehydrogenase (ubiq…
GO:0044428	nuclear part	4.76e-65	5.86e-63	1.56	19444	4729	2807	1066	[POP1 - processing of precursor 1, ribonuclease p/mrp subunit (s. cerevisiae), BMP2K - bmp2 inducible kinase, EXOSC9 - exosome component 9, COIL - coilin, HNRNPA0 - heterogeneous nuclear ribonucleoprotein a0, PNN - pinin, desmosome associated protein, CBX1 - chromobox homolog 1, TOMM34 - translocase of outer mitochondrial membrane 34, SF3A2 - splicing factor 3a, subunit 2, 66kda, EBNA1BP2 - ebna1…
cancer metastasis suppressor 1, ABHD14B - abhydrolase domain containing 14b, SCOC - short coiled-coil protein, SS18 - synovial sarcoma translocation, chromosome 18, NUDT22 - nudix (nucleoside diphosphate linked moiety x)-type motif 22, SRP68 - signal recognition particle 68kda, SRP19 - signal recognition particle 19kda, CSE1L - cse1 chromosome segregation 1-like (yeast), SRPK1 - srsf protein kina…
GO:0005743	mitochondrial inner membrane	1.23e-63	1.43e-61	3.68	19444	365	2720	188	[COX6A1 - cytochrome c oxidase subunit via polypeptide 1, NDUFAF5 - nadh dehydrogenase (ubiquinone) complex i, assembly factor 5, COX6B1 - cytochrome c oxidase subunit vib polypeptide 1 (ubiquitous), SDHD - succinate dehydrogenase complex, subunit d, integral membrane protein, NDUFA3 - nadh dehydrogenase (ubiquinone) 1 alpha subcomplex, 3, 9kda, COX4I1 - cytochrome c oxidase subunit iv isoform 1,…
GO:0019866	organelle inner membrane	1.43e-60	1.56e-58	3.44	19444	412	2720	198	[NDUFAF5 - nadh dehydrogenase (ubiquinone) complex i, assembly factor 5, COX6A1 - cytochrome c oxidase subunit via polypeptide 1, COX6B1 - cytochrome c oxidase subunit vib polypeptide 1 (ubiquitous), NDUFA3 - nadh dehydrogenase (ubiquinone) 1 alpha subcomplex, 3, 9kda, NDUFA4 - nadh dehydrogenase (ubiquinone) 1 alpha subcomplex, 4, 9kda, NDUFAF6 - nadh dehydrogenase (ubiquinone) complex i, assemb…
GO:0044391	ribosomal subunit	9.52e-55	9.87e-53	4.61	19444	186	2720	120	[DDX3X - dead (asp-glu-ala-asp) box helicase 3, x-linked, MRPS18A - mitochondrial ribosomal protein s18a, MRPS10 - mitochondrial ribosomal protein s10, RPL22L1 - ribosomal protein l22-like 1, RPL35 - ribosomal protein l35, MRPL39 - mitochondrial ribosomal protein l39, MRPL33 - mitochondrial ribosomal protein l33, EIF4G1 - eukaryotic translation initiation factor 4 gamma, 1, MRPS36 - mitochondrial…
GO:0044464	cell part	2.04e-44	2.01e-42	1.09	19444	16774	2826	2664	[BMP2K - bmp2 inducible kinase, POP1 - processing of precursor 1, ribonuclease p/mrp subunit (s. cerevisiae), EXOSC9 - exosome component 9, PRSS21 - protease, serine, 21 (testisin), AAMP - angio-associated, migratory cell protein, THEM4 - thioesterase superfamily member 4, HNRNPA0 - heterogeneous nuclear ribonucleoprotein a0, PNN - pinin, desmosome associated protein, BTG3 - btg family, member 3,…
a type, 6, MRPL39 - mitochondrial ribosomal protein l39, PSMA5 - proteasome (prosome, macropain) subunit, alpha type, 5, PSMA4 - proteasome (prosome, macropain) subunit, alpha type, 4, SCARB1 - scavenger receptor class b, member 1, PSMA3 - proteasome (prosome, macropain) subunit, alpha type, 3, CD36 - cd36 molecule (thrombospondin receptor), PSMB10 - proteasome (prosome, macropain) subunit, beta …
osomal protein fusion product 1, EFR3A - efr3 homolog a (s. cerevisiae), SEPN1 - selenoprotein n, 1, NUP205 - nucleoporin 205kda, ADAMTSL3 - adamts-like 3, TYROBP - tyro protein tyrosine kinase binding protein, EREG - epiregulin, FBL - fibrillarin, SEPT8 - septin 8, UBE2A - ubiquitin-conjugating enzyme e2a, MYLK3 - myosin light chain kinase 3, UBA1 - ubiquitin-like modifier activating enzyme 1, E…
noglobulin kappa j region, GNPAT - glyceronephosphate o-acyltransferase, TRUB2 - trub pseudouridine (psi) synthase homolog 2 (e. coli), C6orf89 - chromosome 6 open reading frame 89, TAGLN2 - transgelin 2, DNAJC2 - dnaj (hsp40) homolog, subfamily c, member 2, UXT - ubiquitously-expressed, prefoldin-like chaperone, TPK1 - thiamin pyrophosphokinase 1, IGLL1 - immunoglobulin lambda-like polypeptide 1…
S6 - regulator of g-protein signaling 6, NDUFB10 - nadh dehydrogenase (ubiquinone) 1 beta subcomplex, 10, 22kda, NDUFC1 - nadh dehydrogenase (ubiquinone) 1, subcomplex unknown, 1, 6kda, TRAM2 - translocation associated membrane protein 2, GRPEL1 - grpe-like 1, mitochondrial (e. coli), NDUFB8 - nadh dehydrogenase (ubiquinone) 1 beta subcomplex, 8, 19kda, NDUFB9 - nadh dehydrogenase (ubiquinone) 1 …
GO:0044455	mitochondrial membrane part	8.98e-42	8.43e-40	3.74	19444	218	2862	120	[NDUFAF5 - nadh dehydrogenase (ubiquinone) complex i, assembly factor 5, COX6A1 - cytochrome c oxidase subunit via polypeptide 1, TMEM177 - transmembrane protein 177, TOMM70A - translocase of outer mitochondrial membrane 70 homolog a (s. cerevisiae), NDUFA3 - nadh dehydrogenase (ubiquinone) 1 alpha subcomplex, 3, 9kda, SDHD - succinate dehydrogenase complex, subunit d, integral membrane protein, …
GO:1902494	catalytic complex	1.06e-40	9.49e-39	1.97	19444	1297	2915	383	[HSPA1A - heat shock 70kda protein 1a, PCGF5 - polycomb group ring finger 5, DPM1 - dolichyl-phosphate mannosyltransferase polypeptide 1, catalytic subunit, HSPA1B - heat shock 70kda protein 1b, POP1 - processing of precursor 1, ribonuclease p/mrp subunit (s. cerevisiae), ANP32E - acidic (leucine-rich) nuclear phosphoprotein 32 family, member e, EXOSC5 - exosome component 5, DNAJA1 - dnaj (hsp40)…
GO:0098800	inner mitochondrial membrane protein complex	1.6e-40	1.37e-38	7.96	19444	128	1222	64	[UQCRC2 - ubiquinol-cytochrome c reductase core protein ii, COX6A1 - cytochrome c oxidase subunit via polypeptide 1, UQCRC1 - ubiquinol-cytochrome c reductase core protein i, UQCRH - ubiquinol-cytochrome c reductase hinge protein, UQCRFS1 - ubiquinol-cytochrome c reductase, rieske iron-sulfur polypeptide 1, SDHD - succinate dehydrogenase complex, subunit d, integral membrane protein, NDUFA3 - nad…
GO:0070062	extracellular exosome	2.51e-39	2.06e-37	1.98	19444	2098	1762	377	[CREB5 - camp responsive element binding protein 5, HSPA1B - heat shock 70kda protein 1b, DNAJA1 - dnaj (hsp40) homolog, subfamily a, member 1, EXOSC9 - exosome component 9, LGALS3BP - lectin, galactoside-binding, soluble, 3 binding protein, NCL - nucleolin, DNAJA2 - dnaj (hsp40) homolog, subfamily a, member 2, GDI2 - gdp dissociation inhibitor 2, PDZK1IP1 - pdzk1 interacting protein 1, HNRNPM - …
GO:1903561	extracellular vesicle	1.08e-38	8.52e-37	2.01	19444	2119	1656	362	[CREB5 - camp responsive element binding protein 5, HSPA1B - heat shock 70kda protein 1b, DNAJA1 - dnaj (hsp40) homolog, subfamily a, member 1, EXOSC9 - exosome component 9, LGALS3BP - lectin, galactoside-binding, soluble, 3 binding protein, NCL - nucleolin, DNAJA2 - dnaj (hsp40) homolog, subfamily a, member 2, GDI2 - gdp dissociation inhibitor 2, PDZK1IP1 - pdzk1 interacting protein 1, HNRNPM - …
GO:0043230	extracellular organelle	1.21e-38	9.15e-37	2	19444	2120	1656	362	[CREB5 - camp responsive element binding protein 5, HSPA1B - heat shock 70kda protein 1b, DNAJA1 - dnaj (hsp40) homolog, subfamily a, member 1, EXOSC9 - exosome component 9, LGALS3BP - lectin, galactoside-binding, soluble, 3 binding protein, NCL - nucleolin, DNAJA2 - dnaj (hsp40) homolog, subfamily a, member 2, GDI2 - gdp dissociation inhibitor 2, PDZK1IP1 - pdzk1 interacting protein 1, HNRNPM - …
GO:0043228	non-membrane-bounded organelle	4.81e-34	3.51e-32	1.56	19444	2771	2918	650	[PCGF5 - polycomb group ring finger 5, POP1 - processing of precursor 1, ribonuclease p/mrp subunit (s. cerevisiae), EXOSC9 - exosome component 9, SPTAN1 - spectrin, alpha, non-erythrocytic 1, RBM39 - rna binding motif protein 39, MRPL35 - mitochondrial ribosomal protein l35, FAM195A - family with sequence similarity 195, member a, COIL - coilin, AAMP - angio-associated, migratory cell protein, N…
GO:0043232	intracellular non-membrane-bounded organelle	7.32e-34	5.15e-32	1.56	19444	2758	2918	647	[PCGF5 - polycomb group ring finger 5, POP1 - processing of precursor 1, ribonuclease p/mrp subunit (s. cerevisiae), EXOSC9 - exosome component 9, SPTAN1 - spectrin, alpha, non-erythrocytic 1, RBM39 - rna binding motif protein 39, FAM195A - family with sequence similarity 195, member a, MRPL35 - mitochondrial ribosomal protein l35, AAMP - angio-associated, migratory cell protein, NCOA5 - nuclear …
GO:0043233	organelle lumen	1.36e-33	9.25e-32	2.03	19444	1200	2430	305	[HSPA1A - heat shock 70kda protein 1a, HSPA1B - heat shock 70kda protein 1b, COX6B1 - cytochrome c oxidase subunit vib polypeptide 1 (ubiquitous), SPTAN1 - spectrin, alpha, non-erythrocytic 1, LGALS3BP - lectin, galactoside-binding, soluble, 3 binding protein, THEM4 - thioesterase superfamily member 4, SUCLG2 - succinate-coa ligase, gdp-forming, beta subunit, PDIA4 - protein disulfide isomerase f…
GO:0070013	intracellular organelle lumen	1.36e-33	8.94e-32	2.03	19444	1200	2430	305	[HSPA1A - heat shock 70kda protein 1a, HSPA1B - heat shock 70kda protein 1b, COX6B1 - cytochrome c oxidase subunit vib polypeptide 1 (ubiquitous), SPTAN1 - spectrin, alpha, non-erythrocytic 1, LGALS3BP - lectin, galactoside-binding, soluble, 3 binding protein, THEM4 - thioesterase superfamily member 4, SUCLG2 - succinate-coa ligase, gdp-forming, beta subunit, PDIA4 - protein disulfide isomerase f…
GO:0031974	membrane-enclosed lumen	1.36e-33	8.65e-32	2.03	19444	1200	2430	305	[HSPA1A - heat shock 70kda protein 1a, HSPA1B - heat shock 70kda protein 1b, COX6B1 - cytochrome c oxidase subunit vib polypeptide 1 (ubiquitous), SPTAN1 - spectrin, alpha, non-erythrocytic 1, LGALS3BP - lectin, galactoside-binding, soluble, 3 binding protein, THEM4 - thioesterase superfamily member 4, SUCLG2 - succinate-coa ligase, gdp-forming, beta subunit, PDIA4 - protein disulfide isomerase f…
GO:0015934	large ribosomal subunit	8.85e-32	5.45e-30	4.26	19444	120	2889	76	[RPL24 - ribosomal protein l24, RPL23A - ribosomal protein l23a, RPL21 - ribosomal protein l21, MRPL35 - mitochondrial ribosomal protein l35, RPL19 - ribosomal protein l19, RPL18A - ribosomal protein l18a, RPL18 - ribosomal protein l18, RPL17 - ribosomal protein l17, RPL15 - ribosomal protein l15, RPL13 - ribosomal protein l13, RPL12 - ribosomal protein l12, RPL11 - ribosomal protein l11, MRPS18A…
GO:0098803	respiratory chain complex	1.73e-30	1.04e-28	9.12	19444	75	1222	43	[UQCRC2 - ubiquinol-cytochrome c reductase core protein ii, COX6A1 - cytochrome c oxidase subunit via polypeptide 1, UQCRC1 - ubiquinol-cytochrome c reductase core protein i, COX6B1 - cytochrome c oxidase subunit vib polypeptide 1 (ubiquitous), UQCRH - ubiquinol-cytochrome c reductase hinge protein, UQCRFS1 - ubiquinol-cytochrome c reductase, rieske iron-sulfur polypeptide 1, SDHD - succinate deh…
GO:0005634	nucleus	9.91e-30	5.74e-28	1.39	19444	5270	2325	879	[BMP2K - bmp2 inducible kinase, EXOSC9 - exosome component 9, COIL - coilin, BTG3 - btg family, member 3, CBX1 - chromobox homolog 1, TOMM34 - translocase of outer mitochondrial membrane 34, STIP1 - stress-induced-phosphoprotein 1, EBNA1BP2 - ebna1 binding protein 2, ACADM - acyl-coa dehydrogenase, c-4 to c-12 straight chain, FTSJ3 - ftsj homolog 3 (e. coli), NCOA3 - nuclear receptor coactivator …
s6 kinase, 90kda, polypeptide 4, NOC2L - nucleolar complex associated 2 homolog (s. cerevisiae), SH3BGRL - sh3 domain binding glutamic acid-rich protein like, DNASE1 - deoxyribonuclease i, SAP30BP - sap30 binding protein, ANP32E - acidic (leucine-rich) nuclear phosphoprotein 32 family, member e, EXOSC5 - exosome component 5, G3BP1 - gtpase activating protein (sh3 domain) binding protein 1, NCL - …
GO:0005759	mitochondrial matrix	3.49e-28	1.96e-26	2.93	19444	355	2357	126	[CDK1 - cyclin-dependent kinase 1, THEM4 - thioesterase superfamily member 4, MIPEP - mitochondrial intermediate peptidase, SUCLG2 - succinate-coa ligase, gdp-forming, beta subunit, DARS2 - aspartyl-trna synthetase 2, mitochondrial, BCKDK - branched chain ketoacid dehydrogenase kinase, SUCLG1 - succinate-coa ligase, alpha subunit, COQ3 - coenzyme q3 methyltransferase, BCO2 - beta-carotene oxygena…
GO:1990904	ribonucleoprotein complex	5.7e-28	3.12e-26	1.83	19444	1323	2720	338	[HSPA1A - heat shock 70kda protein 1a, HSPA1B - heat shock 70kda protein 1b, POP1 - processing of precursor 1, ribonuclease p/mrp subunit (s. cerevisiae), G3BP1 - gtpase activating protein (sh3 domain) binding protein 1, NCL - nucleolin, FAM195A - family with sequence similarity 195, member a, HSF1 - heat shock transcription factor 1, HNRNPA0 - heterogeneous nuclear ribonucleoprotein a0, PNN - pi…
GO:0044445	cytosolic part	1.18e-27	6.26e-26	3.64	19444	245	2005	92	[ERC1 - elks/rab6-interacting/cast family member 1, RPL24 - ribosomal protein l24, RPL23A - ribosomal protein l23a, DDX3X - dead (asp-glu-ala-asp) box helicase 3, x-linked, RPL19 - ribosomal protein l19, RPL18A - ribosomal protein l18a, RPL17 - ribosomal protein l17, RPL15 - ribosomal protein l15, RPL13 - ribosomal protein l13, RPL12 - ribosomal protein l12, AHSP - alpha hemoglobin stabilizing pr…
GO:0031090	organelle membrane	2.85e-27	1.48e-25	1.52	19444	2678	2852	598	[COX6A1 - cytochrome c oxidase subunit via polypeptide 1, COX6B1 - cytochrome c oxidase subunit vib polypeptide 1 (ubiquitous), NDUFAF6 - nadh dehydrogenase (ubiquinone) complex i, assembly factor 6, COX4I1 - cytochrome c oxidase subunit iv isoform 1, THEM4 - thioesterase superfamily member 4, COX5B - cytochrome c oxidase subunit vb, SPG21 - spastic paraplegia 21 (autosomal recessive, mast syndro…
GO:0031982	vesicle	1.73e-26	8.73e-25	1.47	19444	3137	2852	675	[CREB5 - camp responsive element binding protein 5, RGL4 - ral guanine nucleotide dissociation stimulator-like 4, SPTAN1 - spectrin, alpha, non-erythrocytic 1, EXOSC9 - exosome component 9, LGALS3BP - lectin, galactoside-binding, soluble, 3 binding protein, PDIA4 - protein disulfide isomerase family a, member 4, GDI2 - gdp dissociation inhibitor 2, SPG21 - spastic paraplegia 21 (autosomal recessi…
GO:0015935	small ribosomal subunit	4.2e-25	2.07e-23	5.08	19444	69	2720	49	[DDX3X - dead (asp-glu-ala-asp) box helicase 3, x-linked, MRPS18A - mitochondrial ribosomal protein s18a, MRPS10 - mitochondrial ribosomal protein s10, MRPS27 - mitochondrial ribosomal protein s27, MRPS35 - mitochondrial ribosomal protein s35, RPS5 - ribosomal protein s5, MRPS28 - mitochondrial ribosomal protein s28, RPS3 - ribosomal protein s3, RPS2 - ribosomal protein s2, MRPS12 - mitochondrial…
GO:0043209	myelin sheath	6.22e-25	2.99e-23	6.48	19444	142	1036	49	[UQCRC2 - ubiquinol-cytochrome c reductase core protein ii, UQCRC1 - ubiquinol-cytochrome c reductase core protein i, SDHA - succinate dehydrogenase complex, subunit a, flavoprotein (fp), GDI2 - gdp dissociation inhibitor 2, MIF - macrophage migration inhibitory factor (glycosylation-inhibiting factor), NME1 - nme/nm23 nucleoside diphosphate kinase 1, NME2 - nme/nm23 nucleoside diphosphate kinase…
GO:0005840	ribosome	5e-24	2.34e-22	3.9	19444	111	2918	65	[DHX9 - deah (asp-glu-ala-his) box helicase 9, RPL24 - ribosomal protein l24, NCK1 - nck adaptor protein 1, MRPL35 - mitochondrial ribosomal protein l35, RPL19 - ribosomal protein l19, CANX - calnexin, RPL18A - ribosomal protein l18a, RPL18 - ribosomal protein l18, RPL15 - ribosomal protein l15, RPL13 - ribosomal protein l13, NDUFA7 - nadh dehydrogenase (ubiquinone) 1 alpha subcomplex, 7, 14.5kda…
GO:1990204	oxidoreductase complex	1.08e-21	4.95e-20	5.9	19444	100	1450	44	[UQCRC2 - ubiquinol-cytochrome c reductase core protein ii, DLAT - dihydrolipoamide s-acetyltransferase, UQCRC1 - ubiquinol-cytochrome c reductase core protein i, UQCRH - ubiquinol-cytochrome c reductase hinge protein, UQCRFS1 - ubiquinol-cytochrome c reductase, rieske iron-sulfur polypeptide 1, PDHB - pyruvate dehydrogenase (lipoamide) beta, SDHD - succinate dehydrogenase complex, subunit d, int…
GO:0044427	chromosomal part	2.33e-21	1.04e-19	1.86	19444	885	2910	247	[ANP32E - acidic (leucine-rich) nuclear phosphoprotein 32 family, member e, EXOSC5 - exosome component 5, RFC2 - replication factor c (activator 1) 2, 40kda, RFC3 - replication factor c (activator 1) 3, 38kda, STRA13 - stimulated by retinoic acid 13, POLR3D - polymerase (rna) iii (dna directed) polypeptide d, 44kda, HSF1 - heat shock transcription factor 1, CBX1 - chromobox homolog 1, NASP - nucl…
GO:0030964	NADH dehydrogenase complex	6.68e-19	2.92e-17	9.4	19444	44	1222	26	[NDUFA3 - nadh dehydrogenase (ubiquinone) 1 alpha subcomplex, 3, 9kda, NDUFA4 - nadh dehydrogenase (ubiquinone) 1 alpha subcomplex, 4, 9kda, NDUFA1 - nadh dehydrogenase (ubiquinone) 1 alpha subcomplex, 1, 7.5kda, NDUFS7 - nadh dehydrogenase (ubiquinone) fe-s protein 7, 20kda (nadh-coenzyme q reductase), NDUFA2 - nadh dehydrogenase (ubiquinone) 1 alpha subcomplex, 2, 8kda, NDUFA12 - nadh dehydroge…
GO:0045271	respiratory chain complex I	6.68e-19	2.86e-17	9.4	19444	44	1222	26	[NDUFA3 - nadh dehydrogenase (ubiquinone) 1 alpha subcomplex, 3, 9kda, NDUFA4 - nadh dehydrogenase (ubiquinone) 1 alpha subcomplex, 4, 9kda, NDUFS7 - nadh dehydrogenase (ubiquinone) fe-s protein 7, 20kda (nadh-coenzyme q reductase), NDUFA1 - nadh dehydrogenase (ubiquinone) 1 alpha subcomplex, 1, 7.5kda, NDUFA2 - nadh dehydrogenase (ubiquinone) 1 alpha subcomplex, 2, 8kda, NDUFA12 - nadh dehydroge…
GO:0005747	mitochondrial respiratory chain complex I	6.68e-19	2.8e-17	9.4	19444	44	1222	26	[NDUFA3 - nadh dehydrogenase (ubiquinone) 1 alpha subcomplex, 3, 9kda, NDUFA4 - nadh dehydrogenase (ubiquinone) 1 alpha subcomplex, 4, 9kda, NDUFA1 - nadh dehydrogenase (ubiquinone) 1 alpha subcomplex, 1, 7.5kda, NDUFS7 - nadh dehydrogenase (ubiquinone) fe-s protein 7, 20kda (nadh-coenzyme q reductase), NDUFA2 - nadh dehydrogenase (ubiquinone) 1 alpha subcomplex, 2, 8kda, NDUFA12 - nadh dehydroge…
GO:0022625	cytosolic large ribosomal subunit	6.5e-17	2.67e-15	4.5	19444	63	2675	39	[RPL24 - ribosomal protein l24, UBA52 - ubiquitin a-52 residue ribosomal protein fusion product 1, RPL23A - ribosomal protein l23a, RPL21 - ribosomal protein l21, RPL19 - ribosomal protein l19, RPL18A - ribosomal protein l18a, RPL14 - ribosomal protein l14, RPL18 - ribosomal protein l18, RPL13A - ribosomal protein l13a, RPL17 - ribosomal protein l17, RPL15 - ribosomal protein l15, RPL13 - ribosom…
GO:1904813	ficolin-1-rich granule lumen	9.58e-17	3.85e-15	3.52	19444	124	2498	56	[HSPA1A - heat shock 70kda protein 1a, PSMD6 - proteasome (prosome, macropain) 26s subunit, non-atpase, 6, HSPA1B - heat shock 70kda protein 1b, APEH - acylaminoacyl-peptide hydrolase, CSTB - cystatin b (stefin b), GSTP1 - glutathione s-transferase pi 1, PPIE - peptidylprolyl isomerase e (cyclophilin e), DDX3X - dead (asp-glu-ala-asp) box helicase 3, x-linked, PGAM1 - phosphoglycerate mutase 1 (b…
GO:0045259	proton-transporting ATP synthase complex	2.05e-16	8.06e-15	8.71	19444	18	2233	18	[ATP5J2 - atp synthase, h+ transporting, mitochondrial fo complex, subunit f2, ATP5O - atp synthase, h+ transporting, mitochondrial f1 complex, o subunit, PPIF - peptidylprolyl isomerase f, ATP5H - atp synthase, h+ transporting, mitochondrial fo complex, subunit d, ATP5I - atp synthase, h+ transporting, mitochondrial fo complex, subunit e, C14orf2 - chromosome 14 open reading frame 2, ATP5J - atp…
GO:0005753	mitochondrial proton-transporting ATP synthase complex	2.05e-16	7.9e-15	8.71	19444	18	2233	18	[ATP5J2 - atp synthase, h+ transporting, mitochondrial fo complex, subunit f2, ATP5O - atp synthase, h+ transporting, mitochondrial f1 complex, o subunit, PPIF - peptidylprolyl isomerase f, ATP5H - atp synthase, h+ transporting, mitochondrial fo complex, subunit d, ATP5I - atp synthase, h+ transporting, mitochondrial fo complex, subunit e, C14orf2 - chromosome 14 open reading frame 2, ATP5J - atp…
GO:1905369	endopeptidase complex	2.36e-14	8.96e-13	4.08	19444	62	2767	36	[PSMD14 - proteasome (prosome, macropain) 26s subunit, non-atpase, 14, PSMD6 - proteasome (prosome, macropain) 26s subunit, non-atpase, 6, PSMD11 - proteasome (prosome, macropain) 26s subunit, non-atpase, 11, PSME1 - proteasome (prosome, macropain) activator subunit 1 (pa28 alpha), PSMD13 - proteasome (prosome, macropain) 26s subunit, non-atpase, 13, PSME2 - proteasome (prosome, macropain) activa…
GO:0000315	organellar large ribosomal subunit	2.59e-14	9.64e-13	4.21	19444	56	2889	35	[MRPL37 - mitochondrial ribosomal protein l37, MRPL48 - mitochondrial ribosomal protein l48, MRPL13 - mitochondrial ribosomal protein l13, MRPL35 - mitochondrial ribosomal protein l35, MRPL52 - mitochondrial ribosomal protein l52, MRPL19 - mitochondrial ribosomal protein l19, MRPL43 - mitochondrial ribosomal protein l43, MRPL50 - mitochondrial ribosomal protein l50, MRPL14 - mitochondrial ribosom…
GO:0005762	mitochondrial large ribosomal subunit	2.59e-14	9.46e-13	4.21	19444	56	2889	35	[MRPL37 - mitochondrial ribosomal protein l37, MRPL48 - mitochondrial ribosomal protein l48, MRPL13 - mitochondrial ribosomal protein l13, MRPL35 - mitochondrial ribosomal protein l35, MRPL52 - mitochondrial ribosomal protein l52, MRPL19 - mitochondrial ribosomal protein l19, MRPL43 - mitochondrial ribosomal protein l43, MRPL50 - mitochondrial ribosomal protein l50, MRPL14 - mitochondrial ribosom…
GO:0000502	proteasome complex	3.66e-14	1.31e-12	4.15	19444	61	2767	36	[PSMD14 - proteasome (prosome, macropain) 26s subunit, non-atpase, 14, PSMD6 - proteasome (prosome, macropain) 26s subunit, non-atpase, 6, PSMD11 - proteasome (prosome, macropain) 26s subunit, non-atpase, 11, PSME1 - proteasome (prosome, macropain) activator subunit 1 (pa28 alpha), PSMD13 - proteasome (prosome, macropain) 26s subunit, non-atpase, 13, PSME2 - proteasome (prosome, macropain) activa…
GO:0060205	cytoplasmic vesicle lumen	4.53e-14	1.59e-12	3.05	19444	336	1271	67	[PSMD6 - proteasome (prosome, macropain) 26s subunit, non-atpase, 6, CSTB - cystatin b (stefin b), GSTP1 - glutathione s-transferase pi 1, DDX3X - dead (asp-glu-ala-asp) box helicase 3, x-linked, PGAM1 - phosphoglycerate mutase 1 (brain), HMGB1 - high mobility group box 1, GDI2 - gdp dissociation inhibitor 2, MIF - macrophage migration inhibitory factor (glycosylation-inhibiting factor), NME2 - n…
GO:0031983	vesicle lumen	5.32e-14	1.84e-12	3.04	19444	337	1271	67	[PSMD6 - proteasome (prosome, macropain) 26s subunit, non-atpase, 6, CSTB - cystatin b (stefin b), GSTP1 - glutathione s-transferase pi 1, DDX3X - dead (asp-glu-ala-asp) box helicase 3, x-linked, PGAM1 - phosphoglycerate mutase 1 (brain), HMGB1 - high mobility group box 1, GDI2 - gdp dissociation inhibitor 2, MIF - macrophage migration inhibitory factor (glycosylation-inhibiting factor), NME2 - n…
GO:0000314	organellar small ribosomal subunit	8.94e-14	3.04e-12	5.82	19444	27	2720	22	[MRPS35 - mitochondrial ribosomal protein s35, MRPS16 - mitochondrial ribosomal protein s16, MRPS28 - mitochondrial ribosomal protein s28, MRPS33 - mitochondrial ribosomal protein s33, MRPS7 - mitochondrial ribosomal protein s7, MRPS12 - mitochondrial ribosomal protein s12, MRPS17 - mitochondrial ribosomal protein s17, MRPS34 - mitochondrial ribosomal protein s34, MRPS2 - mitochondrial ribosomal …
GO:0005763	mitochondrial small ribosomal subunit	8.94e-14	2.98e-12	5.82	19444	27	2720	22	[MRPS35 - mitochondrial ribosomal protein s35, MRPS16 - mitochondrial ribosomal protein s16, MRPS28 - mitochondrial ribosomal protein s28, MRPS33 - mitochondrial ribosomal protein s33, MRPS7 - mitochondrial ribosomal protein s7, MRPS12 - mitochondrial ribosomal protein s12, MRPS17 - mitochondrial ribosomal protein s17, MRPS34 - mitochondrial ribosomal protein s34, MRPS2 - mitochondrial ribosomal …
GO:1990234	transferase complex	1.16e-13	3.82e-12	1.82	19444	730	2614	179	[HSPA1A - heat shock 70kda protein 1a, DPM1 - dolichyl-phosphate mannosyltransferase polypeptide 1, catalytic subunit, HSPA1B - heat shock 70kda protein 1b, PCGF5 - polycomb group ring finger 5, DNAJA1 - dnaj (hsp40) homolog, subfamily a, member 1, CDK1 - cyclin-dependent kinase 1, SMC6 - structural maintenance of chromosomes 6, POLR3D - polymerase (rna) iii (dna directed) polypeptide d, 44kda, M…
GO:0034774	secretory granule lumen	1.53e-13	4.95e-12	3.07	19444	319	1271	64	[PSMD6 - proteasome (prosome, macropain) 26s subunit, non-atpase, 6, CSTB - cystatin b (stefin b), GSTP1 - glutathione s-transferase pi 1, DDX3X - dead (asp-glu-ala-asp) box helicase 3, x-linked, PGAM1 - phosphoglycerate mutase 1 (brain), HMGB1 - high mobility group box 1, GDI2 - gdp dissociation inhibitor 2, MIF - macrophage migration inhibitory factor (glycosylation-inhibiting factor), NME2 - n…
GO:0005681	spliceosomal complex	2.92e-13	9.28e-12	2.57	19444	174	2871	66	[DHX8 - deah (asp-glu-ala-his) box polypeptide 8, TFIP11 - tuftelin interacting protein 11, DDX5 - dead (asp-glu-ala-asp) box helicase 5, PPIE - peptidylprolyl isomerase e (cyclophilin e), PRPF3 - pre-mrna processing factor 3, PNN - pinin, desmosome associated protein, SF3A2 - splicing factor 3a, subunit 2, 66kda, HNRNPA3 - heterogeneous nuclear ribonucleoprotein a3, HNRNPM - heterogeneous nuclea…
GO:1905368	peptidase complex	5.22e-13	1.63e-11	3.43	19444	86	2767	42	[PSMD14 - proteasome (prosome, macropain) 26s subunit, non-atpase, 14, PSMD6 - proteasome (prosome, macropain) 26s subunit, non-atpase, 6, PSMD11 - proteasome (prosome, macropain) 26s subunit, non-atpase, 11, PSME1 - proteasome (prosome, macropain) activator subunit 1 (pa28 alpha), PSMD13 - proteasome (prosome, macropain) 26s subunit, non-atpase, 13, PSME2 - proteasome (prosome, macropain) activa…
GO:0044421	extracellular region part	5.45e-13	1.68e-11	1.57	19444	3580	971	281	[HSPA1B - heat shock 70kda protein 1b, DNAJA1 - dnaj (hsp40) homolog, subfamily a, member 1, NCL - nucleolin, NCOA5 - nuclear receptor coactivator 5, PDIA4 - protein disulfide isomerase family a, member 4, DNAJA2 - dnaj (hsp40) homolog, subfamily a, member 2, GDI2 - gdp dissociation inhibitor 2, SPOCK1 - sparc/osteonectin, cwcv and kazal-like domains proteoglycan (testican) 1, LDHB - lactate dehy…
GO:0022627	cytosolic small ribosomal subunit	7.2e-13	2.18e-11	4.75	19444	42	2629	27	[RPS24 - ribosomal protein s24, RPS23 - ribosomal protein s23, RPS21 - ribosomal protein s21, UBA52 - ubiquitin a-52 residue ribosomal protein fusion product 1, EIF2D - eukaryotic translation initiation factor 2d, RPS27A - ribosomal protein s27a, DDX3X - dead (asp-glu-ala-asp) box helicase 3, x-linked, RPS25 - ribosomal protein s25, RPS16 - ribosomal protein s16, RPS20 - ribosomal protein s20, RP…
GO:0005730	nucleolus	2.34e-12	6.99e-11	1.55	19444	1126	2782	250	[TRIM27 - tripartite motif containing 27, POP1 - processing of precursor 1, ribonuclease p/mrp subunit (s. cerevisiae), PCGF5 - polycomb group ring finger 5, EXOSC9 - exosome component 9, EXOSC5 - exosome component 5, NCL - nucleolin, COIL - coilin, ZNF771 - zinc finger protein 771, ARL6IP4 - adp-ribosylation-like factor 6 interacting protein 4, HNRNPM - heterogeneous nuclear ribonucleoprotein m,…
GO:0005925	focal adhesion	2.84e-12	8.36e-11	1.95	19444	398	2878	115	[HSPA1A - heat shock 70kda protein 1a, HSPA1B - heat shock 70kda protein 1b, G3BP1 - gtpase activating protein (sh3 domain) binding protein 1, CDC42 - cell division cycle 42, GDI2 - gdp dissociation inhibitor 2, FLII - flightless i homolog (drosophila), BSG - basigin (ok blood group), FLNA - filamin a, alpha, FLOT2 - flotillin 2, PPFIBP1 - ptprf interacting protein, binding protein 1 (liprin beta…
GO:0000776	kinetochore	3.43e-12	9.95e-11	2.83	19444	126	2785	51	[SEPT7 - septin 7, BIRC5 - baculoviral iap repeat containing 5, SEC13 - sec13 homolog (s. cerevisiae), ITGB3BP - integrin beta 3 binding protein (beta3-endonexin), STRA13 - stimulated by retinoic acid 13, LRWD1 - leucine-rich repeats and wd repeat domain containing 1, HSF1 - heat shock transcription factor 1, ZWILCH - zwilch kinetochore protein, NUP133 - nucleoporin 133kda, NUF2 - nuf2, ndc80 kin…
GO:0042788	polysomal ribosome	3.71e-12	1.06e-10	4.94	19444	31	2918	23	[DHX9 - deah (asp-glu-ala-his) box helicase 9, RPL24 - ribosomal protein l24, RPS23 - ribosomal protein s23, RPS21 - ribosomal protein s21, PNPT1 - polyribonucleotide nucleotidyltransferase 1, RPL19 - ribosomal protein l19, RPL18A - ribosomal protein l18a, RPL18 - ribosomal protein l18, RPL36A - ribosomal protein l36a, RPL11 - ribosomal protein l11, RPL10A - ribosomal protein l10a, RPL38 - riboso…
GO:0005924	cell-substrate adherens junction	4.68e-12	1.32e-10	1.94	19444	401	2878	115	[HSPA1A - heat shock 70kda protein 1a, HSPA1B - heat shock 70kda protein 1b, G3BP1 - gtpase activating protein (sh3 domain) binding protein 1, CDC42 - cell division cycle 42, GDI2 - gdp dissociation inhibitor 2, FLII - flightless i homolog (drosophila), BSG - basigin (ok blood group), FLNA - filamin a, alpha, FLOT2 - flotillin 2, PPFIBP1 - ptprf interacting protein, binding protein 1 (liprin beta…
GO:0000777	condensed chromosome kinetochore	4.89e-12	1.36e-10	3.13	19444	94	2905	44	[SEPT7 - septin 7, ERCC6L - excision repair cross-complementing rodent repair deficiency, complementation group 6-like, NEK2 - nima-related kinase 2, PINX1 - pin2/terf1 interacting, telomerase inhibitor 1, BIRC5 - baculoviral iap repeat containing 5, ITGB3BP - integrin beta 3 binding protein (beta3-endonexin), RANGAP1 - ran gtpase activating protein 1, LRWD1 - leucine-rich repeats and wd repeat d…
GO:0030055	cell-substrate junction	7.54e-12	2.06e-10	1.92	19444	404	2878	115	[HSPA1A - heat shock 70kda protein 1a, HSPA1B - heat shock 70kda protein 1b, G3BP1 - gtpase activating protein (sh3 domain) binding protein 1, CDC42 - cell division cycle 42, GDI2 - gdp dissociation inhibitor 2, FLII - flightless i homolog (drosophila), BSG - basigin (ok blood group), FLNA - filamin a, alpha, FLOT2 - flotillin 2, PPFIBP1 - ptprf interacting protein, binding protein 1 (liprin beta…
GO:0005737	cytoplasm	1.42e-11	3.84e-10	1.23	19444	4374	2880	799	[PRSS21 - protease, serine, 21 (testisin), EXOSC9 - exosome component 9, BTG3 - btg family, member 3, GDI2 - gdp dissociation inhibitor 2, YWHAQ - tyrosine 3-monooxygenase/tryptophan 5-monooxygenase activation protein, theta polypeptide, BLOC1S1 - biogenesis of lysosomal organelles complex-1, subunit 1, NCOA3 - nuclear receptor coactivator 3, ACO1 - aconitase 1, soluble, LRRC40 - leucine rich rep…
induced apoptosis inhibitor 1, VCP - valosin containing protein, MAPK8IP3 - mitogen-activated protein kinase 8 interacting protein 3, UBA52 - ubiquitin a-52 residue ribosomal protein fusion product 1, MYLK3 - myosin light chain kinase 3, DBNL - drebrin-like, UBA1 - ubiquitin-like modifier activating enzyme 1, ERN1 - endoplasmic reticulum to nucleus signaling 1, UBC - ubiquitin c, UBB - ubiquitin …
GO:0030684	preribosome	1.91e-11	5.08e-10	3.56	19444	70	2734	35	[RRP9 - ribosomal rna processing 9, small subunit (ssu) processome component, homolog (yeast), LAS1L - las1-like (s. cerevisiae), TBL3 - transducin (beta)-like 3, WDR12 - wd repeat domain 12, FBL - fibrillarin, FBXW9 - f-box and wd repeat domain containing 9, RIOK1 - rio kinase 1, MAK16 - mak16 homolog (s. cerevisiae), NOB1 - nin1/rpn12 binding protein 1 homolog (s. cerevisiae), EMG1 - emg1 n1-sp…
GO:0044454	nuclear chromosome part	1.1e-10	2.9e-09	1.74	19444	533	2910	139	[DHX9 - deah (asp-glu-ala-his) box helicase 9, HAT1 - histone acetyltransferase 1, ANP32E - acidic (leucine-rich) nuclear phosphoprotein 32 family, member e, CDK1 - cyclin-dependent kinase 1, POLR3D - polymerase (rna) iii (dna directed) polypeptide d, 44kda, CBX1 - chromobox homolog 1, ASXL3 - additional sex combs like 3 (drosophila), MLH1 - mutl homolog 1, colon cancer, nonpolyposis type 2 (e. c…
GO:0044451	nucleoplasm part	1.44e-10	3.74e-09	1.5	19444	1086	2910	244	[HSPA1A - heat shock 70kda protein 1a, HSPA1B - heat shock 70kda protein 1b, TRIM27 - tripartite motif containing 27, BMP2K - bmp2 inducible kinase, SAP18 - sin3a-associated protein, 18kda, STRA13 - stimulated by retinoic acid 13, RBM39 - rna binding motif protein 39, POLR3D - polymerase (rna) iii (dna directed) polypeptide d, 44kda, HSF1 - heat shock transcription factor 1, COIL - coilin, PNN - …
GO:0070069	cytochrome complex	2.01e-10	5.14e-09	8.74	19444	30	1112	15	[COX6A1 - cytochrome c oxidase subunit via polypeptide 1, UQCRC2 - ubiquinol-cytochrome c reductase core protein ii, UQCRC1 - ubiquinol-cytochrome c reductase core protein i, COX6B1 - cytochrome c oxidase subunit vib polypeptide 1 (ubiquitous), UQCRH - ubiquinol-cytochrome c reductase hinge protein, UQCRFS1 - ubiquinol-cytochrome c reductase, rieske iron-sulfur polypeptide 1, COX4I1 - cytochrome …
GO:0071013	catalytic step 2 spliceosome	4.46e-10	1.13e-08	3.07	19444	84	2868	38	[SNRPB2 - small nuclear ribonucleoprotein polypeptide b, TFIP11 - tuftelin interacting protein 11, DHX8 - deah (asp-glu-ala-his) box polypeptide 8, SNRPD1 - small nuclear ribonucleoprotein d1 polypeptide 16kda, DDX41 - dead (asp-glu-ala-asp) box polypeptide 41, SNRPD2 - small nuclear ribonucleoprotein d2 polypeptide 16.5kda, DDX5 - dead (asp-glu-ala-asp) box helicase 5, PPIE - peptidylprolyl isom…
GO:0035578	azurophil granule lumen	4.65e-10	1.16e-08	4.63	19444	90	1212	26	[CTSA - cathepsin a, CCT8 - chaperonin containing tcp1, subunit 8 (theta), TUBB - tubulin, beta class i, GDI2 - gdp dissociation inhibitor 2, FABP5 - fatty acid binding protein 5 (psoriasis-associated), RNASE2 - ribonuclease, rnase a family, 2 (liver, eosinophil-derived neurotoxin), TUBB4B - tubulin, beta 4b class ivb, IMPDH1 - imp (inosine 5'-monophosphate) dehydrogenase 1, ACTR10 - actin-relate…
GO:0005758	mitochondrial intermembrane space	1.03e-09	2.53e-08	3.2	19444	71	2913	34	[COX6B1 - cytochrome c oxidase subunit vib polypeptide 1 (ubiquitous), ARL2 - adp-ribosylation factor-like 2, PNPT1 - polyribonucleotide nucleotidyltransferase 1, AIFM1 - apoptosis-inducing factor, mitochondrion-associated, 1, THEM4 - thioesterase superfamily member 4, AGK - acylglycerol kinase, NME4 - nme/nm23 nucleoside diphosphate kinase 4, TIMM10 - translocase of inner mitochondrial membrane …
GO:0031970	organelle envelope lumen	1.73e-09	4.21e-08	3.04	19444	79	2913	36	[COX6B1 - cytochrome c oxidase subunit vib polypeptide 1 (ubiquitous), ARL2 - adp-ribosylation factor-like 2, PNPT1 - polyribonucleotide nucleotidyltransferase 1, AIFM1 - apoptosis-inducing factor, mitochondrion-associated, 1, TUBB - tubulin, beta class i, THEM4 - thioesterase superfamily member 4, AGK - acylglycerol kinase, NME4 - nme/nm23 nucleoside diphosphate kinase 4, TIMM10 - translocase of…
GO:0098687	chromosomal region	2.25e-09	5.4e-08	2.3	19444	219	2316	60	[HAT1 - histone acetyltransferase 1, BIRC5 - baculoviral iap repeat containing 5, CDK1 - cyclin-dependent kinase 1, SMC6 - structural maintenance of chromosomes 6, NUF2 - nuf2, ndc80 kinetochore complex component, HIST1H4F - histone cluster 1, h4f, CBX1 - chromobox homolog 1, SUN2 - sad1 and unc84 domain containing 2, NBN - nibrin, RPA1 - replication protein a1, 70kda, NCAPG - non-smc condensin i…
GO:0101031	chaperone complex	3.5e-09	8.31e-08	9.42	19444	20	1238	12	[CCT6A - chaperonin containing tcp1, subunit 6a (zeta 1), CCT3 - chaperonin containing tcp1, subunit 3 (gamma), CCT7 - chaperonin containing tcp1, subunit 7 (eta), PTGES3 - prostaglandin e synthase 3 (cytosolic), STIP1 - stress-induced-phosphoprotein 1, CCT8 - chaperonin containing tcp1, subunit 8 (theta), HSP90AB1 - heat shock protein 90kda alpha (cytosolic), class b member 1, BAG2 - bcl2-associ…
GO:0005819	spindle	3.67e-09	8.6e-08	2.21	19444	185	2905	61	[SEPT7 - septin 7, MAK - male germ cell-associated kinase, CDK1 - cyclin-dependent kinase 1, MAEA - macrophage erythroblast attacher, CDC42 - cell division cycle 42, MICAL3 - microtubule associated monooxygenase, calponin and lim domain containing 3, CBX1 - chromobox homolog 1, SPAG5 - sperm associated antigen 5, HAUS7 - haus augmin-like complex, subunit 7, KATNB1 - katanin p80 (wd repeat contain…
GO:0061695	transferase complex, transferring phosphorus-containing groups	4.74e-09	1.1e-07	2.26	19444	205	2477	59	[ERC1 - elks/rab6-interacting/cast family member 1, PRKAA1 - protein kinase, amp-activated, alpha 1 catalytic subunit, CCNB2 - cyclin b2, CDK1 - cyclin-dependent kinase 1, POLR3D - polymerase (rna) iii (dna directed) polypeptide d, 44kda, PIK3R3 - phosphoinositide-3-kinase, regulatory subunit 3 (gamma), GTF2H3 - general transcription factor iih, polypeptide 3, 34kda, BECN1 - beclin 1, autophagy r…
GO:0044452	nucleolar part	4.86e-09	1.11e-07	2.25	19444	179	2803	58	[POP1 - processing of precursor 1, ribonuclease p/mrp subunit (s. cerevisiae), TRIM27 - tripartite motif containing 27, RRP9 - ribosomal rna processing 9, small subunit (ssu) processome component, homolog (yeast), TBL3 - transducin (beta)-like 3, WDR12 - wd repeat domain 12, COIL - coilin, URB1 - urb1 ribosome biogenesis 1 homolog (s. cerevisiae), TIMM13 - translocase of inner mitochondrial membr…
GO:0005775	vacuolar lumen	8.92e-09	2.02e-07	3.42	19444	168	1049	31	[FMOD - fibromodulin, CTSA - cathepsin a, TCN2 - transcobalamin ii, CCT8 - chaperonin containing tcp1, subunit 8 (theta), TUBB - tubulin, beta class i, GDI2 - gdp dissociation inhibitor 2, FABP5 - fatty acid binding protein 5 (psoriasis-associated), RNASE2 - ribonuclease, rnase a family, 2 (liver, eosinophil-derived neurotoxin), TUBB4B - tubulin, beta 4b class ivb, IMPDH1 - imp (inosine 5'-monoph…
GO:0000276	mitochondrial proton-transporting ATP synthase complex, coupling factor F(o)	1.09e-08	2.44e-07	14.45	19444	9	1196	8	[ATP5J2 - atp synthase, h+ transporting, mitochondrial fo complex, subunit f2, ATP5G1 - atp synthase, h+ transporting, mitochondrial fo complex, subunit c1 (subunit 9), ATP5F1 - atp synthase, h+ transporting, mitochondrial fo complex, subunit b1, ATP5G3 - atp synthase, h+ transporting, mitochondrial fo complex, subunit c3 (subunit 9), ATP5G2 - atp synthase, h+ transporting, mitochondrial fo compl…
GO:0000313	organellar ribosome	1.11e-08	2.47e-07	4.77	19444	24	2889	17	[MRPL37 - mitochondrial ribosomal protein l37, MTG1 - mitochondrial ribosome-associated gtpase 1, MRPL48 - mitochondrial ribosomal protein l48, MRPL13 - mitochondrial ribosomal protein l13, MRPL9 - mitochondrial ribosomal protein l9, MRPL28 - mitochondrial ribosomal protein l28, MRPL39 - mitochondrial ribosomal protein l39, MRPL35 - mitochondrial ribosomal protein l35, MRPL43 - mitochondrial ribo…
GO:0005761	mitochondrial ribosome	1.11e-08	2.44e-07	4.77	19444	24	2889	17	[MRPL37 - mitochondrial ribosomal protein l37, MTG1 - mitochondrial ribosome-associated gtpase 1, MRPL48 - mitochondrial ribosomal protein l48, MRPL13 - mitochondrial ribosomal protein l13, MRPL9 - mitochondrial ribosomal protein l9, MRPL28 - mitochondrial ribosomal protein l28, MRPL39 - mitochondrial ribosomal protein l39, MRPL35 - mitochondrial ribosomal protein l35, MRPL43 - mitochondrial ribo…
GO:0042645	mitochondrial nucleoid	1.35e-08	2.91e-07	4.32	19444	42	2249	21	[LONP1 - lon peptidase 1, mitochondrial, FASTKD2 - fast kinase domains 2, TUFM - tu translation elongation factor, mitochondrial, DDX28 - dead (asp-glu-ala-asp) box polypeptide 28, TFAM - transcription factor a, mitochondrial, FASTKD5 - fast kinase domains 5, SSBP1 - single-stranded dna binding protein 1, mitochondrial, C10orf2 - chromosome 10 open reading frame 2, ELAC2 - elac ribonuclease z 2, …
GO:0009295	nucleoid	1.35e-08	2.88e-07	4.32	19444	42	2249	21	[LONP1 - lon peptidase 1, mitochondrial, FASTKD2 - fast kinase domains 2, TUFM - tu translation elongation factor, mitochondrial, DDX28 - dead (asp-glu-ala-asp) box polypeptide 28, TFAM - transcription factor a, mitochondrial, FASTKD5 - fast kinase domains 5, SSBP1 - single-stranded dna binding protein 1, mitochondrial, C10orf2 - chromosome 10 open reading frame 2, ELAC2 - elac ribonuclease z 2, …
GO:0034709	methylosome	1.57e-08	3.32e-07	7.03	19444	12	2534	11	[CLNS1A - chloride channel, nucleotide-sensitive, 1a, PRMT1 - protein arginine methyltransferase 1, SNRPD1 - small nuclear ribonucleoprotein d1 polypeptide 16kda, SNRPD2 - small nuclear ribonucleoprotein d2 polypeptide 16.5kda, SNRPD3 - small nuclear ribonucleoprotein d3 polypeptide 18kda, SNRPE - small nuclear ribonucleoprotein polypeptide e, SNRPF - small nuclear ribonucleoprotein polypeptide f…
GO:0070161	anchoring junction	2.35e-08	4.92e-07	1.64	19444	543	2878	132	[HSPA1A - heat shock 70kda protein 1a, HSPA1B - heat shock 70kda protein 1b, G3BP1 - gtpase activating protein (sh3 domain) binding protein 1, CDC42 - cell division cycle 42, PNN - pinin, desmosome associated protein, GDI2 - gdp dissociation inhibitor 2, FLII - flightless i homolog (drosophila), FLNA - filamin a, alpha, BSG - basigin (ok blood group), FLOT2 - flotillin 2, PPFIBP1 - ptprf interact…
GO:0034719	SMN-Sm protein complex	4.04e-08	8.37e-07	5.87	19444	17	2534	13	[SNRPD1 - small nuclear ribonucleoprotein d1 polypeptide 16kda, SNRPD2 - small nuclear ribonucleoprotein d2 polypeptide 16.5kda, SNRPD3 - small nuclear ribonucleoprotein d3 polypeptide 18kda, SNRPE - small nuclear ribonucleoprotein polypeptide e, SNRPF - small nuclear ribonucleoprotein polypeptide f, GEMIN7 - gem (nuclear organelle) associated protein 7, SNRPG - small nuclear ribonucleoprotein po…
GO:0005912	adherens junction	4.19e-08	8.6e-07	1.64	19444	527	2878	128	[HSPA1A - heat shock 70kda protein 1a, HSPA1B - heat shock 70kda protein 1b, G3BP1 - gtpase activating protein (sh3 domain) binding protein 1, CDC42 - cell division cycle 42, GDI2 - gdp dissociation inhibitor 2, FLII - flightless i homolog (drosophila), FLNA - filamin a, alpha, BSG - basigin (ok blood group), FLOT2 - flotillin 2, PPFIBP1 - ptprf interacting protein, binding protein 1 (liprin beta…
GO:0045277	respiratory chain complex IV	4.31e-08	8.76e-07	8.34	19444	17	1508	11	[COX5A - cytochrome c oxidase subunit va, COX6A1 - cytochrome c oxidase subunit via polypeptide 1, UQCRC2 - ubiquinol-cytochrome c reductase core protein ii, COX6B1 - cytochrome c oxidase subunit vib polypeptide 1 (ubiquitous), COX8A - cytochrome c oxidase subunit viiia (ubiquitous), UQCRFS1 - ubiquinol-cytochrome c reductase, rieske iron-sulfur polypeptide 1, COX4I1 - cytochrome c oxidase subuni…
GO:0045263	proton-transporting ATP synthase complex, coupling factor F(o)	5.57e-08	1.12e-06	13.01	19444	10	1196	8	[ATP5J2 - atp synthase, h+ transporting, mitochondrial fo complex, subunit f2, ATP5G1 - atp synthase, h+ transporting, mitochondrial fo complex, subunit c1 (subunit 9), ATP5F1 - atp synthase, h+ transporting, mitochondrial fo complex, subunit b1, ATP5G3 - atp synthase, h+ transporting, mitochondrial fo complex, subunit c3 (subunit 9), ATP5G2 - atp synthase, h+ transporting, mitochondrial fo compl…
GO:0005741	mitochondrial outer membrane	6.18e-08	1.23e-06	2.26	19444	160	2688	50	[DDX3X - dead (asp-glu-ala-asp) box helicase 3, x-linked, IFI27 - interferon, alpha-inducible protein 27, TOMM70A - translocase of outer mitochondrial membrane 70 homolog a (s. cerevisiae), NME1 - nme/nm23 nucleoside diphosphate kinase 1, AGK - acylglycerol kinase, CISD1 - cdgsh iron sulfur domain 1, BPHL - biphenyl hydrolase-like (serine hydrolase), FAM73B - family with sequence similarity 73, m…
GO:0032040	small-subunit processome	6.38e-08	1.26e-06	4.05	19444	37	2596	20	[IMP4 - imp4, u3 small nucleolar ribonucleoprotein, homolog (yeast), RRP9 - ribosomal rna processing 9, small subunit (ssu) processome component, homolog (yeast), TBL3 - transducin (beta)-like 3, UTP6 - utp6, small subunit (ssu) processome component, homolog (yeast), FBL - fibrillarin, HEATR1 - heat repeat containing 1, UTP14A - utp14, u3 small nucleolar ribonucleoprotein, homolog a (yeast), UTP1…
GO:0016469	proton-transporting two-sector ATPase complex	1.3e-07	2.54e-06	5.77	19444	37	1365	15	[ATP5J2 - atp synthase, h+ transporting, mitochondrial fo complex, subunit f2, ATP5O - atp synthase, h+ transporting, mitochondrial f1 complex, o subunit, PPIF - peptidylprolyl isomerase f, ATP5I - atp synthase, h+ transporting, mitochondrial fo complex, subunit e, ATP5H - atp synthase, h+ transporting, mitochondrial fo complex, subunit d, ATP5J - atp synthase, h+ transporting, mitochondrial fo c…
GO:0031968	organelle outer membrane	1.63e-07	3.15e-06	2.12	19444	184	2688	54	[DDX3X - dead (asp-glu-ala-asp) box helicase 3, x-linked, TOMM70A - translocase of outer mitochondrial membrane 70 homolog a (s. cerevisiae), IFI27 - interferon, alpha-inducible protein 27, BPHL - biphenyl hydrolase-like (serine hydrolase), CISD1 - cdgsh iron sulfur domain 1, AGK - acylglycerol kinase, NME1 - nme/nm23 nucleoside diphosphate kinase 1, FAM73B - family with sequence similarity 73, m…
GO:0035770	ribonucleoprotein granule	1.78e-07	3.41e-06	2.02	19444	216	2714	61	[DHX9 - deah (asp-glu-ala-his) box helicase 9, G3BP1 - gtpase activating protein (sh3 domain) binding protein 1, DDX3X - dead (asp-glu-ala-asp) box helicase 3, x-linked, DDX1 - dead (asp-glu-ala-asp) box helicase 1, ATXN2L - ataxin 2-like, HSF1 - heat shock transcription factor 1, FAM195A - family with sequence similarity 195, member a, NCL - nucleolin, CDC42 - cell division cycle 42, RQCD1 - rcd…
GO:0016020	membrane	2.36e-07	4.48e-06	1.16	19444	7754	1765	816	[PNN - pinin, desmosome associated protein, GDI2 - gdp dissociation inhibitor 2, TOMM34 - translocase of outer mitochondrial membrane 34, PLXNB3 - plexin b3, TMED2 - transmembrane emp24 domain trafficking protein 2, LMAN2 - lectin, mannose-binding 2, ACAA1 - acetyl-coa acyltransferase 1, PMP22 - peripheral myelin protein 22, YWHAQ - tyrosine 3-monooxygenase/tryptophan 5-monooxygenase activation p…
AS1L - las1-like (s. cerevisiae), TPM1 - tropomyosin 1 (alpha), KIF15 - kinesin family member 15, QTRT1 - queuine trna-ribosyltransferase 1, SNX8 - sorting nexin 8, CNOT7 - ccr4-not transcription complex, subunit 7, ALG5 - alg5, dolichyl-phosphate beta-glucosyltransferase, ACTR2 - arp2 actin-related protein 2 homolog (yeast), ACTR3 - arp3 actin-related protein 3 homolog (yeast), GNL2 - guanine nu…
GO:0120114	Sm-like protein family complex	2.37e-07	4.45e-06	2.59	19444	99	2801	37	[SNRPB2 - small nuclear ribonucleoprotein polypeptide b, SNRPC - small nuclear ribonucleoprotein polypeptide c, SNRPD1 - small nuclear ribonucleoprotein d1 polypeptide 16kda, SNRPD2 - small nuclear ribonucleoprotein d2 polypeptide 16.5kda, SNRPD3 - small nuclear ribonucleoprotein d3 polypeptide 18kda, SNRPE - small nuclear ribonucleoprotein polypeptide e, SNRPF - small nuclear ribonucleoprotein p…
GO:0031975	envelope	2.86e-07	5.32e-06	2.26	19444	178	2272	47	[NUP188 - nucleoporin 188kda, RAN - ran, member ras oncogene family, RANBP1 - ran binding protein 1, ALOX5AP - arachidonate 5-lipoxygenase-activating protein, NUP205 - nucleoporin 205kda, SEC13 - sec13 homolog (s. cerevisiae), RANGAP1 - ran gtpase activating protein 1, IFI27 - interferon, alpha-inducible protein 27, SDHD - succinate dehydrogenase complex, subunit d, integral membrane protein, NUP…
GO:0031967	organelle envelope	2.86e-07	5.27e-06	2.26	19444	178	2272	47	[NUP188 - nucleoporin 188kda, RAN - ran, member ras oncogene family, ALOX5AP - arachidonate 5-lipoxygenase-activating protein, RANBP1 - ran binding protein 1, NUP205 - nucleoporin 205kda, SEC13 - sec13 homolog (s. cerevisiae), RANGAP1 - ran gtpase activating protein 1, IFI27 - interferon, alpha-inducible protein 27, SDHD - succinate dehydrogenase complex, subunit d, integral membrane protein, NUP…
GO:0019867	outer membrane	2.88e-07	5.26e-06	2.1	19444	186	2688	54	[DDX3X - dead (asp-glu-ala-asp) box helicase 3, x-linked, TOMM70A - translocase of outer mitochondrial membrane 70 homolog a (s. cerevisiae), IFI27 - interferon, alpha-inducible protein 27, CISD1 - cdgsh iron sulfur domain 1, BPHL - biphenyl hydrolase-like (serine hydrolase), AGK - acylglycerol kinase, NME1 - nme/nm23 nucleoside diphosphate kinase 1, FAM73B - family with sequence similarity 73, m…
GO:0005751	mitochondrial respiratory chain complex IV	3.24e-07	5.85e-06	11.66	19444	12	1112	8	[COX6A1 - cytochrome c oxidase subunit via polypeptide 1, UQCRC2 - ubiquinol-cytochrome c reductase core protein ii, COX5A - cytochrome c oxidase subunit va, UQCRFS1 - ubiquinol-cytochrome c reductase, rieske iron-sulfur polypeptide 1, COX4I1 - cytochrome c oxidase subunit iv isoform 1, NDUFA4 - nadh dehydrogenase (ubiquinone) 1 alpha subcomplex, 4, 9kda, COX5B - cytochrome c oxidase subunit vb, …
GO:0042470	melanosome	3.51e-07	6.29e-06	2.86	19444	99	2198	32	[RAN - ran, member ras oncogene family, PPIB - peptidylprolyl isomerase b (cyclophilin b), CANX - calnexin, PDIA4 - protein disulfide isomerase family a, member 4, TMEM33 - transmembrane protein 33, BSG - basigin (ok blood group), CD63 - cd63 molecule, TRPV2 - transient receptor potential cation channel, subfamily v, member 2, GANAB - glucosidase, alpha; neutral ab, FASN - fatty acid synthase, RP…
GO:0048770	pigment granule	3.51e-07	6.24e-06	2.86	19444	99	2198	32	[RAN - ran, member ras oncogene family, PPIB - peptidylprolyl isomerase b (cyclophilin b), CANX - calnexin, PDIA4 - protein disulfide isomerase family a, member 4, TMEM33 - transmembrane protein 33, BSG - basigin (ok blood group), CD63 - cd63 molecule, TRPV2 - transient receptor potential cation channel, subfamily v, member 2, GANAB - glucosidase, alpha; neutral ab, FASN - fatty acid synthase, RP…
GO:0005687	U4 snRNP	5.12e-07	9.01e-06	6.39	19444	12	2534	10	[SNRPD1 - small nuclear ribonucleoprotein d1 polypeptide 16kda, SNRPD2 - small nuclear ribonucleoprotein d2 polypeptide 16.5kda, SNRPD3 - small nuclear ribonucleoprotein d3 polypeptide 18kda, SNRPE - small nuclear ribonucleoprotein polypeptide e, SNRPF - small nuclear ribonucleoprotein polypeptide f, SNRPG - small nuclear ribonucleoprotein polypeptide g, PRPF31 - pre-mrna processing factor 31, DD…
GO:0005839	proteasome core complex	5.26e-07	9.16e-06	6.03	19444	20	1936	12	[PSMB1 - proteasome (prosome, macropain) subunit, beta type, 1, PSMA7 - proteasome (prosome, macropain) subunit, alpha type, 7, PSMA5 - proteasome (prosome, macropain) subunit, alpha type, 5, PSMA4 - proteasome (prosome, macropain) subunit, alpha type, 4, PSMA3 - proteasome (prosome, macropain) subunit, alpha type, 3, PSMB10 - proteasome (prosome, macropain) subunit, beta type, 10, PSMA1 - protea…
GO:0044433	cytoplasmic vesicle part	5.27e-07	9.11e-06	1.34	19444	1452	2852	286	[HSPA1A - heat shock 70kda protein 1a, HSPA1B - heat shock 70kda protein 1b, SPTAN1 - spectrin, alpha, non-erythrocytic 1, LGALS3BP - lectin, galactoside-binding, soluble, 3 binding protein, GDI2 - gdp dissociation inhibitor 2, SPG21 - spastic paraplegia 21 (autosomal recessive, mast syndrome), BST2 - bone marrow stromal cell antigen 2, TMED2 - transmembrane emp24 domain trafficking protein 2, BS…
GO:0005832	chaperonin-containing T-complex	1.05e-06	1.79e-05	13.25	19444	11	934	7	[CCT6A - chaperonin containing tcp1, subunit 6a (zeta 1), CCT3 - chaperonin containing tcp1, subunit 3 (gamma), CCT7 - chaperonin containing tcp1, subunit 7 (eta), CCT8 - chaperonin containing tcp1, subunit 8 (theta), CCT5 - chaperonin containing tcp1, subunit 5 (epsilon), CCT2 - chaperonin containing tcp1, subunit 2 (beta), CCT4 - chaperonin containing tcp1, subunit 4 (delta)]
GO:0031429	box H/ACA snoRNP complex	1.54e-06	2.61e-05	18.79	19444	5	1035	5	[DKC1 - dyskeratosis congenita 1, dyskerin, NOP10 - nop10 ribonucleoprotein, NOLC1 - nucleolar and coiled-body phosphoprotein 1, GAR1 - gar1 ribonucleoprotein, NHP2 - nhp2 ribonucleoprotein]
GO:0005635	nuclear envelope	1.54e-06	2.6e-05	3.28	19444	169	843	24	[CSE1L - cse1 chromosome segregation 1-like (yeast), RAN - ran, member ras oncogene family, RANBP1 - ran binding protein 1, ALOX5AP - arachidonate 5-lipoxygenase-activating protein, NUP205 - nucleoporin 205kda, RANGAP1 - ran gtpase activating protein 1, IFI27 - interferon, alpha-inducible protein 27, NUP133 - nucleoporin 133kda, NUP93 - nucleoporin 93kda, LBR - lamin b receptor, NDEL1 - nude neur…
GO:0036464	cytoplasmic ribonucleoprotein granule	1.64e-06	2.74e-05	1.97	19444	204	2714	56	[DHX9 - deah (asp-glu-ala-his) box helicase 9, G3BP1 - gtpase activating protein (sh3 domain) binding protein 1, DDX3X - dead (asp-glu-ala-asp) box helicase 3, x-linked, DDX1 - dead (asp-glu-ala-asp) box helicase 1, ATXN2L - ataxin 2-like, FAM195A - family with sequence similarity 195, member a, NCL - nucleolin, CDC42 - cell division cycle 42, RQCD1 - rcd1 required for cell differentiation1 homol…
GO:0005666	RNA polymerase III complex	1.97e-06	3.26e-05	4.9	19444	17	2803	12	[POLR3B - polymerase (rna) iii (dna directed) polypeptide b, POLR2K - polymerase (rna) ii (dna directed) polypeptide k, 7.0kda, POLR2L - polymerase (rna) ii (dna directed) polypeptide l, 7.6kda, POLR3G - polymerase (rna) iii (dna directed) polypeptide g (32kd), POLR3D - polymerase (rna) iii (dna directed) polypeptide d, 44kda, POLR1C - polymerase (rna) i polypeptide c, 30kda, POLR2H - polymerase …
GO:0005744	TIM23 mitochondrial import inner membrane translocase complex	2.56e-06	4.2e-05	15.71	19444	9	825	6	[ROMO1 - reactive oxygen species modulator 1, TIMM10 - translocase of inner mitochondrial membrane 10 homolog (yeast), TIMM21 - translocase of inner mitochondrial membrane 21 homolog (yeast), TIMM17A - translocase of inner mitochondrial membrane 17 homolog a (yeast), PAM16 - presequence translocase-associated motor 16 homolog (s. cerevisiae), TIMM50 - translocase of inner mitochondrial membrane 5…
GO:0070469	respiratory chain	2.58e-06	4.21e-05	4.55	19444	20	2779	13	[CYCS - cytochrome c, somatic, UQCRC1 - ubiquinol-cytochrome c reductase core protein i, UQCRB - ubiquinol-cytochrome c reductase binding protein, UQCRH - ubiquinol-cytochrome c reductase hinge protein, NDUFA13 - nadh dehydrogenase (ubiquinone) 1 alpha subcomplex, 13, HIGD1A - hig1 hypoxia inducible domain family, member 1a, UQCR11 - ubiquinol-cytochrome c reductase, complex iii subunit xi, TTC19…
GO:0005684	U2-type spliceosomal complex	2.66e-06	4.3e-05	2.64	19444	77	2868	30	[SNRPB2 - small nuclear ribonucleoprotein polypeptide b, TFIP11 - tuftelin interacting protein 11, DHX8 - deah (asp-glu-ala-his) box polypeptide 8, SNRPC - small nuclear ribonucleoprotein polypeptide c, SNRPD1 - small nuclear ribonucleoprotein d1 polypeptide 16kda, SNRPD2 - small nuclear ribonucleoprotein d2 polypeptide 16.5kda, PPIE - peptidylprolyl isomerase e (cyclophilin e), SNRPD3 - small nu…
GO:0005815	microtubule organizing center	2.73e-06	4.37e-05	1.49	19444	680	2829	147	[DHX9 - deah (asp-glu-ala-his) box helicase 9, HSPA1A - heat shock 70kda protein 1a, PCGF5 - polycomb group ring finger 5, HSPA1B - heat shock 70kda protein 1b, MAPRE3 - microtubule-associated protein, rp/eb family, member 3, CDK1 - cyclin-dependent kinase 1, RABL5 - rab, member ras oncogene family-like 5, RBM39 - rna binding motif protein 39, AKAP9 - a kinase (prka) anchor protein (yotiao) 9, HS…
GO:0005732	small nucleolar ribonucleoprotein complex	2.79e-06	4.43e-05	4.14	19444	27	2610	15	[POP1 - processing of precursor 1, ribonuclease p/mrp subunit (s. cerevisiae), LSM6 - lsm6 homolog, u6 small nuclear rna associated (s. cerevisiae), DKC1 - dyskeratosis congenita 1, dyskerin, RRP9 - ribosomal rna processing 9, small subunit (ssu) processome component, homolog (yeast), POP7 - processing of precursor 7, ribonuclease p/mrp subunit (s. cerevisiae), SNRPF - small nuclear ribonucleopro…
GO:0000785	chromatin	2.99e-06	4.71e-05	1.67	19444	399	2619	90	[HAT1 - histone acetyltransferase 1, EXOSC5 - exosome component 5, LRWD1 - leucine-rich repeats and wd repeat domain containing 1, CAPN2 - calpain 2, (m/ii) large subunit, POLR3D - polymerase (rna) iii (dna directed) polypeptide d, 44kda, HMGN2 - high mobility group nucleosomal binding domain 2, HMGN1 - high mobility group nucleosome binding domain 1, NARG2 - nmda receptor regulated 2, HMGB1 - hi…
GO:0005813	centrosome	3.15e-06	4.93e-05	1.57	19444	489	2856	113	[HSPA1A - heat shock 70kda protein 1a, DHX9 - deah (asp-glu-ala-his) box helicase 9, PCGF5 - polycomb group ring finger 5, HSPA1B - heat shock 70kda protein 1b, CDK1 - cyclin-dependent kinase 1, AKAP9 - a kinase (prka) anchor protein (yotiao) 9, RABL5 - rab, member ras oncogene family-like 5, HSF1 - heat shock transcription factor 1, CDC42 - cell division cycle 42, IFT46 - intraflagellar transpor…
GO:0034663	endoplasmic reticulum chaperone complex	3.7e-06	5.73e-05	8.08	19444	11	1750	8	[HSP90B1 - heat shock protein 90kda beta (grp94), member 1, PPIB - peptidylprolyl isomerase b (cyclophilin b), SDF2L1 - stromal cell-derived factor 2-like 1, P4HB - prolyl 4-hydroxylase, beta polypeptide, HSPA5 - heat shock 70kda protein 5 (glucose-regulated protein, 78kda), DNAJC10 - dnaj (hsp40) homolog, subfamily c, member 10, PDIA6 - protein disulfide isomerase family a, member 6, HYOU1 - hyp…
GO:0030687	preribosome, large subunit precursor	4.04e-06	6.22e-05	5.81	19444	21	1753	11	[RRP1B - ribosomal rna processing 1b, NIP7 - nip7, nucleolar pre-rrna processing protein, LAS1L - las1-like (s. cerevisiae), ZNF593 - zinc finger protein 593, WDR12 - wd repeat domain 12, RRS1 - rrs1 ribosome biogenesis regulator homolog (s. cerevisiae), EBNA1BP2 - ebna1 binding protein 2, FBXW9 - f-box and wd repeat domain containing 9, MAK16 - mak16 homolog (s. cerevisiae), EIF6 - eukaryotic tr…
GO:0000784	nuclear chromosome, telomeric region	4.28e-06	6.54e-05	2.5	19444	114	2316	34	[MSH2 - muts homolog 2, colon cancer, nonpolyposis type 1 (e. coli), MCM7 - minichromosome maintenance complex component 7, HAT1 - histone acetyltransferase 1, PINX1 - pin2/terf1 interacting, telomerase inhibitor 1, CDK1 - cyclin-dependent kinase 1, THOC6 - tho complex 6 homolog (drosophila), HIST1H4F - histone cluster 1, h4f, RAD51D - rad51 paralog d, CBX1 - chromobox homolog 1, SUN2 - sad1 and …
GO:0000781	chromosome, telomeric region	4.37e-06	6.63e-05	2.23	19444	147	2316	39	[MSH2 - muts homolog 2, colon cancer, nonpolyposis type 1 (e. coli), MCM7 - minichromosome maintenance complex component 7, HAT1 - histone acetyltransferase 1, PINX1 - pin2/terf1 interacting, telomerase inhibitor 1, CDK1 - cyclin-dependent kinase 1, SMC6 - structural maintenance of chromosomes 6, THOC6 - tho complex 6 homolog (drosophila), HIST1H4F - histone cluster 1, h4f, RAD51D - rad51 paralog…
GO:0045275	respiratory chain complex III	4.54e-06	6.82e-05	11.17	19444	12	1015	7	[UQCRC2 - ubiquinol-cytochrome c reductase core protein ii, UQCRC1 - ubiquinol-cytochrome c reductase core protein i, UQCRH - ubiquinol-cytochrome c reductase hinge protein, UQCRFS1 - ubiquinol-cytochrome c reductase, rieske iron-sulfur polypeptide 1, UQCRFS1P1 - ubiquinol-cytochrome c reductase, rieske iron-sulfur polypeptide 1 pseudogene 1, CYC1 - cytochrome c-1, UQCRQ - ubiquinol-cytochrome c …
GO:0005750	mitochondrial respiratory chain complex III	4.54e-06	6.77e-05	11.17	19444	12	1015	7	[UQCRC2 - ubiquinol-cytochrome c reductase core protein ii, UQCRC1 - ubiquinol-cytochrome c reductase core protein i, UQCRH - ubiquinol-cytochrome c reductase hinge protein, UQCRFS1 - ubiquinol-cytochrome c reductase, rieske iron-sulfur polypeptide 1, CYC1 - cytochrome c-1, UQCRFS1P1 - ubiquinol-cytochrome c reductase, rieske iron-sulfur polypeptide 1 pseudogene 1, UQCRQ - ubiquinol-cytochrome c …
GO:0055029	nuclear DNA-directed RNA polymerase complex	6.55e-06	9.71e-05	3.28	19444	48	2467	20	[POLA2 - polymerase (dna directed), alpha 2, accessory subunit, RPRD1B - regulation of nuclear pre-mrna domain containing 1b, POLR2K - polymerase (rna) ii (dna directed) polypeptide k, 7.0kda, POLR2L - polymerase (rna) ii (dna directed) polypeptide l, 7.6kda, POLR2I - polymerase (rna) ii (dna directed) polypeptide i, 14.5kda, POLR3D - polymerase (rna) iii (dna directed) polypeptide d, 44kda, POLR…
GO:0042579	microbody	7.86e-06	0.000116	2.13	19444	125	2845	39	[ECI2 - enoyl-coa delta isomerase 2, FIS1 - fission 1 (mitochondrial outer membrane) homolog (s. cerevisiae), PEX26 - peroxisomal biogenesis factor 26, TYSND1 - trypsin domain containing 1, TKT - transketolase, GNPAT - glyceronephosphate o-acyltransferase, RAB8B - rab8b, member ras oncogene family, HSDL2 - hydroxysteroid dehydrogenase like 2, TMEM173 - transmembrane protein 173, SZT2 - seizure th…
GO:0000428	DNA-directed RNA polymerase complex	9.43e-06	0.000138	3.22	19444	49	2467	20	[POLA2 - polymerase (dna directed), alpha 2, accessory subunit, RPRD1B - regulation of nuclear pre-mrna domain containing 1b, POLR2K - polymerase (rna) ii (dna directed) polypeptide k, 7.0kda, POLR2L - polymerase (rna) ii (dna directed) polypeptide l, 7.6kda, POLR2I - polymerase (rna) ii (dna directed) polypeptide i, 14.5kda, POLR3D - polymerase (rna) iii (dna directed) polypeptide d, 44kda, POLR…
GO:0005852	eukaryotic translation initiation factor 3 complex	9.68e-06	0.00014	4.75	19444	16	2812	11	[EIF3D - eukaryotic translation initiation factor 3, subunit d, EIF3A - eukaryotic translation initiation factor 3, subunit a, EIF3L - eukaryotic translation initiation factor 3, subunit l, EIF3K - eukaryotic translation initiation factor 3, subunit k, COPS5 - cop9 signalosome subunit 5, DDX3X - dead (asp-glu-ala-asp) box helicase 3, x-linked, EIF3M - eukaryotic translation initiation factor 3, s…
GO:0005694	chromosome	9.75e-06	0.00014	1.83	19444	223	2863	60	[PCGF5 - polycomb group ring finger 5, EXOSC9 - exosome component 9, BIRC5 - baculoviral iap repeat containing 5, SMC6 - structural maintenance of chromosomes 6, HIST1H4F - histone cluster 1, h4f, HMGB1 - high mobility group box 1, DTL - denticleless e3 ubiquitin protein ligase homolog (drosophila), SETMAR - set domain and mariner transposase fusion gene, SUN2 - sad1 and unc84 domain containing 2…
GO:0098796	membrane protein complex	1.13e-05	0.000162	1.56	19444	1137	1259	115	[COX6A1 - cytochrome c oxidase subunit via polypeptide 1, COX6B1 - cytochrome c oxidase subunit vib polypeptide 1 (ubiquitous), SDHD - succinate dehydrogenase complex, subunit d, integral membrane protein, NDUFA3 - nadh dehydrogenase (ubiquinone) 1 alpha subcomplex, 3, 9kda, COX4I1 - cytochrome c oxidase subunit iv isoform 1, NDUFA4 - nadh dehydrogenase (ubiquinone) 1 alpha subcomplex, 4, 9kda, C…
GO:0016604	nuclear body	1.78e-05	0.000252	1.42	19444	743	2868	156	[DHX9 - deah (asp-glu-ala-his) box helicase 9, HSPA1A - heat shock 70kda protein 1a, VPS72 - vacuolar protein sorting 72 homolog (s. cerevisiae), DHX8 - deah (asp-glu-ala-his) box polypeptide 8, BMP2K - bmp2 inducible kinase, TRIM27 - tripartite motif containing 27, HSPA1B - heat shock 70kda protein 1b, PNISR - pnn-interacting serine/arginine-rich protein, DDX3X - dead (asp-glu-ala-asp) box helic…
GO:0022624	proteasome accessory complex	2.06e-05	0.00029	4.55	19444	17	2767	11	[PSMC6 - proteasome (prosome, macropain) 26s subunit, atpase, 6, PSMD6 - proteasome (prosome, macropain) 26s subunit, non-atpase, 6, PSMD14 - proteasome (prosome, macropain) 26s subunit, non-atpase, 14, PSMD1 - proteasome (prosome, macropain) 26s subunit, non-atpase, 1, PSMD11 - proteasome (prosome, macropain) 26s subunit, non-atpase, 11, PSMC5 - proteasome (prosome, macropain) 26s subunit, atpas…
GO:0034715	pICln-Sm protein complex	2.26e-05	0.000316	7.67	19444	6	2534	6	[CLNS1A - chloride channel, nucleotide-sensitive, 1a, SNRPD1 - small nuclear ribonucleoprotein d1 polypeptide 16kda, SNRPD2 - small nuclear ribonucleoprotein d2 polypeptide 16.5kda, SNRPD3 - small nuclear ribonucleoprotein d3 polypeptide 18kda, SNRPE - small nuclear ribonucleoprotein polypeptide e, SNRPF - small nuclear ribonucleoprotein polypeptide f]
GO:0072589	box H/ACA scaRNP complex	2.27e-05	0.000314	18.79	19444	4	1035	4	[DKC1 - dyskeratosis congenita 1, dyskerin, NOP10 - nop10 ribonucleoprotein, GAR1 - gar1 ribonucleoprotein, NHP2 - nhp2 ribonucleoprotein]
GO:0034708	methyltransferase complex	2.41e-05	0.000332	2.31	19444	112	2557	34	[WDR4 - wd repeat domain 4, SNRPD1 - small nuclear ribonucleoprotein d1 polypeptide 16kda, LAS1L - las1-like (s. cerevisiae), SNRPD2 - small nuclear ribonucleoprotein d2 polypeptide 16.5kda, SNRPD3 - small nuclear ribonucleoprotein d3 polypeptide 18kda, MTF2 - metal response element binding transcription factor 2, SNRPE - small nuclear ribonucleoprotein polypeptide e, SNRPF - small nuclear ribonu…
GO:0005874	microtubule	2.73e-05	0.000373	2.05	19444	392	1088	45	[PRC1 - protein regulator of cytokinesis 1, CCT6A - chaperonin containing tcp1, subunit 6a (zeta 1), NEK2 - nima-related kinase 2, SERP1 - stress-associated endoplasmic reticulum protein 1, BIRC5 - baculoviral iap repeat containing 5, CDK1 - cyclin-dependent kinase 1, CCT8 - chaperonin containing tcp1, subunit 8 (theta), TTLL4 - tubulin tyrosine ligase-like family, member 4, TUBA1B - tubulin, alp…
GO:0043625	delta DNA polymerase complex	2.91e-05	0.000396	54.41	19444	4	268	3	[POLD2 - polymerase (dna directed), delta 2, accessory subunit, POLD1 - polymerase (dna directed), delta 1, catalytic subunit, POLD3 - polymerase (dna-directed), delta 3, accessory subunit]
GO:0019773	proteasome core complex, alpha-subunit complex	3.25e-05	0.000438	9.44	19444	8	1544	6	[PSMA7 - proteasome (prosome, macropain) subunit, alpha type, 7, PSMA5 - proteasome (prosome, macropain) subunit, alpha type, 5, PSMA4 - proteasome (prosome, macropain) subunit, alpha type, 4, PSMA3 - proteasome (prosome, macropain) subunit, alpha type, 3, PSMA1 - proteasome (prosome, macropain) subunit, alpha type, 1, PSMA2 - proteasome (prosome, macropain) subunit, alpha type, 2]
GO:0044432	endoplasmic reticulum part	3.34e-05	0.000447	1.31	19444	1307	2849	250	[DPM1 - dolichyl-phosphate mannosyltransferase polypeptide 1, catalytic subunit, DNAJA1 - dnaj (hsp40) homolog, subfamily a, member 1, RNF26 - ring finger protein 26, GGCX - gamma-glutamyl carboxylase, SCD5 - stearoyl-coa desaturase 5, PDIA4 - protein disulfide isomerase family a, member 4, SEC61B - sec61 beta subunit, TMED2 - transmembrane emp24 domain trafficking protein 2, LPCAT3 - lysophospha…
GO:0005838	proteasome regulatory particle	3.36e-05	0.000448	6.99	19444	9	2162	7	[PSMD6 - proteasome (prosome, macropain) 26s subunit, non-atpase, 6, PSMD1 - proteasome (prosome, macropain) 26s subunit, non-atpase, 1, PSMD13 - proteasome (prosome, macropain) 26s subunit, non-atpase, 13, PSMD9 - proteasome (prosome, macropain) 26s subunit, non-atpase, 9, PSMD10 - proteasome (prosome, macropain) 26s subunit, non-atpase, 10, PSMD7 - proteasome (prosome, macropain) 26s subunit, n…
GO:0030880	RNA polymerase complex	3.92e-05	0.000519	2.97	19444	53	2467	20	[POLA2 - polymerase (dna directed), alpha 2, accessory subunit, RPRD1B - regulation of nuclear pre-mrna domain containing 1b, POLR2K - polymerase (rna) ii (dna directed) polypeptide k, 7.0kda, POLR2L - polymerase (rna) ii (dna directed) polypeptide l, 7.6kda, POLR2I - polymerase (rna) ii (dna directed) polypeptide i, 14.5kda, POLR3D - polymerase (rna) iii (dna directed) polypeptide d, 44kda, POLR…
GO:0030532	small nuclear ribonucleoprotein complex	3.98e-05	0.000523	2.37	19444	88	2801	30	[SNRPB2 - small nuclear ribonucleoprotein polypeptide b, SNRPC - small nuclear ribonucleoprotein polypeptide c, SNRPD1 - small nuclear ribonucleoprotein d1 polypeptide 16kda, SNRPD2 - small nuclear ribonucleoprotein d2 polypeptide 16.5kda, SNRPD3 - small nuclear ribonucleoprotein d3 polypeptide 18kda, SNRPE - small nuclear ribonucleoprotein polypeptide e, SNRPF - small nuclear ribonucleoprotein p…
GO:0005793	endoplasmic reticulum-Golgi intermediate compartment	3.99e-05	0.000521	2.78	19444	71	2268	23	[LRPAP1 - low density lipoprotein receptor-related protein associated protein 1, C19orf10 - chromosome 19 open reading frame 10, TRAPPC2 - trafficking protein particle complex 2, YIF1B - yip1 interacting factor homolog b (s. cerevisiae), SCYL1 - scy1-like 1 (s. cerevisiae), TMED3 - transmembrane emp24 protein transport domain containing 3, PROM1 - prominin 1, P4HB - prolyl 4-hydroxylase, beta pol…
GO:0008540	proteasome regulatory particle, base subcomplex	4.11e-05	0.000532	5.84	19444	11	2421	8	[PSMC6 - proteasome (prosome, macropain) 26s subunit, atpase, 6, PSMD1 - proteasome (prosome, macropain) 26s subunit, non-atpase, 1, PSMC5 - proteasome (prosome, macropain) 26s subunit, atpase, 5, PSMC3 - proteasome (prosome, macropain) 26s subunit, atpase, 3, PSMC2 - proteasome (prosome, macropain) 26s subunit, atpase, 2, PSMD9 - proteasome (prosome, macropain) 26s subunit, non-atpase, 9, PSMD10…
GO:0033290	eukaryotic 48S preinitiation complex	4.33e-05	0.000557	4.61	19444	15	2812	10	[EIF3D - eukaryotic translation initiation factor 3, subunit d, EIF3A - eukaryotic translation initiation factor 3, subunit a, EIF3L - eukaryotic translation initiation factor 3, subunit l, EIF3K - eukaryotic translation initiation factor 3, subunit k, EIF3M - eukaryotic translation initiation factor 3, subunit m, EIF3E - eukaryotic translation initiation factor 3, subunit e, EIF3H - eukaryotic t…
GO:0005643	nuclear pore	4.64e-05	0.000593	4.31	19444	74	854	14	[RAN - ran, member ras oncogene family, RANBP1 - ran binding protein 1, NUP205 - nucleoporin 205kda, PCID2 - pci domain containing 2, RANGAP1 - ran gtpase activating protein 1, NUP133 - nucleoporin 133kda, NUP93 - nucleoporin 93kda, KPNA3 - karyopherin alpha 3 (importin alpha 4), NDC1 - ndc1 transmembrane nucleoporin, NUP88 - nucleoporin 88kda, EIF5A2 - eukaryotic translation initiation factor 5a…
GO:0031965	nuclear membrane	4.89e-05	0.000622	2.16	19444	290	1148	37	[APEH - acylaminoacyl-peptide hydrolase, ALOX5AP - arachidonate 5-lipoxygenase-activating protein, NUP205 - nucleoporin 205kda, RANGAP1 - ran gtpase activating protein 1, IFI27 - interferon, alpha-inducible protein 27, NUP133 - nucleoporin 133kda, DTL - denticleless e3 ubiquitin protein ligase homolog (drosophila), CEP70 - centrosomal protein 70kda, HN1 - hematological and neurological expressed …
GO:0070993	translation preinitiation complex	5.19e-05	0.000655	4.23	19444	18	2812	11	[EIF3D - eukaryotic translation initiation factor 3, subunit d, EIF3A - eukaryotic translation initiation factor 3, subunit a, EIF3L - eukaryotic translation initiation factor 3, subunit l, EIF3K - eukaryotic translation initiation factor 3, subunit k, EIF3M - eukaryotic translation initiation factor 3, subunit m, DHX29 - deah (asp-glu-ala-his) box polypeptide 29, EIF3E - eukaryotic translation i…
GO:0030496	midbody	5.3e-05	0.000665	1.9	19444	155	2902	44	[PRC1 - protein regulator of cytokinesis 1, RALB - v-ral simian leukemia viral oncogene homolog b, SEPT7 - septin 7, MAK - male germ cell-associated kinase, RAN - ran, member ras oncogene family, NEK2 - nima-related kinase 2, MAPRE3 - microtubule-associated protein, rp/eb family, member 3, BIRC5 - baculoviral iap repeat containing 5, CDK1 - cyclin-dependent kinase 1, CDC42 - cell division cycle 4…
GO:0015630	microtubule cytoskeleton	5.66e-05	0.000706	1.94	19444	147	2791	41	[C9orf69 - chromosome 9 open reading frame 69, IQCB1 - iq motif containing b1, SEPT7 - septin 7, DNAJA1 - dnaj (hsp40) homolog, subfamily a, member 1, SPTAN1 - spectrin, alpha, non-erythrocytic 1, RASSF1 - ras association (ralgds/af-6) domain family member 1, CCNB2 - cyclin b2, TUBA1B - tubulin, alpha 1b, RBM39 - rna binding motif protein 39, AAMP - angio-associated, migratory cell protein, TUBA1…
GO:0005689	U12-type spliceosomal complex	5.92e-05	0.000734	3.76	19444	25	2690	13	[SNRPD1 - small nuclear ribonucleoprotein d1 polypeptide 16kda, SNRPD2 - small nuclear ribonucleoprotein d2 polypeptide 16.5kda, SNRPD3 - small nuclear ribonucleoprotein d3 polypeptide 18kda, SNRPE - small nuclear ribonucleoprotein polypeptide e, SNRPF - small nuclear ribonucleoprotein polypeptide f, LSM7 - lsm7 homolog, u6 small nuclear rna associated (s. cerevisiae), SNRPG - small nuclear ribon…
GO:0005876	spindle microtubule	7.18e-05	0.000885	4.3	19444	54	1088	13	[PRC1 - protein regulator of cytokinesis 1, PLK1 - polo-like kinase 1, BIRC5 - baculoviral iap repeat containing 5, CDK1 - cyclin-dependent kinase 1, TUBG1 - tubulin, gamma 1, AURKB - aurora kinase b, SKA3 - spindle and kinetochore associated complex subunit 3, KIF11 - kinesin family member 11, CALM2 - calmodulin 2 (phosphorylase kinase, delta), CALM3 - calmodulin 3 (phosphorylase kinase, delta),…
GO:0031301	integral component of organelle membrane	8.11e-05	0.000993	1.78	19444	192	2897	51	[SLC6A9 - solute carrier family 6 (neurotransmitter transporter, glycine), member 9, TMEM177 - transmembrane protein 177, SLC35A4 - solute carrier family 35, member a4, TIMM17A - translocase of inner mitochondrial membrane 17 homolog a (yeast), AGK - acylglycerol kinase, SUN2 - sad1 and unc84 domain containing 2, TEX261 - testis expressed 261, PET100 - pet100 homolog (s. cerevisiae), EMC6 - er me…
GO:0000812	Swr1 complex	8.29e-05	0.00101	5.3	19444	11	2666	8	[RUVBL1 - ruvb-like 1 (e. coli), BRD8 - bromodomain containing 8, EP400 - e1a binding protein p400, ANP32E - acidic (leucine-rich) nuclear phosphoprotein 32 family, member e, ZNHIT1 - zinc finger, hit-type containing 1, YEATS4 - yeats domain containing 4, ING3 - inhibitor of growth family, member 3, RUVBL2 - ruvb-like 2 (e. coli)]
GO:0031304	intrinsic component of mitochondrial inner membrane	8.65e-05	0.00105	3.29	19444	31	2859	15	[COA3 - cytochrome c oxidase assembly factor 3, TMEM177 - transmembrane protein 177, TIMM17A - translocase of inner mitochondrial membrane 17 homolog a (yeast), AGK - acylglycerol kinase, TMEM11 - transmembrane protein 11, SCO1 - sco1 cytochrome c oxidase assembly protein, PET100 - pet100 homolog (s. cerevisiae), C11orf83 - chromosome 11 open reading frame 83, COX16 - cox16 cytochrome c oxidase a…
GO:0031305	integral component of mitochondrial inner membrane	8.65e-05	0.00104	3.29	19444	31	2859	15	[COA3 - cytochrome c oxidase assembly factor 3, TMEM177 - transmembrane protein 177, TIMM17A - translocase of inner mitochondrial membrane 17 homolog a (yeast), AGK - acylglycerol kinase, TMEM11 - transmembrane protein 11, SCO1 - sco1 cytochrome c oxidase assembly protein, PET100 - pet100 homolog (s. cerevisiae), C11orf83 - chromosome 11 open reading frame 83, COX16 - cox16 cytochrome c oxidase a…
GO:0044430	cytoskeletal part	9.92e-05	0.00118	1.26	19444	1622	2831	297	[HSPA1A - heat shock 70kda protein 1a, PCGF5 - polycomb group ring finger 5, HSPA1B - heat shock 70kda protein 1b, SPTAN1 - spectrin, alpha, non-erythrocytic 1, MAPRE3 - microtubule-associated protein, rp/eb family, member 3, AKAP9 - a kinase (prka) anchor protein (yotiao) 9, RBM39 - rna binding motif protein 39, HSF1 - heat shock transcription factor 1, MAEA - macrophage erythroblast attacher, P…
GO:0033177	proton-transporting two-sector ATPase complex, proton-transporting domain	9.95e-05	0.00118	6.5	19444	20	1196	8	[ATP5J2 - atp synthase, h+ transporting, mitochondrial fo complex, subunit f2, ATP5G1 - atp synthase, h+ transporting, mitochondrial fo complex, subunit c1 (subunit 9), ATP5F1 - atp synthase, h+ transporting, mitochondrial fo complex, subunit b1, ATP5G3 - atp synthase, h+ transporting, mitochondrial fo complex, subunit c3 (subunit 9), ATP5G2 - atp synthase, h+ transporting, mitochondrial fo compl…
GO:0005697	telomerase holoenzyme complex	0.000101	0.00119	4.75	19444	21	1950	10	[HNRNPU - heterogeneous nuclear ribonucleoprotein u (scaffold attachment factor a), NOP10 - nop10 ribonucleoprotein, DKC1 - dyskeratosis congenita 1, dyskerin, SNRPD3 - small nuclear ribonucleoprotein d3 polypeptide 18kda, PTGES3 - prostaglandin e synthase 3 (cytosolic), SNRPE - small nuclear ribonucleoprotein polypeptide e, HNRNPC - heterogeneous nuclear ribonucleoprotein c (c1/c2), GAR1 - gar1 …
GO:0030120	vesicle coat	0.000103	0.0012	3	19444	38	2896	17	[AP2A1 - adaptor-related protein complex 2, alpha 1 subunit, SCYL1 - scy1-like 1 (s. cerevisiae), SEC31B - sec31 homolog b (s. cerevisiae), SAR1B - sar1 homolog b (s. cerevisiae), SEC13 - sec13 homolog (s. cerevisiae), TMED3 - transmembrane emp24 protein transport domain containing 3, SEC23B - sec23 homolog b (s. cerevisiae), ARCN1 - archain 1, COPG1 - coatomer protein complex, subunit gamma 1, C…
GO:1902562	H4 histone acetyltransferase complex	0.000118	0.00138	2.88	19444	42	2890	18	[HCFC1 - host cell factor c1 (vp16-accessory protein), KANSL3 - kat8 regulatory nsl complex subunit 3, ACTL6A - actin-like 6a, BRD8 - bromodomain containing 8, MCRS1 - microspherule protein 1, ACTB - actin, beta, RUVBL1 - ruvb-like 1 (e. coli), MORF4L2 - mortality factor 4 like 2, EP400 - e1a binding protein p400, POLE3 - polymerase (dna directed), epsilon 3, accessory subunit, CSRP2BP - csrp2 bi…
GO:0005683	U7 snRNP	0.000136	0.00158	6.58	19444	7	2534	6	[SNRPD3 - small nuclear ribonucleoprotein d3 polypeptide 18kda, SNRPE - small nuclear ribonucleoprotein polypeptide e, SNRPF - small nuclear ribonucleoprotein polypeptide f, SNRPG - small nuclear ribonucleoprotein polypeptide g, LSM10 - lsm10, u7 small nuclear rna associated, SNRPB - small nuclear ribonucleoprotein polypeptides b and b1]
GO:0090661	box H/ACA telomerase RNP complex	0.000143	0.00164	15.03	19444	5	1035	4	[DKC1 - dyskeratosis congenita 1, dyskerin, NOP10 - nop10 ribonucleoprotein, GAR1 - gar1 ribonucleoprotein, NHP2 - nhp2 ribonucleoprotein]
GO:0044437	vacuolar part	0.000144	0.00165	1.45	19444	546	2770	113	[FMOD - fibromodulin, SLC39A11 - solute carrier family 39, member 11, SEC13 - sec13 homolog (s. cerevisiae), TCN2 - transcobalamin ii, SNX14 - sorting nexin 14, GDI2 - gdp dissociation inhibitor 2, PLEKHM1 - pleckstrin homology domain containing, family m (with run domain) member 1, BST2 - bone marrow stromal cell antigen 2, ATP11A - atpase, class vi, type 11a, CD63 - cd63 molecule, ACTR10 - acti…
GO:0098805	whole membrane	0.000157	0.00179	1.28	19444	1275	2876	242	[SLC39A11 - solute carrier family 39, member 11, BPHL - biphenyl hydrolase-like (serine hydrolase), SPG21 - spastic paraplegia 21 (autosomal recessive, mast syndrome), TOMM34 - translocase of outer mitochondrial membrane 34, FAM73B - family with sequence similarity 73, member b, BST2 - bone marrow stromal cell antigen 2, TMED2 - transmembrane emp24 domain trafficking protein 2, BSG - basigin (ok …
GO:0005783	endoplasmic reticulum	0.000172	0.00194	1.32	19444	1017	2875	198	[HSPA1A - heat shock 70kda protein 1a, HSPA1B - heat shock 70kda protein 1b, DPM1 - dolichyl-phosphate mannosyltransferase polypeptide 1, catalytic subunit, NCK1 - nck adaptor protein 1, PDIA4 - protein disulfide isomerase family a, member 4, SEC61B - sec61 beta subunit, CNIH4 - cornichon homolog 4 (drosophila), TMED2 - transmembrane emp24 domain trafficking protein 2, DERL1 - derlin 1, ERGIC2 - …
GO:0097525	spliceosomal snRNP complex	0.000172	0.00193	2.31	19444	81	2801	27	[SNRPB2 - small nuclear ribonucleoprotein polypeptide b, SNRPC - small nuclear ribonucleoprotein polypeptide c, SNRPD1 - small nuclear ribonucleoprotein d1 polypeptide 16kda, SNRPD2 - small nuclear ribonucleoprotein d2 polypeptide 16.5kda, SNRPD3 - small nuclear ribonucleoprotein d3 polypeptide 18kda, SNRPE - small nuclear ribonucleoprotein polypeptide e, SNRPF - small nuclear ribonucleoprotein p…
GO:0005686	U2 snRNP	0.000192	0.00214	3.82	19444	20	2801	11	[SNRPB2 - small nuclear ribonucleoprotein polypeptide b, SNRPD1 - small nuclear ribonucleoprotein d1 polypeptide 16kda, SNRPD2 - small nuclear ribonucleoprotein d2 polypeptide 16.5kda, SNRPD3 - small nuclear ribonucleoprotein d3 polypeptide 18kda, SNRPE - small nuclear ribonucleoprotein polypeptide e, SNRPG - small nuclear ribonucleoprotein polypeptide g, SF3B5 - splicing factor 3b, subunit 5, 10…
GO:0016282	eukaryotic 43S preinitiation complex	0.0002	0.00223	4.07	19444	17	2812	10	[EIF3D - eukaryotic translation initiation factor 3, subunit d, EIF3A - eukaryotic translation initiation factor 3, subunit a, EIF3L - eukaryotic translation initiation factor 3, subunit l, EIF3K - eukaryotic translation initiation factor 3, subunit k, EIF3M - eukaryotic translation initiation factor 3, subunit m, DHX29 - deah (asp-glu-ala-his) box polypeptide 29, EIF3E - eukaryotic translation i…
GO:0016607	nuclear speck	0.000214	0.00237	1.54	19444	375	2801	83	[HSPA1A - heat shock 70kda protein 1a, BMP2K - bmp2 inducible kinase, HSPA1B - heat shock 70kda protein 1b, PRKAA1 - protein kinase, amp-activated, alpha 1 catalytic subunit, VPS72 - vacuolar protein sorting 72 homolog (s. cerevisiae), PNISR - pnn-interacting serine/arginine-rich protein, PPIE - peptidylprolyl isomerase e (cyclophilin e), SAP18 - sin3a-associated protein, 18kda, DDX3X - dead (asp…
GO:0099524	postsynaptic cytosol	0.000227	0.00249	5.54	19444	17	1652	8	[CALB1 - calbindin 1, 28kda, EIF4A3 - eukaryotic translation initiation factor 4a3, NEDD4 - neural precursor cell expressed, developmentally down-regulated 4, e3 ubiquitin protein ligase, EIF4E - eukaryotic translation initiation factor 4e, PTEN - phosphatase and tensin homolog, PIN1 - peptidylprolyl cis/trans isomerase, nima-interacting 1, DBN1 - drebrin 1, HSPA8 - heat shock 70kda protein 8]
GO:0072588	box H/ACA RNP complex	0.000231	0.00253	10.44	19444	9	1035	5	[NOP10 - nop10 ribonucleoprotein, DKC1 - dyskeratosis congenita 1, dyskerin, NOLC1 - nucleolar and coiled-body phosphoprotein 1, GAR1 - gar1 ribonucleoprotein, NHP2 - nhp2 ribonucleoprotein]
GO:0032592	integral component of mitochondrial membrane	0.000243	0.00264	2.49	19444	60	2859	22	[COA3 - cytochrome c oxidase assembly factor 3, FIS1 - fission 1 (mitochondrial outer membrane) homolog (s. cerevisiae), TMEM177 - transmembrane protein 177, BAK1 - bcl2-antagonist/killer 1, MFF - mitochondrial fission factor, FUNDC2 - fun14 domain containing 2, ARMCX3 - armadillo repeat containing, x-linked 3, TIMM17A - translocase of inner mitochondrial membrane 17 homolog a (yeast), AGK - acyl…
GO:0044438	microbody part	0.000265	0.00287	2.18	19444	101	2651	30	[ECI2 - enoyl-coa delta isomerase 2, FIS1 - fission 1 (mitochondrial outer membrane) homolog (s. cerevisiae), ACOT8 - acyl-coa thioesterase 8, TYSND1 - trypsin domain containing 1, PEX26 - peroxisomal biogenesis factor 26, RAB8B - rab8b, member ras oncogene family, GNPAT - glyceronephosphate o-acyltransferase, GRHPR - glyoxylate reductase/hydroxypyruvate reductase, SCP2 - sterol carrier protein 2…
GO:0044439	peroxisomal part	0.000265	0.00285	2.18	19444	101	2651	30	[ECI2 - enoyl-coa delta isomerase 2, FIS1 - fission 1 (mitochondrial outer membrane) homolog (s. cerevisiae), ACOT8 - acyl-coa thioesterase 8, TYSND1 - trypsin domain containing 1, PEX26 - peroxisomal biogenesis factor 26, RAB8B - rab8b, member ras oncogene family, GNPAT - glyceronephosphate o-acyltransferase, GRHPR - glyoxylate reductase/hydroxypyruvate reductase, SCP2 - sterol carrier protein 2…
GO:0042555	MCM complex	0.000276	0.00295	7.45	19444	11	1423	6	[MCM4 - minichromosome maintenance complex component 4, MCM3 - minichromosome maintenance complex component 3, MCM6 - minichromosome maintenance complex component 6, MCM7 - minichromosome maintenance complex component 7, MCM5 - minichromosome maintenance complex component 5, MCM2 - minichromosome maintenance complex component 2]
GO:0000922	spindle pole	0.000289	0.00307	1.91	19444	135	2715	36	[PRC1 - protein regulator of cytokinesis 1, CDC6 - cell division cycle 6, NEK2 - nima-related kinase 2, RASSF1 - ras association (ralgds/af-6) domain family member 1, HSF1 - heat shock transcription factor 1, NEDD9 - neural precursor cell expressed, developmentally down-regulated 9, CDC25B - cell division cycle 25b, BRCC3 - brca1/brca2-containing complex, subunit 3, SPAG5 - sperm associated antig…
GO:0098576	lumenal side of membrane	0.000289	0.00307	9.94	19444	4	1956	4	[BDH1 - 3-hydroxybutyrate dehydrogenase, type 1, CTSA - cathepsin a, NUCB1 - nucleobindin 1, HSPA8 - heat shock 70kda protein 8]
GO:0005736	RNA polymerase I complex	0.000301	0.00317	4.62	19444	12	2803	8	[POLR2K - polymerase (rna) ii (dna directed) polypeptide k, 7.0kda, POLR2L - polymerase (rna) ii (dna directed) polypeptide l, 7.6kda, POLR1D - polymerase (rna) i polypeptide d, 16kda, POLR2H - polymerase (rna) ii (dna directed) polypeptide h, POLR1C - polymerase (rna) i polypeptide c, 30kda, POLR2F - polymerase (rna) ii (dna directed) polypeptide f, ZNRD1 - zinc ribbon domain containing 1, POLR2…
GO:0005575	cellular_component	0.000315	0.0033	1.01	19444	18752	2832	2767	[BMP2K - bmp2 inducible kinase, POP1 - processing of precursor 1, ribonuclease p/mrp subunit (s. cerevisiae), EXOSC9 - exosome component 9, PRSS21 - protease, serine, 21 (testisin), AAMP - angio-associated, migratory cell protein, THEM4 - thioesterase superfamily member 4, HNRNPA0 - heterogeneous nuclear ribonucleoprotein a0, PNN - pinin, desmosome associated protein, BTG3 - btg family, member 3,…
- cyclin-dependent kinase 1, PAIP1 - poly(a) binding protein interacting protein 1, SH3TC1 - sh3 domain and tetratricopeptide repeats 1, TBL3 - transducin (beta)-like 3, CDC42 - cell division cycle 42, PRR13 - proline rich 13, CDC25B - cell division cycle 25b, ERLIN1 - er lipid raft associated 1, SPAG5 - sperm associated antigen 5, CD69 - cd69 molecule, TMEM173 - transmembrane protein 173, NCOA7 …
e, UROD - uroporphyrinogen decarboxylase, UQCRH - ubiquinol-cytochrome c reductase hinge protein, UQCRFS1 - ubiquinol-cytochrome c reductase, rieske iron-sulfur polypeptide 1, SARM1 - sterile alpha and tir motif containing 1, FABP5 - fatty acid binding protein 5 (psoriasis-associated), USP1 - ubiquitin specific peptidase 1, FANCC - fanconi anemia, complementation group c, CDKN2AIPNL - cdkn2a inte…
TPSB2 - tryptase beta 2 (gene/pseudogene), MMADHC - methylmalonic aciduria (cobalamin deficiency) cbld type, with homocystinuria, ITGAV - integrin, alpha v, ITGAX - integrin, alpha x (complement component 3 receptor 4 subunit), CDK10 - cyclin-dependent kinase 10, MRPL21 - mitochondrial ribosomal protein l21, GPKOW - g patch domain and kow motifs, ZDHHC6 - zinc finger, dhhc-type containing 6, DENR…
ZAP2 - daz associated protein 2, DESI2 - desumoylating isopeptidase 2, MRPL19 - mitochondrial ribosomal protein l19, CELA2B - chymotrypsin-like elastase family, member 2b, NTRK1 - neurotrophic tyrosine kinase, receptor, type 1, PAM16 - presequence translocase-associated motor 16 homolog (s. cerevisiae), NTHL1 - nth endonuclease iii-like 1 (e. coli), NUP88 - nucleoporin 88kda, EIF4A3 - eukaryotic …
GO:0098573	intrinsic component of mitochondrial membrane	0.000338	0.00352	2.45	19444	61	2859	22	[COA3 - cytochrome c oxidase assembly factor 3, FIS1 - fission 1 (mitochondrial outer membrane) homolog (s. cerevisiae), TMEM177 - transmembrane protein 177, BAK1 - bcl2-antagonist/killer 1, MFF - mitochondrial fission factor, FUNDC2 - fun14 domain containing 2, ARMCX3 - armadillo repeat containing, x-linked 3, TIMM17A - translocase of inner mitochondrial membrane 17 homolog a (yeast), AGK - acyl…
GO:0008180	COP9 signalosome	0.000349	0.00362	3.02	19444	36	2684	15	[HSPA1A - heat shock 70kda protein 1a, HSPA1B - heat shock 70kda protein 1b, FLOT1 - flotillin 1, COPS5 - cop9 signalosome subunit 5, HSP90AB1 - heat shock protein 90kda alpha (cytosolic), class b member 1, COPS6 - cop9 signalosome subunit 6, GPS1 - g protein pathway suppressor 1, COPS8 - cop9 signalosome subunit 8, DYNLL1 - dynein, light chain, lc8-type 1, STOML2 - stomatin (epb72)-like 2, COPS7…
GO:0032133	chromosome passenger complex	0.000392	0.00404	11.34	19444	5	1372	4	[BIRC5 - baculoviral iap repeat containing 5, CDCA8 - cell division cycle associated 8, AURKB - aurora kinase b, AURKA - aurora kinase a]
GO:0005789	endoplasmic reticulum membrane	0.000405	0.00415	1.32	19444	922	2849	178	[DPM1 - dolichyl-phosphate mannosyltransferase polypeptide 1, catalytic subunit, SEC31B - sec31 homolog b (s. cerevisiae), RNF26 - ring finger protein 26, LMF1 - lipase maturation factor 1, SEC13 - sec13 homolog (s. cerevisiae), CDK1 - cyclin-dependent kinase 1, TMEM38B - transmembrane protein 38b, GGCX - gamma-glutamyl carboxylase, SCD5 - stearoyl-coa desaturase 5, CDC42 - cell division cycle 42…
GO:0030126	COPI vesicle coat	0.000473	0.00482	4.03	19444	15	2896	9	[COPB2 - coatomer protein complex, subunit beta 2 (beta prime), SCYL1 - scy1-like 1 (s. cerevisiae), C3orf58 - chromosome 3 open reading frame 58, TMED3 - transmembrane emp24 protein transport domain containing 3, COPA - coatomer protein complex, subunit alpha, ARCN1 - archain 1, COPG1 - coatomer protein complex, subunit gamma 1, COPE - coatomer protein complex, subunit epsilon, TMED7 - transmemb…
GO:0061617	MICOS complex	0.000531	0.00539	5.63	19444	8	2588	6	[CHCHD6 - coiled-coil-helix-coiled-coil-helix domain containing 6, IMMT - inner membrane protein, mitochondrial, CHCHD3 - coiled-coil-helix-coiled-coil-helix domain containing 3, C19orf70 - chromosome 19 open reading frame 70, MINOS1 - mitochondrial inner membrane organizing system 1, APOO - apolipoprotein o]
GO:0000275	mitochondrial proton-transporting ATP synthase complex, catalytic core F(1)	0.000547	0.00553	94.85	19444	5	82	2	[ATP5C1 - atp synthase, h+ transporting, mitochondrial f1 complex, gamma polypeptide 1, ATP5A1 - atp synthase, h+ transporting, mitochondrial f1 complex, alpha subunit 1, cardiac muscle]
GO:0045261	proton-transporting ATP synthase complex, catalytic core F(1)	0.000547	0.0055	94.85	19444	5	82	2	[ATP5C1 - atp synthase, h+ transporting, mitochondrial f1 complex, gamma polypeptide 1, ATP5A1 - atp synthase, h+ transporting, mitochondrial f1 complex, alpha subunit 1, cardiac muscle]
GO:0031597	cytosolic proteasome complex	0.000586	0.00586	8.33	19444	9	1297	5	[PSMC6 - proteasome (prosome, macropain) 26s subunit, atpase, 6, PSMD1 - proteasome (prosome, macropain) 26s subunit, non-atpase, 1, IDE - insulin-degrading enzyme, PSMC5 - proteasome (prosome, macropain) 26s subunit, atpase, 5, UCHL5 - ubiquitin carboxyl-terminal hydrolase l5]
GO:0031298	replication fork protection complex	0.000619	0.00616	5.48	19444	8	2663	6	[WDHD1 - wd repeat and hmg-box dna binding protein 1, TIPIN - timeless interacting protein, TOP1 - topoisomerase (dna) i, CDC45 - cell division cycle 45, TIMELESS - timeless circadian clock, GINS2 - gins complex subunit 2 (psf2 homolog)]
GO:0002199	zona pellucida receptor complex	0.000634	0.00627	11.9	19444	7	934	4	[CCT3 - chaperonin containing tcp1, subunit 3 (gamma), CCT8 - chaperonin containing tcp1, subunit 8 (theta), CCT2 - chaperonin containing tcp1, subunit 2 (beta), CCT4 - chaperonin containing tcp1, subunit 4 (delta)]
GO:0008537	proteasome activator complex	0.000691	0.00681	15.29	19444	3	1272	3	[PSME1 - proteasome (prosome, macropain) activator subunit 1 (pa28 alpha), PSME3 - proteasome (prosome, macropain) activator subunit 3 (pa28 gamma; ki), PSME2 - proteasome (prosome, macropain) activator subunit 2 (pa28 beta)]
GO:0019774	proteasome core complex, beta-subunit complex	0.000701	0.00687	6.03	19444	10	1936	6	[PSMB1 - proteasome (prosome, macropain) subunit, beta type, 1, PSMB10 - proteasome (prosome, macropain) subunit, beta type, 10, PSMB8 - proteasome (prosome, macropain) subunit, beta type, 8, PSMB7 - proteasome (prosome, macropain) subunit, beta type, 7, PSMB6 - proteasome (prosome, macropain) subunit, beta type, 6, PSMB4 - proteasome (prosome, macropain) subunit, beta type, 4]
GO:0045239	tricarboxylic acid cycle enzyme complex	0.000727	0.00709	4.32	19444	14	2569	8	[OGDH - oxoglutarate (alpha-ketoglutarate) dehydrogenase (lipoamide), DLD - dihydrolipoamide dehydrogenase, FH - fumarate hydratase, SUCLG2 - succinate-coa ligase, gdp-forming, beta subunit, BCKDHB - branched chain keto acid dehydrogenase e1, beta polypeptide, MRPS36 - mitochondrial ribosomal protein s36, SUCLG1 - succinate-coa ligase, alpha subunit, BCKDK - branched chain ketoacid dehydrogenase …
GO:0071007	U2-type catalytic step 2 spliceosome	0.00073	0.00708	3.06	19444	29	2847	13	[SNRPB2 - small nuclear ribonucleoprotein polypeptide b, DHX8 - deah (asp-glu-ala-his) box polypeptide 8, SNRPD1 - small nuclear ribonucleoprotein d1 polypeptide 16kda, SNRPD2 - small nuclear ribonucleoprotein d2 polypeptide 16.5kda, SNRPD3 - small nuclear ribonucleoprotein d3 polypeptide 18kda, PPIE - peptidylprolyl isomerase e (cyclophilin e), SNRPE - small nuclear ribonucleoprotein polypeptide…
GO:0031428	box C/D snoRNP complex	0.000739	0.00714	11.37	19444	7	977	4	[NOLC1 - nucleolar and coiled-body phosphoprotein 1, FBL - fibrillarin, NHP2L1 - nhp2 non-histone chromosome protein 2-like 1 (s. cerevisiae), NOP56 - nop56 ribonucleoprotein]
GO:0031300	intrinsic component of organelle membrane	0.000869	0.00835	1.63	19444	214	2897	52	[SLC6A9 - solute carrier family 6 (neurotransmitter transporter, glycine), member 9, TMEM177 - transmembrane protein 177, SLC35A4 - solute carrier family 35, member a4, TIMM17A - translocase of inner mitochondrial membrane 17 homolog a (yeast), AGK - acylglycerol kinase, SUN2 - sad1 and unc84 domain containing 2, TEX261 - testis expressed 261, PET100 - pet100 homolog (s. cerevisiae), EMC6 - er me…
GO:0000775	chromosome, centromeric region	0.000949	0.00907	2.39	19444	69	2475	21	[NCAPG - non-smc condensin i complex, subunit g, SMC1A - structural maintenance of chromosomes 1a, MIS18A - mis18 kinetochore protein homolog a (s. pombe), SUV39H2 - suppressor of variegation 3-9 homolog 2 (drosophila), BIRC5 - baculoviral iap repeat containing 5, OIP5 - opa interacting protein 5, NCAPD3 - non-smc condensin ii complex, subunit d3, STAG3 - stromal antigen 3, AURKB - aurora kinase …
GO:0097526	spliceosomal tri-snRNP complex	0.000957	0.0091	2.89	19444	34	2775	14	[NAA38 - n(alpha)-acetyltransferase 38, natc auxiliary subunit, LSM6 - lsm6 homolog, u6 small nuclear rna associated (s. cerevisiae), SNRPD2 - small nuclear ribonucleoprotein d2 polypeptide 16.5kda, SNRPE - small nuclear ribonucleoprotein polypeptide e, LSM7 - lsm7 homolog, u6 small nuclear rna associated (s. cerevisiae), PRPF3 - pre-mrna processing factor 3, LSM3 - lsm3 homolog, u6 small nuclear…
GO:0046540	U4/U6 x U5 tri-snRNP complex	0.000957	0.00906	2.89	19444	34	2775	14	[NAA38 - n(alpha)-acetyltransferase 38, natc auxiliary subunit, LSM6 - lsm6 homolog, u6 small nuclear rna associated (s. cerevisiae), SNRPD2 - small nuclear ribonucleoprotein d2 polypeptide 16.5kda, SNRPE - small nuclear ribonucleoprotein polypeptide e, LSM7 - lsm7 homolog, u6 small nuclear rna associated (s. cerevisiae), PRPF3 - pre-mrna processing factor 3, LSM3 - lsm3 homolog, u6 small nuclear…
GO:0097346	INO80-type complex	0.00098	0.00924	3.34	19444	24	2666	11	[RUVBL1 - ruvb-like 1 (e. coli), ACTL6A - actin-like 6a, EP400 - e1a binding protein p400, ANP32E - acidic (leucine-rich) nuclear phosphoprotein 32 family, member e, BRD8 - bromodomain containing 8, ZNHIT1 - zinc finger, hit-type containing 1, MCRS1 - microspherule protein 1, UCHL5 - ubiquitin carboxyl-terminal hydrolase l5, YEATS4 - yeats domain containing 4, ING3 - inhibitor of growth family, m…

## Sheet: Table 2
Table 2: Table containing the function enrichments calculated using GOrilla for cells undergoing SF3A2 knockdown or control shRNA treatment.
GO Term	Description	P-value	FDR q-value	Enrichment	N	B	n	b	Genes
GO:0003723	RNA binding	1.02e-81	4.75e-78	2.2	19444	1823	2709	559	[POP1 - processing of precursor 1, ribonuclease p/mrp subunit (s. cerevisiae), EXOSC9 - exosome component 9, APOBEC3B - apolipoprotein b mrna editing enzyme, catalytic polypeptide-like 3b, MKRN1 - makorin ring finger protein 1, RBM39 - rna binding motif protein 39, NCOA5 - nuclear receptor coactivator 5, PDIA4 - protein disulfide isomerase family a, member 4, HNRNPA0 - heterogeneous nuclear ribon…
GO:0005515	protein binding	1.94e-55	4.5e-52	1.23	19444	11427	2888	2086	[POP1 - processing of precursor 1, ribonuclease p/mrp subunit (s. cerevisiae), EXOSC9 - exosome component 9, PRSS21 - protease, serine, 21 (testisin), AAMP - angio-associated, migratory cell protein, THEM4 - thioesterase superfamily member 4, HNRNPA0 - heterogeneous nuclear ribonucleoprotein a0, PNN - pinin, desmosome associated protein, BTG3 - btg family, member 3, KIF21A - kinesin family member…
tide 1 (ubiquitous), SPTAN1 - spectrin, alpha, non-erythrocytic 1, MKRN1 - makorin ring finger protein 1, NCOA5 - nuclear receptor coactivator 5, COX4I1 - cytochrome c oxidase subunit iv isoform 1, COX5B - cytochrome c oxidase subunit vb, PLXDC2 - plexin domain containing 2, FAM73B - family with sequence similarity 73, member b, SPN - sialophorin, SPG7 - spastic paraplegia 7 (pure and complicated…
a, YWHAE - tyrosine 3-monooxygenase/tryptophan 5-monooxygenase activation protein, epsilon polypeptide, PDIA3 - protein disulfide isomerase family a, member 3, YWHAB - tyrosine 3-monooxygenase/tryptophan 5-monooxygenase activation protein, beta polypeptide, NDUFAF5 - nadh dehydrogenase (ubiquinone) complex i, assembly factor 5, HSPA1A - heat shock 70kda protein 1a, HSPA1B - heat shock 70kda prote…
tor 4a3, GMNN - geminin, dna replication inhibitor, NR4A2 - nuclear receptor subfamily 4, group a, member 2, TM9SF4 - transmembrane 9 superfamily protein member 4, KIAA0101 - kiaa0101, ZNF593 - zinc finger protein 593, NUCB1 - nucleobindin 1, NUCB2 - nucleobindin 2, TXNDC12 - thioredoxin domain containing 12 (endoplasmic reticulum), MATR3 - matrin 3, SNX17 - sorting nexin 17, NPL - n-acetylneuram…
GO:0003735	structural constituent of ribosome	2.07e-47	3.21e-44	4.62	19444	161	2720	104	[NDUFA7 - nadh dehydrogenase (ubiquinone) 1 alpha subcomplex, 7, 14.5kda, MRPS18A - mitochondrial ribosomal protein s18a, RPL22L1 - ribosomal protein l22-like 1, RPL35 - ribosomal protein l35, MRPL33 - mitochondrial ribosomal protein l33, MRPS36 - mitochondrial ribosomal protein s36, RPL36 - ribosomal protein l36, MRPL3 - mitochondrial ribosomal protein l3, MRPS16 - mitochondrial ribosomal protei…
GO:0003824	catalytic activity	1.81e-45	2.1e-42	1.4	19444	5765	2902	1203	[POP1 - processing of precursor 1, ribonuclease p/mrp subunit (s. cerevisiae), BMP2K - bmp2 inducible kinase, PRSS21 - protease, serine, 21 (testisin), EXOSC9 - exosome component 9, GGCX - gamma-glutamyl carboxylase, SCD5 - stearoyl-coa desaturase 5, THEM4 - thioesterase superfamily member 4, KIF21A - kinesin family member 21a, GCSH - glycine cleavage system protein h (aminomethyl carrier), CLPP …
subunit viia polypeptide 2 (liver), COX7C - cytochrome c oxidase subunit viic, COX7B - cytochrome c oxidase subunit viib, UAP1 - udp-n-acteylglucosamine pyrophosphorylase 1, COX6C - cytochrome c oxidase subunit vic, ATP6V1G1 - atpase, h+ transporting, lysosomal 13kda, v1 subunit g1, CPT2 - carnitine palmitoyltransferase 2, ATP5J2 - atp synthase, h+ transporting, mitochondrial fo complex, subunit …
GO:0005488	binding	4.5e-43	4.17e-40	1.13	19444	14718	2888	2478	[BMP2K - bmp2 inducible kinase, POP1 - processing of precursor 1, ribonuclease p/mrp subunit (s. cerevisiae), EXOSC9 - exosome component 9, PRSS21 - protease, serine, 21 (testisin), AAMP - angio-associated, migratory cell protein, THEM4 - thioesterase superfamily member 4, HNRNPA0 - heterogeneous nuclear ribonucleoprotein a0, PNN - pinin, desmosome associated protein, BTG3 - btg family, member 3,…
SCA1 - sjogren syndrome/scleroderma autoantigen 1, MIS18A - mis18 kinetochore protein homolog a (s. pombe), PSME2 - proteasome (prosome, macropain) activator subunit 2 (pa28 beta), RNASEH2A - ribonuclease h2, subunit a, C1orf174 - chromosome 1 open reading frame 174, NADK2 - nad kinase 2, mitochondrial, PTBP1 - polypyrimidine tract binding protein 1, GLRX3 - glutaredoxin 3, PTEN - phosphatase and…
- erythroblast membrane-associated protein (scianna blood group), TACC1 - transforming, acidic coiled-coil containing protein 1, NSFL1C - nsfl1 (p97) cofactor (p47), SZT2 - seizure threshold 2 homolog (mouse), GTF2H5 - general transcription factor iih, polypeptide 5, FEN1 - flap structure-specific endonuclease 1, TALDO1 - transaldolase 1, SMG9 - smg9 nonsense mediated mrna decay factor, MAP3K7 - …
protease-associated domain containing 1, NUDT22 - nudix (nucleoside diphosphate linked moiety x)-type motif 22, CHCHD6 - coiled-coil-helix-coiled-coil-helix domain containing 6, WDR83 - wd repeat domain 83, ATP9B - atpase, class ii, type 9b, MIEN1 - migration and invasion enhancer 1, LLPH - llp homolog, long-term synaptic facilitation (aplysia), SRXN1 - sulfiredoxin 1, CRBN - cereblon, CMSS1 - cm…
GO:0097159	organic cyclic compound binding	2.6e-39	2.01e-36	1.37	19444	6065	2728	1166	[POP1 - processing of precursor 1, ribonuclease p/mrp subunit (s. cerevisiae), BMP2K - bmp2 inducible kinase, EXOSC9 - exosome component 9, HNRNPA0 - heterogeneous nuclear ribonucleoprotein a0, PNN - pinin, desmosome associated protein, GDI2 - gdp dissociation inhibitor 2, KIF21A - kinesin family member 21a, SEC61B - sec61 beta subunit, SF3A2 - splicing factor 3a, subunit 2, 66kda, STIP1 - stress…
dent regulator of chromatin, subfamily b, member 1, POLA2 - polymerase (dna directed), alpha 2, accessory subunit, RPSA - ribosomal protein sa, SMARCA4 - swi/snf related, matrix associated, actin dependent regulator of chromatin, subfamily a, member 4, UCHL5 - ubiquitin carboxyl-terminal hydrolase l5, MRPS17 - mitochondrial ribosomal protein s17, HSPBP1 - hspa (heat shock 70kda) binding protein, …
GO:1901363	heterocyclic compound binding	4.59e-39	3.04e-36	1.37	19444	5986	2728	1153	[POP1 - processing of precursor 1, ribonuclease p/mrp subunit (s. cerevisiae), BMP2K - bmp2 inducible kinase, EXOSC9 - exosome component 9, HNRNPA0 - heterogeneous nuclear ribonucleoprotein a0, PNN - pinin, desmosome associated protein, GDI2 - gdp dissociation inhibitor 2, KIF21A - kinesin family member 21a, SEC61B - sec61 beta subunit, SF3A2 - splicing factor 3a, subunit 2, 66kda, STIP1 - stress…
da) binding protein, cytoplasmic cochaperone 1, LBR - lamin b receptor, HIST1H2BK - histone cluster 1, h2bk, KMT2C - lysine (k)-specific methyltransferase 2c, SLC22A4 - solute carrier family 22 (organic cation/zwitterion transporter), member 4, UPRT - uracil phosphoribosyltransferase (fur1) homolog (s. cerevisiae), SLC19A1 - solute carrier family 19 (folate transporter), member 1, CSTB - cystatin…
GO:0003674	molecular_function	1.92e-32	1.11e-29	1.07	19444	17079	2890	2727	[BMP2K - bmp2 inducible kinase, POP1 - processing of precursor 1, ribonuclease p/mrp subunit (s. cerevisiae), EXOSC9 - exosome component 9, PRSS21 - protease, serine, 21 (testisin), AAMP - angio-associated, migratory cell protein, THEM4 - thioesterase superfamily member 4, HNRNPA0 - heterogeneous nuclear ribonucleoprotein a0, PNN - pinin, desmosome associated protein, BTG3 - btg family, member 3,…
acting protein 1, TBL3 - transducin (beta)-like 3, CDC42 - cell division cycle 42, PRR13 - proline rich 13, CDC25B - cell division cycle 25b, ERLIN1 - er lipid raft associated 1, SPAG5 - sperm associated antigen 5, CD69 - cd69 molecule, TMEM173 - transmembrane protein 173, NCOA7 - nuclear receptor coactivator 7, SMC2 - structural maintenance of chromosomes 2, FBXW5 - f-box and wd repeat domain co…
cullin 9, UMPS - uridine monophosphate synthetase, KANSL1 - kat8 regulatory nsl complex subunit 1, ACBD5 - acyl-coa binding domain containing 5, FARSA - phenylalanyl-trna synthetase, alpha subunit, FASN - fatty acid synthase, NPIPB3 - nuclear pore complex interacting protein family, member b3, C19orf40 - chromosome 19 open reading frame 40, NR1H2 - nuclear receptor subfamily 1, group h, member 2,…
thase, STC2 - stanniocalcin 2, USO1 - uso1 vesicle transport factor, DIMT1 - dim1 dimethyladenosine transferase 1 homolog (s. cerevisiae), IPP - intracisternal a particle-promoted polypeptide, SPINK4 - serine peptidase inhibitor, kazal type 4, EIF3E - eukaryotic translation initiation factor 3, subunit e, CACYBP - calcyclin binding protein, LRWD1 - leucine-rich repeats and wd repeat domain contai…
log (yeast), ADIPOR1 - adiponectin receptor 1, NUPL1 - nucleoporin like 1, NRAS - neuroblastoma ras viral (v-ras) oncogene homolog, TMEM63A - transmembrane protein 63a, DONSON - downstream neighbor of son, SLC39A3 - solute carrier family 39 (zinc transporter), member 3, NME1 - nme/nm23 nucleoside diphosphate kinase 1, NME2 - nme/nm23 nucleoside diphosphate kinase 2, NME3 - nme/nm23 nucleoside dip…
GO:0003676	nucleic acid binding	7.78e-28	4.01e-25	1.41	19444	4136	2720	817	[POP1 - processing of precursor 1, ribonuclease p/mrp subunit (s. cerevisiae), EXOSC9 - exosome component 9, HNRNPA0 - heterogeneous nuclear ribonucleoprotein a0, PNN - pinin, desmosome associated protein, GDI2 - gdp dissociation inhibitor 2, SEC61B - sec61 beta subunit, SF3A2 - splicing factor 3a, subunit 2, 66kda, STIP1 - stress-induced-phosphoprotein 1, EBNA1BP2 - ebna1 binding protein 2, FTSJ…
SLIRP - sra stem-loop interacting rna binding protein, MYBL2 - v-myb avian myeloblastosis viral oncogene homolog-like 2, CNOT7 - ccr4-not transcription complex, subunit 7, TOP2A - topoisomerase (dna) ii alpha 170kda, ZNF93 - zinc finger protein 93, TOP1 - topoisomerase (dna) i, KDM1A - lysine (k)-specific demethylase 1a, SF3B5 - splicing factor 3b, subunit 5, 10kda, CPSF1 - cleavage and polyadeny…
GO:0016491	oxidoreductase activity	6.5e-26	3.02e-23	2.6	19444	724	1572	152	[COX6A1 - cytochrome c oxidase subunit via polypeptide 1, COX6B1 - cytochrome c oxidase subunit vib polypeptide 1 (ubiquitous), GSTP1 - glutathione s-transferase pi 1, SDHD - succinate dehydrogenase complex, subunit d, integral membrane protein, NDUFA3 - nadh dehydrogenase (ubiquinone) 1 alpha subcomplex, 3, 9kda, COX4I1 - cytochrome c oxidase subunit iv isoform 1, NDUFA4 - nadh dehydrogenase (ub…
GO:1901265	nucleoside phosphate binding	7.43e-20	3.14e-17	1.52	19444	2090	2856	466	[TRIB3 - tribbles homolog 3 (drosophila), BMP2K - bmp2 inducible kinase, KIF21A - kinesin family member 21a, LIG1 - ligase i, dna, atp-dependent, SPR - sepiapterin reductase (7,8-dihydrobiopterin:nadp+ oxidoreductase), SPG7 - spastic paraplegia 7 (pure and complicated autosomal recessive), LDHA - lactate dehydrogenase a, ACADM - acyl-coa dehydrogenase, c-4 to c-12 straight chain, PLK1 - polo-like…
GO:0000166	nucleotide binding	1.21e-19	4.67e-17	1.52	19444	2089	2856	465	[TRIB3 - tribbles homolog 3 (drosophila), BMP2K - bmp2 inducible kinase, KIF21A - kinesin family member 21a, LIG1 - ligase i, dna, atp-dependent, SPR - sepiapterin reductase (7,8-dihydrobiopterin:nadp+ oxidoreductase), SPG7 - spastic paraplegia 7 (pure and complicated autosomal recessive), LDHA - lactate dehydrogenase a, ACADM - acyl-coa dehydrogenase, c-4 to c-12 straight chain, PLK1 - polo-like…
GO:0036094	small molecule binding	3.15e-19	1.13e-16	1.46	19444	2456	2856	528	[TRIB3 - tribbles homolog 3 (drosophila), BMP2K - bmp2 inducible kinase, KIF21A - kinesin family member 21a, LIG1 - ligase i, dna, atp-dependent, SPR - sepiapterin reductase (7,8-dihydrobiopterin:nadp+ oxidoreductase), SPG7 - spastic paraplegia 7 (pure and complicated autosomal recessive), LMAN2 - lectin, mannose-binding 2, LDHA - lactate dehydrogenase a, ACADM - acyl-coa dehydrogenase, c-4 to c-…
GO:0008137	NADH dehydrogenase (ubiquinone) activity	4.57e-18	1.52e-15	9.79	19444	39	1222	24	[NDUFB10 - nadh dehydrogenase (ubiquinone) 1 beta subcomplex, 10, 22kda, NDUFC1 - nadh dehydrogenase (ubiquinone) 1, subcomplex unknown, 1, 6kda, NDUFB8 - nadh dehydrogenase (ubiquinone) 1 beta subcomplex, 8, 19kda, NDUFB9 - nadh dehydrogenase (ubiquinone) 1 beta subcomplex, 9, 22kda, NDUFB7 - nadh dehydrogenase (ubiquinone) 1 beta subcomplex, 7, 18kda, NDUFB5 - nadh dehydrogenase (ubiquinone) 1 …
GO:0050136	NADH dehydrogenase (quinone) activity	4.57e-18	1.42e-15	9.79	19444	39	1222	24	[NDUFB10 - nadh dehydrogenase (ubiquinone) 1 beta subcomplex, 10, 22kda, NDUFC1 - nadh dehydrogenase (ubiquinone) 1, subcomplex unknown, 1, 6kda, NDUFB8 - nadh dehydrogenase (ubiquinone) 1 beta subcomplex, 8, 19kda, NDUFB9 - nadh dehydrogenase (ubiquinone) 1 beta subcomplex, 9, 22kda, NDUFB7 - nadh dehydrogenase (ubiquinone) 1 beta subcomplex, 7, 18kda, NDUFB5 - nadh dehydrogenase (ubiquinone) 1 …
GO:0016655	oxidoreductase activity, acting on NAD(P)H, quinone or similar compound as acceptor	5.18e-18	1.5e-15	8.07	19444	53	1273	28	[NDUFA3 - nadh dehydrogenase (ubiquinone) 1 alpha subcomplex, 3, 9kda, NDUFA4 - nadh dehydrogenase (ubiquinone) 1 alpha subcomplex, 4, 9kda, NDUFS7 - nadh dehydrogenase (ubiquinone) fe-s protein 7, 20kda (nadh-coenzyme q reductase), NDUFA1 - nadh dehydrogenase (ubiquinone) 1 alpha subcomplex, 1, 7.5kda, NDUFA2 - nadh dehydrogenase (ubiquinone) 1 alpha subcomplex, 2, 8kda, NDUFA12 - nadh dehydroge…
GO:0003954	NADH dehydrogenase activity	1.1e-17	3.01e-15	9.55	19444	40	1222	24	[NDUFB10 - nadh dehydrogenase (ubiquinone) 1 beta subcomplex, 10, 22kda, NDUFC1 - nadh dehydrogenase (ubiquinone) 1, subcomplex unknown, 1, 6kda, NDUFB8 - nadh dehydrogenase (ubiquinone) 1 beta subcomplex, 8, 19kda, NDUFB9 - nadh dehydrogenase (ubiquinone) 1 beta subcomplex, 9, 22kda, NDUFB7 - nadh dehydrogenase (ubiquinone) 1 beta subcomplex, 7, 18kda, NDUFB5 - nadh dehydrogenase (ubiquinone) 1 …
GO:0009055	electron transfer activity	4.46e-17	1.15e-14	4.88	19444	108	1550	42	[COX6A1 - cytochrome c oxidase subunit via polypeptide 1, UQCRC1 - ubiquinol-cytochrome c reductase core protein i, COX6B1 - cytochrome c oxidase subunit vib polypeptide 1 (ubiquitous), UQCRH - ubiquinol-cytochrome c reductase hinge protein, UQCRFS1 - ubiquinol-cytochrome c reductase, rieske iron-sulfur polypeptide 1, SDHD - succinate dehydrogenase complex, subunit d, integral membrane protein, A…
GO:0005198	structural molecule activity	2.88e-15	7.04e-13	1.81	19444	790	2733	201	[SPTAN1 - spectrin, alpha, non-erythrocytic 1, AKAP9 - a kinase (prka) anchor protein (yotiao) 9, PNN - pinin, desmosome associated protein, NDUFA7 - nadh dehydrogenase (ubiquinone) 1 alpha subcomplex, 7, 14.5kda, RPL22L1 - ribosomal protein l22-like 1, TUBB2A - tubulin, beta 2a class iia, TUBG1 - tubulin, gamma 1, TUFT1 - tuftelin 1, MRPL33 - mitochondrial ribosomal protein l33, ACTB - actin, be…
GO:0016651	oxidoreductase activity, acting on NAD(P)H	9.58e-15	2.22e-12	4.01	19444	99	2105	43	[DLD - dihydrolipoamide dehydrogenase, PGK1 - phosphoglycerate kinase 1, CYB5R4 - cytochrome b5 reductase 4, DUOX2 - dual oxidase 2, NDUFA3 - nadh dehydrogenase (ubiquinone) 1 alpha subcomplex, 3, 9kda, NDUFA4 - nadh dehydrogenase (ubiquinone) 1 alpha subcomplex, 4, 9kda, NDUFA1 - nadh dehydrogenase (ubiquinone) 1 alpha subcomplex, 1, 7.5kda, NDUFS7 - nadh dehydrogenase (ubiquinone) fe-s protein …
GO:0017076	purine nucleotide binding	1.38e-14	3.05e-12	1.48	19444	1862	2873	406	[TRIB3 - tribbles homolog 3 (drosophila), BMP2K - bmp2 inducible kinase, KIF21A - kinesin family member 21a, LIG1 - ligase i, dna, atp-dependent, SPG7 - spastic paraplegia 7 (pure and complicated autosomal recessive), PLK1 - polo-like kinase 1, ACLY - atp citrate lyase, CHD7 - chromodomain helicase dna binding protein 7, CHD1L - chromodomain helicase dna binding protein 1-like, FASTK - fas-activa…
GO:0032559	adenyl ribonucleotide binding	3.84e-14	8.11e-12	1.5	19444	1506	2856	331	[HSPA1A - heat shock 70kda protein 1a, TRIB3 - tribbles homolog 3 (drosophila), HSPA1B - heat shock 70kda protein 1b, BMP2K - bmp2 inducible kinase, DNAJA1 - dnaj (hsp40) homolog, subfamily a, member 1, RFC2 - replication factor c (activator 1) 2, 40kda, G3BP1 - gtpase activating protein (sh3 domain) binding protein 1, SUCLG2 - succinate-coa ligase, gdp-forming, beta subunit, DNAJA2 - dnaj (hsp40…
GO:0008144	drug binding	3.94e-14	7.96e-12	1.46	19444	1698	2856	365	[HSPA1A - heat shock 70kda protein 1a, TRIB3 - tribbles homolog 3 (drosophila), HSPA1B - heat shock 70kda protein 1b, BMP2K - bmp2 inducible kinase, DNAJA1 - dnaj (hsp40) homolog, subfamily a, member 1, RFC2 - replication factor c (activator 1) 2, 40kda, G3BP1 - gtpase activating protein (sh3 domain) binding protein 1, SUCLG2 - succinate-coa ligase, gdp-forming, beta subunit, DNAJA2 - dnaj (hsp40…
GO:0005524	ATP binding	4.15e-14	8.03e-12	1.51	19444	1451	2856	321	[HSPA1A - heat shock 70kda protein 1a, TRIB3 - tribbles homolog 3 (drosophila), HSPA1B - heat shock 70kda protein 1b, BMP2K - bmp2 inducible kinase, DNAJA1 - dnaj (hsp40) homolog, subfamily a, member 1, RFC2 - replication factor c (activator 1) 2, 40kda, G3BP1 - gtpase activating protein (sh3 domain) binding protein 1, SUCLG2 - succinate-coa ligase, gdp-forming, beta subunit, DNAJA2 - dnaj (hsp40…
GO:0016462	pyrophosphatase activity	4.72e-14	8.76e-12	1.71	19444	890	2601	203	[HSPA1A - heat shock 70kda protein 1a, HSPA1B - heat shock 70kda protein 1b, ARFRP1 - adp-ribosylation factor related protein 1, RFC2 - replication factor c (activator 1) 2, 40kda, RFC3 - replication factor c (activator 1) 3, 38kda, G3BP1 - gtpase activating protein (sh3 domain) binding protein 1, KIF21A - kinesin family member 21a, RECQL - recq protein-like (dna helicase q1-like), KATNB1 - katan…
GO:0016817	hydrolase activity, acting on acid anhydrides	5.94e-14	1.06e-11	1.7	19444	892	2601	203	[HSPA1A - heat shock 70kda protein 1a, HSPA1B - heat shock 70kda protein 1b, ARFRP1 - adp-ribosylation factor related protein 1, RFC2 - replication factor c (activator 1) 2, 40kda, RFC3 - replication factor c (activator 1) 3, 38kda, G3BP1 - gtpase activating protein (sh3 domain) binding protein 1, KIF21A - kinesin family member 21a, RECQL - recq protein-like (dna helicase q1-like), KATNB1 - katan…
GO:0016818	hydrolase activity, acting on acid anhydrides, in phosphorus-containing anhydrides	5.94e-14	1.02e-11	1.7	19444	892	2601	203	[HSPA1A - heat shock 70kda protein 1a, HSPA1B - heat shock 70kda protein 1b, ARFRP1 - adp-ribosylation factor related protein 1, RFC2 - replication factor c (activator 1) 2, 40kda, RFC3 - replication factor c (activator 1) 3, 38kda, G3BP1 - gtpase activating protein (sh3 domain) binding protein 1, KIF21A - kinesin family member 21a, KATNB1 - katanin p80 (wd repeat containing) subunit b 1, RECQL -…
GO:0030554	adenyl nucleotide binding	1.16e-13	1.93e-11	1.52	19444	1519	2856	339	[HSPA1A - heat shock 70kda protein 1a, TRIB3 - tribbles homolog 3 (drosophila), HSPA1B - heat shock 70kda protein 1b, BMP2K - bmp2 inducible kinase, DNAJA1 - dnaj (hsp40) homolog, subfamily a, member 1, RFC2 - replication factor c (activator 1) 2, 40kda, G3BP1 - gtpase activating protein (sh3 domain) binding protein 1, SUCLG2 - succinate-coa ligase, gdp-forming, beta subunit, DNAJA2 - dnaj (hsp40…
GO:0048037	cofactor binding	2.53e-13	4.05e-11	2.08	19444	485	2392	124	[GSTM1 - glutathione s-transferase mu 1, GSTP1 - glutathione s-transferase pi 1, TCN2 - transcobalamin ii, GSTM4 - glutathione s-transferase mu 4, OGFOD2 - 2-oxoglutarate and iron-dependent oxygenase domain containing 2, SDHD - succinate dehydrogenase complex, subunit d, integral membrane protein, SDHB - succinate dehydrogenase complex, subunit b, iron sulfur (ip), SDHA - succinate dehydrogenase …
GO:0035639	purine ribonucleoside triphosphate binding	3.68e-13	5.69e-11	1.46	19444	1784	2873	386	[TRIB3 - tribbles homolog 3 (drosophila), BMP2K - bmp2 inducible kinase, KIF21A - kinesin family member 21a, LIG1 - ligase i, dna, atp-dependent, SPG7 - spastic paraplegia 7 (pure and complicated autosomal recessive), PLK1 - polo-like kinase 1, ACLY - atp citrate lyase, CHD7 - chromodomain helicase dna binding protein 7, CHD1L - chromodomain helicase dna binding protein 1-like, FASTK - fas-activa…
GO:0045296	cadherin binding	5.44e-13	8.14e-11	2.38	19444	315	2101	81	[ERC1 - elks/rab6-interacting/cast family member 1, SERBP1 - serpine1 mrna binding protein 1, CAPZA1 - capping protein (actin filament) muscle z-line, alpha 1, RPL24 - ribosomal protein l24, SEPT7 - septin 7, CCNB2 - cyclin b2, RPL23A - ribosomal protein l23a, PAICS - phosphoribosylaminoimidazole carboxylase, phosphoribosylaminoimidazole succinocarboxamide synthetase, DDX3X - dead (asp-glu-ala-as…
GO:0019843	rRNA binding	5.53e-13	8.03e-11	3.87	19444	63	2790	35	[RPL23A - ribosomal protein l23a, RPL19 - ribosomal protein l19, RPF2 - ribosome production factor 2 homolog (s. cerevisiae), RPL12 - ribosomal protein l12, EMG1 - emg1 n1-specific pseudouridine methyltransferase, RPL11 - ribosomal protein l11, MDM2 - mdm2 oncogene, e3 ubiquitin protein ligase, RPS18 - ribosomal protein s18, PTCD3 - pentatricopeptide repeat domain 3, MRPS18A - mitochondrial ribos…
GO:0043021	ribonucleoprotein complex binding	5.81e-13	8.18e-11	2.87	19444	128	2801	53	[DHX9 - deah (asp-glu-ala-his) box helicase 9, EIF3K - eukaryotic translation initiation factor 3, subunit k, DDX5 - dead (asp-glu-ala-asp) box helicase 5, DDX3X - dead (asp-glu-ala-asp) box helicase 3, x-linked, WDR12 - wd repeat domain 12, NME1 - nme/nm23 nucleoside diphosphate kinase 1, PTCD3 - pentatricopeptide repeat domain 3, MRPS27 - mitochondrial ribosomal protein s27, PPIH - peptidylprol…
GO:0032555	purine ribonucleotide binding	6.7e-13	9.15e-11	1.45	19444	1847	2873	396	[TRIB3 - tribbles homolog 3 (drosophila), BMP2K - bmp2 inducible kinase, KIF21A - kinesin family member 21a, LIG1 - ligase i, dna, atp-dependent, SPG7 - spastic paraplegia 7 (pure and complicated autosomal recessive), PLK1 - polo-like kinase 1, ACLY - atp citrate lyase, CHD7 - chromodomain helicase dna binding protein 7, CHD1L - chromodomain helicase dna binding protein 1-like, FASTK - fas-activa…
GO:0017111	nucleoside-triphosphatase activity	7.02e-13	9.31e-11	1.69	19444	844	2601	191	[PSMD6 - proteasome (prosome, macropain) 26s subunit, non-atpase, 6, C9orf69 - chromosome 9 open reading frame 69, DHX9 - deah (asp-glu-ala-his) box helicase 9, HSPA1A - heat shock 70kda protein 1a, HSPA1B - heat shock 70kda protein 1b, SEPT7 - septin 7, ARFRP1 - adp-ribosylation factor related protein 1, DDX5 - dead (asp-glu-ala-asp) box helicase 5, RFC2 - replication factor c (activator 1) 2, 4…
GO:0016887	ATPase activity	7.94e-13	1.02e-10	2	19444	437	2587	116	[PSMD6 - proteasome (prosome, macropain) 26s subunit, non-atpase, 6, DHX9 - deah (asp-glu-ala-his) box helicase 9, HSPA1A - heat shock 70kda protein 1a, HSPA1B - heat shock 70kda protein 1b, DDX5 - dead (asp-glu-ala-asp) box helicase 5, RFC2 - replication factor c (activator 1) 2, 40kda, DDX3X - dead (asp-glu-ala-asp) box helicase 3, x-linked, G3BP1 - gtpase activating protein (sh3 domain) bindin…
GO:0032553	ribonucleotide binding	8.54e-13	1.07e-10	1.45	19444	1861	2873	398	[TRIB3 - tribbles homolog 3 (drosophila), BMP2K - bmp2 inducible kinase, KIF21A - kinesin family member 21a, LIG1 - ligase i, dna, atp-dependent, SPG7 - spastic paraplegia 7 (pure and complicated autosomal recessive), PLK1 - polo-like kinase 1, ACLY - atp citrate lyase, CHD7 - chromodomain helicase dna binding protein 7, CHD1L - chromodomain helicase dna binding protein 1-like, FASTK - fas-activa…
GO:0016853	isomerase activity	1.47e-12	1.8e-10	3.24	19444	145	1902	46	[ECI2 - enoyl-coa delta isomerase 2, DKC1 - dyskeratosis congenita 1, dyskerin, PPIE - peptidylprolyl isomerase e (cyclophilin e), PGM3 - phosphoglucomutase 3, PPIA - peptidylprolyl isomerase a (cyclophilin a), TPI1 - triosephosphate isomerase 1, DDT - d-dopachrome tautomerase, PPIB - peptidylprolyl isomerase b (cyclophilin b), ENOPH1 - enolase-phosphatase 1, PGAM1 - phosphoglycerate mutase 1 (br…
GO:0140097	catalytic activity, acting on DNA	2.03e-12	2.42e-10	2.48	19444	179	2892	66	[DHX9 - deah (asp-glu-ala-his) box helicase 9, G3BP1 - gtpase activating protein (sh3 domain) binding protein 1, DDX3X - dead (asp-glu-ala-asp) box helicase 3, x-linked, DDX1 - dead (asp-glu-ala-asp) box helicase 1, TREX1 - three prime repair exonuclease 1, NME1 - nme/nm23 nucleoside diphosphate kinase 1, LIG1 - ligase i, dna, atp-dependent, SETMAR - set domain and mariner transposase fusion gene…
GO:0097367	carbohydrate derivative binding	2.42e-11	2.81e-09	1.36	19444	2167	2856	432	[TRIB3 - tribbles homolog 3 (drosophila), BMP2K - bmp2 inducible kinase, AAMP - angio-associated, migratory cell protein, KIF21A - kinesin family member 21a, LIG1 - ligase i, dna, atp-dependent, SPG7 - spastic paraplegia 7 (pure and complicated autosomal recessive), PLK1 - polo-like kinase 1, ACLY - atp citrate lyase, GLA - galactosidase, alpha, CHD7 - chromodomain helicase dna binding protein 7,…
GO:0043168	anion binding	8.78e-11	9.94e-09	1.3	19444	2714	2856	520	[TRIB3 - tribbles homolog 3 (drosophila), BMP2K - bmp2 inducible kinase, PHLDA3 - pleckstrin homology-like domain, family a, member 3, AAMP - angio-associated, migratory cell protein, KIF21A - kinesin family member 21a, LIG1 - ligase i, dna, atp-dependent, SPG7 - spastic paraplegia 7 (pure and complicated autosomal recessive), ACADM - acyl-coa dehydrogenase, c-4 to c-12 straight chain, PLK1 - pol…
GO:0051082	unfolded protein binding	9.39e-11	1.04e-08	2.71	19444	124	2775	48	[HSPA1A - heat shock 70kda protein 1a, CCT6A - chaperonin containing tcp1, subunit 6a (zeta 1), HSPA1B - heat shock 70kda protein 1b, ST13 - suppression of tumorigenicity 13 (colon carcinoma) (hsp70 interacting protein), DNAJA1 - dnaj (hsp40) homolog, subfamily a, member 1, PPIE - peptidylprolyl isomerase e (cyclophilin e), CCT8 - chaperonin containing tcp1, subunit 8 (theta), PPIA - peptidylprol…
GO:0140098	catalytic activity, acting on RNA	3.07e-10	3.31e-08	1.92	19444	344	2913	99	[DHX9 - deah (asp-glu-ala-his) box helicase 9, POP1 - processing of precursor 1, ribonuclease p/mrp subunit (s. cerevisiae), DHX8 - deah (asp-glu-ala-his) box polypeptide 8, EXOSC9 - exosome component 9, EXOSC5 - exosome component 5, DDX5 - dead (asp-glu-ala-asp) box helicase 5, G3BP1 - gtpase activating protein (sh3 domain) binding protein 1, DDX3X - dead (asp-glu-ala-asp) box helicase 3, x-link…
GO:0016787	hydrolase activity	3.76e-10	3.97e-08	1.31	19444	2566	2703	469	[POP1 - processing of precursor 1, ribonuclease p/mrp subunit (s. cerevisiae), PRSS21 - protease, serine, 21 (testisin), EXOSC9 - exosome component 9, APOBEC3B - apolipoprotein b mrna editing enzyme, catalytic polypeptide-like 3b, THEM4 - thioesterase superfamily member 4, KIF21A - kinesin family member 21a, CPA3 - carboxypeptidase a3 (mast cell), SPG7 - spastic paraplegia 7 (pure and complicated…
GO:0044389	ubiquitin-like protein ligase binding	7.64e-10	7.88e-08	2.38	19444	295	1719	62	[TRIB3 - tribbles homolog 3 (drosophila), UQCRC1 - ubiquinol-cytochrome c reductase core protein i, HSPA1B - heat shock 70kda protein 1b, CACYBP - calcyclin binding protein, DNAJA1 - dnaj (hsp40) homolog, subfamily a, member 1, ERLIN1 - er lipid raft associated 1, TMEM173 - transmembrane protein 173, PTK2B - protein tyrosine kinase 2 beta, GPI - glucose-6-phosphate isomerase, CUL9 - cullin 9, DER…
GO:0031625	ubiquitin protein ligase binding	7.99e-10	8.07e-08	2.42	19444	281	1719	60	[TRIB3 - tribbles homolog 3 (drosophila), UQCRC1 - ubiquinol-cytochrome c reductase core protein i, HSPA1B - heat shock 70kda protein 1b, CACYBP - calcyclin binding protein, DNAJA1 - dnaj (hsp40) homolog, subfamily a, member 1, ERLIN1 - er lipid raft associated 1, TMEM173 - transmembrane protein 173, PTK2B - protein tyrosine kinase 2 beta, GPI - glucose-6-phosphate isomerase, CUL9 - cullin 9, DER…
GO:0042802	identical protein binding	8.52e-10	8.42e-08	1.78	19444	1671	841	129	[SEPT7 - septin 7, APEH - acylaminoacyl-peptide hydrolase, GSTA4 - glutathione s-transferase alpha 4, PAICS - phosphoribosylaminoimidazole carboxylase, phosphoribosylaminoimidazole succinocarboxamide synthetase, BIRC5 - baculoviral iap repeat containing 5, DDIT3 - dna-damage-inducible transcript 3, DARS2 - aspartyl-trna synthetase 2, mitochondrial, MIF - macrophage migration inhibitory factor (gl…
GO:0019899	enzyme binding	1.62e-09	1.57e-07	1.32	19444	2225	2823	427	[TRIB3 - tribbles homolog 3 (drosophila), RGL4 - ral guanine nucleotide dissociation stimulator-like 4, SPTAN1 - spectrin, alpha, non-erythrocytic 1, HNRNPA0 - heterogeneous nuclear ribonucleoprotein a0, CBX1 - chromobox homolog 1, GDI2 - gdp dissociation inhibitor 2, SEC61B - sec61 beta subunit, ELOF1 - elongation factor 1 homolog (s. cerevisiae), HAUS7 - haus augmin-like complex, subunit 7, LDH…
GO:0044877	protein-containing complex binding	1.86e-09	1.76e-07	1.48	19444	1067	2870	233	[EMP2 - epithelial membrane protein 2, NDUFA4 - nadh dehydrogenase (ubiquinone) 1 alpha subcomplex, 4, 9kda, SPOCK1 - sparc/osteonectin, cwcv and kazal-like domains proteoglycan (testican) 1, KATNB1 - katanin p80 (wd repeat containing) subunit b 1, LGALS3 - lectin, galactoside-binding, soluble, 3, TIMM50 - translocase of inner mitochondrial membrane 50 homolog (s. cerevisiae), ENG - endoglin, OLA…
GO:0050662	coenzyme binding	3.36e-09	3.12e-07	2.1	19444	281	2370	72	[ECI2 - enoyl-coa delta isomerase 2, SPTLC3 - serine palmitoyltransferase, long chain base subunit 3, OGFOD2 - 2-oxoglutarate and iron-dependent oxygenase domain containing 2, SDHA - succinate dehydrogenase complex, subunit a, flavoprotein (fp), MICAL3 - microtubule associated monooxygenase, calponin and lim domain containing 3, PGD - phosphogluconate dehydrogenase, GOT1 - glutamic-oxaloacetic tr…
GO:0042623	ATPase activity, coupled	5.19e-09	4.72e-07	1.9	19444	356	2622	91	[HSPA1A - heat shock 70kda protein 1a, DHX9 - deah (asp-glu-ala-his) box helicase 9, HSPA1B - heat shock 70kda protein 1b, RFC2 - replication factor c (activator 1) 2, 40kda, DDX5 - dead (asp-glu-ala-asp) box helicase 5, RFC3 - replication factor c (activator 1) 3, 38kda, G3BP1 - gtpase activating protein (sh3 domain) binding protein 1, DDX3X - dead (asp-glu-ala-asp) box helicase 3, x-linked, DDX…
GO:0003697	single-stranded DNA binding	5.32e-09	4.75e-07	2.71	19444	105	2871	42	[DHX9 - deah (asp-glu-ala-his) box helicase 9, LONP1 - lon peptidase 1, mitochondrial, MSH2 - muts homolog 2, colon cancer, nonpolyposis type 1 (e. coli), MCM7 - minichromosome maintenance complex component 7, HSF1 - heat shock transcription factor 1, TREX1 - three prime repair exonuclease 1, RAD51D - rad51 paralog d, NME1 - nme/nm23 nucleoside diphosphate kinase 1, HMGB1 - high mobility group bo…
GO:0030515	snoRNA binding	8.22e-09	7.2e-07	4.59	19444	31	2596	19	[IMP4 - imp4, u3 small nucleolar ribonucleoprotein, homolog (yeast), RRP9 - ribosomal rna processing 9, small subunit (ssu) processome component, homolog (yeast), DKC1 - dyskeratosis congenita 1, dyskerin, NUFIP1 - nuclear fragile x mental retardation protein interacting protein 1, TSR1 - tsr1, 20s rrna accumulation, homolog (s. cerevisiae), TBL3 - transducin (beta)-like 3, UTP6 - utp6, small sub…
GO:0050839	cell adhesion molecule binding	2.22e-08	1.91e-06	1.84	19444	477	2101	95	[ERC1 - elks/rab6-interacting/cast family member 1, SEPT7 - septin 7, CAPZA1 - capping protein (actin filament) muscle z-line, alpha 1, RPL24 - ribosomal protein l24, SERBP1 - serpine1 mrna binding protein 1, PAICS - phosphoribosylaminoimidazole carboxylase, phosphoribosylaminoimidazole succinocarboxamide synthetase, RPL23A - ribosomal protein l23a, CCNB2 - cyclin b2, DDX3X - dead (asp-glu-ala-as…
GO:0016829	lyase activity	5.6e-08	4.73e-06	3.13	19444	180	1106	32	[ALOX5AP - arachidonate 5-lipoxygenase-activating protein, PAICS - phosphoribosylaminoimidazole carboxylase, phosphoribosylaminoimidazole succinocarboxamide synthetase, UROS - uroporphyrinogen iii synthase, UROD - uroporphyrinogen decarboxylase, PTS - 6-pyruvoyltetrahydropterin synthase, SHMT1 - serine hydroxymethyltransferase 1 (soluble), HMGB1 - high mobility group box 1, ALDOA - aldolase a, fr…
GO:0046933	proton-transporting ATP synthase activity, rotational mechanism	7.65e-08	6.34e-06	12.37	19444	17	832	9	[ATP5C1 - atp synthase, h+ transporting, mitochondrial f1 complex, gamma polypeptide 1, ATP5G1 - atp synthase, h+ transporting, mitochondrial fo complex, subunit c1 (subunit 9), ATP5F1 - atp synthase, h+ transporting, mitochondrial fo complex, subunit b1, ATP5G3 - atp synthase, h+ transporting, mitochondrial fo complex, subunit c3 (subunit 9), ATP5O - atp synthase, h+ transporting, mitochondrial …
GO:0016740	transferase activity	1.47e-07	1.2e-05	1.27	19444	2326	2913	443	[BMP2K - bmp2 inducible kinase, MKRN1 - makorin ring finger protein 1, NDUFAF6 - nadh dehydrogenase (ubiquinone) complex i, assembly factor 6, COX10 - cytochrome c oxidase assembly homolog 10 (yeast), GCSH - glycine cleavage system protein h (aminomethyl carrier), ACAA1 - acetyl-coa acyltransferase 1, UAP1 - udp-n-acteylglucosamine pyrophosphorylase 1, FTSJ3 - ftsj homolog 3 (e. coli), NCOA3 - nu…
GO:0016209	antioxidant activity	1.52e-07	1.22e-05	3.36	19444	84	1861	27	[ALOX5AP - arachidonate 5-lipoxygenase-activating protein, GSTP1 - glutathione s-transferase pi 1, DUOX2 - dual oxidase 2, DUOX1 - dual oxidase 1, PRDX4 - peroxiredoxin 4, EPX - eosinophil peroxidase, TXNDC17 - thioredoxin domain containing 17, SESN1 - sestrin 1, PTGS2 - prostaglandin-endoperoxide synthase 2 (prostaglandin g/h synthase and cyclooxygenase), NQO1 - nad(p)h dehydrogenase, quinone 1,…
GO:0016779	nucleotidyltransferase activity	2.41e-07	1.9e-05	2.76	19444	129	1804	33	[KARS - lysyl-trna synthetase, DKC1 - dyskeratosis congenita 1, dyskerin, CTU2 - cytosolic thiouridylase subunit 2 homolog (s. pombe), POLE3 - polymerase (dna directed), epsilon 3, accessory subunit, NMNAT3 - nicotinamide nucleotide adenylyltransferase 3, EIF2B3 - eukaryotic translation initiation factor 2b, subunit 3 gamma, 58kda, POLE4 - polymerase (dna-directed), epsilon 4, accessory subunit, …
GO:0008135	translation factor activity, RNA binding	2.57e-07	1.99e-05	3.01	19444	88	2203	30	[EIF3K - eukaryotic translation initiation factor 3, subunit k, EIF2D - eukaryotic translation initiation factor 2d, EEF1D - eukaryotic translation elongation factor 1 delta (guanine nucleotide exchange protein), EEFSEC - eukaryotic elongation factor, selenocysteine-trna-specific, GSPT1 - g1 to s phase transition 1, HBS1L - hbs1-like (s. cerevisiae), CPEB4 - cytoplasmic polyadenylation element bi…
GO:0004298	threonine-type endopeptidase activity	5.26e-07	4e-05	6.03	19444	20	1936	12	[PSMB1 - proteasome (prosome, macropain) subunit, beta type, 1, PSMA7 - proteasome (prosome, macropain) subunit, alpha type, 7, PSMA5 - proteasome (prosome, macropain) subunit, alpha type, 5, PSMA4 - proteasome (prosome, macropain) subunit, alpha type, 4, PSMA3 - proteasome (prosome, macropain) subunit, alpha type, 3, PSMB10 - proteasome (prosome, macropain) subunit, beta type, 10, PSMA1 - protea…
GO:0070003	threonine-type peptidase activity	5.26e-07	3.94e-05	6.03	19444	20	1936	12	[PSMB1 - proteasome (prosome, macropain) subunit, beta type, 1, PSMA7 - proteasome (prosome, macropain) subunit, alpha type, 7, PSMA5 - proteasome (prosome, macropain) subunit, alpha type, 5, PSMA4 - proteasome (prosome, macropain) subunit, alpha type, 4, PSMA3 - proteasome (prosome, macropain) subunit, alpha type, 3, PSMB10 - proteasome (prosome, macropain) subunit, beta type, 10, PSMA1 - protea…
GO:0000287	magnesium ion binding	6.1e-07	4.5e-05	2.65	19444	202	1270	35	[PRPSAP2 - phosphoribosyl pyrophosphate synthetase-associated protein 2, MSH2 - muts homolog 2, colon cancer, nonpolyposis type 1 (e. coli), RAN - ran, member ras oncogene family, PGM3 - phosphoglucomutase 3, PRPS2 - phosphoribosyl pyrophosphate synthetase 2, PRPS1 - phosphoribosyl pyrophosphate synthetase 1, ENOPH1 - enolase-phosphatase 1, SUCLG2 - succinate-coa ligase, gdp-forming, beta subunit…
GO:0043531	ADP binding	7.19e-07	5.22e-05	6.26	19444	39	1036	13	[LONP1 - lon peptidase 1, mitochondrial, MSH2 - muts homolog 2, colon cancer, nonpolyposis type 1 (e. coli), CHORDC1 - cysteine and histidine-rich domain (chord) containing 1, PGK1 - phosphoglycerate kinase 1, PRPS2 - phosphoribosyl pyrophosphate synthetase 2, HIST1H1E - histone cluster 1, h1e, RUVBL1 - ruvb-like 1 (e. coli), VCP - valosin containing protein, PKM - pyruvate kinase, muscle, MYO6 -…
GO:0004386	helicase activity	8.19e-07	5.85e-05	2.19	19444	150	2668	45	[DHX9 - deah (asp-glu-ala-his) box helicase 9, ERCC6L - excision repair cross-complementing rodent repair deficiency, complementation group 6-like, DDX41 - dead (asp-glu-ala-asp) box polypeptide 41, DDX39A - dead (asp-glu-ala-asp) box polypeptide 39a, MCM7 - minichromosome maintenance complex component 7, DDX5 - dead (asp-glu-ala-asp) box helicase 5, DDX18 - dead (asp-glu-ala-asp) box polypeptide…
GO:0004129	cytochrome-c oxidase activity	9.21e-07	6.48e-05	6.19	19444	25	1508	12	[COX5A - cytochrome c oxidase subunit va, COX6A1 - cytochrome c oxidase subunit via polypeptide 1, CYB5A - cytochrome b5 type a (microsomal), COX6B1 - cytochrome c oxidase subunit vib polypeptide 1 (ubiquitous), COX8A - cytochrome c oxidase subunit viiia (ubiquitous), COX7A2 - cytochrome c oxidase subunit viia polypeptide 2 (liver), NDUFA4 - nadh dehydrogenase (ubiquinone) 1 alpha subcomplex, 4, …
GO:0016676	oxidoreductase activity, acting on a heme group of donors, oxygen as acceptor	9.21e-07	6.38e-05	6.19	19444	25	1508	12	[COX5A - cytochrome c oxidase subunit va, COX6A1 - cytochrome c oxidase subunit via polypeptide 1, CYB5A - cytochrome b5 type a (microsomal), COX6B1 - cytochrome c oxidase subunit vib polypeptide 1 (ubiquitous), COX8A - cytochrome c oxidase subunit viiia (ubiquitous), COX7A2 - cytochrome c oxidase subunit viia polypeptide 2 (liver), COX4I1 - cytochrome c oxidase subunit iv isoform 1, NDUFA4 - nad…
GO:0015002	heme-copper terminal oxidase activity	9.21e-07	6.29e-05	6.19	19444	25	1508	12	[COX5A - cytochrome c oxidase subunit va, COX6A1 - cytochrome c oxidase subunit via polypeptide 1, CYB5A - cytochrome b5 type a (microsomal), COX6B1 - cytochrome c oxidase subunit vib polypeptide 1 (ubiquitous), COX8A - cytochrome c oxidase subunit viiia (ubiquitous), COX7A2 - cytochrome c oxidase subunit viia polypeptide 2 (liver), COX4I1 - cytochrome c oxidase subunit iv isoform 1, NDUFA4 - nad…
GO:0003743	translation initiation factor activity	1.25e-06	8.39e-05	3.18	19444	50	2812	23	[EIF2D - eukaryotic translation initiation factor 2d, EIF3K - eukaryotic translation initiation factor 3, subunit k, COPS5 - cop9 signalosome subunit 5, EIF4E - eukaryotic translation initiation factor 4e, EIF3M - eukaryotic translation initiation factor 3, subunit m, EIF1AX - eukaryotic translation initiation factor 1a, x-linked, EIF2S1 - eukaryotic translation initiation factor 2, subunit 1 alp…
GO:0034513	box H/ACA snoRNA binding	1.54e-06	0.000102	18.79	19444	5	1035	5	[DKC1 - dyskeratosis congenita 1, dyskerin, NOP10 - nop10 ribonucleoprotein, NOLC1 - nucleolar and coiled-body phosphoprotein 1, GAR1 - gar1 ribonucleoprotein, NHP2 - nhp2 ribonucleoprotein]
GO:0016675	oxidoreductase activity, acting on a heme group of donors	1.58e-06	0.000103	5.95	19444	26	1508	12	[COX5A - cytochrome c oxidase subunit va, COX6A1 - cytochrome c oxidase subunit via polypeptide 1, CYB5A - cytochrome b5 type a (microsomal), COX6B1 - cytochrome c oxidase subunit vib polypeptide 1 (ubiquitous), COX8A - cytochrome c oxidase subunit viiia (ubiquitous), COX7A2 - cytochrome c oxidase subunit viia polypeptide 2 (liver), NDUFA4 - nadh dehydrogenase (ubiquinone) 1 alpha subcomplex, 4, …
GO:0031386	protein tag	1.6e-06	0.000103	8.93	19444	11	1583	8	[SUMO2 - small ubiquitin-like modifier 2, UBA52 - ubiquitin a-52 residue ribosomal protein fusion product 1, RPS27A - ribosomal protein s27a, NEDD8 - neural precursor cell expressed, developmentally down-regulated 8, UBC - ubiquitin c, UBL5 - ubiquitin-like 5, SUMO3 - small ubiquitin-like modifier 3, UBB - ubiquitin b]
GO:0016616	oxidoreductase activity, acting on the CH-OH group of donors, NAD or NADP as acceptor	1.72e-06	0.000109	4.05	19444	118	814	20	[HSD3B7 - hydroxy-delta-5-steroid dehydrogenase, 3 beta- and steroid delta-isomerase 7, MDH2 - malate dehydrogenase 2, nad (mitochondrial), AKR7A2 - aldo-keto reductase family 7, member a2 (aflatoxin aldehyde reductase), MDH1 - malate dehydrogenase 1, nad (soluble), AKR1A1 - aldo-keto reductase family 1, member a1 (aldehyde reductase), PHGDH - phosphoglycerate dehydrogenase, LDHB - lactate dehydr…
GO:0016614	oxidoreductase activity, acting on CH-OH group of donors	2.01e-06	0.000126	3.7	19444	129	814	20	[HSD3B7 - hydroxy-delta-5-steroid dehydrogenase, 3 beta- and steroid delta-isomerase 7, MDH2 - malate dehydrogenase 2, nad (mitochondrial), AKR7A2 - aldo-keto reductase family 7, member a2 (aflatoxin aldehyde reductase), MDH1 - malate dehydrogenase 1, nad (soluble), AKR1A1 - aldo-keto reductase family 1, member a1 (aldehyde reductase), PHGDH - phosphoglycerate dehydrogenase, LDHB - lactate dehydr…
GO:0051540	metal cluster binding	2.59e-06	0.00016	5.99	19444	61	692	13	[RPS3 - ribosomal protein s3, UQCRFS1 - ubiquinol-cytochrome c reductase, rieske iron-sulfur polypeptide 1, GLRX3 - glutaredoxin 3, NDUFS7 - nadh dehydrogenase (ubiquinone) fe-s protein 7, 20kda (nadh-coenzyme q reductase), SDHB - succinate dehydrogenase complex, subunit b, iron sulfur (ip), ACO2 - aconitase 2, mitochondrial, CISD1 - cdgsh iron sulfur domain 1, UQCRFS1P1 - ubiquinol-cytochrome c …
GO:0051536	iron-sulfur cluster binding	2.59e-06	0.000158	5.99	19444	61	692	13	[RPS3 - ribosomal protein s3, UQCRFS1 - ubiquinol-cytochrome c reductase, rieske iron-sulfur polypeptide 1, GLRX3 - glutaredoxin 3, NDUFS7 - nadh dehydrogenase (ubiquinone) fe-s protein 7, 20kda (nadh-coenzyme q reductase), SDHB - succinate dehydrogenase complex, subunit b, iron sulfur (ip), ACO2 - aconitase 2, mitochondrial, CISD1 - cdgsh iron sulfur domain 1, UQCRFS1P1 - ubiquinol-cytochrome c …
GO:0016667	oxidoreductase activity, acting on a sulfur group of donors	2.89e-06	0.000174	3.41	19444	57	2102	21	[DLD - dihydrolipoamide dehydrogenase, PGK1 - phosphoglycerate kinase 1, P4HB - prolyl 4-hydroxylase, beta polypeptide, QSOX1 - quiescin q6 sulfhydryl oxidase 1, GLRX3 - glutaredoxin 3, PDIA4 - protein disulfide isomerase family a, member 4, TXNDC17 - thioredoxin domain containing 17, GSTK1 - glutathione s-transferase kappa 1, TXNRD3 - thioredoxin reductase 3, SRXN1 - sulfiredoxin 1, TMX1 - thior…
GO:0016681	oxidoreductase activity, acting on diphenols and related substances as donors, cytochrome as acceptor	3.01e-06	0.000179	14.37	19444	8	1015	6	[UQCRC1 - ubiquinol-cytochrome c reductase core protein i, UQCRH - ubiquinol-cytochrome c reductase hinge protein, UQCRFS1 - ubiquinol-cytochrome c reductase, rieske iron-sulfur polypeptide 1, UQCRFS1P1 - ubiquinol-cytochrome c reductase, rieske iron-sulfur polypeptide 1 pseudogene 1, UQCR11 - ubiquinol-cytochrome c reductase, complex iii subunit xi, UQCRQ - ubiquinol-cytochrome c reductase, comp…
GO:0008121	ubiquinol-cytochrome-c reductase activity	3.01e-06	0.000177	14.37	19444	8	1015	6	[UQCRC1 - ubiquinol-cytochrome c reductase core protein i, UQCRH - ubiquinol-cytochrome c reductase hinge protein, UQCRFS1 - ubiquinol-cytochrome c reductase, rieske iron-sulfur polypeptide 1, UQCRFS1P1 - ubiquinol-cytochrome c reductase, rieske iron-sulfur polypeptide 1 pseudogene 1, UQCR11 - ubiquinol-cytochrome c reductase, complex iii subunit xi, UQCRQ - ubiquinol-cytochrome c reductase, comp…
GO:0016684	oxidoreductase activity, acting on peroxide as acceptor	3.22e-06	0.000187	3.73	19444	55	1802	19	[GSTP1 - glutathione s-transferase pi 1, ALOX5AP - arachidonate 5-lipoxygenase-activating protein, HBQ1 - hemoglobin, theta 1, DUOX2 - dual oxidase 2, CAT - catalase, DUOX1 - dual oxidase 1, EPX - eosinophil peroxidase, PRDX4 - peroxiredoxin 4, HBB - hemoglobin, beta, TXNDC17 - thioredoxin domain containing 17, GSTK1 - glutathione s-transferase kappa 1, SESN1 - sestrin 1, PRDX2 - peroxiredoxin 2,…
GO:0008094	DNA-dependent ATPase activity	3.25e-06	0.000186	2.67	19444	87	2511	30	[DHX9 - deah (asp-glu-ala-his) box helicase 9, MSH2 - muts homolog 2, colon cancer, nonpolyposis type 1 (e. coli), ERCC6L - excision repair cross-complementing rodent repair deficiency, complementation group 6-like, MCM7 - minichromosome maintenance complex component 7, RFC2 - replication factor c (activator 1) 2, 40kda, RFC3 - replication factor c (activator 1) 3, 38kda, DDX3X - dead (asp-glu-al…
GO:0015078	proton transmembrane transporter activity	3.26e-06	0.000184	3.57	19444	131	832	20	[COX6A1 - cytochrome c oxidase subunit via polypeptide 1, COX6B1 - cytochrome c oxidase subunit vib polypeptide 1 (ubiquitous), ATP5O - atp synthase, h+ transporting, mitochondrial f1 complex, o subunit, COX4I1 - cytochrome c oxidase subunit iv isoform 1, ATP5I - atp synthase, h+ transporting, mitochondrial fo complex, subunit e, ATP5H - atp synthase, h+ transporting, mitochondrial fo complex, su…
GO:0016765	transferase activity, transferring alkyl or aryl (other than methyl) groups	3.72e-06	0.000208	3.35	19444	56	2179	21	[PDSS2 - prenyl (decaprenyl) diphosphate synthase, subunit 2, GSTM1 - glutathione s-transferase mu 1, PGGT1B - protein geranylgeranyltransferase type i, beta subunit, NANS - n-acetylneuraminic acid synthase, GSTA4 - glutathione s-transferase alpha 4, GSTP1 - glutathione s-transferase pi 1, ALOX5AP - arachidonate 5-lipoxygenase-activating protein, FDPS - farnesyl diphosphate synthase, NUS1 - nucle…
GO:0015036	disulfide oxidoreductase activity	3.79e-06	0.000209	4.15	19444	39	1922	16	[PGK1 - phosphoglycerate kinase 1, P4HB - prolyl 4-hydroxylase, beta polypeptide, GLRX3 - glutaredoxin 3, PDIA4 - protein disulfide isomerase family a, member 4, TXNDC17 - thioredoxin domain containing 17, GSTK1 - glutathione s-transferase kappa 1, TMX1 - thioredoxin-related transmembrane protein 1, TXNRD3 - thioredoxin reductase 3, CHCHD4 - coiled-coil-helix-coiled-coil-helix domain containing 4…
GO:0051920	peroxiredoxin activity	6.35e-06	0.000347	12.52	19444	8	1165	6	[SESN1 - sestrin 1, PRDX2 - peroxiredoxin 2, PRDX1 - peroxiredoxin 1, PARK7 - parkinson protein 7, PRDX3 - peroxiredoxin 3, PRDX4 - peroxiredoxin 4]
GO:0016679	oxidoreductase activity, acting on diphenols and related substances as donors	9.01e-06	0.000486	12.77	19444	9	1015	6	[UQCRC1 - ubiquinol-cytochrome c reductase core protein i, UQCRH - ubiquinol-cytochrome c reductase hinge protein, UQCRFS1 - ubiquinol-cytochrome c reductase, rieske iron-sulfur polypeptide 1, UQCRFS1P1 - ubiquinol-cytochrome c reductase, rieske iron-sulfur polypeptide 1 pseudogene 1, UQCR11 - ubiquinol-cytochrome c reductase, complex iii subunit xi, UQCRQ - ubiquinol-cytochrome c reductase, comp…
GO:0016874	ligase activity	9.97e-06	0.000532	2	19444	150	2917	45	[KARS - lysyl-trna synthetase, PAICS - phosphoribosylaminoimidazole carboxylase, phosphoribosylaminoimidazole succinocarboxamide synthetase, TTLL4 - tubulin tyrosine ligase-like family, member 4, NAE1 - nedd8 activating enzyme e1 subunit 1, ASNSD1 - asparagine synthetase domain containing 1, SUCLG2 - succinate-coa ligase, gdp-forming, beta subunit, DARS2 - aspartyl-trna synthetase 2, mitochondria…
GO:0051087	chaperone binding	1.19e-05	0.000627	6.73	19444	100	318	11	[TIMM10 - translocase of inner mitochondrial membrane 10 homolog (yeast), BIRC5 - baculoviral iap repeat containing 5, STIP1 - stress-induced-phosphoprotein 1, SDF2L1 - stromal cell-derived factor 2-like 1, SOD1 - superoxide dismutase 1, soluble, BAG2 - bcl2-associated athanogene 2, HSPA5 - heat shock 70kda protein 5 (glucose-regulated protein, 78kda), DNAJC10 - dnaj (hsp40) homolog, subfamily c,…
GO:0034061	DNA polymerase activity	1.23e-05	0.000644	5.73	19444	30	1244	11	[POLA2 - polymerase (dna directed), alpha 2, accessory subunit, POLE2 - polymerase (dna directed), epsilon 2, accessory subunit, DKC1 - dyskeratosis congenita 1, dyskerin, POLD2 - polymerase (dna directed), delta 2, accessory subunit, POLD1 - polymerase (dna directed), delta 1, catalytic subunit, PTGES3 - prostaglandin e synthase 3 (cytosolic), POLE3 - polymerase (dna directed), epsilon 3, access…
GO:0031072	heat shock protein binding	1.39e-05	0.000718	3.14	19444	115	1238	23	[HSPA1B - heat shock 70kda protein 1b, CHORDC1 - cysteine and histidine-rich domain (chord) containing 1, DNAJA1 - dnaj (hsp40) homolog, subfamily a, member 1, CDK1 - cyclin-dependent kinase 1, RPS3 - ribosomal protein s3, FKBP4 - fk506 binding protein 4, 59kda, HSP90AB1 - heat shock protein 90kda alpha (cytosolic), class b member 1, TFAM - transcription factor a, mitochondrial, DNAJA2 - dnaj (hs…
GO:0003684	damaged DNA binding	1.6e-05	0.000819	2.64	19444	68	2814	26	[POLK - polymerase (dna directed) kappa, MSH2 - muts homolog 2, colon cancer, nonpolyposis type 1 (e. coli), HMGB1 - high mobility group box 1, NEIL2 - nei endonuclease viii-like 2 (e. coli), GTF2H3 - general transcription factor iih, polypeptide 3, 34kda, NEIL3 - nei endonuclease viii-like 3 (e. coli), UNG - uracil-dna glycosylase, FEN1 - flap structure-specific endonuclease 1, DCLRE1A - dna cro…
GO:0004003	ATP-dependent DNA helicase activity	1.69e-05	0.000851	4.67	19444	38	1423	13	[DHX9 - deah (asp-glu-ala-his) box helicase 9, MCM7 - minichromosome maintenance complex component 7, CHD2 - chromodomain helicase dna binding protein 2, DDX3X - dead (asp-glu-ala-asp) box helicase 3, x-linked, G3BP1 - gtpase activating protein (sh3 domain) binding protein 1, CHD1L - chromodomain helicase dna binding protein 1-like, MCM4 - minichromosome maintenance complex component 4, MCM6 - mi…
GO:0003678	DNA helicase activity	2.06e-05	0.00103	4.08	19444	50	1428	15	[DHX9 - deah (asp-glu-ala-his) box helicase 9, MCM7 - minichromosome maintenance complex component 7, CHD2 - chromodomain helicase dna binding protein 2, G3BP1 - gtpase activating protein (sh3 domain) binding protein 1, DDX3X - dead (asp-glu-ala-asp) box helicase 3, x-linked, CHD1L - chromodomain helicase dna binding protein 1-like, MCM4 - minichromosome maintenance complex component 4, MCM6 - mi…
GO:0004601	peroxidase activity	2.1e-05	0.00104	3.6	19444	51	1802	17	[GSTP1 - glutathione s-transferase pi 1, ALOX5AP - arachidonate 5-lipoxygenase-activating protein, HBQ1 - hemoglobin, theta 1, DUOX2 - dual oxidase 2, CAT - catalase, DUOX1 - dual oxidase 1, PRDX4 - peroxiredoxin 4, EPX - eosinophil peroxidase, HBB - hemoglobin, beta, TXNDC17 - thioredoxin domain containing 17, GSTK1 - glutathione s-transferase kappa 1, PRDX2 - peroxiredoxin 2, PRDX1 - peroxiredo…
GO:0030234	enzyme regulator activity	2.1e-05	0.00103	1.83	19444	1015	681	65	[COX6A1 - cytochrome c oxidase subunit via polypeptide 1, TRIB3 - tribbles homolog 3 (drosophila), IKBKAP - inhibitor of kappa light polypeptide gene enhancer in b-cells, kinase complex-associated protein, ANP32E - acidic (leucine-rich) nuclear phosphoprotein 32 family, member e, DNAJA1 - dnaj (hsp40) homolog, subfamily a, member 1, CSTB - cystatin b (stefin b), BIRC5 - baculoviral iap repeat con…
GO:0016835	carbon-oxygen lyase activity	3.09e-05	0.00149	2.93	19444	72	2027	22	[UROS - uroporphyrinogen iii synthase, PTS - 6-pyruvoyltetrahydropterin synthase, RPS3 - ribosomal protein s3, XRCC6 - x-ray repair complementing defective repair in chinese hamster cells 6, ACO2 - aconitase 2, mitochondrial, NTHL1 - nth endonuclease iii-like 1 (e. coli), NEIL2 - nei endonuclease viii-like 2 (e. coli), CA2 - carbonic anhydrase ii, XRCC5 - x-ray repair complementing defective repa…
GO:0031492	nucleosomal DNA binding	3.6e-05	0.00172	2.91	19444	46	2910	20	[SMARCB1 - swi/snf related, matrix associated, actin dependent regulator of chromatin, subfamily b, member 1, ACTL6A - actin-like 6a, SMARCA4 - swi/snf related, matrix associated, actin dependent regulator of chromatin, subfamily a, member 4, H2AFZ - h2a histone family, member z, RCC1 - regulator of chromosome condensation 1, HNRNPC - heterogeneous nuclear ribonucleoprotein c (c1/c2), HIST1H1B - …
GO:0016741	transferase activity, transferring one-carbon groups	3.61e-05	0.00171	1.81	19444	223	2647	55	[NDUFAF5 - nadh dehydrogenase (ubiquinone) complex i, assembly factor 5, WDR4 - wd repeat domain 4, FTSJ1 - ftsj rna methyltransferase homolog 1 (e. coli), EMG1 - emg1 n1-specific pseudouridine methyltransferase, COQ3 - coenzyme q3 methyltransferase, ATIC - 5-aminoimidazole-4-carboxamide ribonucleotide formyltransferase/imp cyclohydrolase, SETMAR - set domain and mariner transposase fusion gene, …
GO:0140104	molecular carrier activity	3.98e-05	0.00187	5.37	19444	42	949	11	[CSE1L - cse1 chromosome segregation 1-like (yeast), RAN - ran, member ras oncogene family, ATOX1 - antioxidant 1 copper chaperone, HBQ1 - hemoglobin, theta 1, SOD1 - superoxide dismutase 1, soluble, NUTF2 - nuclear transport factor 2, NDUFAB1 - nadh dehydrogenase (ubiquinone) 1, alpha/beta subcomplex, 1, 8kda, KPNA3 - karyopherin alpha 3 (importin alpha 4), PARK7 - parkinson protein 7, KPNA2 - k…
GO:0001056	RNA polymerase III activity	4.24e-05	0.00197	4.62	19444	15	2803	10	[POLR3B - polymerase (rna) iii (dna directed) polypeptide b, POLR2K - polymerase (rna) ii (dna directed) polypeptide k, 7.0kda, POLR2L - polymerase (rna) ii (dna directed) polypeptide l, 7.6kda, POLR3D - polymerase (rna) iii (dna directed) polypeptide d, 44kda, POLR1C - polymerase (rna) i polypeptide c, 30kda, POLR2H - polymerase (rna) ii (dna directed) polypeptide h, POLR3H - polymerase (rna) ii…
GO:0050750	low-density lipoprotein particle receptor binding	4.28e-05	0.00197	4.05	19444	21	2746	12	[AP2A1 - adaptor-related protein complex 2, alpha 1 subunit, LRPAP1 - low density lipoprotein receptor-related protein associated protein 1, DNAJA1 - dnaj (hsp40) homolog, subfamily a, member 1, HSP90B1 - heat shock protein 90kda beta (grp94), member 1, MESDC2 - mesoderm development candidate 2, APOE - apolipoprotein e, PCSK9 - proprotein convertase subtilisin/kexin type 9, SNX17 - sorting nexin …
GO:0008379	thioredoxin peroxidase activity	4.77e-05	0.00217	55.03	19444	5	212	3	[PRDX2 - peroxiredoxin 2, PRDX4 - peroxiredoxin 4, PRDX3 - peroxiredoxin 3]
GO:0031491	nucleosome binding	5.31e-05	0.00239	2.56	19444	70	2714	25	[ACTL6A - actin-like 6a, H2AFZ - h2a histone family, member z, MTF2 - metal response element binding transcription factor 2, HIST1H1B - histone cluster 1, h1b, HMGN2 - high mobility group nucleosomal binding domain 2, HIST1H1E - histone cluster 1, h1e, HMGN1 - high mobility group nucleosome binding domain 1, HIST1H1D - histone cluster 1, h1d, HIST1H1C - histone cluster 1, h1c, HIST2H3C - histone …
GO:0003887	DNA-directed DNA polymerase activity	5.33e-05	0.00238	6.12	19444	23	1244	9	[POLA2 - polymerase (dna directed), alpha 2, accessory subunit, POLE2 - polymerase (dna directed), epsilon 2, accessory subunit, POLD2 - polymerase (dna directed), delta 2, accessory subunit, POLD1 - polymerase (dna directed), delta 1, catalytic subunit, POLE3 - polymerase (dna directed), epsilon 3, accessory subunit, POLA1 - polymerase (dna directed), alpha 1, catalytic subunit, POLD3 - polymera…
GO:0004857	enzyme inhibitor activity	5.46e-05	0.00241	4.82	19444	367	132	12	[TRIB3 - tribbles homolog 3 (drosophila), BIRC5 - baculoviral iap repeat containing 5, ANXA2 - annexin a2, GAPDH - glyceraldehyde-3-phosphate dehydrogenase, CABIN1 - calcineurin binding protein 1, CIB1 - calcium and integrin binding 1 (calmyrin), ANXA1 - annexin a1, PTTG1 - pituitary tumor-transforming 1, SPOCK1 - sparc/osteonectin, cwcv and kazal-like domains proteoglycan (testican) 1, TFPI - ti…
GO:0008026	ATP-dependent helicase activity	5.63e-05	0.00246	2.83	19444	75	2013	22	[DHX9 - deah (asp-glu-ala-his) box helicase 9, MCM7 - minichromosome maintenance complex component 7, DDX18 - dead (asp-glu-ala-asp) box polypeptide 18, DDX5 - dead (asp-glu-ala-asp) box helicase 5, CHD2 - chromodomain helicase dna binding protein 2, DDX3X - dead (asp-glu-ala-asp) box helicase 3, x-linked, G3BP1 - gtpase activating protein (sh3 domain) binding protein 1, DDX1 - dead (asp-glu-ala-…
GO:0070035	purine NTP-dependent helicase activity	5.63e-05	0.00244	2.83	19444	75	2013	22	[DHX9 - deah (asp-glu-ala-his) box helicase 9, MCM7 - minichromosome maintenance complex component 7, DDX18 - dead (asp-glu-ala-asp) box polypeptide 18, DDX5 - dead (asp-glu-ala-asp) box helicase 5, CHD2 - chromodomain helicase dna binding protein 2, DDX3X - dead (asp-glu-ala-asp) box helicase 3, x-linked, G3BP1 - gtpase activating protein (sh3 domain) binding protein 1, DDX1 - dead (asp-glu-ala-…
GO:0030060	L-malate dehydrogenase activity	5.66e-05	0.00243	43.66	19444	4	334	3	[PHGDH - phosphoglycerate dehydrogenase, MDH2 - malate dehydrogenase 2, nad (mitochondrial), MDH1 - malate dehydrogenase 1, nad (soluble)]
GO:0044769	ATPase activity, coupled to transmembrane movement of ions, rotational mechanism	6.4e-05	0.00273	7.73	19444	35	575	8	[ATP5C1 - atp synthase, h+ transporting, mitochondrial f1 complex, gamma polypeptide 1, ATP5G1 - atp synthase, h+ transporting, mitochondrial fo complex, subunit c1 (subunit 9), ATP5G3 - atp synthase, h+ transporting, mitochondrial fo complex, subunit c3 (subunit 9), ATP5O - atp synthase, h+ transporting, mitochondrial f1 complex, o subunit, ATP5G2 - atp synthase, h+ transporting, mitochondrial f…
GO:0032552	deoxyribonucleotide binding	7.16e-05	0.00302	7.37	19444	7	2260	6	[ST13 - suppression of tumorigenicity 13 (colon carcinoma) (hsp70 interacting protein), DUT - deoxyuridine triphosphatase, HSP90AB1 - heat shock protein 90kda alpha (cytosolic), class b member 1, DCTPP1 - dctp pyrophosphatase 1, HIST1H1E - histone cluster 1, h1e, TREX1 - three prime repair exonuclease 1]
GO:0097718	disordered domain specific binding	7.49e-05	0.00313	3.57	19444	30	2545	14	[HSPA1A - heat shock 70kda protein 1a, FN1 - fibronectin 1, SMAD2 - smad family member 2, HSP90AB1 - heat shock protein 90kda alpha (cytosolic), class b member 1, RB1 - retinoblastoma 1, MDM2 - mdm2 oncogene, e3 ubiquitin protein ligase, HSP90AA1 - heat shock protein 90kda alpha (cytosolic), class a member 1, GAPDH - glyceraldehyde-3-phosphate dehydrogenase, CALM2 - calmodulin 2 (phosphorylase ki…
GO:0031997	N-terminal myristoylation domain binding	8.01e-05	0.00332	28.93	19444	3	672	3	[CALM2 - calmodulin 2 (phosphorylase kinase, delta), CALM3 - calmodulin 3 (phosphorylase kinase, delta), CALM1 - calmodulin 1 (phosphorylase kinase, delta)]
GO:0005200	structural constituent of cytoskeleton	8.47e-05	0.00348	10.16	19444	100	134	7	[DES - desmin, TUBB2A - tubulin, beta 2a class iia, TUBA1B - tubulin, alpha 1b, TUBB - tubulin, beta class i, TUBB4B - tubulin, beta 4b class ivb, ACTG1 - actin, gamma 1, TUBB6 - tubulin, beta 6 class v]
GO:0047429	nucleoside-triphosphate diphosphatase activity	8.89e-05	0.00362	6.44	19444	10	2112	7	[DHX9 - deah (asp-glu-ala-his) box helicase 9, DUT - deoxyuridine triphosphatase, NUDT15 - nudix (nucleoside diphosphate linked moiety x)-type motif 15, DCTPP1 - dctp pyrophosphatase 1, ITPA - inosine triphosphatase (nucleoside triphosphate pyrophosphatase), NUDT1 - nudix (nucleoside diphosphate linked moiety x)-type motif 1, ASMTL - acetylserotonin o-methyltransferase-like]
GO:0035174	histone serine kinase activity	9.61e-05	0.00388	18.52	19444	6	700	4	[PRKAA1 - protein kinase, amp-activated, alpha 1 catalytic subunit, VRK1 - vaccinia related kinase 1, AURKB - aurora kinase b, AURKA - aurora kinase a]
GO:0017056	structural constituent of nuclear pore	0.000102	0.0041	4.02	19444	27	2149	12	[NUP88 - nucleoporin 88kda, NUP188 - nucleoporin 188kda, NUP205 - nucleoporin 205kda, POM121 - pom121 transmembrane nucleoporin, NUTF2 - nuclear transport factor 2, NUP155 - nucleoporin 155kda, NUP133 - nucleoporin 133kda, NUP93 - nucleoporin 93kda, NUPL1 - nucleoporin like 1, NUP54 - nucleoporin 54kda, NUP35 - nucleoporin 35kda, NDC1 - ndc1 transmembrane nucleoporin]
GO:0003688	DNA replication origin binding	0.000104	0.00412	6.16	19444	17	1486	8	[DHX9 - deah (asp-glu-ala-his) box helicase 9, CDC6 - cell division cycle 6, MCM5 - minichromosome maintenance complex component 5, MCM2 - minichromosome maintenance complex component 2, POLA1 - polymerase (dna directed), alpha 1, catalytic subunit, GRWD1 - glutamate-rich wd repeat containing 1, CDC45 - cell division cycle 45, HSPD1 - heat shock 60kda protein 1 (chaperonin)]
GO:0008168	methyltransferase activity	0.000114	0.00449	1.78	19444	211	2647	51	[NDUFAF5 - nadh dehydrogenase (ubiquinone) complex i, assembly factor 5, WDR4 - wd repeat domain 4, FTSJ1 - ftsj rna methyltransferase homolog 1 (e. coli), EMG1 - emg1 n1-specific pseudouridine methyltransferase, COQ3 - coenzyme q3 methyltransferase, SETMAR - set domain and mariner transposase fusion gene, PRMT6 - protein arginine methyltransferase 6, PRMT1 - protein arginine methyltransferase 1,…
GO:0047485	protein N-terminus binding	0.000123	0.00479	2.13	19444	107	2907	34	[HSPA1A - heat shock 70kda protein 1a, HSPA1B - heat shock 70kda protein 1b, RPS21 - ribosomal protein s21, ALOX5AP - arachidonate 5-lipoxygenase-activating protein, SLC9A3R1 - solute carrier family 9, subfamily a (nhe3, cation proton antiporter 3), member 3 regulator 1, RBPJ - recombination signal binding protein for immunoglobulin kappa j region, GLRX - glutaredoxin (thioltransferase), MDM2 - m…
GO:0070325	lipoprotein particle receptor binding	0.000125	0.00485	3.54	19444	26	2746	13	[AP2A1 - adaptor-related protein complex 2, alpha 1 subunit, LRPAP1 - low density lipoprotein receptor-related protein associated protein 1, DNAJA1 - dnaj (hsp40) homolog, subfamily a, member 1, LRP1 - low density lipoprotein receptor-related protein 1, AP2M1 - adaptor-related protein complex 2, mu 1 subunit, HSPG2 - heparan sulfate proteoglycan 2, MESDC2 - mesoderm development candidate 2, HSP90…
GO:0043022	ribosome binding	0.000128	0.00492	2.89	19444	55	2328	19	[SRP68 - signal recognition particle 68kda, RPSA - ribosomal protein sa, SRP19 - signal recognition particle 19kda, OLA1 - obg-like atpase 1, EIF3K - eukaryotic translation initiation factor 3, subunit k, C1QBP - complement component 1, q subcomponent binding protein, SRP72 - signal recognition particle 72kda, EIF2S1 - eukaryotic translation initiation factor 2, subunit 1 alpha, 35kda, PRMT3 - pr…
GO:0003988	acetyl-CoA C-acyltransferase activity	0.00013	0.00496	9.25	19444	6	1752	5	[ACAT1 - acetyl-coa acetyltransferase 1, ACAA2 - acetyl-coa acyltransferase 2, HADHB - hydroxyacyl-coa dehydrogenase/3-ketoacyl-coa thiolase/enoyl-coa hydratase (trifunctional protein), beta subunit, ACAA1 - acetyl-coa acyltransferase 1, HADHA - hydroxyacyl-coa dehydrogenase/3-ketoacyl-coa thiolase/enoyl-coa hydratase (trifunctional protein), alpha subunit]
GO:0016860	intramolecular oxidoreductase activity	0.000131	0.00495	3.45	19444	46	1839	15	[ECI2 - enoyl-coa delta isomerase 2, TPI1 - triosephosphate isomerase 1, DDT - d-dopachrome tautomerase, ENOPH1 - enolase-phosphatase 1, P4HB - prolyl 4-hydroxylase, beta polypeptide, QSOX1 - quiescin q6 sulfhydryl oxidase 1, PDIA4 - protein disulfide isomerase family a, member 4, MIF - macrophage migration inhibitory factor (glycosylation-inhibiting factor), EBP - emopamil binding protein (stero…
GO:0035173	histone kinase activity	0.000131	0.00492	9.8	19444	17	700	6	[PRKAA1 - protein kinase, amp-activated, alpha 1 catalytic subunit, VRK1 - vaccinia related kinase 1, CCNB1 - cyclin b1, CDK1 - cyclin-dependent kinase 1, AURKB - aurora kinase b, AURKA - aurora kinase a]
GO:0019104	DNA N-glycosylase activity	0.000133	0.00494	4.6	19444	14	2718	9	[PCNA - proliferating cell nuclear antigen, TDG - thymine-dna glycosylase, RPS3 - ribosomal protein s3, NEIL3 - nei endonuclease viii-like 3 (e. coli), UNG - uracil-dna glycosylase, MUTYH - muty homolog (e. coli), NTHL1 - nth endonuclease iii-like 1 (e. coli), SMUG1 - single-strand-selective monofunctional uracil-dna glycosylase 1, NEIL2 - nei endonuclease viii-like 2 (e. coli)]
GO:0051287	NAD binding	0.000137	0.00504	2.65	19444	55	2802	21	[DLD - dihydrolipoamide dehydrogenase, AHCY - adenosylhomocysteinase, QDPR - quinoid dihydropteridine reductase, MDH1 - malate dehydrogenase 1, nad (soluble), PARP1 - poly (adp-ribose) polymerase 1, NNT - nicotinamide nucleotide transhydrogenase, PHGDH - phosphoglycerate dehydrogenase, ME2 - malic enzyme 2, nad(+)-dependent, mitochondrial, SORD - sorbitol dehydrogenase, GRHPR - glyoxylate reducta…
GO:0004518	nuclease activity	0.000142	0.00518	1.75	19444	195	2913	51	[POP1 - processing of precursor 1, ribonuclease p/mrp subunit (s. cerevisiae), EXOSC9 - exosome component 9, EXOSC5 - exosome component 5, G3BP1 - gtpase activating protein (sh3 domain) binding protein 1, DDX1 - dead (asp-glu-ala-asp) box helicase 1, TREX1 - three prime repair exonuclease 1, NME1 - nme/nm23 nucleoside diphosphate kinase 1, SETMAR - set domain and mariner transposase fusion gene, …
GO:0008649	rRNA methyltransferase activity	0.000147	0.00532	9.95	19444	20	586	6	[TRMT112 - trna methyltransferase 11-2 homolog (s. cerevisiae), METTL16 - methyltransferase like 16, WBSCR22 - williams beuren syndrome chromosome region 22, DIMT1 - dim1 dimethyladenosine transferase 1 homolog (s. cerevisiae), FBL - fibrillarin, EMG1 - emg1 n1-specific pseudouridine methyltransferase]
GO:0140102	catalytic activity, acting on a rRNA	0.000147	0.00528	9.95	19444	20	586	6	[TRMT112 - trna methyltransferase 11-2 homolog (s. cerevisiae), METTL16 - methyltransferase like 16, WBSCR22 - williams beuren syndrome chromosome region 22, DIMT1 - dim1 dimethyladenosine transferase 1 homolog (s. cerevisiae), FBL - fibrillarin, EMG1 - emg1 n1-specific pseudouridine methyltransferase]
GO:0051539	4 iron, 4 sulfur cluster binding	0.000155	0.00553	2.95	19444	40	2802	17	[NUBP2 - nucleotide binding protein 2, ISCA2 - iron-sulfur cluster assembly 2, ACO1 - aconitase 1, soluble, NDUFS7 - nadh dehydrogenase (ubiquinone) fe-s protein 7, 20kda (nadh-coenzyme q reductase), SDHB - succinate dehydrogenase complex, subunit b, iron sulfur (ip), MUTYH - muty homolog (e. coli), ACO2 - aconitase 2, mitochondrial, NTHL1 - nth endonuclease iii-like 1 (e. coli), POLD1 - polymera…
GO:0008757	S-adenosylmethionine-dependent methyltransferase activity	0.000155	0.00551	1.98	19444	151	2341	36	[WDR4 - wd repeat domain 4, METTL10 - methyltransferase like 10, SUV39H2 - suppressor of variegation 3-9 homolog 2 (drosophila), FTSJ1 - ftsj rna methyltransferase homolog 1 (e. coli), FBL - fibrillarin, EMG1 - emg1 n1-specific pseudouridine methyltransferase, COQ3 - coenzyme q3 methyltransferase, PRMT6 - protein arginine methyltransferase 6, PRMT1 - protein arginine methyltransferase 1, FDXACB1 …
GO:0044547	DNA topoisomerase binding	0.000173	0.0061	7.35	19444	5	2645	5	[SETMAR - set domain and mariner transposase fusion gene, NCAPH - non-smc condensin i complex, subunit h, SRSF1 - serine/arginine-rich splicing factor 1, NCL - nucleolin, TOPORS - topoisomerase i binding, arginine/serine-rich, e3 ubiquitin protein ligase]
GO:0043023	ribosomal large subunit binding	0.000179	0.00626	6.48	19444	13	1616	7	[OLA1 - obg-like atpase 1, NMD3 - nmd3 ribosome export adaptor, NPM1 - nucleophosmin (nucleolar phosphoprotein b23, numatrin), ZNF593 - zinc finger protein 593, MALSU1 - mitochondrial assembly of ribosomal large subunit 1, CPSF6 - cleavage and polyadenylation specific factor 6, 68kda, EIF6 - eukaryotic translation initiation factor 6]
GO:0016859	cis-trans isomerase activity	0.000218	0.00755	3.69	19444	40	1711	13	[PPIL2 - peptidylprolyl isomerase (cyclophilin)-like 2, PPIE - peptidylprolyl isomerase e (cyclophilin e), PPIA - peptidylprolyl isomerase a (cyclophilin a), PPIB - peptidylprolyl isomerase b (cyclophilin b), PPIF - peptidylprolyl isomerase f, FKBP4 - fk506 binding protein 4, 59kda, FKBP3 - fk506 binding protein 3, 25kda, PIN1 - peptidylprolyl cis/trans isomerase, nima-interacting 1, PPP2R4 - pro…
GO:0016862	intramolecular oxidoreductase activity, interconverting keto- and enol-groups	0.000226	0.00778	106.25	19444	3	122	2	[ENOPH1 - enolase-phosphatase 1, MIF - macrophage migration inhibitory factor (glycosylation-inhibiting factor)]
GO:0044183	protein binding involved in protein folding	0.000239	0.00817	3.9	19444	23	2383	11	[HSPB1 - heat shock 27kda protein 1, HSPA1A - heat shock 70kda protein 1a, CALR - calreticulin, HSPA1B - heat shock 70kda protein 1b, DFFA - dna fragmentation factor, 45kda, alpha polypeptide, HSPA5 - heat shock 70kda protein 5 (glucose-regulated protein, 78kda), PFDN2 - prefoldin subunit 2, CCT2 - chaperonin containing tcp1, subunit 2 (beta), PDCL3 - phosducin-like 3, HSPA9 - heat shock 70kda pr…
GO:0070990	snRNP binding	0.000242	0.00822	5.95	19444	7	2801	6	[SNRPB2 - small nuclear ribonucleoprotein polypeptide b, SNRPC - small nuclear ribonucleoprotein polypeptide c, SNRPD1 - small nuclear ribonucleoprotein d1 polypeptide 16kda, SNRPD3 - small nuclear ribonucleoprotein d3 polypeptide 18kda, PRPF31 - pre-mrna processing factor 31, SNRPA - small nuclear ribonucleoprotein polypeptide a]
GO:0051537	2 iron, 2 sulfur cluster binding	0.000247	0.00832	4.26	19444	21	2175	10	[RFESD - rieske (fe-s) domain containing, ISCA2 - iron-sulfur cluster assembly 2, UQCRFS1 - ubiquinol-cytochrome c reductase, rieske iron-sulfur polypeptide 1, CISD2 - cdgsh iron sulfur domain 2, CIAPIN1 - cytokine induced apoptosis inhibitor 1, SDHB - succinate dehydrogenase complex, subunit b, iron sulfur (ip), CISD1 - cdgsh iron sulfur domain 1, UQCRFS1P1 - ubiquinol-cytochrome c reductase, ri…
GO:0070182	DNA polymerase binding	0.000272	0.00909	5.53	19444	19	1481	8	[RAD51 - rad51 recombinase, LONP1 - lon peptidase 1, mitochondrial, PCNA - proliferating cell nuclear antigen, HSP90AA1 - heat shock protein 90kda alpha (cytosolic), class a member 1, SMARCA4 - swi/snf related, matrix associated, actin dependent regulator of chromatin, subfamily a, member 4, PTGES3 - prostaglandin e synthase 3 (cytosolic), HSP90AB1 - heat shock protein 90kda alpha (cytosolic), cl…
GO:0008988	rRNA (adenine-N6-)-methyltransferase activity	0.000281	0.00932	74.5	19444	2	261	2	[METTL16 - methyltransferase like 16, DIMT1 - dim1 dimethyladenosine transferase 1 homolog (s. cerevisiae)]
GO:0003755	peptidyl-prolyl cis-trans isomerase activity	0.00032	0.0105	3.8	19444	36	1707	12	[FKBP1A - fk506 binding protein 1a, 12kda, PPIL2 - peptidylprolyl isomerase (cyclophilin)-like 2, FKBP11 - fk506 binding protein 11, 19 kda, PPIE - peptidylprolyl isomerase e (cyclophilin e), PPIA - peptidylprolyl isomerase a (cyclophilin a), PPIF - peptidylprolyl isomerase f, PPIB - peptidylprolyl isomerase b (cyclophilin b), FKBP4 - fk506 binding protein 4, 59kda, FKBP3 - fk506 binding protein …
GO:0050815	phosphoserine residue binding	0.000324	0.0106	7.58	19444	6	2138	5	[NEDD4 - neural precursor cell expressed, developmentally down-regulated 4, e3 ubiquitin protein ligase, PIN1 - peptidylprolyl cis/trans isomerase, nima-interacting 1, LEO1 - leo1, paf1/rna polymerase ii complex component, homolog (s. cerevisiae), YWHAE - tyrosine 3-monooxygenase/tryptophan 5-monooxygenase activation protein, epsilon polypeptide, YWHAB - tyrosine 3-monooxygenase/tryptophan 5-mono…
GO:0015037	peptide disulfide oxidoreductase activity	0.000355	0.0115	4.17	19444	15	2797	9	[TXNDC12 - thioredoxin domain containing 12 (endoplasmic reticulum), P4HB - prolyl 4-hydroxylase, beta polypeptide, GLRX3 - glutaredoxin 3, PDIA4 - protein disulfide isomerase family a, member 4, GLRX - glutaredoxin (thioltransferase), PDIA6 - protein disulfide isomerase family a, member 6, GSTO1 - glutathione s-transferase omega 1, TXN - thioredoxin, PDIA3 - protein disulfide isomerase family a,…
GO:0004398	histidine decarboxylase activity	0.00036	0.0116	2777.71	19444	1	7	1	[HDC - histidine decarboxylase]
GO:0019834	phospholipase A2 inhibitor activity	0.00044	0.0141	108.02	19444	5	72	2	[ANXA2 - annexin a2, ANXA1 - annexin a1]
GO:0008536	Ran GTPase binding	0.000454	0.0144	5.08	19444	39	884	9	[CSE1L - cse1 chromosome segregation 1-like (yeast), RANBP1 - ran binding protein 1, BIRC5 - baculoviral iap repeat containing 5, RCC1 - regulator of chromosome condensation 1, RANGAP1 - ran gtpase activating protein 1, NUTF2 - nuclear transport factor 2, XPO6 - exportin 6, IPO4 - importin 4, NXT1 - ntf2-like export factor 1]
GO:0010856	adenylate cyclase activator activity	0.000454	0.0143	21.7	19444	4	672	3	[CALM2 - calmodulin 2 (phosphorylase kinase, delta), CALM3 - calmodulin 3 (phosphorylase kinase, delta), CALM1 - calmodulin 1 (phosphorylase kinase, delta)]
GO:0047918	GDP-mannose 3,5-epimerase activity	0.000463	0.0145	2160.44	19444	1	9	1	[TSTA3 - tissue specific transplantation antigen p35b]
GO:0050577	GDP-L-fucose synthase activity	0.000463	0.0144	2160.44	19444	1	9	1	[TSTA3 - tissue specific transplantation antigen p35b]
GO:0042356	GDP-4-dehydro-D-rhamnose reductase activity	0.000463	0.0143	2160.44	19444	1	9	1	[TSTA3 - tissue specific transplantation antigen p35b]
GO:0004364	glutathione transferase activity	0.000463	0.0142	4.12	19444	25	1887	10	[GSTK1 - glutathione s-transferase kappa 1, GSTM1 - glutathione s-transferase mu 1, GSTA4 - glutathione s-transferase alpha 4, HPGDS - hematopoietic prostaglandin d synthase, ALOX5AP - arachidonate 5-lipoxygenase-activating protein, GSTP1 - glutathione s-transferase pi 1, GSTM4 - glutathione s-transferase mu 4, MGST1 - microsomal glutathione s-transferase 1, GSTO1 - glutathione s-transferase omeg…
GO:0004869	cysteine-type endopeptidase inhibitor activity	0.000486	0.0148	12.7	19444	58	132	5	[BIRC5 - baculoviral iap repeat containing 5, PTTG1 - pituitary tumor-transforming 1, SPOCK1 - sparc/osteonectin, cwcv and kazal-like domains proteoglycan (testican) 1, PRDX3 - peroxiredoxin 3, CAST - calpastatin]
GO:0097177	mitochondrial ribosome binding	0.000516	0.0157	83.63	19444	3	155	2	[C1QBP - complement component 1, q subcomponent binding protein, MRPS27 - mitochondrial ribosomal protein s27]
GO:0032558	adenyl deoxyribonucleotide binding	0.000516	0.0156	8.6	19444	4	2260	4	[ST13 - suppression of tumorigenicity 13 (colon carcinoma) (hsp70 interacting protein), HSP90AB1 - heat shock protein 90kda alpha (cytosolic), class b member 1, HIST1H1E - histone cluster 1, h1e, TREX1 - three prime repair exonuclease 1]
GO:0098641	cadherin binding involved in cell-cell adhesion	0.00053	0.0159	35.29	19444	19	87	3	[ANXA2 - annexin a2, ANXA1 - annexin a1, PPP1CA - protein phosphatase 1, catalytic subunit, alpha isozyme]
GO:0003899	DNA-directed 5'-3' RNA polymerase activity	0.000545	0.0162	2.96	19444	40	2467	15	[POLR2K - polymerase (rna) ii (dna directed) polypeptide k, 7.0kda, POLR2L - polymerase (rna) ii (dna directed) polypeptide l, 7.6kda, POLR2I - polymerase (rna) ii (dna directed) polypeptide i, 14.5kda, POLR3D - polymerase (rna) iii (dna directed) polypeptide d, 44kda, POLR2J - polymerase (rna) ii (dna directed) polypeptide j, 13.3kda, POLR3GL - polymerase (rna) iii (dna directed) polypeptide g (…
GO:0008523	sodium-dependent multivitamin transmembrane transporter activity	0.000566	0.0167	1767.64	19444	1	11	1	[SLC5A6 - solute carrier family 5 (sodium/multivitamin and iodide cotransporter), member 6]
GO:1990889	H4K20me3 modified histone binding	0.000617	0.0181	1620.33	19444	1	12	1	[PWP1 - pwp1 homolog (s. cerevisiae)]
GO:0019205	nucleobase-containing compound kinase activity	0.000643	0.0188	3.39	19444	46	1621	13	[AK2 - adenylate kinase 2, TK1 - thymidine kinase 1, soluble, ADK - adenosine kinase, SUCLG1 - succinate-coa ligase, alpha subunit, NME1 - nme/nm23 nucleoside diphosphate kinase 1, NME2 - nme/nm23 nucleoside diphosphate kinase 2, NOL9 - nucleolar protein 9, NME3 - nme/nm23 nucleoside diphosphate kinase 3, NME4 - nme/nm23 nucleoside diphosphate kinase 4, UCKL1 - uridine-cytidine kinase 1-like 1, U…
GO:0046983	protein dimerization activity	0.000689	0.02	1.26	19444	1259	2828	231	[HSF1 - heat shock transcription factor 1, SUCLG2 - succinate-coa ligase, gdp-forming, beta subunit, CBX1 - chromobox homolog 1, FAM73B - family with sequence similarity 73, member b, BST2 - bone marrow stromal cell antigen 2, NAGA - n-acetylgalactosaminidase, alpha-, EPAS1 - endothelial pas domain protein 1, KATNB1 - katanin p80 (wd repeat containing) subunit b 1, RENBP - renin binding protein, …
GO:0004866	endopeptidase inhibitor activity	0.000722	0.0208	5.96	19444	173	132	7	[GAPDH - glyceraldehyde-3-phosphate dehydrogenase, BIRC5 - baculoviral iap repeat containing 5, PTTG1 - pituitary tumor-transforming 1, SPOCK1 - sparc/osteonectin, cwcv and kazal-like domains proteoglycan (testican) 1, TFPI - tissue factor pathway inhibitor (lipoprotein-associated coagulation inhibitor), CAST - calpastatin, PRDX3 - peroxiredoxin 3]
GO:0030235	nitric-oxide synthase regulator activity	0.000746	0.0214	5.94	19444	10	1965	6	[HSP90AA1 - heat shock protein 90kda alpha (cytosolic), class a member 1, DYNLL1 - dynein, light chain, lc8-type 1, CALM3 - calmodulin 3 (phosphorylase kinase, delta), ATP2B4 - atpase, ca++ transporting, plasma membrane 4, HSP90AB1 - heat shock protein 90kda alpha (cytosolic), class b member 1, CALM1 - calmodulin 1 (phosphorylase kinase, delta)]
GO:0016830	carbon-carbon lyase activity	0.000787	0.0224	3.17	19444	52	1653	14	[ACAT1 - acetyl-coa acetyltransferase 1, PAICS - phosphoribosylaminoimidazole carboxylase, phosphoribosylaminoimidazole succinocarboxamide synthetase, UROD - uroporphyrinogen decarboxylase, DDT - d-dopachrome tautomerase, ODC1 - ornithine decarboxylase 1, SHMT1 - serine hydroxymethyltransferase 1 (soluble), GOT1 - glutamic-oxaloacetic transaminase 1, soluble, ALDOA - aldolase a, fructose-bisphosp…
GO:0019103	pyrimidine nucleotide binding	0.000792	0.0224	10.47	19444	6	1238	4	[DUT - deoxyuridine triphosphatase, DCTPP1 - dctp pyrophosphatase 1, HSP90AB1 - heat shock protein 90kda alpha (cytosolic), class b member 1, NT5C - 5', 3'-nucleotidase, cytosolic]
GO:0070052	collagen V binding	0.000813	0.0229	2430.5	19444	2	4	1	[THBS1 - thrombospondin 1]
GO:0016903	oxidoreductase activity, acting on the aldehyde or oxo group of donors	0.000816	0.0228	2.75	19444	44	2569	16	[DLAT - dihydrolipoamide s-acetyltransferase, DLD - dihydrolipoamide dehydrogenase, PDHB - pyruvate dehydrogenase (lipoamide) beta, AKR1B1 - aldo-keto reductase family 1, member b1 (aldose reductase), PDHA1 - pyruvate dehydrogenase (lipoamide) alpha 1, ADH5 - alcohol dehydrogenase 5 (class iii), chi polypeptide, ALDH18A1 - aldehyde dehydrogenase 18 family, member a1, ALDH3B1 - aldehyde dehydrogen…
GO:0043130	ubiquitin binding	0.000833	0.0232	3.09	19444	72	1313	15	[UCHL3 - ubiquitin carboxyl-terminal esterase l3 (ubiquitin thiolesterase), CXCR4 - chemokine (c-x-c motif) receptor 4, UBE2L6 - ubiquitin-conjugating enzyme e2l 6, VPS28 - vacuolar protein sorting 28 homolog (s. cerevisiae), UBE2A - ubiquitin-conjugating enzyme e2a, USP5 - ubiquitin specific peptidase 5 (isopeptidase t), SQSTM1 - sequestosome 1, NSFL1C - nsfl1 (p97) cofactor (p47), MDM2 - mdm2 o…
GO:0042288	MHC class I protein binding	0.000837	0.0231	30.1	19444	19	102	3	[TUBB - tubulin, beta class i, TUBB4B - tubulin, beta 4b class ivb, ATP5A1 - atp synthase, h+ transporting, mitochondrial f1 complex, alpha subunit 1, cardiac muscle]
GO:0016208	AMP binding	0.000867	0.0238	8.73	19444	13	857	5	[PFKL - phosphofructokinase, liver, PRPS2 - phosphoribosyl pyrophosphate synthetase 2, APRT - adenine phosphoribosyltransferase, HIST1H1E - histone cluster 1, h1e, PRKAG1 - protein kinase, amp-activated, gamma 1 non-catalytic subunit]
GO:0005153	interleukin-8 receptor binding	0.000898	0.0245	3240.67	19444	3	2	1	[IL8 - interleukin 8]
GO:0030414	peptidase inhibitor activity	0.0009	0.0244	5.73	19444	180	132	7	[GAPDH - glyceraldehyde-3-phosphate dehydrogenase, BIRC5 - baculoviral iap repeat containing 5, PTTG1 - pituitary tumor-transforming 1, SPOCK1 - sparc/osteonectin, cwcv and kazal-like domains proteoglycan (testican) 1, TFPI - tissue factor pathway inhibitor (lipoprotein-associated coagulation inhibitor), CAST - calpastatin, PRDX3 - peroxiredoxin 3]
GO:0061135	endopeptidase regulator activity	0.0009	0.0243	5.73	19444	180	132	7	[GAPDH - glyceraldehyde-3-phosphate dehydrogenase, BIRC5 - baculoviral iap repeat containing 5, PTTG1 - pituitary tumor-transforming 1, SPOCK1 - sparc/osteonectin, cwcv and kazal-like domains proteoglycan (testican) 1, TFPI - tissue factor pathway inhibitor (lipoprotein-associated coagulation inhibitor), CAST - calpastatin, PRDX3 - peroxiredoxin 3]
GO:0140101	catalytic activity, acting on a tRNA	0.000911	0.0245	2	19444	119	2610	32	[WDR4 - wd repeat domain 4, KARS - lysyl-trna synthetase, POP1 - processing of precursor 1, ribonuclease p/mrp subunit (s. cerevisiae), RPP21 - ribonuclease p/mrp 21kda subunit, FTSJ1 - ftsj rna methyltransferase homolog 1 (e. coli), PTRHD1 - peptidyl-trna hydrolase domain containing 1, DARS2 - aspartyl-trna synthetase 2, mitochondrial, NARS2 - asparaginyl-trna synthetase 2, mitochondrial (putati…
GO:0044020	histone methyltransferase activity (H4-R3 specific)	0.000916	0.0245	7.91	19444	4	2458	4	[PRMT7 - protein arginine methyltransferase 7, PRMT6 - protein arginine methyltransferase 6, PRMT1 - protein arginine methyltransferase 1, PRMT5 - protein arginine methyltransferase 5]
GO:0004013	adenosylhomocysteinase activity	0.000926	0.0246	1080.22	19444	1	18	1	[AHCY - adenosylhomocysteinase]
GO:0016802	trialkylsulfonium hydrolase activity	0.000926	0.0244	1080.22	19444	1	18	1	[AHCY - adenosylhomocysteinase]
GO:0016778	diphosphotransferase activity	0.000943	0.0247	6.04	19444	6	2682	5	[PRPSAP2 - phosphoribosyl pyrophosphate synthetase-associated protein 2, PRPSAP1 - phosphoribosyl pyrophosphate synthetase-associated protein 1, TPK1 - thiamin pyrophosphokinase 1, PRPS2 - phosphoribosyl pyrophosphate synthetase 2, PRPS1 - phosphoribosyl pyrophosphate synthetase 1]
GO:0008134	transcription factor binding	0.000958	0.025	1.42	19444	636	2240	104	[DHX9 - deah (asp-glu-ala-his) box helicase 9, TRAPPC2 - trafficking protein particle complex 2, DNAJA1 - dnaj (hsp40) homolog, subfamily a, member 1, EXOSC9 - exosome component 9, MED24 - mediator complex subunit 24, DDX5 - dead (asp-glu-ala-asp) box helicase 5, DDX3X - dead (asp-glu-ala-asp) box helicase 3, x-linked, DDIT3 - dna-damage-inducible transcript 3, TMEM173 - transmembrane protein 173…
GO:0008022	protein C-terminus binding	0.000978	0.0254	1.73	19444	186	2545	42	[VTA1 - vesicle (multivesicular body) trafficking 1, AP2A1 - adaptor-related protein complex 2, alpha 1 subunit, PRKAA1 - protein kinase, amp-activated, alpha 1 catalytic subunit, MSH2 - muts homolog 2, colon cancer, nonpolyposis type 1 (e. coli), MAPRE3 - microtubule-associated protein, rp/eb family, member 3, FN1 - fibronectin 1, ITGB3BP - integrin beta 3 binding protein (beta3-endonexin), NCL …
GO:0004045	aminoacyl-tRNA hydrolase activity	0.000985	0.0254	7.73	19444	4	2516	4	[ICT1 - immature colon carcinoma transcript 1, PTRHD1 - peptidyl-trna hydrolase domain containing 1, PTRH2 - peptidyl-trna hydrolase 2, PTRH1 - peptidyl-trna hydrolase 1 homolog (s. cerevisiae)]
GO:0070181	small ribosomal subunit rRNA binding	0.000999	0.0256	4.55	19444	11	2720	7	[MRPS18A - mitochondrial ribosomal protein s18a, RPS14 - ribosomal protein s14, RBM3 - rna binding motif (rnp1, rrm) protein 3, RPS3 - ribosomal protein s3, RPS13 - ribosomal protein s13, MRPS11 - mitochondrial ribosomal protein s11, CIRBP - cold inducible rna binding protein]
