# Supplementary material for: Gene-centric functional dissection of human genetic variation uncovers regulators of hematopoiesis
Source: eLife. 2019 May 9;8:e44080. doi: 10.7554/eLife.44080 (PMC6534380; doi:10.7554/eLife.44080)
Supplement: Figure 6—source data 4. [file elife-44080-fig6-data4.xlsx]

## Sheet: Table 1
Table 1: Table containing the GO component enrichments calculated using GOrilla for MDS patient samples with and without mutations in SF3B1.
GO Term	Description	P-value	FDR q-value	Enrichment	N	B	n	b	Genes
GO:0022625	cytosolic large ribosomal subunit	8.55e-27	1.68e-23	6.19	19444	63	2245	45	[RPL26 - ribosomal protein l26, RPL24 - ribosomal protein l24, UBA52 - ubiquitin a-52 residue ribosomal protein fusion product 1, RPL23A - ribosomal protein l23a, RPL22 - ribosomal protein l22, RPL21 - ribosomal protein l21, RPL19 - ribosomal protein l19, RPL18A - ribosomal protein l18a, RPL18 - ribosomal protein l18, RPL13A - ribosomal protein l13a, RPL17 - ribosomal protein l17, RPL15 - ribosom…
GO:0044445	cytosolic part	7.18e-25	7.07e-22	3.66	19444	245	1821	84	[RPL26 - ribosomal protein l26, RPL24 - ribosomal protein l24, RPL23A - ribosomal protein l23a, RPL22 - ribosomal protein l22, RPL19 - ribosomal protein l19, RPL18A - ribosomal protein l18a, RPL18 - ribosomal protein l18, RPL17 - ribosomal protein l17, RPL15 - ribosomal protein l15, RPL13 - ribosomal protein l13, AHSP - alpha hemoglobin stabilizing protein, RPL12 - ribosomal protein l12, RPL11 - …
GO:0044391	ribosomal subunit	2.47e-24	1.62e-21	4.23	19444	186	1704	69	[RPL26 - ribosomal protein l26, RPL24 - ribosomal protein l24, RPL23A - ribosomal protein l23a, RPL22 - ribosomal protein l22, RPL19 - ribosomal protein l19, RPL18A - ribosomal protein l18a, RPL18 - ribosomal protein l18, RPL17 - ribosomal protein l17, RPL15 - ribosomal protein l15, RPL13 - ribosomal protein l13, RPL12 - ribosomal protein l12, RPL11 - ribosomal protein l11, RPL10 - ribosomal prot…
GO:0022627	cytosolic small ribosomal subunit	3.27e-22	1.61e-19	7.47	19444	42	1982	32	[RPS24 - ribosomal protein s24, RPS23 - ribosomal protein s23, RPS21 - ribosomal protein s21, UBA52 - ubiquitin a-52 residue ribosomal protein fusion product 1, RPS27A - ribosomal protein s27a, RPS27 - ribosomal protein s27, RPS26 - ribosomal protein s26, RPS25 - ribosomal protein s25, RPS16 - ribosomal protein s16, RPS15A - ribosomal protein s15a, RPS20 - ribosomal protein s20, RPS19 - ribosomal…
GO:0044444	cytoplasmic part	8.15e-17	3.21e-14	1.16	19444	9427	2916	1645	[A1BG - alpha-1-b glycoprotein, THEM4 - thioesterase superfamily member 4, AARS - alanyl-trna synthetase, SEPT5 - septin 5, PPP1R9A - protein phosphatase 1, regulatory subunit 9a, ABCA3 - atp-binding cassette, sub-family a (abc1), member 3, ABCB7 - atp-binding cassette, sub-family b (mdr/tap), member 7, RAB3IP - rab3a interacting protein, SSX2IP - synovial sarcoma, x breakpoint 2 interacting prot…
, large homolog 4 (drosophila), KLHL3 - kelch-like family member 3, DLG2 - discs, large homolog 2 (drosophila), BLOC1S6 - biogenesis of lysosomal organelles complex-1, subunit 6, pallidin, CABYR - calcium binding tyrosine-(y)-phosphorylation regulated, RSPH1 - radial spoke head 1 homolog (chlamydomonas), FAM72D - family with sequence similarity 72, member d, PHGDH - phosphoglycerate dehydrogenase…
tumor-transforming 1, SEPT14 - septin 14, IL32 - interleukin 32, P2RY13 - purinergic receptor p2y, g-protein coupled, 13, MCM7 - minichromosome maintenance complex component 7, ANKRD27 - ankyrin repeat domain 27 (vps9 domain), GPR84 - g protein-coupled receptor 84, CLEC18A - c-type lectin domain family 18, member a, FBXO30 - f-box protein 30, AURKB - aurora kinase b, ME1 - malic enzyme 1, nadp(+)…
GO:0042788	polysomal ribosome	1.55e-16	5.07e-14	8.06	19444	31	1790	23	[RPL24 - ribosomal protein l24, RPS23 - ribosomal protein s23, RPS21 - ribosomal protein s21, RPS26 - ribosomal protein s26, RPL19 - ribosomal protein l19, RPL18A - ribosomal protein l18a, RPL18 - ribosomal protein l18, RPL36A - ribosomal protein l36a, RPL11 - ribosomal protein l11, RPL10A - ribosomal protein l10a, RPL38 - ribosomal protein l38, RPL39 - ribosomal protein l39, RPL7A - ribosomal pr…
GO:0005840	ribosome	3.62e-14	1.02e-11	3.37	19444	111	2597	50	[RPL26 - ribosomal protein l26, RPL24 - ribosomal protein l24, RPL19 - ribosomal protein l19, RPL18A - ribosomal protein l18a, RPL18 - ribosomal protein l18, RPL15 - ribosomal protein l15, RPL13 - ribosomal protein l13, RPL11 - ribosomal protein l11, RPL7A - ribosomal protein l7a, RPL8 - ribosomal protein l8, RPL6 - ribosomal protein l6, TMA16 - translation machinery associated 16 homolog (s. cer…
GO:0005925	focal adhesion	6.85e-14	1.69e-11	2.29	19444	398	2030	95	[HSPA1A - heat shock 70kda protein 1a, HSPA1B - heat shock 70kda protein 1b, CD99 - cd99 molecule, CTTN - cortactin, RPL22 - ribosomal protein l22, ITGA8 - integrin, alpha 8, AIF1L - allograft inflammatory factor 1-like, RPL19 - ribosomal protein l19, GSN - gelsolin, RPL18 - ribosomal protein l18, CDH2 - cadherin 2, type 1, n-cadherin (neuronal), RPL12 - ribosomal protein l12, NRP1 - neuropilin 1…
GO:0005924	cell-substrate adherens junction	1.07e-13	2.35e-11	2.27	19444	401	2030	95	[HSPA1A - heat shock 70kda protein 1a, HSPA1B - heat shock 70kda protein 1b, CD99 - cd99 molecule, CTTN - cortactin, RPL22 - ribosomal protein l22, ITGA8 - integrin, alpha 8, AIF1L - allograft inflammatory factor 1-like, RPL19 - ribosomal protein l19, GSN - gelsolin, RPL18 - ribosomal protein l18, CDH2 - cadherin 2, type 1, n-cadherin (neuronal), RPL12 - ribosomal protein l12, NRP1 - neuropilin 1…
GO:0030055	cell-substrate junction	1.69e-13	3.34e-11	2.25	19444	404	2030	95	[HSPA1A - heat shock 70kda protein 1a, HSPA1B - heat shock 70kda protein 1b, CD99 - cd99 molecule, CTTN - cortactin, RPL22 - ribosomal protein l22, ITGA8 - integrin, alpha 8, AIF1L - allograft inflammatory factor 1-like, RPL19 - ribosomal protein l19, GSN - gelsolin, RPL18 - ribosomal protein l18, CDH2 - cadherin 2, type 1, n-cadherin (neuronal), RPL12 - ribosomal protein l12, NRP1 - neuropilin 1…
GO:0031982	vesicle	1.77e-13	3.16e-11	1.39	19444	3137	1972	443	[A1BG - alpha-1-b glycoprotein, GFRA1 - gdnf family receptor alpha 1, DAPK2 - death-associated protein kinase 2, AARS - alanyl-trna synthetase, SEPT5 - septin 5, ABCA3 - atp-binding cassette, sub-family a (abc1), member 3, SPINK2 - serine peptidase inhibitor, kazal type 2 (acrosin-trypsin inhibitor), CP - ceruloplasmin (ferroxidase), LDHB - lactate dehydrogenase b, C2orf40 - chromosome 2 open rea…
GO:0015934	large ribosomal subunit	1.81e-13	2.97e-11	3.39	19444	120	2248	47	[RPL26 - ribosomal protein l26, RPL24 - ribosomal protein l24, UBA52 - ubiquitin a-52 residue ribosomal protein fusion product 1, RPL23A - ribosomal protein l23a, RPL22 - ribosomal protein l22, RPL21 - ribosomal protein l21, RPL19 - ribosomal protein l19, RPL18A - ribosomal protein l18a, RPL18 - ribosomal protein l18, RPL13A - ribosomal protein l13a, RPL17 - ribosomal protein l17, RPL15 - ribosom…
GO:0015935	small ribosomal subunit	3.57e-13	5.41e-11	4.55	19444	69	1982	32	[RPS24 - ribosomal protein s24, RPS23 - ribosomal protein s23, RPS21 - ribosomal protein s21, UBA52 - ubiquitin a-52 residue ribosomal protein fusion product 1, RPS27A - ribosomal protein s27a, RPS27 - ribosomal protein s27, RPS26 - ribosomal protein s26, RPS25 - ribosomal protein s25, RPS16 - ribosomal protein s16, RPS15A - ribosomal protein s15a, RPS20 - ribosomal protein s20, RPS19 - ribosomal…
GO:0042613	MHC class II protein complex	3.99e-13	5.62e-11	21.7	19444	14	704	11	[HLA-DRB1 - major histocompatibility complex, class ii, dr beta 1, HLA-DRA - major histocompatibility complex, class ii, dr alpha, CD74 - cd74 molecule, major histocompatibility complex, class ii invariant chain, HLA-DQB1 - major histocompatibility complex, class ii, dq beta 1, HLA-DQA1 - major histocompatibility complex, class ii, dq alpha 1, HLA-DPA1 - major histocompatibility complex, class ii…
GO:0005829	cytosol	7.29e-13	9.58e-11	1.27	19444	4925	2442	787	[AARS - alanyl-trna synthetase, PPP1R9A - protein phosphatase 1, regulatory subunit 9a, RAB3IP - rab3a interacting protein, PMAIP1 - phorbol-12-myristate-13-acetate-induced protein 1, ABL2 - c-abl oncogene 2, non-receptor tyrosine kinase, NUDT19 - nudix (nucleoside diphosphate linked moiety x)-type motif 19, CKAP4 - cytoskeleton-associated protein 4, PLK1 - polo-like kinase 1, ACOX1 - acyl-coa ox…
ll division cycle associated 5, FOXC1 - forkhead box c1, SRGAP3 - slit-robo rho gtpase activating protein 3, EHBP1 - eh domain binding protein 1, MGRN1 - mahogunin ring finger 1, e3 ubiquitin protein ligase, UBR2 - ubiquitin protein ligase e3 component n-recognin 2, TDO2 - tryptophan 2,3-dioxygenase, AMDHD2 - amidohydrolase domain containing 2, OSBPL2 - oxysterol binding protein-like 2, ANKS1A - …
GO:0044464	cell part	7.55e-13	9.29e-11	1.05	19444	16774	2479	2255	[A1BG - alpha-1-b glycoprotein, BMP2K - bmp2 inducible kinase, PRSS21 - protease, serine, 21 (testisin), THEM4 - thioesterase superfamily member 4, AARS - alanyl-trna synthetase, SEPT5 - septin 5, PPP1R9A - protein phosphatase 1, regulatory subunit 9a, ABCA3 - atp-binding cassette, sub-family a (abc1), member 3, RAB3IP - rab3a interacting protein, ABCB7 - atp-binding cassette, sub-family b (mdr/t…
rter light chain, xc- system), member 11, LDOC1 - leucine zipper, down-regulated in cancer 1, REPS1 - ralbp1 associated eps domain containing 1, COL4A2 - collagen, type iv, alpha 2, RNU12 - rna, u12 small nuclear, SNAI2 - snail family zinc finger 2, LGALS12 - lectin, galactoside-binding, soluble, 12, SLCO2A1 - solute carrier organic anion transporter family, member 2a1, SLC22A4 - solute carrier f…
TCEANC - transcription elongation factor a (sii) n-terminal and central domain containing, ZNF213 - zinc finger protein 213, QSOX2 - quiescin q6 sulfhydryl oxidase 2, ZNF207 - zinc finger protein 207, GLIS3 - glis family zinc finger 3, GNG11 - guanine nucleotide binding protein (g protein), gamma 11, XG - xg blood group, BCL2L14 - bcl2-like 14 (apoptosis facilitator), XK - x-linked kx blood group…
lt-inducible kinase 1, MT1X - metallothionein 1x, MT2A - metallothionein 2a, TROAP - trophinin associated protein, ABCC5 - atp-binding cassette, sub-family c (cftr/mrp), member 5, ABCB6 - atp-binding cassette, sub-family b (mdr/tap), member 6, MST1R - macrophage stimulating 1 receptor (c-met-related tyrosine kinase), PDIK1L - pdlim1 interacting kinase 1 like, NR1H3 - nuclear receptor subfamily 1,…
GO:0043230	extracellular organelle	1.67e-12	1.94e-10	1.48	19444	2120	1967	317	[HSPA1A - heat shock 70kda protein 1a, A1BG - alpha-1-b glycoprotein, HSPA1B - heat shock 70kda protein 1b, GFRA1 - gdnf family receptor alpha 1, AARS - alanyl-trna synthetase, RACGAP1 - rac gtpase activating protein 1, PDZK1IP1 - pdzk1 interacting protein 1, LDHB - lactate dehydrogenase b, CP - ceruloplasmin (ferroxidase), AMN - amnion associated transmembrane protein, BSG - basigin (ok blood gr…
GO:0070161	anchoring junction	2.03e-12	2.22e-10	2.01	19444	543	2030	114	[HSPA1A - heat shock 70kda protein 1a, HSPA1B - heat shock 70kda protein 1b, CD99 - cd99 molecule, CTNNA3 - catenin (cadherin-associated protein), alpha 3, CTTN - cortactin, ITGA8 - integrin, alpha 8, CDH1 - cadherin 1, type 1, e-cadherin (epithelial), KAZN - kazrin, periplakin interacting protein, GSN - gelsolin, CDH2 - cadherin 2, type 1, n-cadherin (neuronal), PKP4 - plakophilin 4, NRP1 - neur…
GO:1903561	extracellular vesicle	2.65e-12	2.75e-10	1.47	19444	2119	1967	316	[HSPA1A - heat shock 70kda protein 1a, A1BG - alpha-1-b glycoprotein, HSPA1B - heat shock 70kda protein 1b, GFRA1 - gdnf family receptor alpha 1, AARS - alanyl-trna synthetase, RACGAP1 - rac gtpase activating protein 1, PDZK1IP1 - pdzk1 interacting protein 1, LDHB - lactate dehydrogenase b, CP - ceruloplasmin (ferroxidase), AMN - amnion associated transmembrane protein, BSG - basigin (ok blood gr…
GO:0070062	extracellular exosome	3.2e-12	3.15e-10	1.47	19444	2098	1967	313	[HSPA1A - heat shock 70kda protein 1a, A1BG - alpha-1-b glycoprotein, HSPA1B - heat shock 70kda protein 1b, GFRA1 - gdnf family receptor alpha 1, AARS - alanyl-trna synthetase, RACGAP1 - rac gtpase activating protein 1, PDZK1IP1 - pdzk1 interacting protein 1, LDHB - lactate dehydrogenase b, CP - ceruloplasmin (ferroxidase), AMN - amnion associated transmembrane protein, BSG - basigin (ok blood gr…
GO:0005912	adherens junction	3.74e-12	3.51e-10	2.02	19444	527	2030	111	[HSPA1A - heat shock 70kda protein 1a, HSPA1B - heat shock 70kda protein 1b, CD99 - cd99 molecule, CTNNA3 - catenin (cadherin-associated protein), alpha 3, CTTN - cortactin, ITGA8 - integrin, alpha 8, CDH1 - cadherin 1, type 1, e-cadherin (epithelial), GSN - gelsolin, CDH2 - cadherin 2, type 1, n-cadherin (neuronal), PKP4 - plakophilin 4, NRP1 - neuropilin 1, BSG - basigin (ok blood group), FLNB …
GO:0044433	cytoplasmic vesicle part	9.84e-10	8.81e-08	1.42	19444	1452	2807	297	[CD93 - cd93 molecule, HSPA1A - heat shock 70kda protein 1a, A1BG - alpha-1-b glycoprotein, NCF4 - neutrophil cytosolic factor 4, 40kda, HSPA1B - heat shock 70kda protein 1b, CHMP4C - charged multivesicular body protein 4c, SPTAN1 - spectrin, alpha, non-erythrocytic 1, TSPAN14 - tetraspanin 14, HVCN1 - hydrogen voltage-gated channel 1, SPIRE1 - spire actin nucleation factor 1, SPP2 - secreted pho…
GO:0042611	MHC protein complex	1.25e-09	1.07e-07	10.97	19444	23	925	12	[HLA-DRB1 - major histocompatibility complex, class ii, dr beta 1, HLA-DRA - major histocompatibility complex, class ii, dr alpha, CD74 - cd74 molecule, major histocompatibility complex, class ii invariant chain, HLA-DQB1 - major histocompatibility complex, class ii, dq beta 1, HLA-H - major histocompatibility complex, class i, h (pseudogene), HLA-DQA1 - major histocompatibility complex, class ii…
GO:0030054	cell junction	1.62e-09	1.33e-07	1.55	19444	1242	2034	201	[HSPA1A - heat shock 70kda protein 1a, HSPA1B - heat shock 70kda protein 1b, CTNNA3 - catenin (cadherin-associated protein), alpha 3, CTTN - cortactin, ATAD1 - atpase family, aaa domain containing 1, PPP1R9A - protein phosphatase 1, regulatory subunit 9a, FLCN - folliculin, NRP1 - neuropilin 1, BSG - basigin (ok blood group), AOC1 - amine oxidase, copper containing 1, NRN1 - neuritin 1, RDX - rad…
GO:0044424	intracellular part	1.66e-09	1.31e-07	1.07	19444	14356	2479	1959	[A1BG - alpha-1-b glycoprotein, BMP2K - bmp2 inducible kinase, PRSS21 - protease, serine, 21 (testisin), THEM4 - thioesterase superfamily member 4, AARS - alanyl-trna synthetase, SEPT5 - septin 5, PPP1R9A - protein phosphatase 1, regulatory subunit 9a, ABCA3 - atp-binding cassette, sub-family a (abc1), member 3, RAB3IP - rab3a interacting protein, ABCB7 - atp-binding cassette, sub-family b (mdr/t…
- chromosome 1 open reading frame 198, ZDHHC12 - zinc finger, dhhc-type containing 12, UBE2O - ubiquitin-conjugating enzyme e2o, CSRP2 - cysteine and glycine-rich protein 2, KANK2 - kn motif and ankyrin repeat domains 2, SEC14L1 - sec14-like 1 (s. cerevisiae), UBE3D - ubiquitin protein ligase e3d, CXCL12 - chemokine (c-x-c motif) ligand 12, KIAA1244 - kiaa1244, DCN - decorin, DCTD - dcmp deaminas…
(drosophila)-like, PDIA2 - protein disulfide isomerase family a, member 2, SKA1 - spindle and kinetochore associated complex subunit 1, CXCR2 - chemokine (c-x-c motif) receptor 2, CXCR1 - chemokine (c-x-c motif) receptor 1, DDO - d-aspartate oxidase, CSRNP1 - cysteine-serine-rich nuclear protein 1, ITGAM - integrin, alpha m (complement component 3 receptor 3 subunit), AKR7A2 - aldo-keto reductase…
GO:0030669	clathrin-coated endocytic vesicle membrane	4.54e-09	3.44e-07	10.69	19444	31	704	12	[HLA-DRB1 - major histocompatibility complex, class ii, dr beta 1, HLA-DRA - major histocompatibility complex, class ii, dr alpha, CD74 - cd74 molecule, major histocompatibility complex, class ii invariant chain, HLA-DQB1 - major histocompatibility complex, class ii, dq beta 1, FZD5 - frizzled family receptor 5, APOE - apolipoprotein e, HLA-DQA1 - major histocompatibility complex, class ii, dq al…
GO:0016020	membrane	1.03e-08	7.52e-07	1.16	19444	7754	1983	920	[TRBV5-5 - t cell receptor beta variable 5-5, TRBV5-4 - t cell receptor beta variable 5-4, PRSS21 - protease, serine, 21 (testisin), GFRA1 - gdnf family receptor alpha 1, SVEP1 - sushi, von willebrand factor type a, egf and pentraxin domain containing 1, SCD5 - stearoyl-coa desaturase 5, AARS - alanyl-trna synthetase, TRBV6-1 - t cell receptor beta variable 6-1, SEPT5 - septin 5, ABCA3 - atp-bind…
- lengsin, lens protein with glutamine synthetase domain, WIPI2 - wd repeat domain, phosphoinositide interacting 2, SLC14A1 - solute carrier family 14 (urea transporter), member 1, SLC1A1 - solute carrier family 1 (neuronal/epithelial high affinity glutamate transporter, system xag), member 1, DISP2 - dispatched homolog 2 (drosophila), SLC1A5 - solute carrier family 1 (neutral amino acid transpor…
GO:0030667	secretory granule membrane	3.24e-08	2.28e-06	2.1	19444	287	2093	65	[CD93 - cd93 molecule, HLA-H - major histocompatibility complex, class i, h (pseudogene), HVCN1 - hydrogen voltage-gated channel 1, TSPAN14 - tetraspanin 14, ABCA13 - atp-binding cassette, sub-family a (abc1), member 13, PTPRN2 - protein tyrosine phosphatase, receptor type, n polypeptide 2, GPR97 - g protein-coupled receptor 97, SIGLEC14 - sialic acid binding ig-like lectin 14, PTPRJ - protein ty…
GO:0005819	spindle	4.52e-08	3.07e-06	3.21	19444	185	1014	31	[PRC1 - protein regulator of cytokinesis 1, CDC20 - cell division cycle 20, CDK1 - cyclin-dependent kinase 1, CLTC - clathrin, heavy chain (hc), AURKB - aurora kinase b, CENPF - centromere protein f, 350/400kda, KIF15 - kinesin family member 15, GSG2 - germ cell associated 2 (haspin), SPAG5 - sperm associated antigen 5, PKP4 - plakophilin 4, HEPACAM2 - hepacam family member 2, FBXO5 - f-box prote…
GO:0030659	cytoplasmic vesicle membrane	5.97e-08	3.92e-06	1.61	19444	676	2461	138	[CD93 - cd93 molecule, HVCN1 - hydrogen voltage-gated channel 1, TSPAN14 - tetraspanin 14, SPIRE1 - spire actin nucleation factor 1, KIAA1244 - kiaa1244, ABCA3 - atp-binding cassette, sub-family a (abc1), member 3, TMEM173 - transmembrane protein 173, CD74 - cd74 molecule, major histocompatibility complex, class ii invariant chain, BSG - basigin (ok blood group), ATP11A - atpase, class vi, type 1…
GO:0035579	specific granule membrane	6.21e-08	3.94e-06	3.21	19444	90	2018	30	[CD93 - cd93 molecule, UBR4 - ubiquitin protein ligase e3 component n-recognin 4, CLEC4D - c-type lectin domain family 4, member d, TSPAN14 - tetraspanin 14, HVCN1 - hydrogen voltage-gated channel 1, ITGAM - integrin, alpha m (complement component 3 receptor 3 subunit), DNAJC5 - dnaj (hsp40) homolog, subfamily c, member 5, GPR84 - g protein-coupled receptor 84, GPR97 - g protein-coupled receptor …
GO:0012506	vesicle membrane	6.44e-08	3.96e-06	1.6	19444	696	2461	141	[CD93 - cd93 molecule, HVCN1 - hydrogen voltage-gated channel 1, TSPAN14 - tetraspanin 14, SPIRE1 - spire actin nucleation factor 1, KIAA1244 - kiaa1244, ABCA3 - atp-binding cassette, sub-family a (abc1), member 3, TMEM173 - transmembrane protein 173, CD74 - cd74 molecule, major histocompatibility complex, class ii invariant chain, BSG - basigin (ok blood group), MARCH8 - membrane-associated ring…
GO:0044421	extracellular region part	6.79e-08	4.05e-06	1.27	19444	3580	1967	460	[A1BG - alpha-1-b glycoprotein, PRSS21 - protease, serine, 21 (testisin), GFRA1 - gdnf family receptor alpha 1, CCDC147 - coiled-coil domain containing 147, AARS - alanyl-trna synthetase, SPP2 - secreted phosphoprotein 2, 24kda, ABCA3 - atp-binding cassette, sub-family a (abc1), member 3, CP - ceruloplasmin (ferroxidase), LDHB - lactate dehydrogenase b, C2orf40 - chromosome 2 open reading frame 4…
GO:0097525	spliceosomal snRNP complex	6.91e-08	4.01e-06	13.34	19444	81	180	10	[RNU5D-1 - rna, u5d small nuclear 1, RNU5A-1 - rna, u5a small nuclear 1, RNU5F-1 - rna, u5f small nuclear 1, RNU5E-1 - rna, u5e small nuclear 1, RNU1-1 - rna, u1 small nuclear 1, RNU11 - rna, u11 small nuclear, RNVU1-6 - rna, variant u1 small nuclear 6, RNVU1-20 - rna, variant u1 small nuclear 20, RNVU1-15 - rna, variant u1 small nuclear 15, RNU12 - rna, u12 small nuclear]
GO:0030532	small nuclear ribonucleoprotein complex	1.58e-07	8.91e-06	12.28	19444	88	180	10	[RNU5D-1 - rna, u5d small nuclear 1, RNU5A-1 - rna, u5a small nuclear 1, RNU5F-1 - rna, u5f small nuclear 1, RNU5E-1 - rna, u5e small nuclear 1, RNU1-1 - rna, u1 small nuclear 1, RNU11 - rna, u11 small nuclear, RNVU1-6 - rna, variant u1 small nuclear 6, RNVU1-20 - rna, variant u1 small nuclear 20, RNU12 - rna, u12 small nuclear, RNVU1-15 - rna, variant u1 small nuclear 15]
GO:0060205	cytoplasmic vesicle lumen	2.67e-07	1.46e-05	1.78	19444	336	2793	86	[A1BG - alpha-1-b glycoprotein, PSMD6 - proteasome (prosome, macropain) 26s subunit, non-atpase, 6, TIMP1 - timp metallopeptidase inhibitor 1, SPTAN1 - spectrin, alpha, non-erythrocytic 1, GTPBP2 - gtp binding protein 2, GSTP1 - glutathione s-transferase pi 1, F13A1 - coagulation factor xiii, a1 polypeptide, APOA1 - apolipoprotein a-i, CAMP - cathelicidin antimicrobial peptide, GSN - gelsolin, FU…
GO:0044459	plasma membrane part	2.79e-07	1.49e-05	1.44	19444	2783	1015	209	[SPTA1 - spectrin, alpha, erythrocytic 1 (elliptocytosis 2), GALR2 - galanin receptor 2, IL18RAP - interleukin 18 receptor accessory protein, IL1RL2 - interleukin 1 receptor-like 2, BMX - bmx non-receptor tyrosine kinase, PROKR2 - prokineticin receptor 2, SLC29A1 - solute carrier family 29 (equilibrative nucleoside transporter), member 1, ABCA4 - atp-binding cassette, sub-family a (abc1), member …
GO:0031983	vesicle lumen	2.94e-07	1.52e-05	1.78	19444	337	2793	86	[A1BG - alpha-1-b glycoprotein, PSMD6 - proteasome (prosome, macropain) 26s subunit, non-atpase, 6, TIMP1 - timp metallopeptidase inhibitor 1, SPTAN1 - spectrin, alpha, non-erythrocytic 1, GTPBP2 - gtp binding protein 2, GSTP1 - glutathione s-transferase pi 1, F13A1 - coagulation factor xiii, a1 polypeptide, APOA1 - apolipoprotein a-i, CAMP - cathelicidin antimicrobial peptide, GSN - gelsolin, FU…
GO:0000776	kinetochore	4.42e-07	2.23e-05	3.43	19444	126	1080	24	[BUB1 - bub1 mitotic checkpoint serine/threonine kinase, CENPA - centromere protein a, BUB1B - bub1 mitotic checkpoint serine/threonine kinase b, PLK1 - polo-like kinase 1, ERCC6L - excision repair cross-complementing rodent repair deficiency, complementation group 6-like, NEK2 - nima-related kinase 2, BIRC5 - baculoviral iap repeat containing 5, LRWD1 - leucine-rich repeats and wd repeat domain …
GO:0120114	Sm-like protein family complex	5.04e-07	2.48e-05	10.91	19444	99	180	10	[RNU5D-1 - rna, u5d small nuclear 1, RNU5A-1 - rna, u5a small nuclear 1, RNU5F-1 - rna, u5f small nuclear 1, RNU5E-1 - rna, u5e small nuclear 1, RNU1-1 - rna, u1 small nuclear 1, RNU11 - rna, u11 small nuclear, RNVU1-6 - rna, variant u1 small nuclear 6, RNVU1-20 - rna, variant u1 small nuclear 20, RNVU1-15 - rna, variant u1 small nuclear 15, RNU12 - rna, u12 small nuclear]
GO:0030496	midbody	8.71e-07	4.18e-05	4.36	19444	155	518	18	[PRC1 - protein regulator of cytokinesis 1, KIF14 - kinesin family member 14, PLK1 - polo-like kinase 1, NEK2 - nima-related kinase 2, CDK1 - cyclin-dependent kinase 1, CENPE - centromere protein e, 312kda, AURKB - aurora kinase b, SLC2A1 - solute carrier family 2 (facilitated glucose transporter), member 1, ANLN - anillin, actin binding protein, SPAG5 - sperm associated antigen 5, HEPACAM2 - hep…
GO:0034774	secretory granule lumen	8.85e-07	4.15e-05	1.77	19444	319	2793	81	[A1BG - alpha-1-b glycoprotein, PSMD6 - proteasome (prosome, macropain) 26s subunit, non-atpase, 6, TIMP1 - timp metallopeptidase inhibitor 1, SPTAN1 - spectrin, alpha, non-erythrocytic 1, GTPBP2 - gtp binding protein 2, GSTP1 - glutathione s-transferase pi 1, F13A1 - coagulation factor xiii, a1 polypeptide, APOA1 - apolipoprotein a-i, CAMP - cathelicidin antimicrobial peptide, GSN - gelsolin, FU…
GO:0000775	chromosome, centromeric region	9.82e-07	4.5e-05	3.59	19444	69	1725	22	[NCAPG - non-smc condensin i complex, subunit g, CDCA5 - cell division cycle associated 5, CENPA - centromere protein a, BIRC5 - baculoviral iap repeat containing 5, CENPE - centromere protein e, 312kda, NCAPD3 - non-smc condensin ii complex, subunit d3, STAG3 - stromal antigen 3, CENPF - centromere protein f, 350/400kda, AURKB - aurora kinase b, NUF2 - nuf2, ndc80 kinetochore complex component, …
GO:0005876	spindle microtubule	1.3e-06	5.82e-05	8.02	19444	54	494	11	[PRC1 - protein regulator of cytokinesis 1, KIF11 - kinesin family member 11, PLK1 - polo-like kinase 1, SKA1 - spindle and kinetochore associated complex subunit 1, TUBG1 - tubulin, gamma 1, CDK1 - cyclin-dependent kinase 1, CENPE - centromere protein e, 312kda, CLTC - clathrin, heavy chain (hc), KIF4A - kinesin family member 4a, AURKB - aurora kinase b, AURKA - aurora kinase a]
GO:0005871	kinesin complex	1.56e-06	6.84e-05	5.57	19444	53	922	14	[KIF14 - kinesin family member 14, CENPE - centromere protein e, 312kda, KIF18A - kinesin family member 18a, KIF15 - kinesin family member 15, KIF3C - kinesin family member 3c, NDEL1 - nude neurodevelopment protein 1-like 1, KIF20A - kinesin family member 20a, KIF11 - kinesin family member 11, KIFC1 - kinesin family member c1, KIF26A - kinesin family member 26a, KIF23 - kinesin family member 23, …
GO:0000940	condensed chromosome outer kinetochore	2.34e-06	0.0001	12.28	19444	12	924	7	[BUB1 - bub1 mitotic checkpoint serine/threonine kinase, PLK1 - polo-like kinase 1, BUB1B - bub1 mitotic checkpoint serine/threonine kinase b, CCNB1 - cyclin b1, SKA1 - spindle and kinetochore associated complex subunit 1, CENPF - centromere protein f, 350/400kda, NDC80 - ndc80 kinetochore complex component]
GO:0005886	plasma membrane	2.6e-06	0.000109	1.18	19444	4440	2523	680	[TRIB3 - tribbles homolog 3 (drosophila), TRBV5-5 - t cell receptor beta variable 5-5, TRBV5-4 - t cell receptor beta variable 5-4, PRSS21 - protease, serine, 21 (testisin), GFRA1 - gdnf family receptor alpha 1, HVCN1 - hydrogen voltage-gated channel 1, ARHGEF39 - rho guanine nucleotide exchange factor (gef) 39, TRBV4-2 - t cell receptor beta variable 4-2, TNFRSF12A - tumor necrosis factor recept…
ide channel, nucleotide-sensitive, 1a, EPB41L4B - erythrocyte membrane protein band 4.1 like 4b, ASAH2 - n-acylsphingosine amidohydrolase (non-lysosomal ceramidase) 2, TFRC - transferrin receptor (p90, cd71), NECAB2 - n-terminal ef-hand calcium binding protein 2, TFR2 - transferrin receptor 2, SDK2 - sidekick cell adhesion molecule 2, RAPSN - receptor-associated protein of the synapse, CLCN4 - ch…
GO:0000800	lateral element	3.29e-06	0.000135	1495.69	19444	13	2	2	[SMC1B - structural maintenance of chromosomes 1b, SYCP2 - synaptonemal complex protein 2]
GO:0009986	cell surface	6.28e-06	0.000252	1.66	19444	580	1881	93	[CD93 - cd93 molecule, TMEM8B - transmembrane protein 8b, HLA-H - major histocompatibility complex, class i, h (pseudogene), FCRL1 - fc receptor-like 1, TSPAN14 - tetraspanin 14, AOC3 - amine oxidase, copper containing 3, ITGA8 - integrin, alpha 8, CDH1 - cadherin 1, type 1, e-cadherin (epithelial), APOA1 - apolipoprotein a-i, ANTXR1 - anthrax toxin receptor 1, CDH2 - cadherin 2, type 1, n-cadher…
GO:0071556	integral component of lumenal side of endoplasmic reticulum membrane	8.88e-06	0.00035	27.49	19444	27	131	5	[HLA-DRA - major histocompatibility complex, class ii, dr alpha, HLA-DQB1 - major histocompatibility complex, class ii, dq beta 1, HLA-DQA1 - major histocompatibility complex, class ii, dq alpha 1, HLA-DPA1 - major histocompatibility complex, class ii, dp alpha 1, HLA-DPB1 - major histocompatibility complex, class ii, dp beta 1]
GO:0005737	cytoplasm	9.17e-06	0.000354	1.23	19444	4374	1496	415	[PRSS21 - protease, serine, 21 (testisin), APOBEC3B - apolipoprotein b mrna editing enzyme, catalytic polypeptide-like 3b, SVEP1 - sushi, von willebrand factor type a, egf and pentraxin domain containing 1, DAPK2 - death-associated protein kinase 2, AARS - alanyl-trna synthetase, PPP1R9A - protein phosphatase 1, regulatory subunit 9a, AHSP - alpha hemoglobin stabilizing protein, FOXRED1 - fad-dep…
GO:0005856	cytoskeleton	1.25e-05	0.000475	1.86	19444	781	856	64	[FBXL13 - f-box and leucine-rich repeat protein 13, SPTA1 - spectrin, alpha, erythrocytic 1 (elliptocytosis 2), WIPI1 - wd repeat domain, phosphoinositide interacting 1, CCNB2 - cyclin b2, MAP7D2 - map7 domain containing 2, AIF1L - allograft inflammatory factor 1-like, KAZN - kazrin, periplakin interacting protein, GSN - gelsolin, TTC25 - tetratricopeptide repeat domain 25, ANLN - anillin, actin …
GO:0012507	ER to Golgi transport vesicle membrane	1.45e-05	0.000538	17.46	19444	51	131	6	[HLA-DRA - major histocompatibility complex, class ii, dr alpha, HLA-DQB1 - major histocompatibility complex, class ii, dq beta 1, HLA-DQA1 - major histocompatibility complex, class ii, dq alpha 1, HLA-DPA1 - major histocompatibility complex, class ii, dp alpha 1, AREG - amphiregulin, HLA-DPB1 - major histocompatibility complex, class ii, dp beta 1]
GO:0000942	condensed nuclear chromosome outer kinetochore	1.46e-05	0.000532	21.04	19444	4	924	4	[BUB1 - bub1 mitotic checkpoint serine/threonine kinase, PLK1 - polo-like kinase 1, CCNB1 - cyclin b1, NDC80 - ndc80 kinetochore complex component]
GO:0000796	condensin complex	1.96e-05	0.000702	10.3	19444	8	1416	6	[NCAPG - non-smc condensin i complex, subunit g, NCAPH - non-smc condensin i complex, subunit h, NCAPD3 - non-smc condensin ii complex, subunit d3, NCAPG2 - non-smc condensin ii complex, subunit g2, NCAPD2 - non-smc condensin i complex, subunit d2, SMC4 - structural maintenance of chromosomes 4]
GO:0062023	collagen-containing extracellular matrix	1.97e-05	0.000692	1.7	19444	324	2536	72	[A1BG - alpha-1-b glycoprotein, TIMP1 - timp metallopeptidase inhibitor 1, F13A1 - coagulation factor xiii, a1 polypeptide, COL18A1 - collagen, type xviii, alpha 1, APOA1 - apolipoprotein a-i, CDH2 - cadherin 2, type 1, n-cadherin (neuronal), SPP2 - secreted phosphoprotein 2, 24kda, ORM1 - orosomucoid 1, ORM2 - orosomucoid 2, FLG - filaggrin, CDON - cell adhesion associated, oncogene regulated, D…
GO:0000777	condensed chromosome kinetochore	2.74e-05	0.000947	3.81	19444	94	924	17	[BUB1 - bub1 mitotic checkpoint serine/threonine kinase, CENPA - centromere protein a, BUB1B - bub1 mitotic checkpoint serine/threonine kinase b, ERCC6L - excision repair cross-complementing rodent repair deficiency, complementation group 6-like, NEK2 - nima-related kinase 2, LRWD1 - leucine-rich repeats and wd repeat domain containing 1, CENPE - centromere protein e, 312kda, NUF2 - nuf2, ndc80 k…
GO:0030665	clathrin-coated vesicle membrane	2.96e-05	0.00101	4.55	19444	85	704	14	[FZD5 - frizzled family receptor 5, DNAJC5 - dnaj (hsp40) homolog, subfamily c, member 5, HLA-DPA1 - major histocompatibility complex, class ii, dp alpha 1, CLTC - clathrin, heavy chain (hc), HLA-DPB1 - major histocompatibility complex, class ii, dp beta 1, HLA-DRB1 - major histocompatibility complex, class ii, dr beta 1, HLA-DRA - major histocompatibility complex, class ii, dr alpha, CD74 - cd74…
GO:0044430	cytoskeletal part	3.77e-05	0.00126	1.51	19444	1622	942	119	[HSPA1A - heat shock 70kda protein 1a, HSPA1B - heat shock 70kda protein 1b, FAM83D - family with sequence similarity 83, member d, SPTA1 - spectrin, alpha, erythrocytic 1 (elliptocytosis 2), CDC20 - cell division cycle 20, CDK1 - cyclin-dependent kinase 1, BRCA1 - breast cancer 1, early onset, GSN - gelsolin, ANLN - anillin, actin binding protein, GSG2 - germ cell associated 2 (haspin), SEPT5 - …
GO:0031224	intrinsic component of membrane	3.8e-05	0.00125	1.5	19444	5062	266	104	[EMP1 - epithelial membrane protein 1, RNF152 - ring finger protein 152, PLD6 - phospholipase d family, member 6, PROKR2 - prokineticin receptor 2, KIAA1244 - kiaa1244, PDZK1IP1 - pdzk1 interacting protein 1, CD69 - cd69 molecule, SLC25A37 - solute carrier family 25 (mitochondrial iron transporter), member 37, KIAA0922 - kiaa0922, KREMEN1 - kringle containing transmembrane protein 1, GALNT5 - udp…
GO:0005875	microtubule associated complex	4.11e-05	0.00133	2.93	19444	146	954	21	[KIF14 - kinesin family member 14, HAUS8 - haus augmin-like complex, subunit 8, CENPE - centromere protein e, 312kda, KIF18A - kinesin family member 18a, AURKB - aurora kinase b, DNAH10 - dynein, axonemal, heavy chain 10, KIF15 - kinesin family member 15, NDEL1 - nude neurodevelopment protein 1-like 1, KIF3C - kinesin family member 3c, KIF20A - kinesin family member 20a, KIF11 - kinesin family me…
GO:0005887	integral component of plasma membrane	4.35e-05	0.00138	2.07	19444	1409	294	44	[MUC12 - mucin 12, cell surface associated, CYSLTR2 - cysteinyl leukotriene receptor 2, KL - klotho, ICAM2 - intercellular adhesion molecule 2, EREG - epiregulin, GPR84 - g protein-coupled receptor 84, PTPRN2 - protein tyrosine phosphatase, receptor type, n polypeptide 2, SLC7A8 - solute carrier family 7 (amino acid transporter light chain, l system), member 8, GPA33 - glycoprotein a33 (transmemb…
GO:0000779	condensed chromosome, centromeric region	5.62e-05	0.00176	5.76	19444	19	1598	9	[NCAPG - non-smc condensin i complex, subunit g, CENPA - centromere protein a, CENPE - centromere protein e, 312kda, NCAPD3 - non-smc condensin ii complex, subunit d3, AURKB - aurora kinase b, SGOL1 - shugoshin-like 1 (s. pombe), NCAPD2 - non-smc condensin i complex, subunit d2, AURKA - aurora kinase a, SYCP2L - synaptonemal complex protein 2-like]
GO:0043232	intracellular non-membrane-bounded organelle	5.62e-05	0.00173	1.29	19444	2758	1422	261	[HSPA1A - heat shock 70kda protein 1a, HSPA1B - heat shock 70kda protein 1b, SPTA1 - spectrin, alpha, erythrocytic 1 (elliptocytosis 2), CTNNA3 - catenin (cadherin-associated protein), alpha 3, MAEA - macrophage erythroblast attacher, BRCA1 - breast cancer 1, early onset, BLNK - b-cell linker, PPP1R9A - protein phosphatase 1, regulatory subunit 9a, SEPT5 - septin 5, MDM1 - mdm1 nuclear protein ho…
GO:0043228	non-membrane-bounded organelle	5.7e-05	0.00173	1.29	19444	2771	1422	262	[HSPA1A - heat shock 70kda protein 1a, HSPA1B - heat shock 70kda protein 1b, SPTA1 - spectrin, alpha, erythrocytic 1 (elliptocytosis 2), CTNNA3 - catenin (cadherin-associated protein), alpha 3, MAEA - macrophage erythroblast attacher, BRCA1 - breast cancer 1, early onset, BLNK - b-cell linker, SEPT5 - septin 5, PPP1R9A - protein phosphatase 1, regulatory subunit 9a, MDM1 - mdm1 nuclear protein ho…
GO:0044427	chromosomal part	6.62e-05	0.00198	1.36	19444	885	2911	180	[DSN1 - dsn1, mis12 kinetochore complex component, ELL - elongation factor rna polymerase ii, LEPREL4 - leprecan-like 4, BIRC5 - baculoviral iap repeat containing 5, CHAMP1 - chromosome alignment maintaining phosphoprotein 1, CDK1 - cyclin-dependent kinase 1, POLR3D - polymerase (rna) iii (dna directed) polypeptide d, 44kda, ORC1 - origin recognition complex, subunit 1, SGOL1 - shugoshin-like 1 (…
GO:0030666	endocytic vesicle membrane	7.46e-05	0.00219	1.92	19444	148	2800	41	[AP2A1 - adaptor-related protein complex 2, alpha 1 subunit, UBA52 - ubiquitin a-52 residue ribosomal protein fusion product 1, RILP - rab interacting lysosomal protein, RPS27A - ribosomal protein s27a, HLA-H - major histocompatibility complex, class i, h (pseudogene), FZD5 - frizzled family receptor 5, DLG4 - discs, large homolog 4 (drosophila), ATP6V0D2 - atpase, h+ transporting, lysosomal 38kd…
GO:0031012	extracellular matrix	7.74e-05	0.00224	1.63	19444	478	1920	77	[A1BG - alpha-1-b glycoprotein, TIMP1 - timp metallopeptidase inhibitor 1, RELN - reelin, TIMP4 - timp metallopeptidase inhibitor 4, F13A1 - coagulation factor xiii, a1 polypeptide, LRRN2 - leucine rich repeat neuronal 2, COL18A1 - collagen, type xviii, alpha 1, APOA1 - apolipoprotein a-i, CDH2 - cadherin 2, type 1, n-cadherin (neuronal), ADAMTS13 - adam metallopeptidase with thrombospondin type …
GO:0031225	anchored component of membrane	9.77e-05	0.00279	2.44	19444	164	1265	26	[GFRA1 - gdnf family receptor alpha 1, RECK - reversion-inducing-cysteine-rich protein with kazal motifs, DNAJC5 - dnaj (hsp40) homolog, subfamily c, member 5, VNN2 - vanin 2, CA4 - carbonic anhydrase iv, LYPD1 - ly6/plaur domain containing 1, LY6E - lymphocyte antigen 6 complex, locus e, FLOT2 - flotillin 2, EFNA3 - ephrin-a3, CD109 - cd109 molecule, RAB4A - rab4a, member ras oncogene family, NT…
GO:0030662	coated vesicle membrane	9.96e-05	0.0028	8.05	19444	129	131	7	[HLA-DRA - major histocompatibility complex, class ii, dr alpha, HLA-DQB1 - major histocompatibility complex, class ii, dq beta 1, HLA-DQA1 - major histocompatibility complex, class ii, dq alpha 1, TFRC - transferrin receptor (p90, cd71), HLA-DPA1 - major histocompatibility complex, class ii, dp alpha 1, AREG - amphiregulin, HLA-DPB1 - major histocompatibility complex, class ii, dp beta 1]
GO:0070821	tertiary granule membrane	0.000102	0.00284	2.8	19444	71	2052	21	[STOM - stomatin, CD93 - cd93 molecule, UBR4 - ubiquitin protein ligase e3 component n-recognin 4, CEACAM1 - carcinoembryonic antigen-related cell adhesion molecule 1 (biliary glycoprotein), CLEC4D - c-type lectin domain family 4, member d, TSPAN14 - tetraspanin 14, ITGAM - integrin, alpha m (complement component 3 receptor 3 subunit), GPR84 - g protein-coupled receptor 84, SIGLEC14 - sialic acid…
GO:0043233	organelle lumen	0.000105	0.00287	1.3	19444	1200	2794	225	[HSPA1A - heat shock 70kda protein 1a, A1BG - alpha-1-b glycoprotein, HSPA1B - heat shock 70kda protein 1b, SPTAN1 - spectrin, alpha, non-erythrocytic 1, DAPK2 - death-associated protein kinase 2, THEM4 - thioesterase superfamily member 4, SPP2 - secreted phosphoprotein 2, 24kda, CP - ceruloplasmin (ferroxidase), ANO8 - anoctamin 8, NUDT19 - nudix (nucleoside diphosphate linked moiety x)-type mot…
GO:0070013	intracellular organelle lumen	0.000105	0.00283	1.3	19444	1200	2794	225	[HSPA1A - heat shock 70kda protein 1a, A1BG - alpha-1-b glycoprotein, HSPA1B - heat shock 70kda protein 1b, SPTAN1 - spectrin, alpha, non-erythrocytic 1, DAPK2 - death-associated protein kinase 2, THEM4 - thioesterase superfamily member 4, SPP2 - secreted phosphoprotein 2, 24kda, CP - ceruloplasmin (ferroxidase), ANO8 - anoctamin 8, NUDT19 - nudix (nucleoside diphosphate linked moiety x)-type mot…
GO:0031974	membrane-enclosed lumen	0.000105	0.00279	1.3	19444	1200	2794	225	[HSPA1A - heat shock 70kda protein 1a, A1BG - alpha-1-b glycoprotein, HSPA1B - heat shock 70kda protein 1b, SPTAN1 - spectrin, alpha, non-erythrocytic 1, DAPK2 - death-associated protein kinase 2, THEM4 - thioesterase superfamily member 4, SPP2 - secreted phosphoprotein 2, 24kda, CP - ceruloplasmin (ferroxidase), ANO8 - anoctamin 8, NUDT19 - nudix (nucleoside diphosphate linked moiety x)-type mot…
GO:0031226	intrinsic component of plasma membrane	0.000115	0.00303	1.93	19444	1487	318	47	[MUC12 - mucin 12, cell surface associated, CYSLTR2 - cysteinyl leukotriene receptor 2, KL - klotho, ICAM2 - intercellular adhesion molecule 2, EREG - epiregulin, GPR84 - g protein-coupled receptor 84, PTPRN2 - protein tyrosine phosphatase, receptor type, n polypeptide 2, SLC7A8 - solute carrier family 7 (amino acid transporter light chain, l system), member 8, GPA33 - glycoprotein a33 (transmemb…
GO:0000922	spindle pole	0.000129	0.00335	3.09	19444	135	792	17	[PRC1 - protein regulator of cytokinesis 1, FAM83D - family with sequence similarity 83, member d, HAUS8 - haus augmin-like complex, subunit 8, CDC20 - cell division cycle 20, PLK1 - polo-like kinase 1, CKAP2L - cytoskeleton associated protein 2-like, TPX2 - tpx2, microtubule-associated, NEK2 - nima-related kinase 2, CENPF - centromere protein f, 350/400kda, RAE1 - rae1 rna export 1 homolog (s. p…
GO:0030660	Golgi-associated vesicle membrane	0.000131	0.00334	12.03	19444	74	131	6	[HLA-DRA - major histocompatibility complex, class ii, dr alpha, HLA-DQB1 - major histocompatibility complex, class ii, dq beta 1, HLA-DQA1 - major histocompatibility complex, class ii, dq alpha 1, HLA-DPA1 - major histocompatibility complex, class ii, dp alpha 1, AREG - amphiregulin, HLA-DPB1 - major histocompatibility complex, class ii, dp beta 1]
GO:0072686	mitotic spindle	0.000132	0.00333	3.63	19444	69	1163	15	[TPX2 - tpx2, microtubule-associated, CKAP2L - cytoskeleton associated protein 2-like, CDK1 - cyclin-dependent kinase 1, RPS3 - ribosomal protein s3, CLTC - clathrin, heavy chain (hc), NUSAP1 - nucleolar and spindle associated protein 1, SPAG5 - sperm associated antigen 5, PKP4 - plakophilin 4, KIF11 - kinesin family member 11, KIFC1 - kinesin family member c1, KIF23 - kinesin family member 23, K…
GO:0000778	condensed nuclear chromosome kinetochore	0.000133	0.00332	11.69	19444	9	924	5	[BUB1 - bub1 mitotic checkpoint serine/threonine kinase, CENPA - centromere protein a, BUB1B - bub1 mitotic checkpoint serine/threonine kinase b, NUF2 - nuf2, ndc80 kinetochore complex component, NDC80 - ndc80 kinetochore complex component]
GO:0035580	specific granule lumen	0.000141	0.00348	2.8	19444	61	2278	20	[CTSD - cathepsin d, QPCT - glutaminyl-peptide cyclotransferase, CRISP3 - cysteine-rich secretory protein 3, QSOX1 - quiescin q6 sulfhydryl oxidase 1, CAMP - cathelicidin antimicrobial peptide, KPNB1 - karyopherin (importin) beta 1, JUP - junction plakoglobin, ORM1 - orosomucoid 1, LCN2 - lipocalin 2, ORM2 - orosomucoid 2, AOC1 - amine oxidase, copper containing 1, PGLYRP1 - peptidoglycan recogni…
GO:0005682	U5 snRNP	0.000152	0.00371	24.21	19444	21	153	4	[RNU5D-1 - rna, u5d small nuclear 1, RNU5A-1 - rna, u5a small nuclear 1, RNU5F-1 - rna, u5f small nuclear 1, RNU5E-1 - rna, u5e small nuclear 1]
GO:0016021	integral component of membrane	0.000153	0.00368	1.48	19444	4897	266	99	[EMP1 - epithelial membrane protein 1, RNF152 - ring finger protein 152, PLD6 - phospholipase d family, member 6, PROKR2 - prokineticin receptor 2, KIAA1244 - kiaa1244, CD69 - cd69 molecule, PDZK1IP1 - pdzk1 interacting protein 1, SLC25A37 - solute carrier family 25 (mitochondrial iron transporter), member 37, KIAA0922 - kiaa0922, KREMEN1 - kringle containing transmembrane protein 1, GALNT5 - udp…
GO:0014069	postsynaptic density	0.00016	0.00379	1.74	19444	239	2476	53	[SLC6A9 - solute carrier family 6 (neurotransmitter transporter, glycine), member 9, ITGA8 - integrin, alpha 8, RNF112 - ring finger protein 112, RPL18A - ribosomal protein l18a, CDH2 - cadherin 2, type 1, n-cadherin (neuronal), PPP1R9A - protein phosphatase 1, regulatory subunit 9a, RPL12 - ribosomal protein l12, PKP4 - plakophilin 4, RPL8 - ribosomal protein l8, HOMER3 - homer homolog 3 (drosop…
GO:0030658	transport vesicle membrane	0.000164	0.00384	5.45	19444	146	220	9	[HLA-DRA - major histocompatibility complex, class ii, dr alpha, HLA-DQB1 - major histocompatibility complex, class ii, dq beta 1, HLA-DQA1 - major histocompatibility complex, class ii, dq alpha 1, SPRED2 - sprouty-related, evh1 domain containing 2, HLA-DPA1 - major histocompatibility complex, class ii, dp alpha 1, PTPRN2 - protein tyrosine phosphatase, receptor type, n polypeptide 2, AREG - amph…
GO:0032133	chromosome passenger complex	0.000168	0.00389	14.4	19444	5	1080	4	[BIRC5 - baculoviral iap repeat containing 5, CDCA8 - cell division cycle associated 8, AURKB - aurora kinase b, AURKA - aurora kinase a]
GO:0099572	postsynaptic specialization	0.000208	0.00476	1.73	19444	241	2476	53	[SLC6A9 - solute carrier family 6 (neurotransmitter transporter, glycine), member 9, ITGA8 - integrin, alpha 8, RNF112 - ring finger protein 112, RPL18A - ribosomal protein l18a, CDH2 - cadherin 2, type 1, n-cadherin (neuronal), PPP1R9A - protein phosphatase 1, regulatory subunit 9a, RPL12 - ribosomal protein l12, PKP4 - plakophilin 4, RPL8 - ribosomal protein l8, RPL6 - ribosomal protein l6, HOM…
GO:0042581	specific granule	0.000259	0.00585	4.9	19444	13	2441	8	[ANXA3 - annexin a3, CLCN3 - chloride channel, voltage-sensitive 3, STX3 - syntaxin 3, ADAM8 - adam metallopeptidase domain 8, CRISP3 - cysteine-rich secretory protein 3, CAMP - cathelicidin antimicrobial peptide, OLFM4 - olfactomedin 4, LTF - lactotransferrin]
GO:0051233	spindle midzone	0.000289	0.00648	5.3	19444	34	971	9	[PKP4 - plakophilin 4, KIF14 - kinesin family member 14, PLK1 - polo-like kinase 1, CENPE - centromere protein e, 312kda, CDCA8 - cell division cycle associated 8, KIF18B - kinesin family member 18b, AURKB - aurora kinase b, KIF18A - kinesin family member 18a, AURKA - aurora kinase a]
GO:0005916	fascia adherens	0.000297	0.00658	6.72	19444	9	1928	6	[DES - desmin, ACTN1 - actinin, alpha 1, CTNNA3 - catenin (cadherin-associated protein), alpha 3, VCL - vinculin, CDH2 - cadherin 2, type 1, n-cadherin (neuronal), JUP - junction plakoglobin]
GO:0044425	membrane part	0.000354	0.00775	1.33	19444	6585	322	145	[EMP1 - epithelial membrane protein 1, RNF152 - ring finger protein 152, CDK1 - cyclin-dependent kinase 1, BMX - bmx non-receptor tyrosine kinase, KIAA1244 - kiaa1244, PLD6 - phospholipase d family, member 6, PROKR2 - prokineticin receptor 2, CXCL12 - chemokine (c-x-c motif) ligand 12, CD69 - cd69 molecule, PDZK1IP1 - pdzk1 interacting protein 1, SLC25A37 - solute carrier family 25 (mitochondrial…
GO:0005874	microtubule	0.000361	0.00782	2.06	19444	392	820	34	[PRC1 - protein regulator of cytokinesis 1, KIF14 - kinesin family member 14, HAUS8 - haus augmin-like complex, subunit 8, NEK2 - nima-related kinase 2, FGF13 - fibroblast growth factor 13, CDK1 - cyclin-dependent kinase 1, CENPE - centromere protein e, 312kda, CLTC - clathrin, heavy chain (hc), AURKB - aurora kinase b, DYSF - dysferlin, limb girdle muscular dystrophy 2b (autosomal recessive), KI…
GO:0045120	pronucleus	0.000385	0.00825	8.01	19444	17	857	6	[CCNA2 - cyclin a2, EZH2 - enhancer of zeste homolog 2 (drosophila), CENPF - centromere protein f, 350/400kda, BLM - bloom syndrome, recq helicase-like, SLC2A1 - solute carrier family 2 (facilitated glucose transporter), member 1, AURKA - aurora kinase a]
GO:0005693	U12 snRNP	0.000566	0.012	1767.64	19444	1	11	1	[RNU12 - rna, u12 small nuclear]
GO:0000323	lytic vacuole	0.000597	0.0125	3.24	19444	277	303	14	[CTSL - cathepsin l, RNF152 - ring finger protein 152, CLTC - clathrin, heavy chain (hc), AKR1B1 - aldo-keto reductase family 1, member b1 (aldose reductase), CTSO - cathepsin o, IL1B - interleukin 1, beta, MAP1LC3A - microtubule-associated protein 1 light chain 3 alpha, NCF1 - neutrophil cytosolic factor 1, HLA-DRA - major histocompatibility complex, class ii, dr alpha, RAB38 - rab38, member ras…
GO:0005764	lysosome	0.000597	0.0124	3.24	19444	277	303	14	[CTSL - cathepsin l, RNF152 - ring finger protein 152, CLTC - clathrin, heavy chain (hc), AKR1B1 - aldo-keto reductase family 1, member b1 (aldose reductase), CTSO - cathepsin o, IL1B - interleukin 1, beta, MAP1LC3A - microtubule-associated protein 1 light chain 3 alpha, NCF1 - neutrophil cytosolic factor 1, HLA-DRA - major histocompatibility complex, class ii, dr alpha, RAB38 - rab38, member ras…
GO:0005602	complement component C1 complex	0.000624	0.0128	55.71	19444	2	349	2	[C1QA - complement component 1, q subcomponent, a chain, C1QB - complement component 1, q subcomponent, b chain]
GO:0097125	cyclin B1-CDK1 complex	0.00065	0.0132	53.56	19444	2	363	2	[CCNB1 - cyclin b1, CDK1 - cyclin-dependent kinase 1]
GO:1904813	ficolin-1-rich granule lumen	0.000684	0.0137	1.87	19444	124	2763	33	[PSMD6 - proteasome (prosome, macropain) 26s subunit, non-atpase, 6, A1BG - alpha-1-b glycoprotein, HSPA1A - heat shock 70kda protein 1a, PSMD12 - proteasome (prosome, macropain) 26s subunit, non-atpase, 12, APEH - acylaminoacyl-peptide hydrolase, HSPA1B - heat shock 70kda protein 1b, GSTP1 - glutathione s-transferase pi 1, CST3 - cystatin c, ALOX5 - arachidonate 5-lipoxygenase, CRISPLD2 - cystei…
GO:0000307	cyclin-dependent protein kinase holoenzyme complex	0.000705	0.014	6.6	19444	41	503	7	[CCNA2 - cyclin a2, CCNB1 - cyclin b1, CCNJL - cyclin j-like, CCNB2 - cyclin b2, CDK1 - cyclin-dependent kinase 1, CCNB3 - cyclin b3, CCNF - cyclin f]
GO:0098687	chromosomal region	0.000709	0.014	1.78	19444	219	2092	42	[CENPA - centromere protein a, BIRC5 - baculoviral iap repeat containing 5, CDK1 - cyclin-dependent kinase 1, CENPE - centromere protein e, 312kda, ORC1 - origin recognition complex, subunit 1, NUF2 - nuf2, ndc80 kinetochore complex component, CENPF - centromere protein f, 350/400kda, AURKB - aurora kinase b, SGOL1 - shugoshin-like 1 (s. pombe), NCAPD2 - non-smc condensin i complex, subunit d2, O…
GO:0030118	clathrin coat	0.000718	0.014	4.33	19444	14	2564	8	[AP2A1 - adaptor-related protein complex 2, alpha 1 subunit, SYNJ1 - synaptojanin 1, EPN2 - epsin 2, PICALM - phosphatidylinositol binding clathrin assembly protein, NCALD - neurocalcin delta, CLTC - clathrin, heavy chain (hc), IGF2R - insulin-like growth factor 2 receptor, CLTCL1 - clathrin, heavy chain-like 1]
GO:0031410	cytoplasmic vesicle	0.00074	0.0143	1.31	19444	1302	2052	180	[OPRL1 - opiate receptor-like 1, NCF4 - neutrophil cytosolic factor 4, 40kda, RNF112 - ring finger protein 112, CDH1 - cadherin 1, type 1, e-cadherin (epithelial), DAPK2 - death-associated protein kinase 2, APOA1 - apolipoprotein a-i, GSN - gelsolin, SEPT5 - septin 5, SYT17 - synaptotagmin xvii, RACGAP1 - rac gtpase activating protein 1, ABCA3 - atp-binding cassette, sub-family a (abc1), member 3…
GO:0098590	plasma membrane region	0.000749	0.0143	1.56	19444	1045	909	76	[BMX - bmx non-receptor tyrosine kinase, ATP6V0D2 - atpase, h+ transporting, lysosomal 38kda, v0 subunit d2, TCTN3 - tectonic family member 3, AIF1L - allograft inflammatory factor 1-like, GRIP1 - glutamate receptor interacting protein 1, RNF112 - ring finger protein 112, SLC7A8 - solute carrier family 7 (amino acid transporter light chain, l system), member 8, ANTXR1 - anthrax toxin receptor 1, …
GO:0097708	intracellular vesicle	0.000817	0.0155	1.31	19444	1305	2052	180	[OPRL1 - opiate receptor-like 1, NCF4 - neutrophil cytosolic factor 4, 40kda, RNF112 - ring finger protein 112, CDH1 - cadherin 1, type 1, e-cadherin (epithelial), DAPK2 - death-associated protein kinase 2, APOA1 - apolipoprotein a-i, GSN - gelsolin, SEPT5 - septin 5, SYT17 - synaptotagmin xvii, RACGAP1 - rac gtpase activating protein 1, ABCA3 - atp-binding cassette, sub-family a (abc1), member 3…
GO:0101003	ficolin-1-rich granule membrane	0.000865	0.0162	2.73	19444	59	2052	17	[CD93 - cd93 molecule, CR1 - complement component (3b/4b) receptor 1 (knops blood group), UBR4 - ubiquitin protein ligase e3 component n-recognin 4, CLEC4D - c-type lectin domain family 4, member d, PTPRN2 - protein tyrosine phosphatase, receptor type, n polypeptide 2, DOK3 - docking protein 3, SIGLEC14 - sialic acid binding ig-like lectin 14, SIGLEC5 - sialic acid binding ig-like lectin 5, SLC11…
GO:0031298	replication fork protection complex	0.00099	0.0184	5.03	19444	8	2899	6	[MCM10 - minichromosome maintenance complex component 10, WDHD1 - wd repeat and hmg-box dna binding protein 1, TOP1 - topoisomerase (dna) i, CDC45 - cell division cycle 45, TIMELESS - timeless circadian clock, GINS4 - gins complex subunit 4 (sld5 homolog)]

## Sheet: Table 2
Table 2: Table containing the function enrichments calculated using GOrilla for MDS patient samples with and without mutations in SF3B1.
GO Term	Description	P-value	FDR q-value	Enrichment	N	B	n	b	Genes
GO:0003735	structural constituent of ribosome	1.63e-27	7.56e-24	4.39	19444	161	1982	72	[RPL26 - ribosomal protein l26, RPL24 - ribosomal protein l24, RPL23A - ribosomal protein l23a, RPL22 - ribosomal protein l22, RPL19 - ribosomal protein l19, RPL18A - ribosomal protein l18a, RPL18 - ribosomal protein l18, RPL17 - ribosomal protein l17, RPL15 - ribosomal protein l15, RPL13 - ribosomal protein l13, RPL12 - ribosomal protein l12, RPL11 - ribosomal protein l11, RPL10 - ribosomal prot…
GO:0005515	protein binding	7.49e-16	1.74e-12	1.13	19444	11427	2877	1910	[PRSS21 - protease, serine, 21 (testisin), THEM4 - thioesterase superfamily member 4, PPP1R9A - protein phosphatase 1, regulatory subunit 9a, SEPT5 - septin 5, RAB3IP - rab3a interacting protein, SSX2IP - synovial sarcoma, x breakpoint 2 interacting protein, PMAIP1 - phorbol-12-myristate-13-acetate-induced protein 1, ABL2 - c-abl oncogene 2, non-receptor tyrosine kinase, AOC1 - amine oxidase, cop…
zinc finger protein 490, ERI1 - exoribonuclease 1, CYP3A4 - cytochrome p450, family 3, subfamily a, polypeptide 4, TBC1D24 - tbc1 domain family, member 24, SCNN1D - sodium channel, non-voltage-gated 1, delta subunit, BMF - bcl2 modifying factor, ATP6V1E2 - atpase, h+ transporting, lysosomal 31kda, v1 subunit e2, KNSTRN - kinetochore-localized astrin/spag5 binding protein, COL24A1 - collagen, type…
- sidekick cell adhesion molecule 1, RECK - reversion-inducing-cysteine-rich protein with kazal motifs, LRRC4 - leucine rich repeat containing 4, DYRK2 - dual-specificity tyrosine-(y)-phosphorylation regulated kinase 2, CRLF2 - cytokine receptor-like factor 2, C6orf89 - chromosome 6 open reading frame 89, SPARCL1 - sparc-like 1 (hevin), UXT - ubiquitously-expressed, prefoldin-like chaperone, ULK1…
GO:0005198	structural molecule activity	3.34e-13	5.17e-10	1.86	19444	790	1983	150	[SPTA1 - spectrin, alpha, erythrocytic 1 (elliptocytosis 2), COL18A1 - collagen, type xviii, alpha 1, SEPT5 - septin 5, FLG - filaggrin, PPFIA2 - protein tyrosine phosphatase, receptor type, f polypeptide (ptprf), interacting protein (liprin), alpha 2, DCN - decorin, RPL35 - ribosomal protein l35, SORBS3 - sorbin and sh3 domain containing 3, TUBA4A - tubulin, alpha 4a, BGN - biglycan, TUBG1 - tub…
GO:0005488	binding	2.36e-12	2.74e-09	1.07	19444	14718	2915	2360	[BMP2K - bmp2 inducible kinase, PRSS21 - protease, serine, 21 (testisin), THEM4 - thioesterase superfamily member 4, AARS - alanyl-trna synthetase, SEPT5 - septin 5, PPP1R9A - protein phosphatase 1, regulatory subunit 9a, ABCA3 - atp-binding cassette, sub-family a (abc1), member 3, RAB3IP - rab3a interacting protein, ABCB7 - atp-binding cassette, sub-family b (mdr/tap), member 7, SSX2IP - synovia…
roporphyrinogen oxidase, PADI4 - peptidyl arginine deiminase, type iv, CYP4F11 - cytochrome p450, family 4, subfamily f, polypeptide 11, SOX4 - sry (sex determining region y)-box 4, GRHL3 - grainyhead-like 3 (drosophila), MASTL - microtubule associated serine/threonine kinase-like, CCNB1IP1 - cyclin b1 interacting protein 1, e3 ubiquitin protein ligase, WBP2 - ww domain binding protein 2, IGSF21 …
610, NR4A3 - nuclear receptor subfamily 4, group a, member 3, HPS6 - hermansky-pudlak syndrome 6, GATA1 - gata binding protein 1 (globin transcription factor 1), SHCBP1 - shc sh2-domain binding protein 1, GARS - glycyl-trna synthetase, CUBN - cubilin (intrinsic factor-cobalamin receptor), ZNF826P - zinc finger protein 826, pseudogene, GSTP1 - glutathione s-transferase pi 1, GSR - glutathione redu…
n-protein coding rna 526, MYO9A - myosin ixa, SETD8 - set domain containing (lysine methyltransferase) 8, CYP2S1 - cytochrome p450, family 2, subfamily s, polypeptide 1, SORBS3 - sorbin and sh3 domain containing 3, OLA1 - obg-like atpase 1, ZDHHC1 - zinc finger, dhhc-type containing 1, PPP1R12B - protein phosphatase 1, regulatory subunit 12b, C1orf21 - chromosome 1 open reading frame 21, GRHL1 - …
GO:0003674	molecular_function	1.12e-09	1.04e-06	1.04	19444	17079	2863	2617	[A1BG - alpha-1-b glycoprotein, BMP2K - bmp2 inducible kinase, PRSS21 - protease, serine, 21 (testisin), THEM4 - thioesterase superfamily member 4, AARS - alanyl-trna synthetase, PPP1R9A - protein phosphatase 1, regulatory subunit 9a, SEPT5 - septin 5, ABCA3 - atp-binding cassette, sub-family a (abc1), member 3, RAB3IP - rab3a interacting protein, ABCB7 - atp-binding cassette, sub-family b (mdr/t…
ted protein 10, ZNF546 - zinc finger protein 546, CEACAM8 - carcinoembryonic antigen-related cell adhesion molecule 8, MSL1 - male-specific lethal 1 homolog (drosophila), ZNF460 - zinc finger protein 460, ZNF273 - zinc finger protein 273, NDUFB11 - nadh dehydrogenase (ubiquinone) 1 beta subcomplex, 11, 17.3kda, CLEC4D - c-type lectin domain family 4, member d, TOMM7 - translocase of outer mitocho…
rophosphate transport regulator, MKX - mohawk homeobox, NCS1 - neuronal calcium sensor 1, CADPS2 - ca++-dependent secretion activator 2, ATPIF1 - atpase inhibitory factor 1, PCDHGA2 - protocadherin gamma subfamily a, 2, TMOD1 - tropomodulin 1, PCDHGA1 - protocadherin gamma subfamily a, 1, PCDHB14 - protocadherin beta 14, TBCK - tbc1 domain containing kinase, TNFAIP3 - tumor necrosis factor, alpha…
protein 2a, KCNMB1 - potassium large conductance calcium-activated channel, subfamily m, beta member 1, KRT2 - keratin 2, RECQL4 - recq protein-like 4, LRRC8C - leucine rich repeat containing 8 family, member c, KPNA5 - karyopherin alpha 5 (importin alpha 6), KPNB1 - karyopherin (importin) beta 1, TBC1D3F - tbc1 domain family, member 3f, KIF22 - kinesin family member 22, GSTK1 - glutathione s-tra…
GO:0032395	MHC class II receptor activity	1.15e-08	8.89e-06	80.61	19444	9	134	5	[HLA-DRA - major histocompatibility complex, class ii, dr alpha, HLA-DQB1 - major histocompatibility complex, class ii, dq beta 1, HLA-DQA1 - major histocompatibility complex, class ii, dq alpha 1, HLA-DPA1 - major histocompatibility complex, class ii, dp alpha 1, HLA-DOA - major histocompatibility complex, class ii, do alpha]
GO:0042605	peptide antigen binding	2.44e-07	0.000162	32.98	19444	27	131	6	[HLA-DRA - major histocompatibility complex, class ii, dr alpha, HLA-DQB1 - major histocompatibility complex, class ii, dq beta 1, HLA-DQA1 - major histocompatibility complex, class ii, dq alpha 1, HLA-DPA1 - major histocompatibility complex, class ii, dp alpha 1, SLC7A8 - solute carrier family 7 (amino acid transporter light chain, l system), member 8, HLA-DPB1 - major histocompatibility complex…
GO:0036094	small molecule binding	9.98e-07	0.000579	1.27	19444	2456	2536	406	[TRIB3 - tribbles homolog 3 (drosophila), BMP2K - bmp2 inducible kinase, DAPK2 - death-associated protein kinase 2, ATAD1 - atpase family, aaa domain containing 1, AARS - alanyl-trna synthetase, SEPT5 - septin 5, LIG1 - ligase i, dna, atp-dependent, ABCA3 - atp-binding cassette, sub-family a (abc1), member 3, ABCB7 - atp-binding cassette, sub-family b (mdr/tap), member 7, ABCA4 - atp-binding cass…
GO:0008092	cytoskeletal protein binding	1.43e-06	0.00074	1.42	19444	919	2855	192	[FAM83D - family with sequence similarity 83, member d, SPTA1 - spectrin, alpha, erythrocytic 1 (elliptocytosis 2), SPTAN1 - spectrin, alpha, non-erythrocytic 1, CTNNA3 - catenin (cadherin-associated protein), alpha 3, MAPRE3 - microtubule-associated protein, rp/eb family, member 3, NDN - necdin, melanoma antigen (mage) family member, BIRC5 - baculoviral iap repeat containing 5, MAEA - macrophage…
GO:0030627	pre-mRNA 5'-splice site binding	2.16e-06	0.001	20.55	19444	17	334	6	[RNU1-1 - rna, u1 small nuclear 1, RNU11 - rna, u11 small nuclear, RNVU1-6 - rna, variant u1 small nuclear 6, RNVU1-20 - rna, variant u1 small nuclear 20, RNVU1-4 - rna, variant u1 small nuclear 4, RNVU1-15 - rna, variant u1 small nuclear 15]
GO:0008017	microtubule binding	2.24e-06	0.000947	2.54	19444	234	1146	35	[PRC1 - protein regulator of cytokinesis 1, KIF14 - kinesin family member 14, HAUS8 - haus augmin-like complex, subunit 8, FAM83D - family with sequence similarity 83, member d, BIRC5 - baculoviral iap repeat containing 5, FGF13 - fibroblast growth factor 13, CENPE - centromere protein e, 312kda, KIF18A - kinesin family member 18a, DYSF - dysferlin, limb girdle muscular dystrophy 2b (autosomal re…
GO:0043168	anion binding	4.23e-06	0.00164	1.28	19444	2714	1943	347	[HSPA1A - heat shock 70kda protein 1a, TRIB3 - tribbles homolog 3 (drosophila), NCF4 - neutrophil cytosolic factor 4, 40kda, HSPA1B - heat shock 70kda protein 1b, BMP2K - bmp2 inducible kinase, BMX - bmx non-receptor tyrosine kinase, DAPK2 - death-associated protein kinase 2, ATAD1 - atpase family, aaa domain containing 1, AARS - alanyl-trna synthetase, HSD17B1 - hydroxysteroid (17-beta) dehydrog…
GO:0050839	cell adhesion molecule binding	9.29e-06	0.00332	1.68	19444	477	2034	84	[HSPA1A - heat shock 70kda protein 1a, RPL24 - ribosomal protein l24, GAPVD1 - gtpase activating protein and vps9 domains 1, CCNB2 - cyclin b2, CTNNA3 - catenin (cadherin-associated protein), alpha 3, RPL23A - ribosomal protein l23a, EPN2 - epsin 2, CTTN - cortactin, CDH1 - cadherin 1, type 1, e-cadherin (epithelial), SH3GLB2 - sh3-domain grb2-like endophilin b2, CDH2 - cadherin 2, type 1, n-cadh…
GO:0008519	ammonium transmembrane transporter activity	9.72e-06	0.00322	5.96	19444	32	1122	11	[SLC44A2 - solute carrier family 44 (choline transporter), member 2, SLC6A8 - solute carrier family 6 (neurotransmitter transporter), member 8, SLC22A4 - solute carrier family 22 (organic cation/zwitterion transporter), member 4, SLC22A3 - solute carrier family 22 (organic cation transporter), member 3, OAZ3 - ornithine decarboxylase antizyme 3, SLC22A16 - solute carrier family 22 (organic cation…
GO:0097367	carbohydrate derivative binding	9.9e-06	0.00307	1.31	19444	2167	1943	283	[TRIB3 - tribbles homolog 3 (drosophila), HSPA1A - heat shock 70kda protein 1a, BMP2K - bmp2 inducible kinase, HSPA1B - heat shock 70kda protein 1b, BMX - bmx non-receptor tyrosine kinase, DAPK2 - death-associated protein kinase 2, ATAD1 - atpase family, aaa domain containing 1, AARS - alanyl-trna synthetase, SEPT5 - septin 5, ABCA3 - atp-binding cassette, sub-family a (abc1), member 3, ABCB7 - a…
GO:0050542	icosanoid binding	2.26e-05	0.00656	7.67	19444	6	2536	6	[STX3 - syntaxin 3, ALOX5AP - arachidonate 5-lipoxygenase-activating protein, OXER1 - oxoeicosanoid (oxe) receptor 1, S100A8 - s100 calcium binding protein a8, PPARG - peroxisome proliferator-activated receptor gamma, S100A9 - s100 calcium binding protein a9]
GO:0050543	icosatetraenoic acid binding	2.26e-05	0.00618	7.67	19444	6	2536	6	[STX3 - syntaxin 3, ALOX5AP - arachidonate 5-lipoxygenase-activating protein, FABP3 - fatty acid binding protein 3, muscle and heart (mammary-derived growth inhibitor), S100A8 - s100 calcium binding protein a8, PPARG - peroxisome proliferator-activated receptor gamma, S100A9 - s100 calcium binding protein a9]
GO:0019843	rRNA binding	2.46e-05	0.00634	3.16	19444	63	1951	20	[RPS4X - ribosomal protein s4, x-linked, RPS5 - ribosomal protein s5, RPS4Y1 - ribosomal protein s4, y-linked 1, RPL23A - ribosomal protein l23a, RPS3 - ribosomal protein s3, RPL19 - ribosomal protein l19, RPL12 - ribosomal protein l12, RPLP0 - ribosomal protein, large, p0, RPS18 - ribosomal protein s18, RPL11 - ribosomal protein l11, RPS11 - ribosomal protein s11, RPS9 - ribosomal protein s9, RP…
GO:0019900	kinase binding	2.51e-05	0.00612	1.8	19444	707	1008	66	[TRIB3 - tribbles homolog 3 (drosophila), CDC25A - cell division cycle 25a, FAM83D - family with sequence similarity 83, member d, PRKAB1 - protein kinase, amp-activated, beta 1 non-catalytic subunit, CCNB2 - cyclin b2, SOCS1 - suppressor of cytokine signaling 1, BLNK - b-cell linker, TMEM173 - transmembrane protein 173, TCL1B - t-cell leukemia/lymphoma 1b, FOXO3 - forkhead box o3, NCS1 - neurona…
GO:0019901	protein kinase binding	2.82e-05	0.00654	1.85	19444	626	1008	60	[TRIB3 - tribbles homolog 3 (drosophila), CDC25A - cell division cycle 25a, FAM83D - family with sequence similarity 83, member d, PRKAB1 - protein kinase, amp-activated, beta 1 non-catalytic subunit, CCNB2 - cyclin b2, SOCS1 - suppressor of cytokine signaling 1, BLNK - b-cell linker, TMEM173 - transmembrane protein 173, TCL1B - t-cell leukemia/lymphoma 1b, FOXO3 - forkhead box o3, NCS1 - neurona…
GO:0030554	adenyl nucleotide binding	3.2e-05	0.00707	1.34	19444	1519	2071	217	[HSPA1A - heat shock 70kda protein 1a, TRIB3 - tribbles homolog 3 (drosophila), HSPA1B - heat shock 70kda protein 1b, BMP2K - bmp2 inducible kinase, BMX - bmx non-receptor tyrosine kinase, DAPK2 - death-associated protein kinase 2, ATAD1 - atpase family, aaa domain containing 1, AARS - alanyl-trna synthetase, LIG1 - ligase i, dna, atp-dependent, ABCA3 - atp-binding cassette, sub-family a (abc1), …
GO:0004672	protein kinase activity	3.36e-05	0.00709	2.31	19444	638	461	35	[PRKAB1 - protein kinase, amp-activated, beta 1 non-catalytic subunit, NEK2 - nima-related kinase 2, CDK1 - cyclin-dependent kinase 1, BMX - bmx non-receptor tyrosine kinase, EREG - epiregulin, DAPK2 - death-associated protein kinase 2, CCNF - cyclin f, GSG2 - germ cell associated 2 (haspin), RIPK4 - receptor-interacting serine-threonine kinase 4, PBK - pdz binding kinase, KDR - kinase insert dom…
GO:0042802	identical protein binding	3.83e-05	0.00774	1.26	19444	1671	2914	316	[BNIP3L - bcl2/adenovirus e1b 19kda interacting protein 3-like, CHMP4C - charged multivesicular body protein 4c, CLDN23 - claudin 23, MAPRE3 - microtubule-associated protein, rp/eb family, member 3, HVCN1 - hydrogen voltage-gated channel 1, DAPK2 - death-associated protein kinase 2, BRCA1 - breast cancer 1, early onset, SH3GLB2 - sh3-domain grb2-like endophilin b2, PLD6 - phospholipase d family, …
GO:0032559	adenyl ribonucleotide binding	3.93e-05	0.0076	1.34	19444	1506	2071	215	[HSPA1A - heat shock 70kda protein 1a, TRIB3 - tribbles homolog 3 (drosophila), HSPA1B - heat shock 70kda protein 1b, BMP2K - bmp2 inducible kinase, BMX - bmx non-receptor tyrosine kinase, DAPK2 - death-associated protein kinase 2, ATAD1 - atpase family, aaa domain containing 1, AARS - alanyl-trna synthetase, LIG1 - ligase i, dna, atp-dependent, ABCA3 - atp-binding cassette, sub-family a (abc1), …
GO:1990948	ubiquitin ligase inhibitor activity	4.09e-05	0.0076	9.81	19444	5	1982	5	[RPL23 - ribosomal protein l23, FBXO5 - f-box protein 5, RPL5 - ribosomal protein l5, RPS7 - ribosomal protein s7, RPL11 - ribosomal protein l11]
GO:0023026	MHC class II protein complex binding	4.16e-05	0.00743	11.91	19444	16	612	6	[HLA-DRB1 - major histocompatibility complex, class ii, dr beta 1, HLA-DRA - major histocompatibility complex, class ii, dr alpha, CD74 - cd74 molecule, major histocompatibility complex, class ii invariant chain, HLA-DMB - major histocompatibility complex, class ii, dm beta, HLA-DMA - major histocompatibility complex, class ii, dm alpha, HLA-DOA - major histocompatibility complex, class ii, do al…
GO:0017076	purine nucleotide binding	4.26e-05	0.00732	1.3	19444	1862	2071	258	[TRIB3 - tribbles homolog 3 (drosophila), HSPA1A - heat shock 70kda protein 1a, BMP2K - bmp2 inducible kinase, HSPA1B - heat shock 70kda protein 1b, BMX - bmx non-receptor tyrosine kinase, DAPK2 - death-associated protein kinase 2, ATAD1 - atpase family, aaa domain containing 1, AARS - alanyl-trna synthetase, SEPT5 - septin 5, LIG1 - ligase i, dna, atp-dependent, ABCA3 - atp-binding cassette, sub…
GO:0032555	purine ribonucleotide binding	4.38e-05	0.00726	1.3	19444	1847	2071	256	[TRIB3 - tribbles homolog 3 (drosophila), HSPA1A - heat shock 70kda protein 1a, BMP2K - bmp2 inducible kinase, HSPA1B - heat shock 70kda protein 1b, BMX - bmx non-receptor tyrosine kinase, DAPK2 - death-associated protein kinase 2, ATAD1 - atpase family, aaa domain containing 1, AARS - alanyl-trna synthetase, SEPT5 - septin 5, LIG1 - ligase i, dna, atp-dependent, ABCA3 - atp-binding cassette, sub…
GO:0035379	carbon dioxide transmembrane transporter activity	4.53e-05	0.00725	209.08	19444	2	93	2	[RHAG - rh-associated glycoprotein, AQP1 - aquaporin 1 (colton blood group)]
GO:0035639	purine ribonucleoside triphosphate binding	5.78e-05	0.00895	1.33	19444	1784	1804	220	[TRIB3 - tribbles homolog 3 (drosophila), HSPA1A - heat shock 70kda protein 1a, BMP2K - bmp2 inducible kinase, HSPA1B - heat shock 70kda protein 1b, BMX - bmx non-receptor tyrosine kinase, DAPK2 - death-associated protein kinase 2, ATAD1 - atpase family, aaa domain containing 1, AARS - alanyl-trna synthetase, SEPT5 - septin 5, ABCA3 - atp-binding cassette, sub-family a (abc1), member 3, ABCB7 - a…
GO:0016773	phosphotransferase activity, alcohol group as acceptor	5.81e-05	0.0087	2.3	19444	769	374	34	[PRKAB1 - protein kinase, amp-activated, beta 1 non-catalytic subunit, NEK2 - nima-related kinase 2, CDK1 - cyclin-dependent kinase 1, KL - klotho, BMX - bmx non-receptor tyrosine kinase, EREG - epiregulin, CCNF - cyclin f, DAPK2 - death-associated protein kinase 2, GSG2 - germ cell associated 2 (haspin), PBK - pdz binding kinase, MARK3 - map/microtubule affinity-regulating kinase 3, RIPK4 - rece…
GO:0005524	ATP binding	6.05e-05	0.00877	1.34	19444	1451	2071	207	[HSPA1A - heat shock 70kda protein 1a, TRIB3 - tribbles homolog 3 (drosophila), HSPA1B - heat shock 70kda protein 1b, BMP2K - bmp2 inducible kinase, BMX - bmx non-receptor tyrosine kinase, DAPK2 - death-associated protein kinase 2, ATAD1 - atpase family, aaa domain containing 1, AARS - alanyl-trna synthetase, LIG1 - ligase i, dna, atp-dependent, ABCA3 - atp-binding cassette, sub-family a (abc1), …
GO:0000166	nucleotide binding	6.35e-05	0.00894	1.22	19444	2089	2918	384	[HSPA1A - heat shock 70kda protein 1a, TRIB3 - tribbles homolog 3 (drosophila), HSPA1B - heat shock 70kda protein 1b, BMP2K - bmp2 inducible kinase, BMX - bmx non-receptor tyrosine kinase, DAPK2 - death-associated protein kinase 2, ATAD1 - atpase family, aaa domain containing 1, AARS - alanyl-trna synthetase, HSD17B1 - hydroxysteroid (17-beta) dehydrogenase 1, SEPT5 - septin 5, LIG1 - ligase i, d…
GO:0008131	primary amine oxidase activity	6.4e-05	0.00874	20.91	19444	6	620	4	[AOC2 - amine oxidase, copper containing 2 (retina-specific), AOC1 - amine oxidase, copper containing 1, AOC3 - amine oxidase, copper containing 3, VCAM1 - vascular cell adhesion molecule 1]
GO:1901265	nucleoside phosphate binding	6.49e-05	0.00861	1.22	19444	2090	2918	384	[HSPA1A - heat shock 70kda protein 1a, TRIB3 - tribbles homolog 3 (drosophila), HSPA1B - heat shock 70kda protein 1b, BMP2K - bmp2 inducible kinase, BMX - bmx non-receptor tyrosine kinase, DAPK2 - death-associated protein kinase 2, ATAD1 - atpase family, aaa domain containing 1, AARS - alanyl-trna synthetase, HSD17B1 - hydroxysteroid (17-beta) dehydrogenase 1, SEPT5 - septin 5, LIG1 - ligase i, d…
GO:0036002	pre-mRNA binding	7.77e-05	0.01	12.96	19444	50	180	6	[RNU1-1 - rna, u1 small nuclear 1, RNU11 - rna, u11 small nuclear, RNVU1-6 - rna, variant u1 small nuclear 6, RNVU1-20 - rna, variant u1 small nuclear 20, RNU12 - rna, u12 small nuclear, RNVU1-15 - rna, variant u1 small nuclear 15]
GO:0032553	ribonucleotide binding	8e-05	0.01	1.29	19444	1861	2071	256	[TRIB3 - tribbles homolog 3 (drosophila), HSPA1A - heat shock 70kda protein 1a, BMP2K - bmp2 inducible kinase, HSPA1B - heat shock 70kda protein 1b, BMX - bmx non-receptor tyrosine kinase, DAPK2 - death-associated protein kinase 2, ATAD1 - atpase family, aaa domain containing 1, AARS - alanyl-trna synthetase, SEPT5 - septin 5, LIG1 - ligase i, dna, atp-dependent, ABCA3 - atp-binding cassette, sub…
GO:0003779	actin binding	0.000108	0.0133	1.52	19444	416	2855	93	[SPTA1 - spectrin, alpha, erythrocytic 1 (elliptocytosis 2), SPTAN1 - spectrin, alpha, non-erythrocytic 1, CTNNA3 - catenin (cadherin-associated protein), alpha 3, AIF1L - allograft inflammatory factor 1-like, MAEA - macrophage erythroblast attacher, SPIRE1 - spire actin nucleation factor 1, ANTXR1 - anthrax toxin receptor 1, GSN - gelsolin, MICAL3 - microtubule associated monooxygenase, calponin…
GO:0019899	enzyme binding	0.00011	0.0131	1.37	19444	2225	1096	172	[HSPA1A - heat shock 70kda protein 1a, TRIB3 - tribbles homolog 3 (drosophila), HSPA1B - heat shock 70kda protein 1b, FAM83D - family with sequence similarity 83, member d, CDC25A - cell division cycle 25a, SPTA1 - spectrin, alpha, erythrocytic 1 (elliptocytosis 2), CDC20 - cell division cycle 20, BIRC5 - baculoviral iap repeat containing 5, RNF152 - ring finger protein 152, UBE3D - ubiquitin pro…
GO:0015631	tubulin binding	0.000135	0.0157	2.03	19444	316	1185	39	[PRC1 - protein regulator of cytokinesis 1, KIF14 - kinesin family member 14, HAUS8 - haus augmin-like complex, subunit 8, FAM83D - family with sequence similarity 83, member d, BIRC5 - baculoviral iap repeat containing 5, FGF13 - fibroblast growth factor 13, CENPE - centromere protein e, 312kda, DYSF - dysferlin, limb girdle muscular dystrophy 2b (autosomal recessive), KIF18A - kinesin family me…
GO:0023023	MHC protein complex binding	0.000136	0.0154	10.03	19444	19	612	6	[HLA-DRB1 - major histocompatibility complex, class ii, dr beta 1, HLA-DRA - major histocompatibility complex, class ii, dr alpha, CD74 - cd74 molecule, major histocompatibility complex, class ii invariant chain, HLA-DMB - major histocompatibility complex, class ii, dm beta, HLA-DMA - major histocompatibility complex, class ii, dm alpha, HLA-DOA - major histocompatibility complex, class ii, do al…
GO:0050544	arachidonic acid binding	0.000141	0.0156	7.67	19444	5	2536	5	[ALOX5AP - arachidonate 5-lipoxygenase-activating protein, STX3 - syntaxin 3, S100A8 - s100 calcium binding protein a8, PPARG - peroxisome proliferator-activated receptor gamma, S100A9 - s100 calcium binding protein a9]
GO:0004064	arylesterase activity	0.000145	0.0157	209.08	19444	6	31	2	[CA2 - carbonic anhydrase ii, CA1 - carbonic anhydrase i]
GO:0016301	kinase activity	0.000188	0.0198	1.4	19444	832	2300	138	[BMP2K - bmp2 inducible kinase, CDK1 - cyclin-dependent kinase 1, BMX - bmx non-receptor tyrosine kinase, CIITA - class ii, major histocompatibility complex, transactivator, DAPK2 - death-associated protein kinase 2, STK40 - serine/threonine kinase 40, GSG2 - germ cell associated 2 (haspin), PBK - pdz binding kinase, NRP1 - neuropilin 1, ABL2 - c-abl oncogene 2, non-receptor tyrosine kinase, HYKK…
GO:0004918	interleukin-8 receptor activity	0.000204	0.021	98.2	19444	2	198	2	[CXCR2 - chemokine (c-x-c motif) receptor 2, CXCR1 - chemokine (c-x-c motif) receptor 1]
GO:0055105	ubiquitin-protein transferase inhibitor activity	0.000227	0.0229	8.18	19444	6	1982	5	[FBXO5 - f-box protein 5, RPL23 - ribosomal protein l23, RPL5 - ribosomal protein l5, RPS7 - ribosomal protein s7, RPL11 - ribosomal protein l11]
GO:0008144	drug binding	0.000268	0.0265	1.27	19444	1698	2251	250	[TRIB3 - tribbles homolog 3 (drosophila), HSPA1A - heat shock 70kda protein 1a, BMP2K - bmp2 inducible kinase, HSPA1B - heat shock 70kda protein 1b, BMX - bmx non-receptor tyrosine kinase, DAPK2 - death-associated protein kinase 2, ATAD1 - atpase family, aaa domain containing 1, AARS - alanyl-trna synthetase, LIG1 - ligase i, dna, atp-dependent, ABCA3 - atp-binding cassette, sub-family a (abc1), …
GO:0036041	long-chain fatty acid binding	0.000333	0.0323	4.72	19444	13	2536	8	[STX3 - syntaxin 3, ALOX5AP - arachidonate 5-lipoxygenase-activating protein, FABP3 - fatty acid binding protein 3, muscle and heart (mammary-derived growth inhibitor), OXER1 - oxoeicosanoid (oxe) receptor 1, FABP4 - fatty acid binding protein 4, adipocyte, S100A8 - s100 calcium binding protein a8, PPARG - peroxisome proliferator-activated receptor gamma, S100A9 - s100 calcium binding protein a9]
GO:0035173	histone kinase activity	0.000334	0.0316	11.58	19444	17	494	5	[CCNB1 - cyclin b1, CDK1 - cyclin-dependent kinase 1, AURKB - aurora kinase b, GSG2 - germ cell associated 2 (haspin), AURKA - aurora kinase a]
GO:0003777	microtubule motor activity	0.000347	0.0322	8	19444	83	205	7	[KIF11 - kinesin family member 11, KIFC1 - kinesin family member c1, KIF23 - kinesin family member 23, KIF26A - kinesin family member 26a, CENPE - centromere protein e, 312kda, KIF2C - kinesin family member 2c, DNAH10 - dynein, axonemal, heavy chain 10]
GO:0005319	lipid transporter activity	0.000394	0.0358	2.02	19444	145	2059	31	[ABCA13 - atp-binding cassette, sub-family a (abc1), member 13, GLTPD2 - glycolipid transfer protein domain containing 2, FABP3 - fatty acid binding protein 3, muscle and heart (mammary-derived growth inhibitor), APOA1 - apolipoprotein a-i, ATP9A - atpase, class ii, type 9a, FABP4 - fatty acid binding protein 4, adipocyte, ABCG2 - atp-binding cassette, sub-family g (white), member 2, MFSD2B - maj…
GO:0043167	ion binding	0.000394	0.0352	1.12	19444	6052	2476	860	[BMP2K - bmp2 inducible kinase, SVEP1 - sushi, von willebrand factor type a, egf and pentraxin domain containing 1, SCD5 - stearoyl-coa desaturase 5, AARS - alanyl-trna synthetase, SEPT5 - septin 5, ABCA3 - atp-binding cassette, sub-family a (abc1), member 3, ABCB7 - atp-binding cassette, sub-family b (mdr/tap), member 7, ABCA4 - atp-binding cassette, sub-family a (abc1), member 4, ABL2 - c-abl o…
v-akt murine thymoma viral oncogene homolog 3, ZNF423 - zinc finger protein 423, F13A1 - coagulation factor xiii, a1 polypeptide, F12 - coagulation factor xii (hageman factor), FABP3 - fatty acid binding protein 3, muscle and heart (mammary-derived growth inhibitor), FABP4 - fatty acid binding protein 4, adipocyte, SIK1 - salt-inducible kinase 1, KIF1B - kinesin family member 1b, ACSL1 - acyl-coa…
GO:0003774	motor activity	0.000416	0.0364	3.65	19444	135	473	12	[KIF11 - kinesin family member 11, KIF14 - kinesin family member 14, KIFC1 - kinesin family member c1, KIF26A - kinesin family member 26a, KIF23 - kinesin family member 23, CENPE - centromere protein e, 312kda, KIF4A - kinesin family member 4a, KIF2C - kinesin family member 2c, DNAH10 - dynein, axonemal, heavy chain 10, KIF3C - kinesin family member 3c, MYO18B - myosin xviiib, MYO7B - myosin viib]
GO:0044877	protein-containing complex binding	0.000458	0.0394	1.58	19444	1067	890	77	[SPTA1 - spectrin, alpha, erythrocytic 1 (elliptocytosis 2), CDC20 - cell division cycle 20, RPL23A - ribosomal protein l23a, AIF1L - allograft inflammatory factor 1-like, CIITA - class ii, major histocompatibility complex, transactivator, STRN3 - striatin, calmodulin binding protein 3, GSN - gelsolin, ANTXR1 - anthrax toxin receptor 1, CXCL12 - chemokine (c-x-c motif) ligand 12, FLCN - folliculi…
GO:0048027	mRNA 5'-UTR binding	0.000461	0.0389	4.09	19444	24	1982	10	[RPL26 - ribosomal protein l26, RPS3A - ribosomal protein s3a, RPL41 - ribosomal protein l41, IGF2BP3 - insulin-like growth factor 2 mrna binding protein 3, RPS14 - ribosomal protein s14, RPL5 - ribosomal protein l5, RSL1D1 - ribosomal l1 domain containing 1, RPS13 - ribosomal protein s13, MYH10 - myosin, heavy chain 10, non-muscle, RPS7 - ribosomal protein s7]
GO:0043142	single-stranded DNA-dependent ATPase activity	0.000486	0.0403	5.64	19444	14	1725	7	[RAD51 - rad51 recombinase, PIF1 - pif1 5'-to-3' dna helicase, POLQ - polymerase (dna directed), theta, DSCC1 - dna replication and sister chromatid cohesion 1, DNA2 - dna replication helicase/nuclease 2, CHTF18 - ctf18, chromosome transmission fidelity factor 18 homolog (s. cerevisiae), HELB - helicase (dna) b]
GO:0004089	carbonate dehydratase activity	0.000496	0.0404	34.72	19444	15	112	3	[CA3 - carbonic anhydrase iii, muscle specific, CA2 - carbonic anhydrase ii, CA1 - carbonic anhydrase i]
GO:0046983	protein dimerization activity	0.000504	0.0404	1.26	19444	1259	2912	238	[NCF4 - neutrophil cytosolic factor 4, 40kda, SPTA1 - spectrin, alpha, erythrocytic 1 (elliptocytosis 2), BNIP3L - bcl2/adenovirus e1b 19kda interacting protein 3-like, CHMP4C - charged multivesicular body protein 4c, PLD6 - phospholipase d family, member 6, PPP1R9A - protein phosphatase 1, regulatory subunit 9a, BST2 - bone marrow stromal cell antigen 2, EPAS1 - endothelial pas domain protein 1,…
GO:0051015	actin filament binding	0.000513	0.0404	2.01	19444	187	1653	32	[NEBL - nebulette, SPTA1 - spectrin, alpha, erythrocytic 1 (elliptocytosis 2), ACTN1 - actinin, alpha 1, CTNNA3 - catenin (cadherin-associated protein), alpha 3, TPM1 - tropomyosin 1 (alpha), AIF1L - allograft inflammatory factor 1-like, BLOC1S6 - biogenesis of lysosomal organelles complex-1, subunit 6, pallidin, GSN - gelsolin, MYH10 - myosin, heavy chain 10, non-muscle, ANTXR1 - anthrax toxin r…
GO:0050786	RAGE receptor binding	0.000648	0.0501	4.88	19444	11	2536	7	[S100A12 - s100 calcium binding protein a12, S100B - s100 calcium binding protein b, S100P - s100 calcium binding protein p, HMGB2 - high mobility group box 2, S100A8 - s100 calcium binding protein a8, FPR1 - formyl peptide receptor 1, S100A9 - s100 calcium binding protein a9]
GO:0008083	growth factor activity	0.000654	0.0498	9.78	19444	163	61	5	[BMP2 - bone morphogenetic protein 2, EREG - epiregulin, KITLG - kit ligand, AREG - amphiregulin, GDF15 - growth differentiation factor 15]
GO:0015101	organic cation transmembrane transporter activity	0.000744	0.0557	5.13	19444	27	1122	8	[SLC44A2 - solute carrier family 44 (choline transporter), member 2, SLC6A8 - solute carrier family 6 (neurotransmitter transporter), member 8, SLC22A4 - solute carrier family 22 (organic cation/zwitterion transporter), member 4, SLC22A3 - solute carrier family 22 (organic cation transporter), member 3, OAZ3 - ornithine decarboxylase antizyme 3, SLC22A16 - solute carrier family 22 (organic cation…
GO:0019959	interleukin-8 binding	0.000747	0.055	65.47	19444	3	198	2	[CXCR2 - chemokine (c-x-c motif) receptor 2, CXCR1 - chemokine (c-x-c motif) receptor 1]
GO:0055056	D-glucose transmembrane transporter activity	0.000865	0.0627	24.37	19444	9	266	3	[SLC2A14 - solute carrier family 2 (facilitated glucose transporter), member 14, SLC2A4 - solute carrier family 2 (facilitated glucose transporter), member 4, SLC2A1 - solute carrier family 2 (facilitated glucose transporter), member 1]
GO:0015144	carbohydrate transmembrane transporter activity	0.000883	0.0631	10.44	19444	35	266	5	[SLC2A14 - solute carrier family 2 (facilitated glucose transporter), member 14, SLC2A4 - solute carrier family 2 (facilitated glucose transporter), member 4, SLC2A1 - solute carrier family 2 (facilitated glucose transporter), member 1, SLC45A4 - solute carrier family 45, member 4, AQP1 - aquaporin 1 (colton blood group)]
