# Supplementary material for: Gene-centric functional dissection of human genetic variation uncovers regulators of hematopoiesis
Source: eLife. 2019 May 9;8:e44080. doi: 10.7554/eLife.44080 (PMC6534380; doi:10.7554/eLife.44080)
Supplement: Figure 6—source data 5. — Categories of splice mutations presented in each table are alternative 3’ splice sites, alternative 5’ splice sites, mutually exclusive exons, retrained introns, and skipped exons, respectively. [file elife-44080-fig6-data5.xlsx]

## Sheet: Table 1
Table 1: Alternative 3’ splice sites (shSF3A2 vs. shLUC)
event_name	sample1_posterior_mean	sample1_ci_low	sample1_ci_high	sample2_posterior_mean	sample2_ci_low	sample2_ci_high	diff	bayes_factor	isoforms	sample1_counts	sample1_assigned_counts	sample2_counts	sample2_assigned_counts	chrom	strand	mRNA_starts	mRNA_ends
chr18:53070685:53070749:-@chr18:53018231|53018234:53018105:-	0.74	0.51	0.97	0.81	0.45	0.99	-0.07	0.69	'chr18:53070685:53070749:-@chr18:53018231|53018234:53018105:-.A.coreAndExt_chr18:53070685:53070749:-@chr18:53018231|53018234:53018105:-.A.up','chr18:53070685:53070749:-@chr18:53018231|53018234:53018105:-.B.core_chr18:53070685:53070749:-@chr18:53018231|53018234:53018105:-.B.up'	(0,0):409,(0,1):2,(1,0):8,(1,1):21	0:25,1:6	(0,0):83,(1,0):4,(1,1):17	0:20,1:1	chr18	-	5301810553018100	5307074953070740
chr18:47800556:47800723:-@chr18:47800230|47800233:47799934:-	0.98	0.92	1	0.96	0.87	1	0.02	0.07	'chr18:47800556:47800723:-@chr18:47800230|47800233:47799934:-.A.coreAndExt_chr18:47800556:47800723:-@chr18:47800230|47800233:47799934:-.A.up','chr18:47800556:47800723:-@chr18:47800230|47800233:47799934:-.B.core_chr18:47800556:47800723:-@chr18:47800230|47800233:47799934:-.B.up'	(0,0):484,(1,0):80,(1,1):449	0:528,1:1	(0,0):209,(1,0):42,(1,1):226	0:261,1:7	chr18	-	4779993447799930	4780072347800720
chr18:19359442:19359646:+@chr18:19371296|19371335:19371518:+	0.26	0.09	0.51	0.19	0.03	0.47	0.07	0.4	'chr18:19359442:19359646:+@chr18:19371296|19371335:19371518:+.B.up_chr18:19359442:19359646:+@chr18:19371296|19371335:19371518:+.B.core','chr18:19359442:19359646:+@chr18:19371296|19371335:19371518:+.A.up_chr18:19359442:19359646:+@chr18:19371296|19371335:19371518:+.A.coreAndExt'	(0,0):234,(0,1):5,(1,0):3,(1,1):21	0:5,1:24	(0,0):33,(0,1):5,(1,0):1,(1,1):13	0:2,1:17	chr18	+	1935944219359440	1937151819371510
chr18:67843911:67844081:-@chr18:67836209|67836303:67836091:-	0.63	0.49	0.74	0.66	0.49	0.82	-0.03	0.31	'chr18:67843911:67844081:-@chr18:67836209|67836303:67836091:-.A.coreAndExt_chr18:67843911:67844081:-@chr18:67836209|67836303:67836091:-.A.up','chr18:67843911:67844081:-@chr18:67836209|67836303:67836091:-.B.core_chr18:67843911:67844081:-@chr18:67836209|67836303:67836091:-.B.up'	(0,0):386,(0,1):7,(1,0):50,(1,1):21	0:59,1:19	(0,0):102,(0,1):2,(1,0):27,(1,1):7	0:28,1:8	chr18	-	6783609167836090	6784408167844080
chr18:9599631:9599739:-@chr18:9595100|9595151:9595016:-	0.86	0.57	0.99	0.91	0.74	0.99	-0.05	0.29	'chr18:9599631:9599739:-@chr18:9595100|9595151:9595016:-.A.coreAndExt_chr18:9599631:9599739:-@chr18:9595100|9595151:9595016:-.A.up','chr18:9599631:9599739:-@chr18:9595100|9595151:9595016:-.B.core_chr18:9599631:9599739:-@chr18:9595100|9595151:9595016:-.B.up'	(0,0):490,(1,0):20,(1,1):13	0:30,1:3	(0,0):132,(1,0):25,(1,1):4	00:29:00	chr18	-	95950169595016	95997399599739
chr18:693882:693908:-@chr18:690745|691276:690549:-	0.83	0.64	0.98	0.79	0.53	0.99	0.04	0.47	'chr18:693882:693908:-@chr18:690745|691276:690549:-.A.coreAndExt_chr18:693882:693908:-@chr18:690745|691276:690549:-.A.up','chr18:693882:693908:-@chr18:690745|691276:690549:-.B.core_chr18:693882:693908:-@chr18:690745|691276:690549:-.B.up'	(0,0):1848,(1,0):300,(1,1):46	0:340,1:6	(0,0):711,(1,0):117,(1,1):19	0:127,1:9	chr18	-	690549690549	693908693908
chr18:11886916:11887024:-@chr18:11886777|11886780:11886712:-	0.23	0.01	0.66	0.22	0.02	0.53	0.01	0.47	'chr18:11886916:11887024:-@chr18:11886777|11886780:11886712:-.A.coreAndExt_chr18:11886916:11887024:-@chr18:11886777|11886780:11886712:-.A.up','chr18:11886916:11887024:-@chr18:11886777|11886780:11886712:-.B.core_chr18:11886916:11887024:-@chr18:11886777|11886780:11886712:-.B.up'	(0,0):68,(0,1):3,(1,1):15	0:4,1:14	(0,0):20,(0,1):2,(1,1):5	0:0,1:7	chr18	-	1188671211886710	1188702411887020
chr18:53017590:53017639:-@chr18:52946887|52946905:52946782:-	0.49	0.14	0.86	0.43	0.02	0.98	0.06	1.04	'chr18:53017590:53017639:-@chr18:52946887|52946905:52946782:-.A.coreAndExt_chr18:53017590:53017639:-@chr18:52946887|52946905:52946782:-.A.up','chr18:53017590:53017639:-@chr18:52946887|52946905:52946782:-.B.core_chr18:53017590:53017639:-@chr18:52946887|52946905:52946782:-.B.up'	(0,0):502,(0,1):1,(1,1):1	0:0,1:2	(0,0):137,(1,1):1	00:01:00	chr18	-	5294678252946780	5301763953017630
chr18:693882:693908:-@chr18:690631|691276:690549:-	0.75	0.51	0.92	0.5	0.21	0.83	0.25	0.96	'chr18:693882:693908:-@chr18:690631|691276:690549:-.A.coreAndExt_chr18:693882:693908:-@chr18:690631|691276:690549:-.A.up','chr18:693882:693908:-@chr18:690631|691276:690549:-.B.core_chr18:693882:693908:-@chr18:690631|691276:690549:-.B.up'	(0,0):1847,(0,1):1,(1,0):343,(1,1):3	0:346,1:1	(0,0):711,(1,0):131,(1,1):5	0:133,1:3	chr18	-	690549690549	693908693908
chr18:252539:252612:-@chr18:247908|247957:247849:-	0.97	0.91	1	0.97	0.89	1	0	0.07	'chr18:252539:252612:-@chr18:247908|247957:247849:-.A.coreAndExt_chr18:252539:252612:-@chr18:247908|247957:247849:-.A.up','chr18:252539:252612:-@chr18:247908|247957:247849:-.B.core_chr18:252539:252612:-@chr18:247908|247957:247849:-.B.up'	(0,0):219,(1,0):118,(1,1):14	0.0916667	(0,0):110,(1,0):91,(1,1):13	0.0722222	chr18	-	247849247849	252612252612
chr18:19284465:19284766:-@chr18:19283638|19283708:19283545:-	0.76	0.65	0.86	0.92	0.8	0.99	-0.16	1.72	'chr18:19284465:19284766:-@chr18:19283638|19283708:19283545:-.A.coreAndExt_chr18:19284465:19284766:-@chr18:19283638|19283708:19283545:-.A.up','chr18:19284465:19284766:-@chr18:19283638|19283708:19283545:-.B.core_chr18:19284465:19284766:-@chr18:19283638|19283708:19283545:-.B.up'	(0,0):25,(0,1):5,(1,0):74,(1,1):69	0:118,1:30	(0,0):15,(0,1):1,(1,0):44,(1,1):39	0:80,1:4	chr18	-	1928354519283540	1928476619284760
chr18:55240478:55240597:-@chr18:55238772|55238835:55238624:-	0.03	0.02	0.04	0.03	0.02	0.04	0	0	'chr18:55240478:55240597:-@chr18:55238772|55238835:55238624:-.A.coreAndExt_chr18:55240478:55240597:-@chr18:55238772|55238835:55238624:-.A.up','chr18:55240478:55240597:-@chr18:55238772|55238835:55238624:-.B.core_chr18:55240478:55240597:-@chr18:55238772|55238835:55238624:-.B.up'	(0,0):1866,(0,1):350,(1,0):37,(1,1):798	0:52,1:1133	(0,0):657,(0,1):206,(1,0):19,(1,1):453	0:32,1:646	chr18	-	5523862455238620	5524059755240590
chr18:72167172:72167268:+@chr18:72168447|72168564:72168707:+	0.01	0	0.02	0.01	0.01	0.03	0	0	'chr18:72167172:72167268:+@chr18:72168447|72168564:72168707:+.B.up_chr18:72167172:72167268:+@chr18:72168447|72168564:72168707:+.B.core','chr18:72167172:72167268:+@chr18:72168447|72168564:72168707:+.A.up_chr18:72167172:72167268:+@chr18:72168447|72168564:72168707:+.A.coreAndExt'	(0,0):290,(0,1):142,(1,0):7,(1,1):201	0:9,1:341	(0,0):176,(0,1):76,(1,0):5,(1,1):120	0:6,1:195	chr18	+	7216717272167170	7216870772168700
chr18:29704697:29704808:+@chr18:29706656|29706690:29706763:+	0.97	0.93	0.99	0.98	0.91	1	-0.01	0.08	'chr18:29704697:29704808:+@chr18:29706656|29706690:29706763:+.B.up_chr18:29704697:29704808:+@chr18:29706656|29706690:29706763:+.B.core','chr18:29704697:29704808:+@chr18:29706656|29706690:29706763:+.A.up_chr18:29704697:29704808:+@chr18:29706656|29706690:29706763:+.A.coreAndExt'	(0,0):654,(0,1):2,(1,0):211,(1,1):152	0:359,1:6	(0,0):343,(1,0):119,(1,1):95	0.148611	chr18	+	2970469729704690	2970676329706760
chr18:51731368:51731527:-@chr18:51729472|51729496:51729050:-	0.43	0.07	0.95	0.59	0.25	0.9	-0.16	0.82	'chr18:51731368:51731527:-@chr18:51729472|51729496:51729050:-.A.coreAndExt_chr18:51731368:51731527:-@chr18:51729472|51729496:51729050:-.A.up','chr18:51731368:51731527:-@chr18:51729472|51729496:51729050:-.B.core_chr18:51731368:51731527:-@chr18:51729472|51729496:51729050:-.B.up'	(0,0):26,(1,1):6	0:4,1:2	(0,0):20,(1,0):1,(1,1):6	0:3,1:4	chr18	-	5172905051729050	5173152751731520
chr18:13114129:13114250:+@chr18:13116373|13116376:13116502:+	0.54	0.26	0.84	0.79	0.51	0.96	-0.25	1.16	'chr18:13114129:13114250:+@chr18:13116373|13116376:13116502:+.B.up_chr18:13114129:13114250:+@chr18:13116373|13116376:13116502:+.B.core','chr18:13114129:13114250:+@chr18:13116373|13116376:13116502:+.A.up_chr18:13114129:13114250:+@chr18:13116373|13116376:13116502:+.A.coreAndExt'	(0,0):61,(0,1):3,(1,0):4,(1,1):12	0:9,1:10	(0,0):33,(1,0):4,(1,1):9	00:13:00	chr18	+	1311412913114120	1311650213116500
chr18:12984039:12984189:+@chr18:12985239|12986861:12987536:+	0.67	0.64	0.7	0.68	0.64	0.72	-0.01	0.07	'chr18:12984039:12984189:+@chr18:12985239|12986861:12987536:+.B.up_chr18:12984039:12984189:+@chr18:12985239|12986861:12987536:+.B.core','chr18:12984039:12984189:+@chr18:12985239|12986861:12987536:+.A.up_chr18:12984039:12984189:+@chr18:12985239|12986861:12987536:+.A.coreAndExt'	(0,0):1919,(0,1):5,(1,0):5154,(1,1):3114	0:7305,1:968	(0,0):891,(0,1):4,(1,0):2961,(1,1):1772	0:4162,1:575	chr18	+	1298403912984030	1298753612987530
chr18:19202686:19202762:+@chr18:19203709|19203836:19203900:+	0.98	0.97	0.98	0.98	0.97	0.99	0	0	'chr18:19202686:19202762:+@chr18:19203709|19203836:19203900:+.B.up_chr18:19202686:19202762:+@chr18:19203709|19203836:19203900:+.B.core','chr18:19202686:19202762:+@chr18:19203709|19203836:19203900:+.A.up_chr18:19202686:19202762:+@chr18:19203709|19203836:19203900:+.A.coreAndExt'	(0,0):4023,(0,1):17,(1,0):5934,(1,1):132	0:6058,1:25	(0,0):2202,(0,1):6,(1,0):3422,(1,1):89	0:3503,1:14	chr18	+	1920268619202680	1920390019203900
chr18:47801347:47801415:-@chr18:47800720|47800723:47800556:-	0.86	0.73	0.95	0.91	0.77	0.98	-0.05	0.21	'chr18:47801347:47801415:-@chr18:47800720|47800723:47800556:-.A.coreAndExt_chr18:47801347:47801415:-@chr18:47800720|47800723:47800556:-.A.up','chr18:47801347:47801415:-@chr18:47800720|47800723:47800556:-.B.core_chr18:47801347:47801415:-@chr18:47800720|47800723:47800556:-.B.up'	(0,0):175,(0,1):5,(1,0):39,(1,1):30	0:63,1:11	(0,0):65,(0,1):1,(1,0):25,(1,1):29	0:49,1:6	chr18	-	4780055647800550	4780141547801410
chr18:33161778:33161826:+@chr18:33234622|33234623:33234765:+	0.61	0.06	0.99	0.48	0.1	0.88	0.13	0.97	'chr18:33161778:33161826:+@chr18:33234622|33234623:33234765:+.B.up_chr18:33161778:33161826:+@chr18:33234622|33234623:33234765:+.B.core','chr18:33161778:33161826:+@chr18:33234622|33234623:33234765:+.A.up_chr18:33161778:33161826:+@chr18:33234622|33234623:33234765:+.A.coreAndExt'	(0,0):1741,(1,1):2	0:1,1:1	(0,0):388,(1,1):1	0:0,1:1	chr18	+	3316177833161770	3323476533234760
chr18:12700957:12701112:-@chr18:12699899|12699904:12699829:-	0.97	0.91	1	0.94	0.84	1	0.03	0.12	'chr18:12700957:12701112:-@chr18:12699899|12699904:12699829:-.A.coreAndExt_chr18:12700957:12701112:-@chr18:12699899|12699904:12699829:-.A.up','chr18:12700957:12701112:-@chr18:12699899|12699904:12699829:-.B.core_chr18:12700957:12701112:-@chr18:12699899|12699904:12699829:-.B.up'	(0,0):107,(1,0):35,(1,1):47	0.0569444	(0,0):64,(1,0):22,(1,1):27	0:47,1:2	chr18	-	1269982912699820	1270111212701110
chr18:9614224:9614268:-@chr18:9595100|9595151:9595016:-	0.6	0.44	0.74	0.72	0.55	0.87	-0.12	0.47	'chr18:9614224:9614268:-@chr18:9595100|9595151:9595016:-.A.coreAndExt_chr18:9614224:9614268:-@chr18:9595100|9595151:9595016:-.A.up','chr18:9614224:9614268:-@chr18:9595100|9595151:9595016:-.B.core_chr18:9614224:9614268:-@chr18:9595100|9595151:9595016:-.B.up'	(0,0):1040,(0,1):7,(1,0):32,(1,1):8	0:37,1:10	(0,0):312,(0,1):6,(1,0):43,(1,1):4	0:47,1:6	chr18	-	95950169595016	96142689614268
chr18:3449973:3450068:+@chr18:3450320|3450323:3450503:+	0.7	0.31	0.97	0.53	0.09	0.88	0.17	1.1	'chr18:3449973:3450068:+@chr18:3450320|3450323:3450503:+.B.up_chr18:3449973:3450068:+@chr18:3450320|3450323:3450503:+.B.core','chr18:3449973:3450068:+@chr18:3450320|3450323:3450503:+.A.up_chr18:3449973:3450068:+@chr18:3450320|3450323:3450503:+.A.coreAndExt'	(0,0):289,(1,0):3,(1,1):33	0:33,1:3	(0,0):125,(1,0):1,(1,1):30	0:11,1:20	chr18	+	34499733449973	34505033450503
chr18:11981427:11981764:+@chr18:11999053|11999061:11999186:+	0.58	0.13	0.89	0.45	0.01	0.89	0.13	1.1	'chr18:11981427:11981764:+@chr18:11999053|11999061:11999186:+.B.up_chr18:11981427:11981764:+@chr18:11999053|11999061:11999186:+.B.core','chr18:11981427:11981764:+@chr18:11999053|11999061:11999186:+.A.up_chr18:11981427:11981764:+@chr18:11999053|11999061:11999186:+.A.coreAndExt'	(0,0):192,(1,0):1,(1,1):1	00:02:00	(0,0):52,(1,1):3	00:03:00	chr18	+	1198142711981420	1199918611999180
chr18:693882:693908:-@chr18:690631|690745:690549:-	0.76	0.51	0.95	0.57	0.23	0.93	0.19	0.89	'chr18:693882:693908:-@chr18:690631|690745:690549:-.A.coreAndExt_chr18:693882:693908:-@chr18:690631|690745:690549:-.A.up','chr18:693882:693908:-@chr18:690631|690745:690549:-.B.core_chr18:693882:693908:-@chr18:690631|690745:690549:-.B.up'	(0,0):2147,(0,1):1,(1,0):43,(1,1):3	0:46,1:1	(0,0):828,(1,0):14,(1,1):5	0:18,1:1	chr18	-	690549690549	693908693908
chr18:53068811:53069082:-@chr18:53018231|53018234:53018105:-	0.47	0.01	0.91	0.48	0.01	0.94	-0.01	0.52	'chr18:53068811:53069082:-@chr18:53018231|53018234:53018105:-.A.coreAndExt_chr18:53068811:53069082:-@chr18:53018231|53018234:53018105:-.A.up','chr18:53068811:53069082:-@chr18:53018231|53018234:53018105:-.B.core_chr18:53068811:53069082:-@chr18:53018231|53018234:53018105:-.B.up'	(0,0):390,(1,1):6	0:1,1:5	(0,0):80,(1,1):5	0:1,1:4	chr18	-	5301810553018100	5306908253069080
chr18:59806216:59806308:-@chr18:59805530|59805531:59805476:-	0.94	0.8	1	0.84	0.57	0.99	0.1	0.3	'chr18:59806216:59806308:-@chr18:59805530|59805531:59805476:-.A.coreAndExt_chr18:59806216:59806308:-@chr18:59805530|59805531:59805476:-.A.up','chr18:59806216:59806308:-@chr18:59805530|59805531:59805476:-.B.core_chr18:59806216:59806308:-@chr18:59805530|59805531:59805476:-.B.up'	(0,0):107,(1,0):19,(1,1):47	0:65,1:1	(0,0):61,(1,0):8,(1,1):17	0:24,1:1	chr18	-	5980547659805470	5980630859806300
chr18:47018645:47018834:-@chr18:47017954|47018203:47017902:-	0.8	0.78	0.83	0.48	0.44	0.52	0.32	1000000000000	'chr18:47018645:47018834:-@chr18:47017954|47018203:47017902:-.A.coreAndExt_chr18:47018645:47018834:-@chr18:47017954|47018203:47017902:-.A.up','chr18:47018645:47018834:-@chr18:47017954|47018203:47017902:-.B.core_chr18:47018645:47018834:-@chr18:47017954|47018203:47017902:-.B.up'	(0,0):4903,(0,1):192,(1,0):3814,(1,1):307	0:4055,1:258	(0,0):2223,(0,1):145,(1,0):876,(1,1):251	0:1008,1:264	chr18	-	4701790247017900	4701883447018830
chr18:9561978:9562073:-@chr18:9559539|9559602:9559417:-	0.85	0.79	0.91	0.79	0.73	0.86	0.06	0.24	'chr18:9561978:9562073:-@chr18:9559539|9559602:9559417:-.A.coreAndExt_chr18:9561978:9562073:-@chr18:9559539|9559602:9559417:-.A.up','chr18:9561978:9562073:-@chr18:9559539|9559602:9559417:-.B.core_chr18:9561978:9562073:-@chr18:9559539|9559602:9559417:-.B.up'	(0,0):280,(1,0):341,(1,1):144	0:446,1:39	(0,0):173,(1,0):280,(1,1):135	0:358,1:57	chr18	-	95594179559417	95620739562073
chr18:67687851:67688053:-@chr18:67684879|67684910:67684643:-	0.71	0.58	0.82	0.55	0.33	0.76	0.16	0.76	'chr18:67687851:67688053:-@chr18:67684879|67684910:67684643:-.A.coreAndExt_chr18:67687851:67688053:-@chr18:67684879|67684910:67684643:-.A.up','chr18:67687851:67688053:-@chr18:67684879|67684910:67684643:-.B.core_chr18:67687851:67688053:-@chr18:67684879|67684910:67684643:-.B.up'	(0,0):148,(0,1):9,(1,0):46,(1,1):49	0:80,1:24	(0,0):50,(1,0):12,(1,1):23	0:19,1:16	chr18	-	6768464367684640	6768805367688050
chr18:43464582:43464776:-@chr18:43462396|43462452:43462239:-	0.63	0.49	0.75	0.7	0.48	0.92	-0.07	0.38	'chr18:43464582:43464776:-@chr18:43462396|43462452:43462239:-.A.coreAndExt_chr18:43464582:43464776:-@chr18:43462396|43462452:43462239:-.A.up','chr18:43464582:43464776:-@chr18:43462396|43462452:43462239:-.B.core_chr18:43464582:43464776:-@chr18:43462396|43462452:43462239:-.B.up'	(0,0):55,(0,1):5,(1,0):36,(1,1):32	0:55,1:18	(0,0):9,(1,0):14,(1,1):14	0:22,1:6	chr18	-	4346223943462230	4346477643464770
chr18:224924:224994:-@chr18:224179|224200:224084:-	0.34	0.19	0.5	0.28	0.13	0.49	0.06	0.39	'chr18:224924:224994:-@chr18:224179|224200:224084:-.A.coreAndExt_chr18:224924:224994:-@chr18:224179|224200:224084:-.A.up','chr18:224924:224994:-@chr18:224179|224200:224084:-.B.core_chr18:224924:224994:-@chr18:224179|224200:224084:-.B.up'	(0,0):155,(0,1):15,(1,0):12,(1,1):54	0:28,1:53	(0,0):59,(0,1):12,(1,0):6,(1,1):30	0:21,1:27	chr18	-	224084224084	224994224994
chr18:21042928:21043043:+@chr18:21043931|21043979:21044076:+	0.84	0.76	0.92	0.93	0.83	0.99	-0.09	0.5	'chr18:21042928:21043043:+@chr18:21043931|21043979:21044076:+.B.up_chr18:21042928:21043043:+@chr18:21043931|21043979:21044076:+.B.core','chr18:21042928:21043043:+@chr18:21043931|21043979:21044076:+.A.up_chr18:21042928:21043043:+@chr18:21043931|21043979:21044076:+.A.coreAndExt'	(0,0):152,(1,0):263,(1,1):196	0:418,1:41	(0,0):47,(1,0):117,(1,1):75	0:188,1:4	chr18	+	2104292821042920	2104407621044070
chr18:52927180:52927258:-@chr18:52924619|52924622:52924546:-	0.78	0.46	0.98	0.78	0.47	0.99	0	0.51	'chr18:52927180:52927258:-@chr18:52924619|52924622:52924546:-.A.coreAndExt_chr18:52927180:52927258:-@chr18:52924619|52924622:52924546:-.A.up','chr18:52927180:52927258:-@chr18:52924619|52924622:52924546:-.B.core_chr18:52927180:52927258:-@chr18:52924619|52924622:52924546:-.B.up'	(0,0):26,(1,0):4,(1,1):6	0:8,1:2	(0,0):11,(1,0):3,(1,1):6	0:8,1:1	chr18	-	5292454652924540	5292725852927250
chr18:74728870:74729021:-@chr18:74701946|74702016:74701912:-	0.14	0	0.52	0.28	0.03	0.93	-0.14	0.52	'chr18:74728870:74729021:-@chr18:74701946|74702016:74701912:-.A.coreAndExt_chr18:74728870:74729021:-@chr18:74701946|74702016:74701912:-.A.up','chr18:74728870:74729021:-@chr18:74701946|74702016:74701912:-.B.core_chr18:74728870:74729021:-@chr18:74701946|74702016:74701912:-.B.up'	(0,0):2206,(1,1):9	0:3,1:6	(0,0):1224,(1,1):10	0:0,1:10	chr18	-	7470191274701910	7472902174729020
chr18:33716270:33716340:+@chr18:33718233|33718258:33718389:+	0.99	0.95	1	0.98	0.95	1	0.01	0.04	'chr18:33716270:33716340:+@chr18:33718233|33718258:33718389:+.B.up_chr18:33716270:33716340:+@chr18:33718233|33718258:33718389:+.B.core','chr18:33716270:33716340:+@chr18:33718233|33718258:33718389:+.A.up_chr18:33716270:33716340:+@chr18:33718233|33718258:33718389:+.A.coreAndExt'	(0,0):922,(1,0):155,(1,1):149	0.211111	(0,0):312,(1,0):114,(1,1):69	0.127083	chr18	+	3371627033716270	3371838933718380
chr18:20577583:20577697:+@chr18:20581534|20581549:20581692:+	0.1	0.02	0.22	0.08	0.01	0.23	0.02	0.18	'chr18:20577583:20577697:+@chr18:20581534|20581549:20581692:+.B.up_chr18:20577583:20577697:+@chr18:20581534|20581549:20581692:+.B.core','chr18:20577583:20577697:+@chr18:20581534|20581549:20581692:+.A.up_chr18:20577583:20577697:+@chr18:20581534|20581549:20581692:+.A.coreAndExt'	(0,0):165,(0,1):11,(1,0):1,(1,1):48	0:1,1:59	(0,0):93,(0,1):10,(1,1):34	0:1,1:43	chr18	+	2057758320577580	2058169220581690
chr18:67672434:67672503:-@chr18:67671404|67671472:67671043:-	0.47	0.32	0.7	0.4	0.22	0.6	0.07	0.34	'chr18:67672434:67672503:-@chr18:67671404|67671472:67671043:-.A.coreAndExt_chr18:67672434:67672503:-@chr18:67671404|67671472:67671043:-.A.up','chr18:67672434:67672503:-@chr18:67671404|67671472:67671043:-.B.core_chr18:67672434:67672503:-@chr18:67671404|67671472:67671043:-.B.up'	(0,0):40,(0,1):2,(1,0):28,(1,1):203	0:142,1:91	(0,0):17,(1,0):12,(1,1):98	0:34,1:76	chr18	-	6767104367671040	6767250367672500
chr18:47018828:47018935:-@chr18:47017954|47018203:47017902:-	0.48	0.46	0.5	0.22	0.2	0.24	0.26	1000000000000	'chr18:47018828:47018935:-@chr18:47017954|47018203:47017902:-.A.coreAndExt_chr18:47018828:47018935:-@chr18:47017954|47018203:47017902:-.A.up','chr18:47018828:47018935:-@chr18:47017954|47018203:47017902:-.B.core_chr18:47018828:47018935:-@chr18:47017954|47018203:47017902:-.B.up'	(0,0):3875,(0,1):635,(1,0):4906,(1,1):34	0:4928,1:647	(0,0):2044,(0,1):467,(1,0):1091,(1,1):30	0:1098,1:490	chr18	-	4701790247017900	4701893547018930
chr18:21137081:21137154:-@chr18:21136577|21136628:21136207:-	0.24	0.14	0.38	0.15	0.04	0.32	0.09	0.39	'chr18:21137081:21137154:-@chr18:21136577|21136628:21136207:-.A.coreAndExt_chr18:21137081:21137154:-@chr18:21136577|21136628:21136207:-.A.up','chr18:21137081:21137154:-@chr18:21136577|21136628:21136207:-.B.core_chr18:21137081:21137154:-@chr18:21136577|21136628:21136207:-.B.up'	(0,0):77,(0,1):15,(1,0):12,(1,1):99	0:36,1:90	(0,0):24,(0,1):8,(1,0):3,(1,1):52	0:9,1:54	chr18	-	2113620721136200	2113715421137150
chr18:34387810:34387897:-@chr18:34385360|34385465:34385337:-	1	0.99	1	0.99	0.97	1	0.01	0	'chr18:34387810:34387897:-@chr18:34385360|34385465:34385337:-.A.coreAndExt_chr18:34387810:34387897:-@chr18:34385360|34385465:34385337:-.A.up','chr18:34387810:34387897:-@chr18:34385360|34385465:34385337:-.B.core_chr18:34387810:34387897:-@chr18:34385360|34385465:34385337:-.B.up'	(0,0):2496,(1,0):2583,(1,1):110	1.87014	(0,0):1125,(1,0):1415,(1,1):72	0:1486,1:1	chr18	-	3438533734385330	3438789734387890
chr18:9553320:9553420:-@chr18:9550313|9550396:9550276:-	0.97	0.89	1	0.96	0.87	1	0.01	0.1	'chr18:9553320:9553420:-@chr18:9550313|9550396:9550276:-.A.coreAndExt_chr18:9553320:9553420:-@chr18:9550313|9550396:9550276:-.A.up','chr18:9553320:9553420:-@chr18:9550313|9550396:9550276:-.B.core_chr18:9553320:9553420:-@chr18:9550313|9550396:9550276:-.B.up'	(0,0):432,(1,0):122,(1,1):7	0.0895833	(0,0):174,(1,0):92,(1,1):10	0.0708333	chr18	-	95502769550276	95534209553420
chr18:11906202:11906308:-@chr18:11897130|11897355:11896983:-	0.87	0.79	0.93	0.75	0.62	0.86	0.12	0.75	'chr18:11906202:11906308:-@chr18:11897130|11897355:11896983:-.A.coreAndExt_chr18:11906202:11906308:-@chr18:11897130|11897355:11896983:-.A.up','chr18:11906202:11906308:-@chr18:11897130|11897355:11896983:-.B.core_chr18:11906202:11906308:-@chr18:11897130|11897355:11896983:-.B.up'	(0,0):221,(0,1):10,(1,0):265,(1,1):13	0:276,1:12	(0,0):89,(0,1):9,(1,0):108,(1,1):7	0:110,1:14	chr18	-	1189698311896980	1190630811906300
chr18:21110193:21110261:+@chr18:21110351|21110475:21110576:+	0.85	0.73	0.96	0.93	0.79	0.99	-0.08	0.36	'chr18:21110193:21110261:+@chr18:21110351|21110475:21110576:+.B.up_chr18:21110193:21110261:+@chr18:21110351|21110475:21110576:+.B.core','chr18:21110193:21110261:+@chr18:21110351|21110475:21110576:+.A.up_chr18:21110193:21110261:+@chr18:21110351|21110475:21110576:+.A.coreAndExt'	(0,0):157,(1,0):139,(1,1):25	0:159,1:5	(0,0):60,(1,0):64,(1,1):3	0:66,1:1	chr18	+	2111019321110190	2111057621110570
chr18:29444590:29444744:-@chr18:29437683|29437945:29437503:-	0.94	0.9	0.98	0.91	0.82	0.96	0.03	0.13	'chr18:29444590:29444744:-@chr18:29437683|29437945:29437503:-.A.coreAndExt_chr18:29444590:29444744:-@chr18:29437683|29437945:29437503:-.A.up','chr18:29444590:29444744:-@chr18:29437683|29437945:29437503:-.B.core_chr18:29444590:29444744:-@chr18:29437683|29437945:29437503:-.B.up'	(0,0):353,(0,1):4,(1,0):239,(1,1):20	0:258,1:5	(0,0):78,(0,1):3,(1,0):117,(1,1):12	0:129,1:3	chr18	-	2943750329437500	2944474429444740
chr18:47799047:47799108:-@chr18:47796181|47796188:47795216:-	0.49	0.36	0.63	0.78	0.61	0.93	-0.29	5.92	'chr18:47799047:47799108:-@chr18:47796181|47796188:47795216:-.A.coreAndExt_chr18:47799047:47799108:-@chr18:47796181|47796188:47795216:-.A.up','chr18:47799047:47799108:-@chr18:47796181|47796188:47795216:-.B.core_chr18:47799047:47799108:-@chr18:47796181|47796188:47795216:-.B.up'	(0,0):3088,(0,1):21,(1,0):30,(1,1):2271	0:1550,1:772	(0,0):1343,(0,1):4,(1,0):22,(1,1):986	0:878,1:134	chr18	-	4779521647795210	4779910847799100
chr18:20564849:20564953:+@chr18:20569184|20569235:20569281:+	0.84	0.62	0.97	0.92	0.75	0.99	-0.08	0.35	'chr18:20564849:20564953:+@chr18:20569184|20569235:20569281:+.B.up_chr18:20564849:20564953:+@chr18:20569184|20569235:20569281:+.B.core','chr18:20564849:20564953:+@chr18:20569184|20569235:20569281:+.A.up_chr18:20564849:20564953:+@chr18:20569184|20569235:20569281:+.A.coreAndExt'	(0,0):124,(1,0):17,(1,1):7	0:23,1:1	(0,0):70,(1,0):22,(1,1):2	00:24:00	chr18	+	2056484920564840	2056928120569280
chr18:21057143:21057232:+@chr18:21059281|21059290:21059388:+	0.95	0.84	1	0.95	0.81	1	0	0.13	'chr18:21057143:21057232:+@chr18:21059281|21059290:21059388:+.B.up_chr18:21057143:21057232:+@chr18:21059281|21059290:21059388:+.B.core','chr18:21057143:21057232:+@chr18:21059281|21059290:21059388:+.A.up_chr18:21057143:21057232:+@chr18:21059281|21059290:21059388:+.A.coreAndExt'	(0,0):312,(1,0):30,(1,1):82	0:105,1:7	(0,0):108,(1,0):20,(1,1):26	0:44,1:2	chr18	+	2105714321057140	2105938821059380
chr18:72163500:72163666:+@chr18:72167117|72167172:72167268:+	0.72	0.65	0.78	0.73	0.65	0.82	-0.01	0.14	'chr18:72163500:72163666:+@chr18:72167117|72167172:72167268:+.B.up_chr18:72163500:72163666:+@chr18:72167117|72167172:72167268:+.B.core','chr18:72163500:72163666:+@chr18:72167117|72167172:72167268:+.A.up_chr18:72163500:72163666:+@chr18:72167117|72167172:72167268:+.A.coreAndExt'	(0,0):489,(0,1):31,(1,0):218,(1,1):150	0:315,1:84	(0,0):254,(0,1):18,(1,0):128,(1,1):76	0:179,1:43	chr18	+	7216350072163500	7216726872167260
chr18:5238099:5239048:+@chr18:5240186|5241698:5241811:+	0.11	0.09	0.12	0.09	0.07	0.12	0.02	0.05	'chr18:5238099:5239048:+@chr18:5240186|5241698:5241811:+.B.up_chr18:5238099:5239048:+@chr18:5240186|5241698:5241811:+.B.core','chr18:5238099:5239048:+@chr18:5240186|5241698:5241811:+.A.up_chr18:5238099:5239048:+@chr18:5240186|5241698:5241811:+.A.coreAndExt'	(0,0):1506,(0,1):28,(1,0):229,(1,1):1253	0:381,1:1129	(0,0):514,(0,1):17,(1,0):92,(1,1):560	0:134,1:535	chr18	+	52380995238099	52418115241811
chr18:51800296:51800460:+@chr18:51804073|51804142:51804225:+	0.57	0.47	0.67	0.7	0.54	0.84	-0.13	0.59	'chr18:51800296:51800460:+@chr18:51804073|51804142:51804225:+.B.up_chr18:51800296:51800460:+@chr18:51804073|51804142:51804225:+.B.core','chr18:51800296:51800460:+@chr18:51804073|51804142:51804225:+.A.up_chr18:51800296:51800460:+@chr18:51804073|51804142:51804225:+.A.coreAndExt'	(0,0):99,(0,1):8,(1,0):83,(1,1):55	0:96,1:50	(0,0):35,(0,1):2,(1,0):34,(1,1):21	0:45,1:12	chr18	+	5180029651800290	5180422551804220
chr18:47018628:47018834:-@chr18:47017954|47018203:47017902:-	0.84	0.82	0.86	0.57	0.52	0.61	0.27	1000000000000	'chr18:47018628:47018834:-@chr18:47017954|47018203:47017902:-.A.coreAndExt_chr18:47018628:47018834:-@chr18:47017954|47018203:47017902:-.A.up','chr18:47018628:47018834:-@chr18:47017954|47018203:47017902:-.B.core_chr18:47018628:47018834:-@chr18:47017954|47018203:47017902:-.B.up'	(0,0):4932,(0,1):164,(1,0):3791,(1,1):329	0:4073,1:211	(0,0):2241,(0,1):108,(1,0):877,(1,1):269	0:1009,1:245	chr18	-	4701790247017900	4701883447018830
chr18:47809885:47809934:-@chr18:47809694|47809731:47809635:-	0.91	0.79	0.98	0.93	0.8	1	-0.02	0.2	'chr18:47809885:47809934:-@chr18:47809694|47809731:47809635:-.A.coreAndExt_chr18:47809885:47809934:-@chr18:47809694|47809731:47809635:-.A.up','chr18:47809885:47809934:-@chr18:47809694|47809731:47809635:-.B.core_chr18:47809885:47809934:-@chr18:47809694|47809731:47809635:-.B.up'	(0,0):277,(0,1):2,(1,0):64,(1,1):3	0:66,1:3	(0,0):152,(1,0):43,(1,1):5	00:48:00	chr18	-	4780963547809630	4780993447809930
chr18:163308:163453:+@chr18:178901|178933:179037:+	0.03	0.01	0.05	0.04	0.01	0.09	-0.01	0.07	'chr18:163308:163453:+@chr18:178901|178933:179037:+.B.up_chr18:163308:163453:+@chr18:178901|178933:179037:+.B.core','chr18:163308:163453:+@chr18:178901|178933:179037:+.A.up_chr18:163308:163453:+@chr18:178901|178933:179037:+.A.coreAndExt'	(0,0):1659,(1,0):4,(1,1):409	0:16,1:397	(0,0):779,(1,0):3,(1,1):242	0:6,1:239	chr18	+	163308163308	179037179037
chr18:23865846:23866463:+@chr18:23872195|23872210:23872345:+	0.08	0	0.27	0.09	0.01	0.23	-0.01	0.2	'chr18:23865846:23866463:+@chr18:23872195|23872210:23872345:+.B.up_chr18:23865846:23866463:+@chr18:23872195|23872210:23872345:+.B.core','chr18:23865846:23866463:+@chr18:23872195|23872210:23872345:+.A.up_chr18:23865846:23866463:+@chr18:23872195|23872210:23872345:+.A.coreAndExt'	(0,0):76,(0,1):4,(1,1):83	0:4,1:83	(0,0):34,(0,1):6,(1,1):50	0:6,1:50	chr18	+	2386584623865840	2387234523872340
chr18:9613525:9613587:-@chr18:9595100|9595151:9595016:-	0.86	0.64	0.97	0.93	0.77	1	-0.07	0.36	'chr18:9613525:9613587:-@chr18:9595100|9595151:9595016:-.A.coreAndExt_chr18:9613525:9613587:-@chr18:9595100|9595151:9595016:-.A.up','chr18:9613525:9613587:-@chr18:9595100|9595151:9595016:-.B.core_chr18:9613525:9613587:-@chr18:9595100|9595151:9595016:-.B.up'	(0,0):1028,(1,0):20,(1,1):7	0:26,1:1	(0,0):306,(1,0):25,(1,1):3	00:28:00	chr18	-	95950169595016	96135879613587
chr18:33744438:33744630:+@chr18:33747064|33747116:33747185:+	0.84	0.78	0.89	0.9	0.83	0.95	-0.06	0.27	'chr18:33744438:33744630:+@chr18:33747064|33747116:33747185:+.B.up_chr18:33744438:33744630:+@chr18:33747064|33747116:33747185:+.B.core','chr18:33744438:33744630:+@chr18:33747064|33747116:33747185:+.A.up_chr18:33744438:33744630:+@chr18:33747064|33747116:33747185:+.A.coreAndExt'	(0,0):639,(0,1):8,(1,0):288,(1,1):162	0:415,1:43	(0,0):293,(0,1):3,(1,0):180,(1,1):102	0:260,1:25	chr18	+	3374443833744430	3374718533747180
chr18:72164744:72164830:+@chr18:72167117|72167172:72167268:+	0.98	0.93	1	0.91	0.79	0.98	0.07	0.23	'chr18:72164744:72164830:+@chr18:72167117|72167172:72167268:+.B.up_chr18:72164744:72164830:+@chr18:72167117|72167172:72167268:+.B.core','chr18:72164744:72164830:+@chr18:72167117|72167172:72167268:+.A.up_chr18:72164744:72164830:+@chr18:72167117|72167172:72167268:+.A.coreAndExt'	(0,0):486,(1,0):86,(1,1):12	0.0680556	(0,0):233,(0,1):1,(1,0):48,(1,1):11	0:59,1:1	chr18	+	7216474472164740	7216726872167260
chr18:71930584:71930712:-@chr18:71923010|71928179:71922976:-	0.03	0.02	0.04	0.01	0.01	0.01	0.02	10487.5	'chr18:71930584:71930712:-@chr18:71923010|71928179:71922976:-.A.coreAndExt_chr18:71930584:71930712:-@chr18:71923010|71928179:71922976:-.A.up','chr18:71930584:71930712:-@chr18:71923010|71928179:71922976:-.B.core_chr18:71930584:71930712:-@chr18:71923010|71928179:71922976:-.B.up'	(0,0):687,(1,0):218,(1,1):46	0:221,1:43	(0,0):444,(1,0):80,(1,1):51	0:80,1:51	chr18	-	7192297671922970	7193071271930710
chr3:45016733:45016968:+@chr3:45030632|45030636:45030734:+	0.87	0.64	0.98	0.72	0.34	0.96	0.15	0.5	'chr3:45016733:45016968:+@chr3:45030632|45030636:45030734:+.B.up_chr3:45016733:45016968:+@chr3:45030632|45030636:45030734:+.B.core','chr3:45016733:45016968:+@chr3:45030632|45030636:45030734:+.A.up_chr3:45016733:45016968:+@chr3:45030632|45030636:45030734:+.A.coreAndExt'	(0,0):1430,(1,0):10,(1,1):31	0:38,1:3	(0,0):609,(1,0):2,(1,1):10	0:8,1:4	chr3	+	4501673345016730	4503073445030730
chr3:129551617:129551669:-@chr3:129546920|129547351:129546646:-	0.77	0.51	0.98	0.86	0.6	1	-0.09	0.46	'chr3:129551617:129551669:-@chr3:129546920|129547351:129546646:-.A.coreAndExt_chr3:129551617:129551669:-@chr3:129546920|129547351:129546646:-.A.up','chr3:129551617:129551669:-@chr3:129546920|129547351:129546646:-.B.core_chr3:129551617:129551669:-@chr3:129546920|129547351:129546646:-.B.up'	(0,0):43,(1,0):16,(1,1):5	00:21:00	(0,0):13,(1,0):19	00:19:00	chr3	-	1.29547e+17	1.29552e+17
chr3:49141757:49141904:-@chr3:49141405|49141531:49141296:-	0.06	0.05	0.07	0.03	0.02	0.04	0.03	2.45	'chr3:49141757:49141904:-@chr3:49141405|49141531:49141296:-.A.coreAndExt_chr3:49141757:49141904:-@chr3:49141405|49141531:49141296:-.A.up','chr3:49141757:49141904:-@chr3:49141405|49141531:49141296:-.B.core_chr3:49141757:49141904:-@chr3:49141405|49141531:49141296:-.B.up'	(0,0):501,(0,1):356,(1,0):83,(1,1):338	0:93,1:684	(0,0):366,(0,1):310,(1,0):36,(1,1):269	0:40,1:575	chr3	-	4914129649141290	4914190449141900
chr3:194304997:194305177:+@chr3:194309750|194309754:194309871:+	0.29	0.06	0.61	0.26	0.03	0.62	0.03	0.63	'chr3:194304997:194305177:+@chr3:194309750|194309754:194309871:+.B.up_chr3:194304997:194305177:+@chr3:194309750|194309754:194309871:+.B.core','chr3:194304997:194305177:+@chr3:194309750|194309754:194309871:+.A.up_chr3:194304997:194305177:+@chr3:194309750|194309754:194309871:+.A.coreAndExt'	(0,0):703,(0,1):3,(1,0):1,(1,1):31	0:13,1:22	(0,0):370,(0,1):1,(1,1):14	0:6,1:9	chr3	+	1.94305e+17	1.9431e+17
chr3:98241386:98241910:-@chr3:98240547|98240562:98240497:-	0.43	0.02	0.97	0.45	0.04	0.99	-0.02	1.39	'chr3:98241386:98241910:-@chr3:98240547|98240562:98240497:-.A.coreAndExt_chr3:98241386:98241910:-@chr3:98240547|98240562:98240497:-.A.up','chr3:98241386:98241910:-@chr3:98240547|98240562:98240497:-.B.core_chr3:98241386:98241910:-@chr3:98240547|98240562:98240497:-.B.up'	(0,0):71,(1,1):11	0:8,1:3	(0,0):47,(1,1):12	00:12:00	chr3	-	9824049798240490	9824191098241910
chr3:184019325:184019446:+@chr3:184019559|184019646:184019859:+	0.11	0.09	0.13	0.1	0.08	0.12	0.01	0.05	'chr3:184019325:184019446:+@chr3:184019559|184019646:184019859:+.B.up_chr3:184019325:184019446:+@chr3:184019559|184019646:184019859:+.B.core','chr3:184019325:184019446:+@chr3:184019559|184019646:184019859:+.A.up_chr3:184019325:184019446:+@chr3:184019559|184019646:184019859:+.A.coreAndExt'	(0,0):971,(0,1):145,(1,0):103,(1,1):748	0:159,1:837	(0,0):651,(0,1):98,(1,0):62,(1,1):517	0:95,1:582	chr3	+	1.84019e+17	1.8402e+17
chr3:19992298:19992553:+@chr3:20017079|20017135:20017244:+	0.52	0.45	0.59	0.52	0.44	0.61	0	0.15	'chr3:19992298:19992553:+@chr3:20017079|20017135:20017244:+.B.up_chr3:19992298:19992553:+@chr3:20017079|20017135:20017244:+.B.core','chr3:19992298:19992553:+@chr3:20017079|20017135:20017244:+.A.up_chr3:19992298:19992553:+@chr3:20017079|20017135:20017244:+.A.coreAndExt'	(0,0):2225,(0,1):25,(1,0):134,(1,1):233	0:227,1:165	(0,0):853,(0,1):12,(1,0):97,(1,1):183	0:168,1:124	chr3	+	1999229819992290	2001724420017240
chr3:185643252:185643414:-@chr3:185641772|185641796:185641584:-	0.04	0.03	0.05	0.03	0.02	0.05	0.01	0	'chr3:185643252:185643414:-@chr3:185641772|185641796:185641584:-.A.coreAndExt_chr3:185643252:185643414:-@chr3:185641772|185641796:185641584:-.A.up','chr3:185643252:185643414:-@chr3:185641772|185641796:185641584:-.B.core_chr3:185643252:185643414:-@chr3:185641772|185641796:185641584:-.B.up'	(0,0):1601,(0,1):433,(1,0):59,(1,1):2575	0:141,1:2926	(0,0):818,(0,1):266,(1,0):27,(1,1):1494	0:72,1:1715	chr3	-	1.85642e+17	1.85643e+17
chr3:75479983:75480065:-@chr3:75475750|75475772:75475601:-	0.31	0.1	0.61	0.25	0.01	0.6	0.06	0.53	'chr3:75479983:75480065:-@chr3:75475750|75475772:75475601:-.A.coreAndExt_chr3:75479983:75480065:-@chr3:75475750|75475772:75475601:-.A.up','chr3:75479983:75480065:-@chr3:75475750|75475772:75475601:-.B.core_chr3:75479983:75480065:-@chr3:75475750|75475772:75475601:-.B.up'	(0,0):171,(0,1):4,(1,0):2,(1,1):16	0:7,1:15	(0,0):68,(0,1):2,(1,0):1,(1,1):9	0:2,1:10	chr3	-	7547560175475600	7548006575480060
chr3:133372189:133372368:-@chr3:133371391|133371473:133371307:-	0.55	0.39	0.7	0.43	0.23	0.63	0.12	0.48	'chr3:133372189:133372368:-@chr3:133371391|133371473:133371307:-.A.coreAndExt_chr3:133372189:133372368:-@chr3:133371391|133371473:133371307:-.A.up','chr3:133372189:133372368:-@chr3:133371391|133371473:133371307:-.B.core_chr3:133372189:133372368:-@chr3:133371391|133371473:133371307:-.B.up'	(0,0):103,(0,1):4,(1,0):32,(1,1):35	0:52,1:19	(0,0):49,(0,1):4,(1,0):12,(1,1):13	0:15,1:14	chr3	-	1.33371e+17	1.33372e+17
chr3:50107888:50107985:+@chr3:50112606|50112634:50112763:+	0.05	0.03	0.08	0.01	0	0.04	0.04	0.44	'chr3:50107888:50107985:+@chr3:50112606|50112634:50112763:+.B.up_chr3:50107888:50107985:+@chr3:50112606|50112634:50112763:+.B.core','chr3:50107888:50107985:+@chr3:50112606|50112634:50112763:+.A.up_chr3:50107888:50107985:+@chr3:50112606|50112634:50112763:+.A.coreAndExt'	(0,0):777,(0,1):95,(1,0):11,(1,1):251	0:17,1:340	(0,0):218,(0,1):40,(1,1):91	0:1,1:130	chr3	+	5010788850107880	5011276350112760
chr3:119180809:119180995:-@chr3:119176930|119177087:119176865:-	0.76	0.68	0.84	0.65	0.54	0.77	0.11	0.6	'chr3:119180809:119180995:-@chr3:119176930|119177087:119176865:-.A.coreAndExt_chr3:119180809:119180995:-@chr3:119176930|119177087:119176865:-.A.up','chr3:119180809:119180995:-@chr3:119176930|119177087:119176865:-.B.core_chr3:119180809:119180995:-@chr3:119176930|119177087:119176865:-.B.up'	(0,0):519,(0,1):13,(1,0):223,(1,1):51	0:254,1:33	(0,0):156,(0,1):11,(1,0):120,(1,1):36	0:144,1:23	chr3	-	1.19177e+17	1.19181e+17
chr3:15080629:15080734:+@chr3:15094868|15094958:15095107:+	0.92	0.76	1	0.88	0.71	0.99	0.04	0.28	'chr3:15080629:15080734:+@chr3:15094868|15094958:15095107:+.B.up_chr3:15080629:15080734:+@chr3:15094868|15094958:15095107:+.B.core','chr3:15080629:15080734:+@chr3:15094868|15094958:15095107:+.A.up_chr3:15080629:15080734:+@chr3:15094868|15094958:15095107:+.A.coreAndExt'	(0,0):11480,(1,0):27	00:27:00	(0,0):6341,(1,0):20	00:20:00	chr3	+	1508062915080620	1509510715095100
chr3:44690233:44690303:+@chr3:44692433|44692436:44692751:+	0.78	0.41	0.99	0.65	0.3	0.95	0.13	0.92	'chr3:44690233:44690303:+@chr3:44692433|44692436:44692751:+.B.up_chr3:44690233:44690303:+@chr3:44692433|44692436:44692751:+.B.core','chr3:44690233:44690303:+@chr3:44692433|44692436:44692751:+.A.up_chr3:44690233:44690303:+@chr3:44692433|44692436:44692751:+.A.coreAndExt'	(0,0):163,(1,0):5,(1,1):80	0:83,1:2	(0,0):49,(0,1):1,(1,0):4,(1,1):33	0:21,1:17	chr3	+	4469023344690230	4469275144692750
chr3:101474274:101474438:+@chr3:101475907|101475917:101476040:+	0.38	0.11	0.78	0.71	0.27	0.94	-0.33	1.71	'chr3:101474274:101474438:+@chr3:101475907|101475917:101476040:+.B.up_chr3:101474274:101474438:+@chr3:101475907|101475917:101476040:+.B.core','chr3:101474274:101474438:+@chr3:101475907|101475917:101476040:+.A.up_chr3:101474274:101474438:+@chr3:101475907|101475917:101476040:+.A.coreAndExt'	(0,0):110,(1,0):3,(1,1):53	0:33,1:23	(0,0):36,(1,0):4,(1,1):20	0:19,1:5	chr3	+	1.01474e+17	1.01476e+17
chr3:52804670:52804965:-@chr3:52802582|52802620:52802354:-	0.48	0.39	0.58	0.47	0.37	0.57	0.01	0.18	'chr3:52804670:52804965:-@chr3:52802582|52802620:52802354:-.A.coreAndExt_chr3:52804670:52804965:-@chr3:52802582|52802620:52802354:-.A.up','chr3:52804670:52804965:-@chr3:52802582|52802620:52802354:-.B.core_chr3:52804670:52804965:-@chr3:52802582|52802620:52802354:-.B.up'	(0,0):159,(0,1):14,(1,0):72,(1,1):240	0:154,1:172	(0,0):83,(0,1):9,(1,0):43,(1,1):132	0:106,1:78	chr3	-	5280235452802350	5280496552804960
chr3:186281783:186282161:-@chr3:186276313|186276361:186276206:-	0.8	0.74	0.85	0.79	0.69	0.88	0.01	0.15	'chr3:186281783:186282161:-@chr3:186276313|186276361:186276206:-.A.coreAndExt_chr3:186281783:186282161:-@chr3:186276313|186276361:186276206:-.A.up','chr3:186281783:186282161:-@chr3:186276313|186276361:186276206:-.B.core_chr3:186281783:186282161:-@chr3:186276313|186276361:186276206:-.B.up'	(0,0):399,(0,1):14,(1,0):274,(1,1):676	0:808,1:156	(0,0):126,(0,1):6,(1,0):98,(1,1):321	0:353,1:72	chr3	-	1.86276e+17	1.86282e+17
chr3:139356805:139356904:-@chr3:139353429|139353489:139353202:-	0.75	0.64	0.84	0.64	0.48	0.79	0.11	0.44	'chr3:139356805:139356904:-@chr3:139353429|139353489:139353202:-.A.coreAndExt_chr3:139356805:139356904:-@chr3:139353429|139353489:139353202:-.A.up','chr3:139356805:139356904:-@chr3:139353429|139353489:139353202:-.B.core_chr3:139356805:139356904:-@chr3:139353429|139353489:139353202:-.B.up'	(0,0):1023,(0,1):6,(1,0):81,(1,1):76	0:136,1:27	(0,0):308,(0,1):4,(1,0):34,(1,1):38	0:54,1:22	chr3	-	1.39353e+17	1.39357e+17
chr3:141697362:141697524:-@chr3:141693033|141693036:141692890:-	0.46	0.39	0.52	0.41	0.32	0.5	0.05	0.22	'chr3:141697362:141697524:-@chr3:141693033|141693036:141692890:-.A.coreAndExt_chr3:141697362:141697524:-@chr3:141693033|141693036:141692890:-.A.up','chr3:141697362:141697524:-@chr3:141693033|141693036:141692890:-.B.core_chr3:141697362:141697524:-@chr3:141693033|141693036:141692890:-.B.up'	(0,0):681,(0,1):100,(1,0):104,(1,1):784	0:464,1:524	(0,0):223,(0,1):55,(1,0):44,(1,1):343	0:147,1:295	chr3	-	1.41693e+17	1.41698e+17
chr3:112299393:112299553:+@chr3:112300026|112300092:112300173:+	0.67	0.42	0.89	0.84	0.59	0.97	-0.17	0.76	'chr3:112299393:112299553:+@chr3:112300026|112300092:112300173:+.B.up_chr3:112299393:112299553:+@chr3:112300026|112300092:112300173:+.B.core','chr3:112299393:112299553:+@chr3:112300026|112300092:112300173:+.A.up_chr3:112299393:112299553:+@chr3:112300026|112300092:112300173:+.A.coreAndExt'	(0,0):877,(1,0):13,(1,1):12	0:20,1:5	(0,0):391,(1,0):13,(1,1):5	00:18:00	chr3	+	1.12299e+17	1.123e+17
chr3:53381410:53381654:-@chr3:53378963|53378969:53378929:-	0.99	0.97	1	0.97	0.93	1	0.02	0.05	'chr3:53381410:53381654:-@chr3:53378963|53378969:53378929:-.A.coreAndExt_chr3:53381410:53381654:-@chr3:53378963|53378969:53378929:-.A.up','chr3:53381410:53381654:-@chr3:53378963|53378969:53378929:-.B.core_chr3:53381410:53381654:-@chr3:53378963|53378969:53378929:-.B.up'	(0,0):119,(1,0):155,(1,1):106	0:260,1:1	(0,0):59,(1,0):69,(1,1):67	0.0944444	chr3	-	5337892953378920	5338165453381650
chr3:141900303:141900407:-@chr3:141896418|141896447:141896324:-	0.38	0.02	0.83	0.13	0.01	0.47	0.25	0.76	'chr3:141900303:141900407:-@chr3:141896418|141896447:141896324:-.A.coreAndExt_chr3:141900303:141900407:-@chr3:141896418|141896447:141896324:-.A.up','chr3:141900303:141900407:-@chr3:141896418|141896447:141896324:-.B.core_chr3:141900303:141900407:-@chr3:141896418|141896447:141896324:-.B.up'	(0,0):59,(0,1):2,(1,0):1,(1,1):2	0:3,1:2	(0,0):26,(0,1):2,(1,1):3	0:0,1:5	chr3	-	1.41896e+17	1.419e+17
chr3:148778430:148778474:-@chr3:148777591|148777594:148777505:-	0.65	0.45	0.83	0.7	0.44	0.91	-0.05	0.49	'chr3:148778430:148778474:-@chr3:148777591|148777594:148777505:-.A.coreAndExt_chr3:148778430:148778474:-@chr3:148777591|148777594:148777505:-.A.up','chr3:148778430:148778474:-@chr3:148777591|148777594:148777505:-.B.core_chr3:148778430:148778474:-@chr3:148777591|148777594:148777505:-.B.up'	(0,0):46,(0,1):7,(1,0):14,(1,1):3	0:17,1:7	(0,0):51,(0,1):3,(1,0):8	0:8,1:3	chr3	-	1.48778e+17	1.48778e+17
chr3:169694734:169694839:+@chr3:169700448|169700495:169700699:+	0.05	0.03	0.08	0.07	0.04	0.1	-0.02	0.07	'chr3:169694734:169694839:+@chr3:169700448|169700495:169700699:+.B.up_chr3:169694734:169694839:+@chr3:169700448|169700495:169700699:+.B.core','chr3:169694734:169694839:+@chr3:169700448|169700495:169700699:+.A.up_chr3:169694734:169694839:+@chr3:169700448|169700495:169700699:+.A.coreAndExt'	(0,0):623,(0,1):211,(1,0):17,(1,1):462	0:33,1:657	(0,0):268,(0,1):123,(1,0):13,(1,1):317	0:61,1:392	chr3	+	1.69695e+17	1.69701e+17
chr3:113383160:113383256:-@chr3:113368697|113380272:113367232:-	0.98	0.94	1	0.94	0.85	0.99	0.04	0.16	'chr3:113383160:113383256:-@chr3:113368697|113380272:113367232:-.A.coreAndExt_chr3:113383160:113383256:-@chr3:113368697|113380272:113367232:-.A.up','chr3:113383160:113383256:-@chr3:113368697|113380272:113367232:-.B.core_chr3:113383160:113383256:-@chr3:113368697|113380272:113367232:-.B.up'	(0,0):383,(1,0):1677,(1,1):147	1.26667	(0,0):197,(1,0):834,(1,1):90	0:921,1:3	chr3	-	1.13367e+17	1.13383e+17
chr3:48481398:48481529:-@chr3:48476420|48476546:48476227:-	0.7	0.64	0.75	0.67	0.59	0.75	0.03	0.15	'chr3:48481398:48481529:-@chr3:48476420|48476546:48476227:-.A.coreAndExt_chr3:48481398:48481529:-@chr3:48476420|48476546:48476227:-.A.up','chr3:48481398:48481529:-@chr3:48476420|48476546:48476227:-.B.core_chr3:48481398:48481529:-@chr3:48476420|48476546:48476227:-.B.up'	(0,0):320,(0,1):40,(1,0):351,(1,1):141	0:429,1:103	(0,0):158,(0,1):18,(1,0):156,(1,1):70	0:195,1:49	chr3	-	4847622748476220	4848152948481520
chr3:12882993:12883081:-@chr3:12881840|12881852:12881641:-	0.01	0	0.01	0	0	0.01	0.01	0	'chr3:12882993:12883081:-@chr3:12881840|12881852:12881641:-.A.coreAndExt_chr3:12882993:12883081:-@chr3:12881840|12881852:12881641:-.A.up','chr3:12882993:12883081:-@chr3:12881840|12881852:12881641:-.B.core_chr3:12882993:12883081:-@chr3:12881840|12881852:12881641:-.B.up'	(0,0):9957,(0,1):17,(1,0):16,(1,1):4386	0:41,1:4378	(0,0):4979,(0,1):6,(1,0):1,(1,1):2462	0:1,1:2468	chr3	-	1288164112881640	1288308112883080
chr3:49728858:49728942:+@chr3:49734478|49734576:49734655:+	0.04	0.01	0.09	0.02	0	0.07	0.02	0.08	'chr3:49728858:49728942:+@chr3:49734478|49734576:49734655:+.B.up_chr3:49728858:49728942:+@chr3:49734478|49734576:49734655:+.B.core','chr3:49728858:49728942:+@chr3:49734478|49734576:49734655:+.A.up_chr3:49728858:49728942:+@chr3:49734478|49734576:49734655:+.A.coreAndExt'	(0,0):2698,(0,1):9,(1,0):4,(1,1):30	0:4,1:39	(0,0):568,(0,1):5,(1,0):1,(1,1):18	0:2,1:22	chr3	+	4972885849728850	4973465549734650
chr3:49141064:49141139:-@chr3:49140842|49140864:49140778:-	0.06	0.02	0.13	0.06	0.02	0.13	0	0.09	'chr3:49141064:49141139:-@chr3:49140842|49140864:49140778:-.A.coreAndExt_chr3:49141064:49141139:-@chr3:49140842|49140864:49140778:-.A.up','chr3:49141064:49141139:-@chr3:49140842|49140864:49140778:-.B.core_chr3:49141064:49141139:-@chr3:49140842|49140864:49140778:-.B.up'	(0,0):405,(0,1):46,(1,0):3,(1,1):31	0:5,1:75	(0,0):233,(0,1):53,(1,0):4,(1,1):24	0:4,1:77	chr3	-	4914077849140770	4914113949141130
chr3:50336644:50336899:-@chr3:50332284|50333050:50332140:-	0.96	0.91	0.98	0.91	0.83	0.97	0.05	0.18	'chr3:50336644:50336899:-@chr3:50332284|50333050:50332140:-.A.coreAndExt_chr3:50336644:50336899:-@chr3:50332284|50333050:50332140:-.A.up','chr3:50336644:50336899:-@chr3:50332284|50333050:50332140:-.B.core_chr3:50336644:50336899:-@chr3:50332284|50333050:50332140:-.B.up'	(0,0):1628,(0,1):3,(1,0):461,(1,1):34	0:493,1:5	(0,0):632,(0,1):4,(1,0):263,(1,1):18	0:280,1:5	chr3	-	5033214050332140	5033689950336890
chr3:53274267:53274364:-@chr3:53271836|53271937:53271813:-	0.04	0.02	0.07	0.05	0.02	0.09	-0.01	0.06	'chr3:53274267:53274364:-@chr3:53271836|53271937:53271813:-.A.coreAndExt_chr3:53274267:53274364:-@chr3:53271836|53271937:53271813:-.A.up','chr3:53274267:53274364:-@chr3:53271836|53271937:53271813:-.B.core_chr3:53274267:53274364:-@chr3:53271836|53271937:53271813:-.B.up'	(0,0):841,(1,0):7,(1,1):56	0:11,1:52	(0,0):346,(1,0):3,(1,1):30	0:3,1:30	chr3	-	5327181353271810	5327436453274360
chr3:160117430:160117537:+@chr3:160118388|160118416:160118753:+	0.61	0.46	0.75	0.3	0.15	0.5	0.31	6.4	'chr3:160117430:160117537:+@chr3:160118388|160118416:160118753:+.B.up_chr3:160117430:160117537:+@chr3:160118388|160118416:160118753:+.B.core','chr3:160117430:160117537:+@chr3:160118388|160118416:160118753:+.A.up_chr3:160117430:160117537:+@chr3:160118388|160118416:160118753:+.A.coreAndExt'	(0,0):890,(0,1):11,(1,0):34,(1,1):188	0:160,1:73	(0,0):367,(0,1):12,(1,0):8,(1,1):103	0:41,1:82	chr3	+	1.60117e+17	1.60119e+17
chr3:49466541:49466757:-@chr3:49463855|49463861:49463685:-	0.8	0.55	0.96	0.88	0.7	0.99	-0.08	0.44	'chr3:49466541:49466757:-@chr3:49463855|49463861:49463685:-.A.coreAndExt_chr3:49466541:49466757:-@chr3:49463855|49463861:49463685:-.A.up','chr3:49466541:49466757:-@chr3:49463855|49463861:49463685:-.B.core_chr3:49466541:49466757:-@chr3:49463855|49463861:49463685:-.B.up'	(0,0):47,(1,0):17,(1,1):78	0:68,1:27	(0,0):25,(1,0):9,(1,1):29	0:36,1:2	chr3	-	4946368549463680	4946675749466750
chr3:169694734:169694839:+@chr3:169700425|169700495:169700699:+	0.07	0.05	0.09	0.05	0.03	0.07	0.02	0.12	'chr3:169694734:169694839:+@chr3:169700425|169700495:169700699:+.B.up_chr3:169694734:169694839:+@chr3:169700425|169700495:169700699:+.B.core','chr3:169694734:169694839:+@chr3:169700425|169700495:169700699:+.A.up_chr3:169694734:169694839:+@chr3:169700425|169700495:169700699:+.A.coreAndExt'	(0,0):603,(0,1):211,(1,0):37,(1,1):462	0:78,1:632	(0,0):268,(0,1):123,(1,0):13,(1,1):317	0:34,1:419	chr3	+	1.69695e+17	1.69701e+17
chr3:138474596:138474821:-@chr3:138461597|138461623:138461400:-	0.51	0.39	0.64	0.54	0.37	0.71	-0.03	0.29	'chr3:138474596:138474821:-@chr3:138461597|138461623:138461400:-.A.coreAndExt_chr3:138474596:138474821:-@chr3:138461597|138461623:138461400:-.A.up','chr3:138474596:138474821:-@chr3:138461597|138461623:138461400:-.B.core_chr3:138474596:138474821:-@chr3:138461597|138461623:138461400:-.B.up'	(0,0):477,(0,1):4,(1,0):38,(1,1):80	0:62,1:60	(0,0):127,(0,1):2,(1,0):15,(1,1):47	0:39,1:25	chr3	-	1.38461e+17	1.38475e+17
chr3:129196859:129197061:+@chr3:129198609|129198628:129198765:+	0.05	0.02	0.1	0.03	0	0.1	0.02	0.11	'chr3:129196859:129197061:+@chr3:129198609|129198628:129198765:+.B.up_chr3:129196859:129197061:+@chr3:129198609|129198628:129198765:+.B.core','chr3:129196859:129197061:+@chr3:129198609|129198628:129198765:+.A.up_chr3:129196859:129197061:+@chr3:129198609|129198628:129198765:+.A.coreAndExt'	(0,0):159,(0,1):30,(1,0):4,(1,1):152	0:9,1:177	(0,0):93,(0,1):24,(1,0):1,(1,1):80	0:1,1:104	chr3	+	1.29197e+17	1.29199e+17
chr3:184019325:184019446:+@chr3:184019582|184019635:184019859:+	0.03	0.02	0.04	0.03	0.02	0.04	0	0	'chr3:184019325:184019446:+@chr3:184019582|184019635:184019859:+.B.up_chr3:184019325:184019446:+@chr3:184019582|184019635:184019859:+.B.core','chr3:184019325:184019446:+@chr3:184019582|184019635:184019859:+.A.up_chr3:184019325:184019446:+@chr3:184019582|184019635:184019859:+.A.coreAndExt'	(0,0):687,(0,1):394,(1,0):31,(1,1):855	0:46,1:1234	(0,0):454,(0,1):265,(1,0):20,(1,1):589	0:24,1:850	chr3	+	1.84019e+17	1.8402e+17
chr3:11314010:11314116:+@chr3:11322680|11322723:11322788:+	0.45	0.13	0.86	0.72	0.35	0.96	-0.27	1.24	'chr3:11314010:11314116:+@chr3:11322680|11322723:11322788:+.B.up_chr3:11314010:11314116:+@chr3:11322680|11322723:11322788:+.B.core','chr3:11314010:11314116:+@chr3:11322680|11322723:11322788:+.A.up_chr3:11314010:11314116:+@chr3:11322680|11322723:11322788:+.A.coreAndExt'	(0,0):1432,(1,0):1,(1,1):1	0:1,1:1	(0,0):344,(1,0):4	00:04:00	chr3	+	1131401011314010	1132278811322780
chr3:133305407:133305566:+@chr3:133306006|133306740:133309118:+	0.19	0.17	0.22	0.18	0.15	0.21	0.01	0.06	'chr3:133305407:133305566:+@chr3:133306006|133306740:133309118:+.B.up_chr3:133305407:133305566:+@chr3:133306006|133306740:133309118:+.B.core','chr3:133305407:133305566:+@chr3:133306006|133306740:133309118:+.A.up_chr3:133305407:133305566:+@chr3:133306006|133306740:133309118:+.A.coreAndExt'	(0,0):1179,(0,1):38,(1,0):320,(1,1):5187	0:1381,1:4164	(0,0):606,(0,1):22,(1,0):161,(1,1):2761	0:737,1:2207	chr3	+	1.33305e+17	1.33309e+17
chr3:49155380:49155553:-@chr3:49155218|49155263:49155090:-	0.52	0.34	0.7	0.66	0.47	0.83	-0.14	0.48	'chr3:49155380:49155553:-@chr3:49155218|49155263:49155090:-.A.coreAndExt_chr3:49155380:49155553:-@chr3:49155218|49155263:49155090:-.A.up','chr3:49155380:49155553:-@chr3:49155218|49155263:49155090:-.B.core_chr3:49155380:49155553:-@chr3:49155218|49155263:49155090:-.B.up'	(0,0):35,(0,1):4,(1,0):21,(1,1):25	0:28,1:22	(0,0):22,(1,0):23,(1,1):24	0:35,1:12	chr3	-	4915509049155090	4915555349155550
chr3:139069021:139069164:+@chr3:139069819|139069873:139069902:+	0.98	0.97	0.99	0.99	0.97	1	-0.01	0.03	'chr3:139069021:139069164:+@chr3:139069819|139069873:139069902:+.B.up_chr3:139069021:139069164:+@chr3:139069819|139069873:139069902:+.B.core','chr3:139069021:139069164:+@chr3:139069819|139069873:139069902:+.A.up_chr3:139069021:139069164:+@chr3:139069819|139069873:139069902:+.A.coreAndExt'	(0,0):2846,(0,1):7,(1,0):872,(1,1):59	0:930,1:8	(0,0):1361,(0,1):2,(1,0):495,(1,1):31	0:525,1:3	chr3	+	1.39069e+17	1.3907e+17
chr3:100148541:100148729:+@chr3:100170524|100170580:100170793:+	0.17	0.07	0.35	0.28	0.12	0.48	-0.11	0.44	'chr3:100148541:100148729:+@chr3:100170524|100170580:100170793:+.B.up_chr3:100148541:100148729:+@chr3:100170524|100170580:100170793:+.B.core','chr3:100148541:100148729:+@chr3:100170524|100170580:100170793:+.A.up_chr3:100148541:100148729:+@chr3:100170524|100170580:100170793:+.A.coreAndExt'	(0,0):142,(0,1):5,(1,0):4,(1,1):36	0:11,1:34	(0,0):54,(0,1):5,(1,0):4,(1,1):15	0:9,1:15	chr3	+	1.00149e+17	1.00171e+17
chr3:37034841:37035154:+@chr3:37038110|37038115:37038200:+	0.92	0.87	0.96	0.98	0.93	1	-0.06	0.36	'chr3:37034841:37035154:+@chr3:37038110|37038115:37038200:+.B.up_chr3:37034841:37035154:+@chr3:37038110|37038115:37038200:+.B.core','chr3:37034841:37035154:+@chr3:37038110|37038115:37038200:+.A.up_chr3:37034841:37035154:+@chr3:37038110|37038115:37038200:+.A.coreAndExt'	(0,0):371,(0,1):9,(1,0):134,(1,1):252	0:364,1:31	(0,0):184,(0,1):1,(1,0):88,(1,1):181	0:256,1:14	chr3	+	3703484137034840	3703820037038200
chr3:52643329:52643971:-@chr3:52637743|52637748:52637537:-	0.93	0.85	0.98	0.9	0.78	0.97	0.03	0.2	'chr3:52643329:52643971:-@chr3:52637743|52637748:52637537:-.A.coreAndExt_chr3:52643329:52643971:-@chr3:52637743|52637748:52637537:-.A.up','chr3:52643329:52643971:-@chr3:52637743|52637748:52637537:-.B.core_chr3:52643329:52643971:-@chr3:52637743|52637748:52637537:-.B.up'	(0,0):461,(0,1):3,(1,0):72,(1,1):484	0:508,1:51	(0,0):135,(0,1):2,(1,0):41,(1,1):238	0:238,1:43	chr3	-	5263753752637530	5264397152643970
chr3:49751523:49751607:+@chr3:49752925|49753008:49753147:+	0.01	0	0.02	0.01	0	0.04	0	0	'chr3:49751523:49751607:+@chr3:49752925|49753008:49753147:+.B.up_chr3:49751523:49751607:+@chr3:49752925|49753008:49753147:+.B.core','chr3:49751523:49751607:+@chr3:49752925|49753008:49753147:+.A.up_chr3:49751523:49751607:+@chr3:49752925|49753008:49753147:+.A.coreAndExt'	(0,0):167,(0,1):34,(1,1):140	0:0,1:174	(0,0):74,(0,1):33,(1,0):1,(1,1):78	0:1,1:111	chr3	+	4975152349751520	4975314749753140
chr3:16554291:16554429:-@chr3:16535384|16535387:16535232:-	0.24	0.03	0.64	0.64	0.1	0.94	-0.4	1.92	'chr3:16554291:16554429:-@chr3:16535384|16535387:16535232:-.A.coreAndExt_chr3:16554291:16554429:-@chr3:16535384|16535387:16535232:-.A.up','chr3:16554291:16554429:-@chr3:16535384|16535387:16535232:-.B.core_chr3:16554291:16554429:-@chr3:16535384|16535387:16535232:-.B.up'	(0,0):184,(0,1):2,(1,1):9	0:0,1:11	(0,0):38,(1,1):2	0:1,1:1	chr3	-	1653523216535230	1655442916554420
chr3:52716108:52716249:-@chr3:52713739|52713742:52713590:-	0.76	0.38	0.98	0.71	0.27	0.99	0.05	0.49	'chr3:52716108:52716249:-@chr3:52713739|52713742:52713590:-.A.coreAndExt_chr3:52716108:52716249:-@chr3:52713739|52713742:52713590:-.A.up','chr3:52716108:52716249:-@chr3:52713739|52713742:52713590:-.B.core_chr3:52716108:52716249:-@chr3:52713739|52713742:52713590:-.B.up'	(0,0):132,(1,0):3,(1,1):13	0:15,1:1	(0,0):38,(1,0):2,(1,1):9	00:11:00	chr3	-	5271359052713590	5271624952716240
chr3:49750946:49751020:+@chr3:49751171|49751343:49751430:+	0.52	0.42	0.64	0.45	0.33	0.58	0.07	0.32	'chr3:49750946:49751020:+@chr3:49751171|49751343:49751430:+.B.up_chr3:49750946:49751020:+@chr3:49751171|49751343:49751430:+.B.core','chr3:49750946:49751020:+@chr3:49751171|49751343:49751430:+.A.up_chr3:49750946:49751020:+@chr3:49751171|49751343:49751430:+.A.coreAndExt'	(0,0):399,(0,1):12,(1,0):154,(1,1):18	0:157,1:27	(0,0):216,(0,1):7,(1,0):66,(1,1):9	0:67,1:15	chr3	+	4975094649750940	4975143049751430
chr3:130405055:130405266:-@chr3:130403149|130403225:130403094:-	0.61	0.54	0.68	0.7	0.59	0.81	-0.09	0.47	'chr3:130405055:130405266:-@chr3:130403149|130403225:130403094:-.A.coreAndExt_chr3:130405055:130405266:-@chr3:130403149|130403225:130403094:-.A.up','chr3:130405055:130405266:-@chr3:130403149|130403225:130403094:-.B.core_chr3:130405055:130405266:-@chr3:130403149|130403225:130403094:-.B.up'	(0,0):125,(0,1):18,(1,0):172,(1,1):129	0:233,1:86	(0,0):69,(0,1):4,(1,0):83,(1,1):70	0:126,1:31	chr3	-	1.30403e+17	1.30405e+17
chr3:9784628:9784937:+@chr3:9785262|9785265:9785585:+	0.47	0.23	0.75	0.46	0.24	0.69	0.01	0.51	'chr3:9784628:9784937:+@chr3:9785262|9785265:9785585:+.B.up_chr3:9784628:9784937:+@chr3:9785262|9785265:9785585:+.B.core','chr3:9784628:9784937:+@chr3:9785262|9785265:9785585:+.A.up_chr3:9784628:9784937:+@chr3:9785262|9785265:9785585:+.A.coreAndExt'	(0,0):54,(0,1):7,(1,0):7,(1,1):84	0:37,1:61	(0,0):32,(0,1):5,(1,0):6,(1,1):43	0:39,1:15	chr3	+	97846289784628	97855859785585
chr3:98240497:98240547:-@chr3:98240221|98240281:98239977:-	0.97	0.92	1	0.87	0.78	0.95	0.1	0.85	'chr3:98240497:98240547:-@chr3:98240221|98240281:98239977:-.A.coreAndExt_chr3:98240497:98240547:-@chr3:98240221|98240281:98239977:-.A.up','chr3:98240497:98240547:-@chr3:98240221|98240281:98239977:-.B.core_chr3:98240497:98240547:-@chr3:98240221|98240281:98239977:-.B.up'	(0,0):534,(1,0):420,(1,1):772	0:1176,1:16	(0,0):324,(0,1):1,(1,0):217,(1,1):467	0:636,1:49	chr3	-	9823997798239970	9824054798240540
chr3:98241693:98241910:-@chr3:98240540|98240562:98240497:-	0.51	0.15	0.95	0.43	0.1	0.91	0.08	0.74	'chr3:98241693:98241910:-@chr3:98240540|98240562:98240497:-.A.coreAndExt_chr3:98241693:98241910:-@chr3:98240540|98240562:98240497:-.A.up','chr3:98241693:98241910:-@chr3:98240540|98240562:98240497:-.B.core_chr3:98241693:98241910:-@chr3:98240540|98240562:98240497:-.B.up'	(0,0):69,(1,0):2,(1,1):11	0:9,1:4	(0,0):47,(1,1):12	0:7,1:5	chr3	-	9824049798240490	9824191098241910
chr3:33138211:33138314:-@chr3:33135280|33135795:33131908:-	0.54	0.47	0.62	0.53	0.44	0.63	0.01	0.17	'chr3:33138211:33138314:-@chr3:33135280|33135795:33131908:-.A.coreAndExt_chr3:33138211:33138314:-@chr3:33135280|33135795:33131908:-.A.up','chr3:33138211:33138314:-@chr3:33135280|33135795:33131908:-.B.core_chr3:33138211:33138314:-@chr3:33135280|33135795:33131908:-.B.up'	(0,0):877,(0,1):7,(1,0):197,(1,1):2249	0:1485,1:968	(0,0):454,(0,1):4,(1,0):112,(1,1):1305	0:834,1:587	chr3	-	3313190833131900	3313831433138310
chr3:139062798:139063040:+@chr3:139065693|139065723:139065886:+	0.11	0.09	0.13	0.1	0.08	0.13	0.01	0.05	'chr3:139062798:139063040:+@chr3:139065693|139065723:139065886:+.B.up_chr3:139062798:139063040:+@chr3:139065693|139065723:139065886:+.B.core','chr3:139062798:139063040:+@chr3:139065693|139065723:139065886:+.A.up_chr3:139062798:139063040:+@chr3:139065693|139065723:139065886:+.A.coreAndExt'	(0,0):986,(0,1):187,(1,0):98,(1,1):1441	0:210,1:1516	(0,0):502,(0,1):106,(1,0):50,(1,1):803	0:114,1:845	chr3	+	1.39063e+17	1.39066e+17
chr3:28390092:28390618:-@chr3:28383087|28383138:28383003:-	0.04	0	0.11	0.1	0.01	0.32	-0.06	0.2	'chr3:28390092:28390618:-@chr3:28383087|28383138:28383003:-.A.coreAndExt_chr3:28390092:28390618:-@chr3:28383087|28383138:28383003:-.A.up','chr3:28390092:28390618:-@chr3:28383087|28383138:28383003:-.B.core_chr3:28390092:28390618:-@chr3:28383087|28383138:28383003:-.B.up'	(0,0):373,(0,1):2,(1,1):341	0:19,1:324	(0,0):138,(1,1):167	0:1,1:166	chr3	-	2838300328383000	2839061828390610
chr3:52232099:52232271:+@chr3:52233226|52233237:52233456:+	0.71	0.62	0.79	0.82	0.68	0.94	-0.11	0.64	'chr3:52232099:52232271:+@chr3:52233226|52233237:52233456:+.B.up_chr3:52232099:52232271:+@chr3:52233226|52233237:52233456:+.B.core','chr3:52232099:52232271:+@chr3:52233226|52233237:52233456:+.A.up_chr3:52232099:52232271:+@chr3:52233226|52233237:52233456:+.A.coreAndExt'	(0,0):495,(0,1):24,(1,0):108,(1,1):342	0:342,1:132	(0,0):194,(0,1):3,(1,0):44,(1,1):133	0:158,1:22	chr3	+	5223209952232090	5223345652233450
chr3:56672734:56672793:-@chr3:56667871|56667994:56667072:-	0.77	0.63	0.91	0.7	0.52	0.86	0.07	0.4	'chr3:56672734:56672793:-@chr3:56667871|56667994:56667072:-.A.coreAndExt_chr3:56672734:56672793:-@chr3:56667871|56667994:56667072:-.A.up','chr3:56672734:56672793:-@chr3:56667871|56667994:56667072:-.B.core_chr3:56672734:56672793:-@chr3:56667871|56667994:56667072:-.B.up'	(0,0):198,(0,1):2,(1,0):62,(1,1):373	0:351,1:86	(0,0):98,(0,1):1,(1,0):32,(1,1):166	0:151,1:48	chr3	-	5666707256667070	5667279356672790
chr3:12882993:12883081:-@chr3:12881741|12881840:12881641:-	0.01	0.01	0.01	0	0	0.01	0.01	0	'chr3:12882993:12883081:-@chr3:12881741|12881840:12881641:-.A.coreAndExt_chr3:12882993:12883081:-@chr3:12881741|12881840:12881641:-.A.up','chr3:12882993:12883081:-@chr3:12881741|12881840:12881641:-.B.core_chr3:12882993:12883081:-@chr3:12881741|12881840:12881641:-.B.up'	(0,0):6555,(0,1):3418,(1,0):148,(1,1):4255	0:166,1:7655	(0,0):2885,(0,1):2095,(1,0):46,(1,1):2422	0:51,1:4512	chr3	-	1288164112881640	1288308112883080
chr3:50365385:50365668:-@chr3:50364650|50364655:50364459:-	0.45	0.12	0.84	0.31	0.06	0.71	0.14	0.78	'chr3:50365385:50365668:-@chr3:50364650|50364655:50364459:-.A.coreAndExt_chr3:50365385:50365668:-@chr3:50364650|50364655:50364459:-.A.up','chr3:50365385:50365668:-@chr3:50364650|50364655:50364459:-.B.core_chr3:50365385:50365668:-@chr3:50364650|50364655:50364459:-.B.up'	(0,0):546,(0,1):1,(1,0):3,(1,1):297	0:59,1:242	(0,0):257,(0,1):1,(1,1):188	0:31,1:158	chr3	-	5036445950364450	5036566850365660
chr3:128890498:128890614:-@chr3:128890351|128890381:128890289:-	0.99	0.98	1	0.99	0.98	1	0	0	'chr3:128890498:128890614:-@chr3:128890351|128890381:128890289:-.A.coreAndExt_chr3:128890498:128890614:-@chr3:128890351|128890381:128890289:-.A.up','chr3:128890498:128890614:-@chr3:128890351|128890381:128890289:-.B.core_chr3:128890498:128890614:-@chr3:128890351|128890381:128890289:-.B.up'	(0,0):2060,(1,0):587,(1,1):656	0:1239,1:4	(0,0):1126,(1,0):356,(1,1):319	0.46875	chr3	-	1.2889e+17	1.28891e+17
chr3:19992298:19992553:+@chr3:20017079|20017093:20017244:+	0.03	0.01	0.06	0.03	0.01	0.06	0	0.06	'chr3:19992298:19992553:+@chr3:20017079|20017093:20017244:+.B.up_chr3:19992298:19992553:+@chr3:20017079|20017093:20017244:+.B.core','chr3:19992298:19992553:+@chr3:20017079|20017093:20017244:+.A.up_chr3:19992298:19992553:+@chr3:20017079|20017093:20017244:+.A.coreAndExt'	(0,0):2156,(0,1):94,(1,0):5,(1,1):362	0:7,1:454	(0,0):783,(0,1):82,(1,0):3,(1,1):277	0:11,1:351	chr3	+	1999229819992290	2001724420017240
chr3:185000729:185000815:+@chr3:185003305|185003313:185003431:+	0.97	0.89	1	0.95	0.85	0.99	0.02	0.12	'chr3:185000729:185000815:+@chr3:185003305|185003313:185003431:+.B.up_chr3:185000729:185000815:+@chr3:185003305|185003313:185003431:+.B.core','chr3:185000729:185000815:+@chr3:185003305|185003313:185003431:+.A.up_chr3:185000729:185000815:+@chr3:185003305|185003313:185003431:+.A.coreAndExt'	(0,0):168,(1,0):64,(1,1):150	0:213,1:1	(0,0):116,(1,0):25,(1,1):59	0:75,1:9	chr3	+	1.85001e+17	1.85003e+17
chr3:197354651:197354752:-@chr3:197351058|197351068:197350983:-	0.94	0.78	1	0.78	0.45	0.98	0.16	0.4	'chr3:197354651:197354752:-@chr3:197351058|197351068:197350983:-.A.coreAndExt_chr3:197354651:197354752:-@chr3:197351058|197351068:197350983:-.A.up','chr3:197354651:197354752:-@chr3:197351058|197351068:197350983:-.B.core_chr3:197354651:197354752:-@chr3:197351058|197351068:197350983:-.B.up'	(0,0):344,(1,0):14,(1,1):8	00:22:00	(0,0):150,(1,0):4,(1,1):5	00:09:00	chr3	-	1.97351e+17	1.97355e+17
chr3:33867972:33868072:+@chr3:33870330|33870345:33870461:+	0.11	0.07	0.16	0.18	0.1	0.28	-0.07	0.31	'chr3:33867972:33868072:+@chr3:33870330|33870345:33870461:+.B.up_chr3:33867972:33868072:+@chr3:33870330|33870345:33870461:+.B.core','chr3:33867972:33868072:+@chr3:33870330|33870345:33870461:+.A.up_chr3:33867972:33868072:+@chr3:33870330|33870345:33870461:+.A.coreAndExt'	(0,0):1209,(0,1):109,(1,0):16,(1,1):162	0:28,1:259	(0,0):432,(0,1):45,(1,0):10,(1,1):84	0:26,1:113	chr3	+	3386797233867970	3387046133870460
chr3:9852305:9852393:+@chr3:9854627|9854630:9854795:+	0.91	0.72	0.99	0.57	0.15	0.95	0.34	1.15	'chr3:9852305:9852393:+@chr3:9854627|9854630:9854795:+.B.up_chr3:9852305:9852393:+@chr3:9854627|9854630:9854795:+.B.core','chr3:9852305:9852393:+@chr3:9854627|9854630:9854795:+.A.up_chr3:9852305:9852393:+@chr3:9854627|9854630:9854795:+.A.coreAndExt'	(0,0):129,(1,0):12,(1,1):40	0:47,1:5	(0,0):28,(1,0):2,(1,1):7	0:3,1:6	chr3	+	98523059852305	98547959854795
chr3:23958275:23958537:-@chr3:23952937|23952941:23952820:-	0.85	0.59	0.99	0.8	0.38	0.98	0.05	0.57	'chr3:23958275:23958537:-@chr3:23952937|23952941:23952820:-.A.coreAndExt_chr3:23958275:23958537:-@chr3:23952937|23952941:23952820:-.A.up','chr3:23958275:23958537:-@chr3:23952937|23952941:23952820:-.B.core_chr3:23958275:23958537:-@chr3:23952937|23952941:23952820:-.B.up'	(0,0):283,(1,0):9,(1,1):23	0:31,1:1	(0,0):68,(1,0):2,(1,1):11	0:11,1:2	chr3	-	2395282023952820	2395853723958530
chr3:139097889:139098015:-@chr3:139096968|139097031:139096883:-	0.82	0.79	0.86	0.85	0.81	0.89	-0.03	0.12	'chr3:139097889:139098015:-@chr3:139096968|139097031:139096883:-.A.coreAndExt_chr3:139097889:139098015:-@chr3:139096968|139097031:139096883:-.A.up','chr3:139097889:139098015:-@chr3:139096968|139097031:139096883:-.B.core_chr3:139097889:139098015:-@chr3:139096968|139097031:139096883:-.B.up'	(0,0):550,(1,0):1177,(1,1):473	0:1454,1:196	(0,0):310,(1,0):680,(1,1):253	0:868,1:65	chr3	-	1.39097e+17	1.39098e+17
chr3:139062798:139063040:+@chr3:139065720|139065723:139065886:+	0.79	0.74	0.84	0.77	0.72	0.83	0.02	0.11	'chr3:139062798:139063040:+@chr3:139065720|139065723:139065886:+.B.up_chr3:139062798:139063040:+@chr3:139065720|139065723:139065886:+.B.core','chr3:139062798:139063040:+@chr3:139065720|139065723:139065886:+.A.up_chr3:139062798:139063040:+@chr3:139065720|139065723:139065886:+.A.coreAndExt'	(0,0):741,(0,1):57,(1,0):343,(1,1):1571	0:1609,1:362	(0,0):350,(0,1):40,(1,0):202,(1,1):869	0:849,1:262	chr3	+	1.39063e+17	1.39066e+17
chr3:51669609:51669805:+@chr3:51671098|51671177:51671519:+	0.03	0.01	0.08	0.03	0	0.1	0	0.08	'chr3:51669609:51669805:+@chr3:51671098|51671177:51671519:+.B.up_chr3:51669609:51669805:+@chr3:51671098|51671177:51671519:+.B.core','chr3:51669609:51669805:+@chr3:51671098|51671177:51671519:+.A.up_chr3:51669609:51669805:+@chr3:51671098|51671177:51671519:+.A.coreAndExt'	(0,0):85,(0,1):35,(1,0):2,(1,1):125	0:4,1:158	(0,0):35,(0,1):20,(1,1):56	0:1,1:75	chr3	+	5166960951669600	5167151951671510
chr3:98309856:98309999:-@chr3:98309501|98309586:98309476:-	0.93	0.79	1	0.82	0.63	0.95	0.11	0.44	'chr3:98309856:98309999:-@chr3:98309501|98309586:98309476:-.A.coreAndExt_chr3:98309856:98309999:-@chr3:98309501|98309586:98309476:-.A.up','chr3:98309856:98309999:-@chr3:98309501|98309586:98309476:-.B.core_chr3:98309856:98309999:-@chr3:98309501|98309586:98309476:-.B.up'	(0,0):44,(1,0):41,(1,1):5	00:46:00	(0,0):21,(0,1):2,(1,0):30	0:30,1:2	chr3	-	9830947698309470	9830999998309990
chr3:148759953:148760077:-@chr3:148759455|148759467:148759277:-	0.12	0.08	0.17	0.15	0.09	0.22	-0.03	0.12	'chr3:148759953:148760077:-@chr3:148759455|148759467:148759277:-.A.coreAndExt_chr3:148759953:148760077:-@chr3:148759455|148759467:148759277:-.A.up','chr3:148759953:148760077:-@chr3:148759455|148759467:148759277:-.B.core_chr3:148759953:148760077:-@chr3:148759455|148759467:148759277:-.B.up'	(0,0):368,(0,1):106,(1,0):27,(1,1):318	0:52,1:399	(0,0):149,(0,1):54,(1,0):18,(1,1):188	0:32,1:228	chr3	-	1.48759e+17	1.4876e+17
chr3:52232688:52232864:+@chr3:52233226|52233237:52233456:+	0.67	0.54	0.81	0.77	0.55	0.92	-0.1	0.51	'chr3:52232688:52232864:+@chr3:52233226|52233237:52233456:+.B.up_chr3:52232688:52232864:+@chr3:52233226|52233237:52233456:+.B.core','chr3:52232688:52232864:+@chr3:52233226|52233237:52233456:+.A.up_chr3:52232688:52232864:+@chr3:52233226|52233237:52233456:+.A.coreAndExt'	(0,0):277,(0,1):6,(1,0):47,(1,1):291	0:261,1:83	(0,0):106,(0,1):2,(1,0):23,(1,1):111	0:92,1:44	chr3	+	5223268852232680	5223345652233450
chr3:184035109:184035285:+@chr3:184035535|184035538:184035604:+	0.06	0.02	0.14	0.19	0.07	0.37	-0.13	0.54	'chr3:184035109:184035285:+@chr3:184035535|184035538:184035604:+.B.up_chr3:184035109:184035285:+@chr3:184035535|184035538:184035604:+.B.core','chr3:184035109:184035285:+@chr3:184035535|184035538:184035604:+.A.up_chr3:184035109:184035285:+@chr3:184035535|184035538:184035604:+.A.coreAndExt'	(0,0):1077,(0,1):44,(1,0):3,(1,1):470	0:11,1:506	(0,0):696,(0,1):18,(1,0):5,(1,1):308	0:43,1:288	chr3	+	1.84035e+17	1.84036e+17
chr3:17664140:17664257:-@chr3:17627958|17628049:17627845:-	0.49	0.24	0.82	0.61	0.29	0.88	-0.12	0.57	'chr3:17664140:17664257:-@chr3:17627958|17628049:17627845:-.A.coreAndExt_chr3:17664140:17664257:-@chr3:17627958|17628049:17627845:-.A.up','chr3:17664140:17664257:-@chr3:17627958|17628049:17627845:-.B.core_chr3:17664140:17664257:-@chr3:17627958|17628049:17627845:-.B.up'	(0,0):3612,(0,1):1,(1,0):9,(1,1):11	0:14,1:7	(0,0):772,(1,0):7,(1,1):7	0:10,1:4	chr3	-	1762784517627840	1766425717664250
chr3:9870644:9871079:+@chr3:9876365|9876778:9878040:+	0.93	0.85	0.98	0.68	0.36	0.96	0.25	0.87	'chr3:9870644:9871079:+@chr3:9876365|9876778:9878040:+.B.up_chr3:9870644:9871079:+@chr3:9876365|9876778:9878040:+.B.core','chr3:9870644:9871079:+@chr3:9876365|9876778:9878040:+.A.up_chr3:9870644:9871079:+@chr3:9876365|9876778:9878040:+.A.coreAndExt'	(0,0):472,(0,1):1,(1,0):109,(1,1):285	0:375,1:20	(0,0):118,(1,0):15,(1,1):78	0:63,1:30	chr3	+	98706449870644	98780409878040
chr3:123286609:123286627:-@chr3:123247283|123247321:123247233:-	0.53	0.14	0.89	0.59	0.17	0.96	-0.06	1.11	'chr3:123286609:123286627:-@chr3:123247283|123247321:123247233:-.A.coreAndExt_chr3:123286609:123286627:-@chr3:123247283|123247321:123247233:-.A.up','chr3:123286609:123286627:-@chr3:123247283|123247321:123247233:-.B.core_chr3:123286609:123286627:-@chr3:123247283|123247321:123247233:-.B.up'	(0,0):568,(1,0):2	00:02:00	(0,0):206,(1,0):2	00:02:00	chr3	-	1.23247e+17	1.23287e+17
chr3:128363762:128363826:-@chr3:128363489|128363493:128363378:-	0.56	0.11	0.91	0.32	0.03	0.77	0.24	1.34	'chr3:128363762:128363826:-@chr3:128363489|128363493:128363378:-.A.coreAndExt_chr3:128363762:128363826:-@chr3:128363489|128363493:128363378:-.A.up','chr3:128363762:128363826:-@chr3:128363489|128363493:128363378:-.B.core_chr3:128363762:128363826:-@chr3:128363489|128363493:128363378:-.B.up'	(0,0):157,(1,0):1,(1,1):7	0:2,1:6	(0,0):81,(0,1):1,(1,1):9	0:3,1:7	chr3	-	1.28363e+17	1.28364e+17
chr3:49719979:49720169:+@chr3:49720261|49720276:49720378:+	0.02	0.01	0.03	0.04	0.02	0.05	-0.02	0.07	'chr3:49719979:49720169:+@chr3:49720261|49720276:49720378:+.B.up_chr3:49719979:49720169:+@chr3:49720261|49720276:49720378:+.B.core','chr3:49719979:49720169:+@chr3:49720261|49720276:49720378:+.A.up_chr3:49719979:49720169:+@chr3:49720261|49720276:49720378:+.A.coreAndExt'	(0,0):1218,(0,1):218,(1,0):9,(1,1):878	0:35,1:1070	(0,0):904,(0,1):178,(1,0):13,(1,1):713	0:41,1:863	chr3	+	4971997949719970	4972037849720370
chr3:186501366:186501428:+@chr3:186502218|186502221:186502266:+	0.33	0.24	0.43	0.2	0.11	0.31	0.13	0.86	'chr3:186501366:186501428:+@chr3:186502218|186502221:186502266:+.B.up_chr3:186501366:186501428:+@chr3:186502218|186502221:186502266:+.B.core','chr3:186501366:186501428:+@chr3:186502218|186502221:186502266:+.A.up_chr3:186501366:186501428:+@chr3:186502218|186502221:186502266:+.A.coreAndExt'	(0,0):1041,(0,1):52,(1,0):29,(1,1):90	0:66,1:105	(0,0):518,(0,1):42,(1,0):11,(1,1):46	0:17,1:82	chr3	+	1.86501e+17	1.86502e+17
chr3:138310696:138310798:-@chr3:138291774|138291826:138291701:-	0.58	0.37	0.79	0.43	0.26	0.62	0.15	0.65	'chr3:138310696:138310798:-@chr3:138291774|138291826:138291701:-.A.coreAndExt_chr3:138310696:138310798:-@chr3:138291774|138291826:138291701:-.A.up','chr3:138310696:138310798:-@chr3:138291774|138291826:138291701:-.B.core_chr3:138310696:138310798:-@chr3:138291774|138291826:138291701:-.B.up'	(0,0):633,(0,1):2,(1,0):16,(1,1):15	0:26,1:7	(0,0):180,(0,1):8,(1,0):14,(1,1):12	0:21,1:13	chr3	-	1.38292e+17	1.38311e+17
chr3:39104541:39104681:+@chr3:39107282|39107302:39107380:+	0.03	0.01	0.06	0.03	0.01	0.09	0	0.05	'chr3:39104541:39104681:+@chr3:39107282|39107302:39107380:+.B.up_chr3:39104541:39104681:+@chr3:39107282|39107302:39107380:+.B.core','chr3:39104541:39104681:+@chr3:39107282|39107302:39107380:+.A.up_chr3:39104541:39104681:+@chr3:39107282|39107302:39107380:+.A.coreAndExt'	(0,0):197,(0,1):89,(1,0):3,(1,1):111	0:10,1:193	(0,0):95,(0,1):46,(1,0):1,(1,1):49	0:5,1:91	chr3	+	3910454139104540	3910738039107380
chr3:98235896:98236033:-@chr3:98234676|98235723:98234327:-	0.96	0.94	0.97	0.93	0.91	0.96	0.03	0.12	'chr3:98235896:98236033:-@chr3:98234676|98235723:98234327:-.A.coreAndExt_chr3:98235896:98236033:-@chr3:98234676|98235723:98234327:-.A.up','chr3:98235896:98236033:-@chr3:98234676|98235723:98234327:-.B.core_chr3:98235896:98236033:-@chr3:98234676|98235723:98234327:-.B.up'	(0,0):1067,(0,1):34,(1,0):4727,(1,1):502	0:5215,1:48	(0,0):549,(0,1):26,(1,0):2632,(1,1):339	0:2951,1:46	chr3	-	9823432798234320	9823603398236030
chr3:38224494:38224606:+@chr3:38232222|38232226:38232330:+	0.94	0.76	1	0.84	0.52	0.99	0.1	0.29	'chr3:38224494:38224606:+@chr3:38232222|38232226:38232330:+.B.up_chr3:38224494:38224606:+@chr3:38232222|38232226:38232330:+.B.core','chr3:38224494:38224606:+@chr3:38232222|38232226:38232330:+.A.up_chr3:38224494:38224606:+@chr3:38232222|38232226:38232330:+.A.coreAndExt'	(0,0):325,(1,0):16,(1,1):16	00:32:00	(0,0):77,(1,0):6,(1,1):12	0:16,1:2	chr3	+	3822449438224490	3823233038232330
chr3:194371610:194371753:-@chr3:194369482|194369533:194369410:-	0.77	0.7	0.84	0.81	0.71	0.9	-0.04	0.21	'chr3:194371610:194371753:-@chr3:194369482|194369533:194369410:-.A.coreAndExt_chr3:194371610:194371753:-@chr3:194369482|194369533:194369410:-.A.up','chr3:194371610:194371753:-@chr3:194369482|194369533:194369410:-.B.core_chr3:194371610:194371753:-@chr3:194369482|194369533:194369410:-.B.up'	(0,0):359,(0,1):2,(1,0):222,(1,1):146	0:314,1:56	(0,0):161,(0,1):2,(1,0):110,(1,1):74	0:158,1:28	chr3	-	1.94369e+17	1.94372e+17
chr3:56593597:56593622:+@chr3:56597680|56597712:56598153:+	0.1	0.04	0.22	0.13	0.02	0.37	-0.03	0.24	'chr3:56593597:56593622:+@chr3:56597680|56597712:56598153:+.B.up_chr3:56593597:56593622:+@chr3:56597680|56597712:56598153:+.B.core','chr3:56593597:56593622:+@chr3:56597680|56597712:56598153:+.A.up_chr3:56593597:56593622:+@chr3:56597680|56597712:56598153:+.A.coreAndExt'	(0,0):557,(0,1):8,(1,0):3,(1,1):302	0:17,1:296	(0,0):191,(0,1):2,(1,0):1,(1,1):132	0:5,1:130	chr3	+	5659359756593590	5659815356598150
chr3:194349112:194349238:-@chr3:194346655|194346719:194346626:-	0.73	0.32	0.98	0.82	0.45	0.99	-0.09	0.58	'chr3:194349112:194349238:-@chr3:194346655|194346719:194346626:-.A.coreAndExt_chr3:194349112:194349238:-@chr3:194346655|194346719:194346626:-.A.up','chr3:194349112:194349238:-@chr3:194346655|194346719:194346626:-.B.core_chr3:194349112:194349238:-@chr3:194346655|194346719:194346626:-.B.up'	(0,0):26,(1,0):4	00:04:00	(0,0):23,(1,0):8	00:08:00	chr3	-	1.94347e+17	1.94349e+17
chr3:98240497:98240547:-@chr3:98240281|98240286:98239977:-	0.95	0.88	0.99	0.94	0.84	0.99	0.01	0.11	'chr3:98240497:98240547:-@chr3:98240281|98240286:98239977:-.A.coreAndExt_chr3:98240497:98240547:-@chr3:98240281|98240286:98239977:-.A.up','chr3:98240497:98240547:-@chr3:98240281|98240286:98239977:-.B.core_chr3:98240497:98240547:-@chr3:98240281|98240286:98239977:-.B.up'	(0,0):456,(0,1):1,(1,0):78,(1,1):1191	0:1168,1:102	(0,0):282,(0,1):1,(1,0):43,(1,1):683	0:695,1:32	chr3	-	9823997798239970	9824054798240540
chr3:51663350:51663489:+@chr3:51664288|51664721:51664947:+	0.2	0.13	0.3	0.29	0.15	0.47	-0.09	0.33	'chr3:51663350:51663489:+@chr3:51664288|51664721:51664947:+.B.up_chr3:51663350:51663489:+@chr3:51664288|51664721:51664947:+.B.core','chr3:51663350:51663489:+@chr3:51664288|51664721:51664947:+.A.up_chr3:51663350:51663489:+@chr3:51664288|51664721:51664947:+.A.coreAndExt'	(0,0):82,(0,1):16,(1,0):21,(1,1):24	0:27,1:34	(0,0):50,(0,1):5,(1,0):16,(1,1):21	0:22,1:20	chr3	+	5166335051663350	5166494751664940
chr3:98241693:98241910:-@chr3:98240547|98240562:98240497:-	0.32	0.02	0.88	0.26	0.02	0.67	0.06	0.56	'chr3:98241693:98241910:-@chr3:98240547|98240562:98240497:-.A.coreAndExt_chr3:98241693:98241910:-@chr3:98240547|98240562:98240497:-.A.up','chr3:98241693:98241910:-@chr3:98240547|98240562:98240497:-.B.core_chr3:98241693:98241910:-@chr3:98240547|98240562:98240497:-.B.up'	(0,0):67,(0,1):2,(1,1):13	0:0,1:15	(0,0):46,(0,1):1,(1,1):12	0:1,1:12	chr3	-	9824049798240490	9824191098241910
chr3:132400758:132400934:-@chr3:132363735|132363740:132363641:-	0.45	0.01	0.92	0.48	0.07	0.96	-0.03	1.2	'chr3:132400758:132400934:-@chr3:132363735|132363740:132363641:-.A.coreAndExt_chr3:132400758:132400934:-@chr3:132363735|132363740:132363641:-.A.up','chr3:132400758:132400934:-@chr3:132363735|132363740:132363641:-.B.core_chr3:132400758:132400934:-@chr3:132363735|132363740:132363641:-.B.up'	(0,0):3558,(1,1):6	0:1,1:5	(0,0):2534,(1,1):3	0:0,1:3	chr3	-	1.32364e+17	1.32401e+17
chr3:12944273:12944322:-@chr3:12940933|12943022:12938719:-	0.32	0.28	0.35	0.35	0.31	0.41	-0.03	0.15	'chr3:12944273:12944322:-@chr3:12940933|12943022:12938719:-.A.coreAndExt_chr3:12944273:12944322:-@chr3:12940933|12943022:12938719:-.A.up','chr3:12944273:12944322:-@chr3:12940933|12943022:12938719:-.B.core_chr3:12944273:12944322:-@chr3:12940933|12943022:12938719:-.B.up'	(0,0):842,(1,0):483,(1,1):1544	0:984,1:1043	(0,0):317,(1,0):257,(1,1):739	0:480,1:516	chr3	-	1293871912938710	1294432212944320
chr3:184035109:184035285:+@chr3:184035505|184035538:184035604:+	0.8	0.75	0.84	0.86	0.8	0.9	-0.06	0.34	'chr3:184035109:184035285:+@chr3:184035505|184035538:184035604:+.B.up_chr3:184035109:184035285:+@chr3:184035505|184035538:184035604:+.B.core','chr3:184035109:184035285:+@chr3:184035505|184035538:184035604:+.A.up_chr3:184035109:184035285:+@chr3:184035505|184035538:184035604:+.A.coreAndExt'	(0,0):646,(0,1):44,(1,0):434,(1,1):470	0:788,1:160	(0,0):425,(0,1):18,(1,0):276,(1,1):308	0:513,1:89	chr3	+	1.84035e+17	1.84036e+17
chr3:183897957:183898039:+@chr3:183898630|183898637:183898772:+	0.14	0.11	0.18	0.2	0.13	0.27	-0.06	0.24	'chr3:183897957:183898039:+@chr3:183898630|183898637:183898772:+.B.up_chr3:183897957:183898039:+@chr3:183898630|183898637:183898772:+.B.core','chr3:183897957:183898039:+@chr3:183898630|183898637:183898772:+.A.up_chr3:183897957:183898039:+@chr3:183898630|183898637:183898772:+.A.coreAndExt'	(0,0):2360,(0,1):207,(1,0):52,(1,1):880	0:182,1:957	(0,0):1210,(0,1):60,(1,0):25,(1,1):426	0:104,1:407	chr3	+	1.83898e+17	1.83899e+17
chr3:160117430:160117537:+@chr3:160118388|160118610:160118753:+	0.05	0.04	0.06	0.04	0.02	0.05	0.01	0.06	'chr3:160117430:160117537:+@chr3:160118388|160118610:160118753:+.B.up_chr3:160117430:160117537:+@chr3:160118388|160118610:160118753:+.B.core','chr3:160117430:160117537:+@chr3:160118388|160118610:160118753:+.A.up_chr3:160117430:160117537:+@chr3:160118388|160118610:160118753:+.A.coreAndExt'	(0,0):664,(0,1):237,(1,0):60,(1,1):162	0:66,1:393	(0,0):239,(0,1):140,(1,0):24,(1,1):87	0:29,1:222	chr3	+	1.60117e+17	1.60119e+17
chr3:133302846:133302994:+@chr3:133305407|133305413:133305566:+	0.94	0.8	1	0.84	0.65	0.96	0.1	0.31	'chr3:133302846:133302994:+@chr3:133305407|133305413:133305566:+.B.up_chr3:133302846:133302994:+@chr3:133305407|133305413:133305566:+.B.core','chr3:133302846:133302994:+@chr3:133305407|133305413:133305566:+.A.up_chr3:133302846:133302994:+@chr3:133305407|133305413:133305566:+.A.coreAndExt'	(0,0):83,(1,0):25,(1,1):67	0:91,1:1	(0,0):39,(0,1):1,(1,0):13,(1,1):40	0:50,1:4	chr3	+	1.33303e+17	1.33306e+17
chr3:32490946:32491044:+@chr3:32493558|32493884:32493965:+	0.03	0.02	0.05	0.02	0.01	0.04	0.01	0.09	'chr3:32490946:32491044:+@chr3:32493558|32493884:32493965:+.B.up_chr3:32490946:32491044:+@chr3:32493558|32493884:32493965:+.B.core','chr3:32490946:32491044:+@chr3:32493558|32493884:32493965:+.A.up_chr3:32490946:32491044:+@chr3:32493558|32493884:32493965:+.A.coreAndExt'	(0,0):290,(0,1):82,(1,0):25,(1,1):6	0:25,1:88	(0,0):124,(0,1):41,(1,0):6,(1,1):4	0:6,1:45	chr3	+	3249094632490940	3249396532493960
chr3:128890289:128890381:-@chr3:128890120|128890126:128889922:-	0.06	0.04	0.07	0.05	0.03	0.07	0.01	0.04	'chr3:128890289:128890381:-@chr3:128890120|128890126:128889922:-.A.coreAndExt_chr3:128890289:128890381:-@chr3:128890120|128890126:128889922:-.A.up','chr3:128890289:128890381:-@chr3:128890120|128890126:128889922:-.B.core_chr3:128890289:128890381:-@chr3:128890120|128890126:128889922:-.B.up'	(0,0):3762,(0,1):699,(1,0):59,(1,1):3277	0:224,1:3811	(0,0):1922,(0,1):365,(1,0):27,(1,1):1809	0:131,1:2070	chr3	-	1.2889e+17	1.2889e+17
chr3:49711447:49711543:+@chr3:49712616|49713127:49713220:+	0.63	0.4	0.91	0.48	0.34	0.69	0.15	0.62	'chr3:49711447:49711543:+@chr3:49712616|49713127:49713220:+.B.up_chr3:49711447:49711543:+@chr3:49712616|49713127:49713220:+.B.core','chr3:49711447:49711543:+@chr3:49712616|49713127:49713220:+.A.up_chr3:49711447:49711543:+@chr3:49712616|49713127:49713220:+.A.coreAndExt'	(0,0):4739,(1,0):224,(1,1):38	0:241,1:21	(0,0):3624,(1,0):165,(1,1):34	0:183,1:16	chr3	+	4971144749711440	4971322049713220
chr3:42661156:42661200:+@chr3:42661508|42662921:42663008:+	0.51	0.2	0.84	0.13	0.04	0.37	0.38	2.51	'chr3:42661156:42661200:+@chr3:42661508|42662921:42663008:+.B.up_chr3:42661156:42661200:+@chr3:42661508|42662921:42663008:+.B.core','chr3:42661156:42661200:+@chr3:42661508|42662921:42663008:+.A.up_chr3:42661156:42661200:+@chr3:42661508|42662921:42663008:+.A.coreAndExt'	(0,0):134,(0,1):1,(1,0):119,(1,1):2	0:120,1:2	(0,0):56,(0,1):3,(1,0):27,(1,1):2	0:27,1:5	chr3	+	4266115642661150	4266300842663000
chr3:93698983:93699326:+@chr3:93714718|93714722:93714788:+	0.93	0.76	1	0.85	0.62	0.98	0.08	0.36	'chr3:93698983:93699326:+@chr3:93714718|93714722:93714788:+.B.up_chr3:93698983:93699326:+@chr3:93714718|93714722:93714788:+.B.core','chr3:93698983:93699326:+@chr3:93714718|93714722:93714788:+.A.up_chr3:93698983:93699326:+@chr3:93714718|93714722:93714788:+.A.coreAndExt'	(0,0):504,(1,0):16,(1,1):120	0:120,1:16	(0,0):180,(0,1):1,(1,0):12,(1,1):88	0:87,1:14	chr3	+	9369898393698980	9371478893714780
chr3:186515324:186515403:-@chr3:186512566|186512570:186512447:-	0.11	0.06	0.16	0.09	0.04	0.17	0.02	0.13	'chr3:186515324:186515403:-@chr3:186512566|186512570:186512447:-.A.coreAndExt_chr3:186515324:186515403:-@chr3:186512566|186512570:186512447:-.A.up','chr3:186515324:186515403:-@chr3:186512566|186512570:186512447:-.B.core_chr3:186515324:186515403:-@chr3:186512566|186512570:186512447:-.B.up'	(0,0):476,(0,1):112,(1,0):14,(1,1):252	0:37,1:341	(0,0):223,(0,1):60,(1,0):6,(1,1):133	0:23,1:176	chr3	-	1.86512e+17	1.86515e+17
chr3:49153480:49153595:-@chr3:49153371|49153377:49153157:-	0.48	0.27	0.72	0.5	0.15	0.89	-0.02	0.68	'chr3:49153480:49153595:-@chr3:49153371|49153377:49153157:-.A.coreAndExt_chr3:49153480:49153595:-@chr3:49153371|49153377:49153157:-.A.up','chr3:49153480:49153595:-@chr3:49153371|49153377:49153157:-.B.core_chr3:49153480:49153595:-@chr3:49153371|49153377:49153157:-.B.up'	(0,0):40,(0,1):6,(1,0):9,(1,1):57	0:49,1:23	(0,0):35,(0,1):1,(1,0):3,(1,1):31	0:18,1:17	chr3	-	4915315749153150	4915359549153590
chr3:170624778:170624882:-@chr3:170612172|170612212:170612081:-	0.92	0.78	0.99	0.93	0.81	0.98	-0.01	0.16	'chr3:170624778:170624882:-@chr3:170612172|170612212:170612081:-.A.coreAndExt_chr3:170624778:170624882:-@chr3:170612172|170612212:170612081:-.A.up','chr3:170624778:170624882:-@chr3:170612172|170612212:170612081:-.B.core_chr3:170624778:170624882:-@chr3:170612172|170612212:170612081:-.B.up'	(0,0):225,(1,0):29,(1,1):23	0:51,1:1	(0,0):105,(1,0):36,(1,1):25	0.0423611	chr3	-	1.70612e+17	1.70625e+17
chr3:51976361:51976724:+@chr3:51977365|51977370:51977554:+	0.25	0.1	0.5	0.24	0.04	0.55	0.01	0.49	'chr3:51976361:51976724:+@chr3:51977365|51977370:51977554:+.B.up_chr3:51976361:51976724:+@chr3:51977365|51977370:51977554:+.B.core','chr3:51976361:51976724:+@chr3:51977365|51977370:51977554:+.A.up_chr3:51976361:51976724:+@chr3:51977365|51977370:51977554:+.A.coreAndExt'	(0,0):137,(0,1):10,(1,0):3,(1,1):66	0:18,1:61	(0,0):51,(0,1):3,(1,0):1,(1,1):36	0:10,1:30	chr3	+	5197636151976360	5197755451977550
chr3:128890289:128890381:-@chr3:128890120|128890123:128889922:-	0.23	0.2	0.25	0.26	0.22	0.29	-0.03	0.15	'chr3:128890289:128890381:-@chr3:128890120|128890123:128889922:-.A.coreAndExt_chr3:128890289:128890381:-@chr3:128890120|128890123:128889922:-.A.up','chr3:128890289:128890381:-@chr3:128890120|128890123:128889922:-.B.core_chr3:128890289:128890381:-@chr3:128890120|128890123:128889922:-.B.up'	(0,0):3582,(0,1):697,(1,0):239,(1,1):3279	0:938,1:3277	(0,0):1802,(0,1):365,(1,0):147,(1,1):1809	0:643,1:1678	chr3	-	1.2889e+17	1.2889e+17
chr3:49055833:49056017:-@chr3:49055646|49055751:49055456:-	0.61	0.54	0.68	0.55	0.44	0.66	0.06	0.24	'chr3:49055833:49056017:-@chr3:49055646|49055751:49055456:-.A.coreAndExt_chr3:49055833:49056017:-@chr3:49055646|49055751:49055456:-.A.up','chr3:49055833:49056017:-@chr3:49055646|49055751:49055456:-.B.core_chr3:49055833:49056017:-@chr3:49055646|49055751:49055456:-.B.up'	(0,0):152,(0,1):37,(1,0):145,(1,1):50	0:159,1:73	(0,0):91,(0,1):15,(1,0):61,(1,1):39	0:77,1:38	chr3	-	4905545649055450	4905601749056010
chr3:45773545:45773643:+@chr3:45776727|45776738:45776865:+	0.97	0.9	1	0.93	0.76	0.99	0.04	0.12	'chr3:45773545:45773643:+@chr3:45776727|45776738:45776865:+.B.up_chr3:45773545:45773643:+@chr3:45776727|45776738:45776865:+.B.core','chr3:45773545:45773643:+@chr3:45776727|45776738:45776865:+.A.up_chr3:45773545:45773643:+@chr3:45776727|45776738:45776865:+.A.coreAndExt'	(0,0):355,(1,0):61,(1,1):91	0:146,1:6	(0,0):117,(1,0):23,(1,1):47	0:66,1:4	chr3	+	4577354545773540	4577686545776860
chr3:184019325:184019446:+@chr3:184019582|184019646:184019859:+	0.12	0.1	0.14	0.11	0.09	0.14	0.01	0.05	'chr3:184019325:184019446:+@chr3:184019582|184019646:184019859:+.B.up_chr3:184019325:184019446:+@chr3:184019582|184019646:184019859:+.B.core','chr3:184019325:184019446:+@chr3:184019582|184019646:184019859:+.A.up_chr3:184019325:184019446:+@chr3:184019582|184019646:184019859:+.A.coreAndExt'	(0,0):983,(0,1):98,(1,0):91,(1,1):795	0:155,1:829	(0,0):656,(0,1):63,(1,0):57,(1,1):552	0:104,1:568	chr3	+	1.84019e+17	1.8402e+17
chr3:49713324:49713399:+@chr3:49713489|49713811:49713948:+	0.59	0.54	0.64	0.63	0.56	0.7	-0.04	0.18	'chr3:49713324:49713399:+@chr3:49713489|49713811:49713948:+.B.up_chr3:49713324:49713399:+@chr3:49713489|49713811:49713948:+.B.core','chr3:49713324:49713399:+@chr3:49713489|49713811:49713948:+.A.up_chr3:49713324:49713399:+@chr3:49713489|49713811:49713948:+.A.coreAndExt'	(0,0):2306,(0,1):75,(1,0):1076,(1,1):147	0:1152,1:146	(0,0):1679,(0,1):42,(1,0):776,(1,1):111	0:858,1:71	chr3	+	4971332449713320	4971394849713940
chr3:56627972:56628056:+@chr3:56647617|56647639:56647778:+	0.52	0.31	0.8	0.83	0.58	0.97	-0.31	1.86	'chr3:56627972:56628056:+@chr3:56647617|56647639:56647778:+.B.up_chr3:56627972:56628056:+@chr3:56647617|56647639:56647778:+.B.core','chr3:56627972:56628056:+@chr3:56647617|56647639:56647778:+.A.up_chr3:56627972:56628056:+@chr3:56647617|56647639:56647778:+.A.coreAndExt'	(0,0):1012,(1,0):15,(1,1):44	0:37,1:22	(0,0):220,(1,0):16,(1,1):16	0:29,1:3	chr3	+	5662797256627970	5664777856647770
chr3:4354582:4354913:+@chr3:4355331|4355351:4355445:+	0.83	0.53	0.97	0.48	0.18	0.78	0.35	2.88	'chr3:4354582:4354913:+@chr3:4355331|4355351:4355445:+.B.up_chr3:4354582:4354913:+@chr3:4355331|4355351:4355445:+.B.core','chr3:4354582:4354913:+@chr3:4355331|4355351:4355445:+.A.up_chr3:4354582:4354913:+@chr3:4355331|4355351:4355445:+.A.coreAndExt'	(0,0):265,(1,0):11,(1,1):51	0:47,1:15	(0,0):198,(0,1):1,(1,0):3,(1,1):34	0:15,1:23	chr3	+	43545824354582	43554454355445
chr3:52018063:52018174:+@chr3:52019377|52019417:52019481:+	0.92	0.84	0.98	0.91	0.8	0.98	0.01	0.15	'chr3:52018063:52018174:+@chr3:52019377|52019417:52019481:+.B.up_chr3:52018063:52018174:+@chr3:52019377|52019417:52019481:+.B.core','chr3:52018063:52018174:+@chr3:52019377|52019417:52019481:+.A.up_chr3:52018063:52018174:+@chr3:52019377|52019417:52019481:+.A.coreAndExt'	(0,0):1340,(0,1):3,(1,0):98,(1,1):57	0:155,1:3	(0,0):776,(0,1):2,(1,0):72,(1,1):48	0:115,1:7	chr3	+	5201806352018060	5201948152019480
chr3:186790637:186790735:+@chr3:186791193|186791947:186792121:+	0.08	0.06	0.1	0.01	0	0.02	0.07	1000000000000	'chr3:186790637:186790735:+@chr3:186791193|186791947:186792121:+.B.up_chr3:186790637:186790735:+@chr3:186791193|186791947:186792121:+.B.core','chr3:186790637:186790735:+@chr3:186791193|186791947:186792121:+.A.up_chr3:186790637:186790735:+@chr3:186791193|186791947:186792121:+.A.coreAndExt'	(0,0):256,(0,1):125,(1,0):110,(1,1):53	0:119,1:169	(0,0):57,(0,1):45,(1,0):4,(1,1):18	0:4,1:63	chr3	+	1.86791e+17	1.86792e+17
chr3:53915693:53915851:-@chr3:53914099|53914136:53913966:-	0.91	0.73	1	0.94	0.81	0.99	-0.03	0.18	'chr3:53915693:53915851:-@chr3:53914099|53914136:53913966:-.A.coreAndExt_chr3:53915693:53915851:-@chr3:53914099|53914136:53913966:-.A.up','chr3:53915693:53915851:-@chr3:53914099|53914136:53913966:-.B.core_chr3:53915693:53915851:-@chr3:53914099|53914136:53913966:-.B.up'	(0,0):58,(1,0):37,(1,1):39	0.0527778	(0,0):22,(1,0):17,(1,1):5	00:22:00	chr3	-	5391396653913960	5391585153915850
chr3:169514533:169514687:-@chr3:169511626|169514157:169511261:-	0.35	0.26	0.45	0.39	0.28	0.54	-0.04	0.23	'chr3:169514533:169514687:-@chr3:169511626|169514157:169511261:-.A.coreAndExt_chr3:169514533:169514687:-@chr3:169511626|169514157:169511261:-.A.up','chr3:169514533:169514687:-@chr3:169511626|169514157:169511261:-.B.core_chr3:169514533:169514687:-@chr3:169511626|169514157:169511261:-.B.up'	(0,0):112,(0,1):7,(1,0):144,(1,1):48	0:154,1:45	(0,0):94,(0,1):6,(1,0):113,(1,1):32	0:125,1:26	chr3	-	1.69511e+17	1.69515e+17
chr3:120424847:120424961:-@chr3:120417367|120417420:120417270:-	0.86	0.7	0.97	0.9	0.71	0.99	-0.04	0.27	'chr3:120424847:120424961:-@chr3:120417367|120417420:120417270:-.A.coreAndExt_chr3:120424847:120424961:-@chr3:120417367|120417420:120417270:-.A.up','chr3:120424847:120424961:-@chr3:120417367|120417420:120417270:-.B.core_chr3:120424847:120424961:-@chr3:120417367|120417420:120417270:-.B.up'	(0,0):256,(1,0):53,(1,1):23	0:63,1:13	(0,0):95,(1,0):25,(1,1):16	0:39,1:2	chr3	-	1.20417e+17	1.20425e+17
chr3:128890477:128890614:-@chr3:128890351|128890381:128890289:-	0.9	0.85	0.93	0.89	0.84	0.93	0.01	0.08	'chr3:128890477:128890614:-@chr3:128890351|128890381:128890289:-.A.coreAndExt_chr3:128890477:128890614:-@chr3:128890351|128890381:128890289:-.A.up','chr3:128890477:128890614:-@chr3:128890351|128890381:128890289:-.B.core_chr3:128890477:128890614:-@chr3:128890351|128890381:128890289:-.B.up'	(0,0):1854,(0,1):13,(1,0):673,(1,1):763	0:1365,1:84	(0,0):999,(0,1):16,(1,0):391,(1,1):395	0:735,1:67	chr3	-	1.2889e+17	1.28891e+17
chr3:126633523:126633593:+@chr3:126676259|126676268:126676394:+	0.96	0.87	1	0.96	0.85	1	0	0.09	'chr3:126633523:126633593:+@chr3:126676259|126676268:126676394:+.B.up_chr3:126633523:126633593:+@chr3:126676259|126676268:126676394:+.B.core','chr3:126633523:126633593:+@chr3:126676259|126676268:126676394:+.A.up_chr3:126633523:126633593:+@chr3:126676259|126676268:126676394:+.A.coreAndExt'	(0,0):1420,(1,0):32,(1,1):43	0:74,1:1	(0,0):395,(1,0):28,(1,1):27	00:55:00	chr3	+	1.26634e+17	1.26676e+17
chr3:160129708:160129872:+@chr3:160130114|160130318:160130637:+	1	0.99	1	0.99	0.97	1	0.01	0	'chr3:160129708:160129872:+@chr3:160130114|160130318:160130637:+.B.up_chr3:160129708:160129872:+@chr3:160130114|160130318:160130637:+.B.core','chr3:160129708:160129872:+@chr3:160130114|160130318:160130637:+.A.up_chr3:160129708:160129872:+@chr3:160130114|160130318:160130637:+.A.coreAndExt'	(0,0):299,(1,0):671,(1,1):256	0.64375	(0,0):150,(1,0):322,(1,1):124	0.309722	chr3	+	1.6013e+17	1.60131e+17
chr3:167452594:167452651:-@chr3:167452133|167452138:167452002:-	0.56	0.33	0.77	0.68	0.24	0.95	-0.12	0.94	'chr3:167452594:167452651:-@chr3:167452133|167452138:167452002:-.A.coreAndExt_chr3:167452594:167452651:-@chr3:167452133|167452138:167452002:-.A.up','chr3:167452594:167452651:-@chr3:167452133|167452138:167452002:-.B.core_chr3:167452594:167452651:-@chr3:167452133|167452138:167452002:-.B.up'	(0,0):141,(0,1):7,(1,0):9,(1,1):10	0:14,1:12	(0,0):38,(1,0):2,(1,1):2	00:04:00	chr3	-	1.67452e+17	1.67453e+17
chr3:9486732:9486984:+@chr3:9487304|9487341:9487424:+	0.01	0	0.04	0.09	0.03	0.18	-0.08	0.88	'chr3:9486732:9486984:+@chr3:9487304|9487341:9487424:+.B.up_chr3:9486732:9486984:+@chr3:9487304|9487341:9487424:+.B.core','chr3:9486732:9486984:+@chr3:9487304|9487341:9487424:+.A.up_chr3:9486732:9486984:+@chr3:9487304|9487341:9487424:+.A.coreAndExt'	(0,0):148,(0,1):34,(1,1):130	0:0,1:164	(0,0):45,(0,1):17,(1,0):2,(1,1):62	0:6,1:75	chr3	+	94867329486732	94874249487424
chr3:98240497:98240547:-@chr3:98240221|98240286:98239977:-	0.98	0.94	1	0.92	0.85	0.98	0.06	0.27	'chr3:98240497:98240547:-@chr3:98240221|98240286:98239977:-.A.coreAndExt_chr3:98240497:98240547:-@chr3:98240221|98240286:98239977:-.A.up','chr3:98240497:98240547:-@chr3:98240221|98240286:98239977:-.B.core_chr3:98240497:98240547:-@chr3:98240221|98240286:98239977:-.B.up'	(0,0):457,(1,0):497,(1,1):772	0:1244,1:25	(0,0):282,(0,1):1,(1,0):259,(1,1):467	0:705,1:22	chr3	-	9823997798239970	9824054798240540
chr3:138310696:138310798:-@chr3:138291756|138291774:138291701:-	0.83	0.56	0.97	0.88	0.65	0.99	-0.05	0.3	'chr3:138310696:138310798:-@chr3:138291756|138291774:138291701:-.A.coreAndExt_chr3:138310696:138310798:-@chr3:138291756|138291774:138291701:-.A.up','chr3:138310696:138310798:-@chr3:138291756|138291774:138291701:-.B.core_chr3:138310696:138310798:-@chr3:138291756|138291774:138291701:-.B.up'	(0,0):648,(0,1):1,(1,0):11,(1,1):6	0:17,1:1	(0,0):194,(1,0):12,(1,1):8	00:20:00	chr3	-	1.38292e+17	1.38311e+17
chr3:14457920:14457961:+@chr3:14485132|14485136:14485371:+	0.89	0.67	1	0.92	0.74	0.99	-0.03	0.21	'chr3:14457920:14457961:+@chr3:14485132|14485136:14485371:+.B.up_chr3:14457920:14457961:+@chr3:14485132|14485136:14485371:+.B.core','chr3:14457920:14457961:+@chr3:14485132|14485136:14485371:+.A.up_chr3:14457920:14457961:+@chr3:14485132|14485136:14485371:+.A.coreAndExt'	(0,0):601,(1,0):8,(1,1):16	00:24:00	(0,0):189,(1,0):12,(1,1):10	00:22:00	chr3	+	1445792014457920	1448537114485370
chr3:49462800:49462871:-@chr3:49462486|49462579:49462382:-	0.6	0.32	0.88	0.19	0.04	0.45	0.41	4.27	'chr3:49462800:49462871:-@chr3:49462486|49462579:49462382:-.A.coreAndExt_chr3:49462800:49462871:-@chr3:49462486|49462579:49462382:-.A.up','chr3:49462800:49462871:-@chr3:49462486|49462579:49462382:-.B.core_chr3:49462800:49462871:-@chr3:49462486|49462579:49462382:-.B.up'	(0,0):89,(0,1):1,(1,0):10,(1,1):2	0:11,1:2	(0,0):31,(0,1):2,(1,0):2,(1,1):7	0:3,1:8	chr3	-	4946238249462380	4946287149462870
chr3:120461558:120461641:+@chr3:120468592|120468695:120468798:+	0.29	0.05	0.7	0.15	0.01	0.69	0.14	0.67	'chr3:120461558:120461641:+@chr3:120468592|120468695:120468798:+.B.up_chr3:120461558:120461641:+@chr3:120468592|120468695:120468798:+.B.core','chr3:120461558:120461641:+@chr3:120468592|120468695:120468798:+.A.up_chr3:120461558:120461641:+@chr3:120468592|120468695:120468798:+.A.coreAndExt'	(0,0):87,(1,0):2,(1,1):8	0:5,1:5	(0,0):27,(1,1):5	0:2,1:3	chr3	+	1.20462e+17	1.20469e+17
chr3:49044637:49044964:+@chr3:49048854|49049068:49051549:+	0.17	0.15	0.2	0.09	0.07	0.11	0.08	112155	'chr3:49044637:49044964:+@chr3:49048854|49049068:49051549:+.B.up_chr3:49044637:49044964:+@chr3:49048854|49049068:49051549:+.B.core','chr3:49044637:49044964:+@chr3:49048854|49049068:49051549:+.A.up_chr3:49044637:49044964:+@chr3:49048854|49049068:49051549:+.A.coreAndExt'	(0,0):3229,(0,1):370,(1,0):227,(1,1):10134	0:2056,1:8675	(0,0):1489,(0,1):162,(1,0):51,(1,1):4787	0:417,1:4583	chr3	+	4904463749044630	4905154949051540
chr3:184040871:184041029:+@chr3:184041193|184041196:184041381:+	0.27	0.21	0.34	0.3	0.21	0.39	-0.03	0.16	'chr3:184040871:184041029:+@chr3:184041193|184041196:184041381:+.B.up_chr3:184040871:184041029:+@chr3:184041193|184041196:184041381:+.B.core','chr3:184040871:184041029:+@chr3:184041193|184041196:184041381:+.A.up_chr3:184040871:184041029:+@chr3:184041193|184041196:184041381:+.A.coreAndExt'	(0,0):601,(0,1):95,(1,0):45,(1,1):533	0:161,1:512	(0,0):390,(0,1):58,(1,0):31,(1,1):317	0:107,1:299	chr3	+	1.84041e+17	1.84041e+17
chr3:12531283:12531488:+@chr3:12538016|12538017:12538053:+	0.5	0.08	0.92	0.52	0.02	0.96	-0.02	1.06	'chr3:12531283:12531488:+@chr3:12538016|12538017:12538053:+.B.up_chr3:12531283:12531488:+@chr3:12538016|12538017:12538053:+.B.core','chr3:12531283:12531488:+@chr3:12538016|12538017:12538053:+.A.up_chr3:12531283:12531488:+@chr3:12538016|12538017:12538053:+.A.coreAndExt'	(0,0):623,(1,0):1,(1,1):78	0:33,1:46	(0,0):223,(1,0):1,(1,1):57	0:4,1:54	chr3	+	1253128312531280	1253805312538050
chr3:130612835:130613181:+@chr3:130613552|130613575:130613619:+	0.78	0.45	0.96	0.8	0.43	0.97	-0.02	0.45	'chr3:130612835:130613181:+@chr3:130613552|130613575:130613619:+.B.up_chr3:130612835:130613181:+@chr3:130613552|130613575:130613619:+.B.core','chr3:130612835:130613181:+@chr3:130613552|130613575:130613619:+.A.up_chr3:130612835:130613181:+@chr3:130613552|130613575:130613619:+.A.coreAndExt'	(0,0):70,(1,0):6,(1,1):21	0:22,1:5	(0,0):27,(1,0):5,(1,1):17	0:20,1:2	chr3	+	1.30613e+17	1.30614e+17
chr3:98241386:98241910:-@chr3:98240540|98240562:98240497:-	0.32	0.02	0.81	0.42	0	0.93	-0.1	1.47	'chr3:98241386:98241910:-@chr3:98240540|98240562:98240497:-.A.coreAndExt_chr3:98241386:98241910:-@chr3:98240540|98240562:98240497:-.A.up','chr3:98241386:98241910:-@chr3:98240540|98240562:98240497:-.B.core_chr3:98241386:98241910:-@chr3:98240540|98240562:98240497:-.B.up'	(0,0):70,(0,1):1,(1,1):11	0:0,1:12	(0,0):47,(1,1):12	0:8,1:4	chr3	-	9824049798240490	9824191098241910
chr3:169896561:169896726:-@chr3:169890488|169890500:169890345:-	0.78	0.71	0.85	0.86	0.77	0.93	-0.08	0.34	'chr3:169896561:169896726:-@chr3:169890488|169890500:169890345:-.A.coreAndExt_chr3:169896561:169896726:-@chr3:169890488|169890500:169890345:-.A.up','chr3:169896561:169896726:-@chr3:169890488|169890500:169890345:-.B.core_chr3:169896561:169896726:-@chr3:169890488|169890500:169890345:-.B.up'	(0,0):320,(0,1):15,(1,0):178,(1,1):372	0:440,1:125	(0,0):133,(0,1):5,(1,0):94,(1,1):180	0:243,1:36	chr3	-	1.6989e+17	1.69897e+17
chr3:48668657:48668739:-@chr3:48668559|48668573:48668426:-	0.88	0.69	0.99	0.89	0.65	0.99	-0.01	0.31	'chr3:48668657:48668739:-@chr3:48668559|48668573:48668426:-.A.coreAndExt_chr3:48668657:48668739:-@chr3:48668559|48668573:48668426:-.A.up','chr3:48668657:48668739:-@chr3:48668559|48668573:48668426:-.B.core_chr3:48668657:48668739:-@chr3:48668559|48668573:48668426:-.B.up'	(0,0):62,(1,0):13,(1,1):13	00:26:00	(0,0):32,(1,0):8,(1,1):12	0:18,1:2	chr3	-	4866842648668420	4866873948668730
chr3:50387096:50387264:-@chr3:50386921|50386925:50386817:-	0.9	0.82	0.96	0.93	0.8	1	-0.03	0.17	'chr3:50387096:50387264:-@chr3:50386921|50386925:50386817:-.A.coreAndExt_chr3:50387096:50387264:-@chr3:50386921|50386925:50386817:-.A.up','chr3:50387096:50387264:-@chr3:50386921|50386925:50386817:-.B.core_chr3:50387096:50387264:-@chr3:50386921|50386925:50386817:-.B.up'	(0,0):460,(0,1):4,(1,0):62,(1,1):183	0:227,1:22	(0,0):195,(0,1):1,(1,0):29,(1,1):84	0:109,1:5	chr3	-	5038681750386810	5038726450387260
chr3:119196160:119196295:+@chr3:119198755|119198898:119199019:+	0.04	0.02	0.06	0.03	0.01	0.06	0.01	0.05	'chr3:119196160:119196295:+@chr3:119198755|119198898:119199019:+.B.up_chr3:119196160:119196295:+@chr3:119198755|119198898:119199019:+.B.core','chr3:119196160:119196295:+@chr3:119198755|119198898:119199019:+.A.up_chr3:119196160:119196295:+@chr3:119198755|119198898:119199019:+.A.coreAndExt'	(0,0):810,(0,1):99,(1,0):14,(1,1):63	0:16,1:160	(0,0):205,(0,1):47,(1,0):4,(1,1):38	0:4,1:85	chr3	+	1.19196e+17	1.19199e+17
chr3:16310633:16310782:+@chr3:16312436|16312452:16312578:+	0.15	0.1	0.22	0.11	0.05	0.18	0.04	0.2	'chr3:16310633:16310782:+@chr3:16312436|16312452:16312578:+.B.up_chr3:16310633:16310782:+@chr3:16312436|16312452:16312578:+.B.core','chr3:16310633:16310782:+@chr3:16312436|16312452:16312578:+.A.up_chr3:16310633:16310782:+@chr3:16312436|16312452:16312578:+.A.coreAndExt'	(0,0):224,(0,1):65,(1,0):20,(1,1):215	0:31,1:269	(0,0):98,(0,1):38,(1,0):8,(1,1):131	0:16,1:161	chr3	+	1631063316310630	1631257816312570
chr3:52437154:52437314:-@chr3:52436887|52436956:52436795:-	0.12	0.09	0.15	0.12	0.07	0.18	0	0.09	'chr3:52437154:52437314:-@chr3:52436887|52436956:52436795:-.A.coreAndExt_chr3:52437154:52437314:-@chr3:52436887|52436956:52436795:-.A.up','chr3:52437154:52437314:-@chr3:52436887|52436956:52436795:-.B.core_chr3:52437154:52437314:-@chr3:52436887|52436956:52436795:-.B.up'	(0,0):458,(0,1):92,(1,0):48,(1,1):189	0:55,1:274	(0,0):146,(0,1):33,(1,0):17,(1,1):87	0:23,1:114	chr3	-	5243679552436790	5243731452437310
chr3:124453940:124454093:+@chr3:124456415|124456762:124457086:+	0.97	0.96	0.98	0.96	0.95	0.97	0.01	0	'chr3:124453940:124454093:+@chr3:124456415|124456762:124457086:+.B.up_chr3:124453940:124454093:+@chr3:124456415|124456762:124457086:+.B.core','chr3:124453940:124454093:+@chr3:124456415|124456762:124457086:+.A.up_chr3:124453940:124454093:+@chr3:124456415|124456762:124457086:+.A.coreAndExt'	(0,0):1909,(0,1):35,(1,0):3652,(1,1):1302	0:4923,1:66	(0,0):1100,(0,1):24,(1,0):2113,(1,1):748	0:2833,1:52	chr3	+	1.24454e+17	1.24457e+17
chr3:160102352:160102434:-@chr3:160099512|160099514:160099291:-	0.21	0.04	0.43	0.31	0.05	0.69	-0.1	0.42	'chr3:160102352:160102434:-@chr3:160099512|160099514:160099291:-.A.coreAndExt_chr3:160102352:160102434:-@chr3:160099512|160099514:160099291:-.A.up','chr3:160102352:160102434:-@chr3:160099512|160099514:160099291:-.B.core_chr3:160102352:160102434:-@chr3:160099512|160099514:160099291:-.B.up'	(0,0):177,(0,1):9,(1,0):2,(1,1):33	0:12,1:32	(0,0):69,(0,1):3,(1,0):1,(1,1):21	0:7,1:18	chr3	-	1.60099e+17	1.60102e+17
chr3:119180809:119180995:-@chr3:119177031|119177087:119176865:-	0.62	0.55	0.69	0.57	0.47	0.67	0.05	0.24	'chr3:119180809:119180995:-@chr3:119177031|119177087:119176865:-.A.coreAndExt_chr3:119180809:119180995:-@chr3:119177031|119177087:119176865:-.A.up','chr3:119180809:119180995:-@chr3:119177031|119177087:119176865:-.B.core_chr3:119180809:119180995:-@chr3:119177031|119177087:119176865:-.B.up'	(0,0):512,(0,1):20,(1,0):145,(1,1):129	0:203,1:91	(0,0):157,(0,1):10,(1,0):74,(1,1):82	0:113,1:53	chr3	-	1.19177e+17	1.19181e+17
chr3:48723609:48723797:-@chr3:48720445|48720474:48720336:-	0.47	0.04	0.9	0.35	0.02	0.85	0.12	1.23	'chr3:48723609:48723797:-@chr3:48720445|48720474:48720336:-.A.coreAndExt_chr3:48723609:48723797:-@chr3:48720445|48720474:48720336:-.A.up','chr3:48723609:48723797:-@chr3:48720445|48720474:48720336:-.B.core_chr3:48723609:48723797:-@chr3:48720445|48720474:48720336:-.B.up'	(0,0):291,(1,1):6	0:3,1:3	(0,0):153,(1,1):4	0:2,1:2	chr3	-	4872033648720330	4872379748723790
chr3:142051809:142051931:-@chr3:142051266|142051376:142051217:-	0.71	0.45	0.92	0.78	0.39	0.99	-0.07	0.64	'chr3:142051809:142051931:-@chr3:142051266|142051376:142051217:-.A.coreAndExt_chr3:142051809:142051931:-@chr3:142051266|142051376:142051217:-.A.up','chr3:142051809:142051931:-@chr3:142051266|142051376:142051217:-.B.core_chr3:142051809:142051931:-@chr3:142051266|142051376:142051217:-.B.up'	(0,0):47,(0,1):1,(1,0):19,(1,1):2	0:21,1:1	(0,0):13,(1,0):7	00:07:00	chr3	-	1.42051e+17	1.42052e+17
chr3:101293042:101293123:+@chr3:101298433|101298686:101298848:+	0.32	0.28	0.35	0.26	0.21	0.3	0.06	0.61	'chr3:101293042:101293123:+@chr3:101298433|101298686:101298848:+.B.up_chr3:101293042:101293123:+@chr3:101298433|101298686:101298848:+.B.core','chr3:101293042:101293123:+@chr3:101298433|101298686:101298848:+.A.up_chr3:101293042:101293123:+@chr3:101298433|101298686:101298848:+.A.coreAndExt'	(0,0):56569,(0,1):242,(1,0):566,(1,1):144	0:605,1:347	(0,0):30108,(0,1):88,(1,0):175,(1,1):78	0:192,1:149	chr3	+	1.01293e+17	1.01299e+17
chr3:44438235:44438326:+@chr3:44441847|44442014:44442079:+	0.92	0.77	0.99	0.68	0.43	0.91	0.24	1.66	'chr3:44438235:44438326:+@chr3:44441847|44442014:44442079:+.B.up_chr3:44438235:44438326:+@chr3:44441847|44442014:44442079:+.B.core','chr3:44438235:44438326:+@chr3:44441847|44442014:44442079:+.A.up_chr3:44438235:44438326:+@chr3:44441847|44442014:44442079:+.A.coreAndExt'	(0,0):32,(1,0):81,(1,1):1	0.0569444	(0,0):6,(1,0):37,(1,1):5	0:38,1:4	chr3	+	4443823544438230	4444207944442070
chr3:127396011:127396129:+@chr3:127396308|127396519:127396686:+	0.37	0.23	0.55	0.17	0.05	0.36	0.2	1.68	'chr3:127396011:127396129:+@chr3:127396308|127396519:127396686:+.B.up_chr3:127396011:127396129:+@chr3:127396308|127396519:127396686:+.B.core','chr3:127396011:127396129:+@chr3:127396308|127396519:127396686:+.A.up_chr3:127396011:127396129:+@chr3:127396308|127396519:127396686:+.A.coreAndExt'	(0,0):64,(0,1):10,(1,0):26,(1,1):18	0:35,1:19	(0,0):27,(0,1):5,(1,0):4,(1,1):9	0:7,1:11	chr3	+	1.27396e+17	1.27397e+17
chr3:58291972:58292144:+@chr3:58296017|58296036:58296133:+	0.11	0.04	0.21	0.19	0.06	0.39	-0.08	0.31	'chr3:58291972:58292144:+@chr3:58296017|58296036:58296133:+.B.up_chr3:58291972:58292144:+@chr3:58296017|58296036:58296133:+.B.core','chr3:58291972:58292144:+@chr3:58296017|58296036:58296133:+.A.up_chr3:58291972:58292144:+@chr3:58296017|58296036:58296133:+.A.coreAndExt'	(0,0):405,(0,1):25,(1,0):5,(1,1):69	0:11,1:88	(0,0):108,(0,1):8,(1,0):3,(1,1):35	0:13,1:33	chr3	+	5829197258291970	5829613358296130
chr3:52432866:52433217:+@chr3:52433561|52433637:52433795:+	0.85	0.6	0.99	0.79	0.42	1	0.06	0.43	'chr3:52432866:52433217:+@chr3:52433561|52433637:52433795:+.B.up_chr3:52432866:52433217:+@chr3:52433561|52433637:52433795:+.B.core','chr3:52432866:52433217:+@chr3:52433561|52433637:52433795:+.A.up_chr3:52432866:52433217:+@chr3:52433561|52433637:52433795:+.A.coreAndExt'	(0,0):60,(1,0):7,(1,1):7	0:13,1:1	(0,0):31,(1,0):5,(1,1):9	0:12,1:2	chr3	+	5243286652432860	5243379552433790
chr3:49742083:49742189:+@chr3:49742417|49742515:49742619:+	0.75	0.66	0.84	0.69	0.58	0.8	0.06	0.25	'chr3:49742083:49742189:+@chr3:49742417|49742515:49742619:+.B.up_chr3:49742083:49742189:+@chr3:49742417|49742515:49742619:+.B.core','chr3:49742083:49742189:+@chr3:49742417|49742515:49742619:+.A.up_chr3:49742083:49742189:+@chr3:49742417|49742515:49742619:+.A.coreAndExt'	(0,0):293,(0,1):1,(1,0):179,(1,1):44	0:195,1:29	(0,0):109,(0,1):3,(1,0):94,(1,1):29	0:105,1:21	chr3	+	4974208349742080	4974261949742610
chr3:101293042:101293123:+@chr3:101298634|101298686:101298848:+	0.68	0.64	0.72	0.69	0.62	0.75	-0.01	0.11	'chr3:101293042:101293123:+@chr3:101298634|101298686:101298848:+.B.up_chr3:101293042:101293123:+@chr3:101298634|101298686:101298848:+.B.core','chr3:101293042:101293123:+@chr3:101298634|101298686:101298848:+.A.up_chr3:101293042:101293123:+@chr3:101298634|101298686:101298848:+.A.coreAndExt'	(0,0):56590,(0,1):15,(1,0):545,(1,1):371	0:726,1:205	(0,0):30080,(0,1):13,(1,0):203,(1,1):153	0:271,1:98	chr3	+	1.01293e+17	1.01299e+17
chr3:186504916:186505053:+@chr3:186505268|186505284:186505373:+	0.14	0.12	0.17	0.11	0.08	0.14	0.03	0.21	'chr3:186504916:186505053:+@chr3:186505268|186505284:186505373:+.B.up_chr3:186504916:186505053:+@chr3:186505268|186505284:186505373:+.B.core','chr3:186504916:186505053:+@chr3:186505268|186505284:186505373:+.A.up_chr3:186504916:186505053:+@chr3:186505268|186505284:186505373:+.A.coreAndExt'	(0,0):1977,(0,1):422,(1,0):114,(1,1):827	0:214,1:1149	(0,0):781,(0,1):227,(1,0):43,(1,1):395	0:80,1:585	chr3	+	1.86505e+17	1.86505e+17
chr3:97669630:97669732:-@chr3:97668856|97668859:97668688:-	0.67	0.56	0.78	0.67	0.5	0.83	0	0.26	'chr3:97669630:97669732:-@chr3:97668856|97668859:97668688:-.A.coreAndExt_chr3:97669630:97669732:-@chr3:97668856|97668859:97668688:-.A.up','chr3:97669630:97669732:-@chr3:97668856|97668859:97668688:-.B.core_chr3:97669630:97669732:-@chr3:97668856|97668859:97668688:-.B.up'	(0,0):300,(0,1):20,(1,0):51,(1,1):207	0:202,1:76	(0,0):192,(0,1):10,(1,0):27,(1,1):142	0:147,1:32	chr3	-	9766868897668680	9766973297669730
chr3:39148970:39149130:-@chr3:39145038|39145044:39144964:-	0.95	0.88	1	0.93	0.76	0.99	0.02	0.11	'chr3:39148970:39149130:-@chr3:39145038|39145044:39144964:-.A.coreAndExt_chr3:39148970:39149130:-@chr3:39145038|39145044:39144964:-.A.up','chr3:39148970:39149130:-@chr3:39145038|39145044:39144964:-.B.core_chr3:39148970:39149130:-@chr3:39145038|39145044:39144964:-.B.up'	(0,0):159,(1,0):39,(1,1):52	0:81,1:10	(0,0):76,(1,0):17,(1,1):27	0:40,1:4	chr3	-	3914496439144960	3914913039149130
chr3:146243392:146243434:-@chr3:146239488|146239840:146239331:-	0.59	0.51	0.67	0.52	0.43	0.62	0.07	0.32	'chr3:146243392:146243434:-@chr3:146239488|146239840:146239331:-.A.coreAndExt_chr3:146243392:146243434:-@chr3:146239488|146239840:146239331:-.A.up','chr3:146243392:146243434:-@chr3:146239488|146239840:146239331:-.B.core_chr3:146243392:146243434:-@chr3:146239488|146239840:146239331:-.B.up'	(0,0):1582,(0,1):14,(1,0):816,(1,1):180	0:918,1:92	(0,0):730,(0,1):9,(1,0):422,(1,1):110	0:476,1:65	chr3	-	1.46239e+17	1.46243e+17
chr3:195599147:195599341:-@chr3:195597076|195597249:195596985:-	0.2	0.08	0.35	0.18	0.03	0.4	0.02	0.32	'chr3:195599147:195599341:-@chr3:195597076|195597249:195596985:-.A.coreAndExt_chr3:195599147:195599341:-@chr3:195597076|195597249:195596985:-.A.up','chr3:195599147:195599341:-@chr3:195597076|195597249:195596985:-.B.core_chr3:195599147:195599341:-@chr3:195597076|195597249:195596985:-.B.up'	(0,0):60,(0,1):8,(1,0):7,(1,1):11	0:11,1:15	(0,0):15,(0,1):5,(1,0):3,(1,1):4	0:5,1:7	chr3	-	1.95597e+17	1.95599e+17
chr3:49881974:49882013:-@chr3:49881361|49881450:49881234:-	0.11	0.04	0.2	0.19	0.08	0.36	-0.08	0.3	'chr3:49881974:49882013:-@chr3:49881361|49881450:49881234:-.A.coreAndExt_chr3:49881974:49882013:-@chr3:49881361|49881450:49881234:-.A.up','chr3:49881974:49882013:-@chr3:49881361|49881450:49881234:-.B.core_chr3:49881974:49882013:-@chr3:49881361|49881450:49881234:-.B.up'	(0,0):102,(0,1):17,(1,0):8,(1,1):15	0:10,1:30	(0,0):34,(0,1):4,(1,0):6,(1,1):14	0:7,1:17	chr3	-	4988123449881230	4988201349882010
chr3:141122769:141122873:+@chr3:141157085|141157110:141157207:+	0.34	0.03	0.89	0.51	0.02	0.89	-0.17	1.1	'chr3:141122769:141122873:+@chr3:141157085|141157110:141157207:+.B.up_chr3:141122769:141122873:+@chr3:141157085|141157110:141157207:+.B.core','chr3:141122769:141122873:+@chr3:141157085|141157110:141157207:+.A.up_chr3:141122769:141122873:+@chr3:141157085|141157110:141157207:+.A.coreAndExt'	(0,0):300,(0,1):1,(1,1):4	0:0,1:5	(0,0):128,(1,1):2	0:1,1:1	chr3	+	1.41123e+17	1.41157e+17
chr3:43756439:43756550:+@chr3:43759163|43759258:43759349:+	0.79	0.73	0.83	0.82	0.74	0.9	-0.03	0.16	'chr3:43756439:43756550:+@chr3:43759163|43759258:43759349:+.B.up_chr3:43756439:43756550:+@chr3:43759163|43759258:43759349:+.B.core','chr3:43756439:43756550:+@chr3:43759163|43759258:43759349:+.A.up_chr3:43756439:43756550:+@chr3:43759163|43759258:43759349:+.A.coreAndExt'	(0,0):872,(0,1):2,(1,0):563,(1,1):135	0:637,1:63	(0,0):432,(1,0):237,(1,1):68	0:273,1:32	chr3	+	4375643943756430	4375934943759340
chr3:167452594:167452651:-@chr3:167452034|167452133:167452002:-	0.79	0.4	0.99	0.66	0.19	0.98	0.13	0.6	'chr3:167452594:167452651:-@chr3:167452034|167452133:167452002:-.A.coreAndExt_chr3:167452594:167452651:-@chr3:167452034|167452133:167452002:-.A.up','chr3:167452594:167452651:-@chr3:167452034|167452133:167452002:-.B.core_chr3:167452594:167452651:-@chr3:167452034|167452133:167452002:-.B.up'	(0,0):150,(1,0):16,(1,1):1	00:17:00	(0,0):40,(1,0):2	00:02:00	chr3	-	1.67452e+17	1.67453e+17
chr3:58415855:58415965:-@chr3:58415526|58415668:58415435:-	0.02	0.01	0.02	0.01	0.01	0.02	0.01	0	'chr3:58415855:58415965:-@chr3:58415526|58415668:58415435:-.A.coreAndExt_chr3:58415855:58415965:-@chr3:58415526|58415668:58415435:-.A.up','chr3:58415855:58415965:-@chr3:58415526|58415668:58415435:-.B.core_chr3:58415855:58415965:-@chr3:58415526|58415668:58415435:-.B.up'	(0,0):812,(0,1):305,(1,0):23,(1,1):204	0:24,1:508	(0,0):510,(0,1):182,(1,0):9,(1,1):135	0:10,1:316	chr3	-	5841543558415430	5841596558415960
chr3:48481506:48481529:-@chr3:48476425|48476546:48476227:-	0.95	0.89	0.99	0.89	0.76	0.98	0.06	0.23	'chr3:48481506:48481529:-@chr3:48476425|48476546:48476227:-.A.coreAndExt_chr3:48481506:48481529:-@chr3:48476425|48476546:48476227:-.A.up','chr3:48481506:48481529:-@chr3:48476425|48476546:48476227:-.B.core_chr3:48481506:48481529:-@chr3:48476425|48476546:48476227:-.B.up'	(0,0):489,(0,1):1,(1,0):265,(1,1):97	0:361,1:2	(0,0):235,(0,1):1,(1,0):114,(1,1):52	0:160,1:7	chr3	-	4847622748476220	4848152948481520
chr3:140681969:140682069:+@chr3:140685776|140685842:140685878:+	0.3	0.12	0.92	0.43	0.11	0.92	-0.13	0.83	'chr3:140681969:140682069:+@chr3:140685776|140685842:140685878:+.B.up_chr3:140681969:140682069:+@chr3:140685776|140685842:140685878:+.B.core','chr3:140681969:140682069:+@chr3:140685776|140685842:140685878:+.A.up_chr3:140681969:140682069:+@chr3:140685776|140685842:140685878:+.A.coreAndExt'	(0,0):412,(0,1):1,(1,0):8,(1,1):20	0:18,1:11	(0,0):91,(1,0):3,(1,1):6	0:8,1:1	chr3	+	1.40682e+17	1.40686e+17
chr3:48670407:48670517:-@chr3:48669477|48669525:48669313:-	0.17	0.07	0.33	0.15	0.03	0.34	0.02	0.28	'chr3:48670407:48670517:-@chr3:48669477|48669525:48669313:-.A.coreAndExt_chr3:48670407:48670517:-@chr3:48669477|48669525:48669313:-.A.up','chr3:48670407:48670517:-@chr3:48669477|48669525:48669313:-.B.core_chr3:48670407:48670517:-@chr3:48669477|48669525:48669313:-.B.up'	(0,0):293,(0,1):6,(1,0):6,(1,1):50	0:10,1:52	(0,0):142,(0,1):1,(1,0):2,(1,1):34	0:8,1:29	chr3	-	4866931348669310	4867051748670510
chr3:128598333:128598684:+@chr3:128603496|128603518:128603589:+	0.67	0.55	0.79	0.62	0.49	0.75	0.05	0.27	'chr3:128598333:128598684:+@chr3:128603496|128603518:128603589:+.B.up_chr3:128598333:128598684:+@chr3:128603496|128603518:128603589:+.B.core','chr3:128598333:128598684:+@chr3:128603496|128603518:128603589:+.A.up_chr3:128598333:128598684:+@chr3:128603496|128603518:128603589:+.A.coreAndExt'	(0,0):1826,(0,1):3,(1,0):62,(1,1):222	0:194,1:93	(0,0):436,(0,1):6,(1,0):40,(1,1):134	0:127,1:53	chr3	+	1.28598e+17	1.28604e+17
chr3:9854932:9855029:+@chr3:9859329|9859374:9859443:+	0.81	0.49	0.97	0.75	0.34	0.98	0.06	0.51	'chr3:9854932:9855029:+@chr3:9859329|9859374:9859443:+.B.up_chr3:9854932:9855029:+@chr3:9859329|9859374:9859443:+.B.core','chr3:9854932:9855029:+@chr3:9859329|9859374:9859443:+.A.up_chr3:9854932:9855029:+@chr3:9859329|9859374:9859443:+.A.coreAndExt'	(0,0):241,(1,0):7,(1,1):4	00:11:00	(0,0):74,(1,0):3,(1,1):2	00:05:00	chr3	+	98549329854932	98594439859443
chr3:44402857:44403010:+@chr3:44408948|44409024:44409200:+	0.61	0.47	0.75	0.43	0.26	0.64	0.18	0.81	'chr3:44402857:44403010:+@chr3:44408948|44409024:44409200:+.B.up_chr3:44402857:44403010:+@chr3:44408948|44409024:44409200:+.B.core','chr3:44402857:44403010:+@chr3:44408948|44409024:44409200:+.A.up_chr3:44402857:44403010:+@chr3:44408948|44409024:44409200:+.A.coreAndExt'	(0,0):156,(0,1):9,(1,0):38,(1,1):27	0:53,1:21	(0,0):46,(0,1):7,(1,0):12,(1,1):12	0:17,1:14	chr3	+	4440285744402850	4440920044409200
chr3:129822584:129822849:-@chr3:129821756|129821778:129821607:-	0.59	0.25	0.88	0.46	0.07	0.97	0.13	0.93	'chr3:129822584:129822849:-@chr3:129821756|129821778:129821607:-.A.coreAndExt_chr3:129822584:129822849:-@chr3:129821756|129821778:129821607:-.A.up','chr3:129822584:129822849:-@chr3:129821756|129821778:129821607:-.B.core_chr3:129822584:129822849:-@chr3:129821756|129821778:129821607:-.B.up'	(0,0):44,(0,1):1,(1,0):4,(1,1):15	0:9,1:11	(0,0):19,(1,1):9	0:3,1:6	chr3	-	1.29822e+17	1.29823e+17
chr3:172472299:172472450:+@chr3:172473085|172473088:172473164:+	0.89	0.78	0.97	0.85	0.68	0.96	0.04	0.23	'chr3:172472299:172472450:+@chr3:172473085|172473088:172473164:+.B.up_chr3:172472299:172472450:+@chr3:172473085|172473088:172473164:+.B.core','chr3:172472299:172472450:+@chr3:172473085|172473088:172473164:+.A.up_chr3:172472299:172472450:+@chr3:172473085|172473088:172473164:+.A.coreAndExt'	(0,0):85,(0,1):3,(1,0):39,(1,1):51	0:81,1:12	(0,0):69,(0,1):2,(1,0):23,(1,1):38	0:56,1:7	chr3	+	1.72472e+17	1.72473e+17
chr3:33453073:33453179:-@chr3:33451079|33451093:33450941:-	0.88	0.65	1	0.87	0.68	1	0.01	0.36	'chr3:33453073:33453179:-@chr3:33451079|33451093:33450941:-.A.coreAndExt_chr3:33453073:33453179:-@chr3:33451079|33451093:33450941:-.A.up','chr3:33453073:33453179:-@chr3:33451079|33451093:33450941:-.B.core_chr3:33453073:33453179:-@chr3:33451079|33451093:33450941:-.B.up'	(0,0):76,(1,0):14,(1,1):18	0:24,1:8	(0,0):18,(1,0):12,(1,1):11	00:23:00	chr3	-	3345094133450940	3345317933453170
chr3:48670684:48670823:-@chr3:48670517|48670558:48670407:-	0.06	0.01	0.14	0.05	0.01	0.14	0.01	0.1	'chr3:48670684:48670823:-@chr3:48670517|48670558:48670407:-.A.coreAndExt_chr3:48670684:48670823:-@chr3:48670517|48670558:48670407:-.A.up','chr3:48670684:48670823:-@chr3:48670517|48670558:48670407:-.B.core_chr3:48670684:48670823:-@chr3:48670517|48670558:48670407:-.B.up'	(0,0):63,(0,1):16,(1,0):2,(1,1):38	0:2,1:54	(0,0):19,(0,1):6,(1,1):29	0:0,1:35	chr3	-	4867040748670400	4867082348670820
chr3:121376126:121376199:-@chr3:121366295|121366329:121366166:-	0.01	0	0.03	0.06	0.02	0.12	-0.05	0.28	'chr3:121376126:121376199:-@chr3:121366295|121366329:121366166:-.A.coreAndExt_chr3:121376126:121376199:-@chr3:121366295|121366329:121366166:-.A.up','chr3:121376126:121376199:-@chr3:121366295|121366329:121366166:-.B.core_chr3:121376126:121376199:-@chr3:121366295|121366329:121366166:-.B.up'	(0,0):1000,(0,1):80,(1,1):134	0:0,1:214	(0,0):214,(0,1):33,(1,0):3,(1,1):48	0:5,1:79	chr3	-	1.21366e+17	1.21376e+17
chr3:160102352:160102434:-@chr3:160099360|160099514:160099291:-	0.73	0.53	0.89	0.64	0.34	0.92	0.09	0.56	'chr3:160102352:160102434:-@chr3:160099360|160099514:160099291:-.A.coreAndExt_chr3:160102352:160102434:-@chr3:160099360|160099514:160099291:-.A.up','chr3:160102352:160102434:-@chr3:160099360|160099514:160099291:-.B.core_chr3:160102352:160102434:-@chr3:160099360|160099514:160099291:-.B.up'	(0,0):185,(0,1):1,(1,0):34,(1,1):1	0:34,1:2	(0,0):72,(1,0):18,(1,1):4	0:19,1:3	chr3	-	1.60099e+17	1.60102e+17
chr3:128598333:128598684:+@chr3:128603500|128603518:128603589:+	0.48	0.34	0.62	0.33	0.2	0.5	0.15	0.74	'chr3:128598333:128598684:+@chr3:128603500|128603518:128603589:+.B.up_chr3:128598333:128598684:+@chr3:128603500|128603518:128603589:+.B.core','chr3:128598333:128598684:+@chr3:128603500|128603518:128603589:+.A.up_chr3:128598333:128598684:+@chr3:128603500|128603518:128603589:+.A.coreAndExt'	(0,0):1859,(0,1):3,(1,0):29,(1,1):222	0:131,1:123	(0,0):464,(0,1):5,(1,0):12,(1,1):135	0:62,1:90	chr3	+	1.28598e+17	1.28604e+17
chr3:129207100:129207240:+@chr3:129214289|129214352:129214450:+	0.91	0.75	0.99	0.65	0.36	0.93	0.26	1.14	'chr3:129207100:129207240:+@chr3:129214289|129214352:129214450:+.B.up_chr3:129207100:129207240:+@chr3:129214289|129214352:129214450:+.B.core','chr3:129207100:129207240:+@chr3:129214289|129214352:129214450:+.A.up_chr3:129207100:129207240:+@chr3:129214289|129214352:129214450:+.A.coreAndExt'	(0,0):439,(1,0):23,(1,1):7	00:30:00	(0,0):147,(1,0):11,(1,1):13	0:19,1:5	chr3	+	1.29207e+17	1.29214e+17
chr3:38179969:38180519:+@chr3:38181879|38182248:38182339:+	0.58	0.49	0.67	0.59	0.48	0.71	-0.01	0.19	'chr3:38179969:38180519:+@chr3:38181879|38182248:38182339:+.B.up_chr3:38179969:38180519:+@chr3:38181879|38182248:38182339:+.B.core','chr3:38179969:38180519:+@chr3:38181879|38182248:38182339:+.A.up_chr3:38179969:38180519:+@chr3:38181879|38182248:38182339:+.A.coreAndExt'	(0,0):1283,(0,1):17,(1,0):197,(1,1):351	0:395,1:170	(0,0):669,(0,1):7,(1,0):107,(1,1):197	0:225,1:86	chr3	+	3817996938179960	3818233938182330
chr3:184033551:184033644:+@chr3:184033860|184033920:184034006:+	0.24	0.16	0.34	0.14	0.07	0.23	0.1	0.74	'chr3:184033551:184033644:+@chr3:184033860|184033920:184034006:+.B.up_chr3:184033551:184033644:+@chr3:184033860|184033920:184034006:+.B.core','chr3:184033551:184033644:+@chr3:184033860|184033920:184034006:+.A.up_chr3:184033551:184033644:+@chr3:184033860|184033920:184034006:+.A.coreAndExt'	(0,0):188,(0,1):35,(1,0):26,(1,1):17	0:29,1:49	(0,0):123,(0,1):20,(1,0):9,(1,1):27	0:15,1:41	chr3	+	1.84034e+17	1.84034e+17
chr3:41265512:41265572:+@chr3:41266017|41266233:41266244:+	0.92	0.75	1	0.77	0.52	0.94	0.15	0.52	'chr3:41265512:41265572:+@chr3:41266017|41266233:41266244:+.B.up_chr3:41265512:41265572:+@chr3:41266017|41266233:41266244:+.B.core','chr3:41265512:41265572:+@chr3:41266017|41266233:41266244:+.A.up_chr3:41265512:41265572:+@chr3:41266017|41266233:41266244:+.A.coreAndExt'	(0,0):276,(1,0):432	0.3	(0,0):134,(1,0):215,(1,1):2	0.150694	chr3	+	4126551241265510	4126624441266240
chr3:48665379:48665471:-@chr3:48664485|48664488:48664309:-	0.49	0.34	0.64	0.45	0.26	0.67	0.04	0.34	'chr3:48665379:48665471:-@chr3:48664485|48664488:48664309:-.A.coreAndExt_chr3:48665379:48665471:-@chr3:48664485|48664488:48664309:-.A.up','chr3:48665379:48665471:-@chr3:48664485|48664488:48664309:-.B.core_chr3:48665379:48665471:-@chr3:48664485|48664488:48664309:-.B.up'	(0,0):210,(0,1):16,(1,0):18,(1,1):82	0:54,1:62	(0,0):77,(0,1):10,(1,0):9,(1,1):52	0:20,1:51	chr3	-	4866430948664300	4866547148665470
chr3:136676707:136677043:+@chr3:136699173|136699308:136699434:+	0.71	0.4	0.95	0.71	0.22	0.95	0	0.53	'chr3:136676707:136677043:+@chr3:136699173|136699308:136699434:+.B.up_chr3:136676707:136677043:+@chr3:136699173|136699308:136699434:+.B.core','chr3:136676707:136677043:+@chr3:136699173|136699308:136699434:+.A.up_chr3:136676707:136677043:+@chr3:136699173|136699308:136699434:+.A.coreAndExt'	(0,0):180,(1,0):5,(1,1):4	0:6,1:3	(0,0):25,(1,0):2	00:02:00	chr3	+	1.36677e+17	1.36699e+17
chr3:146243392:146243434:-@chr3:146239488|146239492:146239331:-	0.61	0.28	0.93	0.71	0.29	0.95	-0.1	0.72	'chr3:146243392:146243434:-@chr3:146239488|146239492:146239331:-.A.coreAndExt_chr3:146243392:146243434:-@chr3:146239488|146239492:146239331:-.A.up','chr3:146243392:146243434:-@chr3:146239488|146239492:146239331:-.B.core_chr3:146243392:146243434:-@chr3:146239488|146239492:146239331:-.B.up'	(0,0):2392,(1,0):6,(1,1):194	0:146,1:54	(0,0):1146,(1,0):6,(1,1):119	0:47,1:78	chr3	-	1.46239e+17	1.46243e+17
chr3:9854932:9855029:+@chr3:9859329|9860239:9860604:+	0.89	0.74	0.98	0.69	0.44	0.91	0.2	0.84	'chr3:9854932:9855029:+@chr3:9859329|9860239:9860604:+.B.up_chr3:9854932:9855029:+@chr3:9859329|9860239:9860604:+.B.core','chr3:9854932:9855029:+@chr3:9859329|9860239:9860604:+.A.up_chr3:9854932:9855029:+@chr3:9859329|9860239:9860604:+.A.coreAndExt'	(0,0):410,(1,0):249,(1,1):80	0:323,1:6	(0,0):99,(1,0):38,(1,1):18	0:51,1:5	chr3	+	98549329854932	98606049860604
chr3:47047823:47047939:+@chr3:47048731|47049015:47049187:+	0.71	0.35	0.95	0.33	0.11	0.62	0.38	1.98	'chr3:47047823:47047939:+@chr3:47048731|47049015:47049187:+.B.up_chr3:47047823:47047939:+@chr3:47048731|47049015:47049187:+.B.core','chr3:47047823:47047939:+@chr3:47048731|47049015:47049187:+.A.up_chr3:47047823:47047939:+@chr3:47048731|47049015:47049187:+.A.coreAndExt'	(0,0):49,(1,0):7,(1,1):2	0:8,1:1	(0,0):27,(0,1):3,(1,0):4,(1,1):1	0:5,1:3	chr3	+	4704782347047820	4704918747049180
chr3:48670407:48670517:-@chr3:48669770|48669829:48669678:-	0.66	0.49	0.84	0.81	0.62	0.96	-0.15	0.57	'chr3:48670407:48670517:-@chr3:48669770|48669829:48669678:-.A.coreAndExt_chr3:48670407:48670517:-@chr3:48669770|48669829:48669678:-.A.up','chr3:48670407:48670517:-@chr3:48669770|48669829:48669678:-.B.core_chr3:48670407:48670517:-@chr3:48669770|48669829:48669678:-.B.up'	(0,0):81,(1,0):37,(1,1):31	0:47,1:21	(0,0):30,(1,0):25,(1,1):13	0:37,1:1	chr3	-	4866967848669670	4867051748670510
chr3:10334526:10334631:-@chr3:10332596|10332674:10332400:-	0.77	0.49	0.95	0.65	0.15	0.99	0.12	0.8	'chr3:10334526:10334631:-@chr3:10332596|10332674:10332400:-.A.coreAndExt_chr3:10334526:10334631:-@chr3:10332596|10332674:10332400:-.A.up','chr3:10334526:10334631:-@chr3:10332596|10332674:10332400:-.B.core_chr3:10334526:10334631:-@chr3:10332596|10332674:10332400:-.B.up'	(0,0):154,(1,0):7,(1,1):6	0:12,1:1	(0,0):52,(1,0):2	00:02:00	chr3	-	1033240010332400	1033463110334630
chr3:169694734:169694839:+@chr3:169700425|169700448:169700699:+	0.12	0.08	0.17	0.02	0	0.05	0.1	15.47	'chr3:169694734:169694839:+@chr3:169700425|169700448:169700699:+.B.up_chr3:169694734:169694839:+@chr3:169700425|169700448:169700699:+.B.core','chr3:169694734:169694839:+@chr3:169700425|169700448:169700699:+.A.up_chr3:169694734:169694839:+@chr3:169700425|169700448:169700699:+.A.coreAndExt'	(0,0):812,(0,1):2,(1,0):22,(1,1):477	0:54,1:447	(0,0):390,(0,1):1,(1,0):1,(1,1):329	0:2,1:329	chr3	+	1.69695e+17	1.69701e+17
chr3:75832457:75832515:-@chr3:75790887|75791016:75790761:-	0.65	0.39	0.88	0.28	0.02	0.79	0.37	1.89	'chr3:75832457:75832515:-@chr3:75790887|75791016:75790761:-.A.coreAndExt_chr3:75832457:75832515:-@chr3:75790887|75791016:75790761:-.A.up','chr3:75832457:75832515:-@chr3:75790887|75791016:75790761:-.B.core_chr3:75832457:75832515:-@chr3:75790887|75791016:75790761:-.B.up'	(0,0):673,(0,1):1,(1,0):20,(1,1):4	0:23,1:2	(0,0):134,(0,1):1,(1,0):1,(1,1):1	0:1,1:2	chr3	-	7579076175790760	7583251575832510
chr3:52324976:52325127:+@chr3:52326276|52327062:52327208:+	0.94	0.83	1	0.95	0.84	1	-0.01	0.15	'chr3:52324976:52325127:+@chr3:52326276|52327062:52327208:+.B.up_chr3:52324976:52325127:+@chr3:52326276|52327062:52327208:+.B.core','chr3:52324976:52325127:+@chr3:52326276|52327062:52327208:+.A.up_chr3:52324976:52325127:+@chr3:52326276|52327062:52327208:+.A.coreAndExt'	(0,0):489,(1,0):226,(1,1):15	0.167361	(0,0):216,(1,0):123,(1,1):6	0.0895833	chr3	+	5232497652324970	5232720852327200
chr3:58395817:58395886:+@chr3:58398628|58398631:58398690:+	0.56	0.18	0.92	0.61	0.25	0.9	-0.05	0.86	'chr3:58395817:58395886:+@chr3:58398628|58398631:58398690:+.B.up_chr3:58395817:58395886:+@chr3:58398628|58398631:58398690:+.B.core','chr3:58395817:58395886:+@chr3:58398628|58398631:58398690:+.A.up_chr3:58395817:58395886:+@chr3:58398628|58398631:58398690:+.A.coreAndExt'	(0,0):132,(0,1):1,(1,0):2,(1,1):9	0:8,1:4	(0,0):53,(0,1):1,(1,0):2	0:2,1:1	chr3	+	5839581758395810	5839869058398690
chr3:52019223:52019287:+@chr3:52019350|52019377:52019481:+	0.09	0.04	0.16	0.08	0.03	0.16	0.01	0.11	'chr3:52019223:52019287:+@chr3:52019350|52019377:52019481:+.B.up_chr3:52019223:52019287:+@chr3:52019350|52019377:52019481:+.B.core','chr3:52019223:52019287:+@chr3:52019350|52019377:52019481:+.A.up_chr3:52019223:52019287:+@chr3:52019350|52019377:52019481:+.A.coreAndExt'	(0,0):430,(0,1):36,(1,0):5,(1,1):72	0:10,1:103	(0,0):325,(0,1):36,(1,0):5,(1,1):45	0:6,1:80	chr3	+	5201922352019220	5201948152019480
chr3:169514533:169514687:-@chr3:169514067|169514157:169514002:-	0.75	0.53	0.96	0.72	0.52	0.91	0.03	0.44	'chr3:169514533:169514687:-@chr3:169514067|169514157:169514002:-.A.coreAndExt_chr3:169514533:169514687:-@chr3:169514067|169514157:169514002:-.A.up','chr3:169514533:169514687:-@chr3:169514067|169514157:169514002:-.B.core_chr3:169514533:169514687:-@chr3:169514067|169514157:169514002:-.B.up'	(0,0):91,(1,0):39,(1,1):28	0:58,1:9	(0,0):56,(0,1):1,(1,0):37,(1,1):25	0:56,1:7	chr3	-	1.69514e+17	1.69515e+17
chr3:49044637:49044964:+@chr3:49049068|49050724:49051549:+	0.99	0.98	1	0.99	0.96	1	0	0	'chr3:49044637:49044964:+@chr3:49049068|49050724:49051549:+.B.up_chr3:49044637:49044964:+@chr3:49049068|49050724:49051549:+.B.core','chr3:49044637:49044964:+@chr3:49049068|49050724:49051549:+.A.up_chr3:49044637:49044964:+@chr3:49049068|49050724:49051549:+.A.coreAndExt'	(0,0):3454,(0,1):2,(1,0):6871,(1,1):3633	0:10483,1:23	(0,0):1540,(1,0):3179,(1,1):1770	0:4910,1:39	chr3	+	4904463749044630	4905154949051540
chr3:48745553:48745670:-@chr3:48732851|48732854:48732523:-	0.68	0.52	0.84	0.61	0.28	0.88	0.07	0.47	'chr3:48745553:48745670:-@chr3:48732851|48732854:48732523:-.A.coreAndExt_chr3:48745553:48745670:-@chr3:48732851|48732854:48732523:-.A.up','chr3:48745553:48745670:-@chr3:48732851|48732854:48732523:-.B.core_chr3:48745553:48745670:-@chr3:48732851|48732854:48732523:-.B.up'	(0,0):643,(0,1):8,(1,0):22,(1,1):786	0:601,1:215	(0,0):249,(0,1):1,(1,0):5,(1,1):346	0:225,1:127	chr3	-	4873252348732520	4874567048745670
chr3:160118610:160118753:+@chr3:160119703|160119778:160119881:+	0.66	0.62	0.71	0.72	0.66	0.78	-0.06	0.26	'chr3:160118610:160118753:+@chr3:160119703|160119778:160119881:+.B.up_chr3:160118610:160118753:+@chr3:160119703|160119778:160119881:+.B.core','chr3:160118610:160118753:+@chr3:160119703|160119778:160119881:+.A.up_chr3:160118610:160118753:+@chr3:160119703|160119778:160119881:+.A.coreAndExt'	(0,0):729,(0,1):11,(1,0):466,(1,1):212	0:546,1:143	(0,0):342,(0,1):3,(1,0):277,(1,1):109	0:312,1:77	chr3	+	1.60119e+17	1.6012e+17
chr3:121376126:121376199:-@chr3:121366218|121366295:121366166:-	0.98	0.93	1	0.95	0.85	0.99	0.03	0.1	'chr3:121376126:121376199:-@chr3:121366218|121366295:121366166:-.A.coreAndExt_chr3:121376126:121376199:-@chr3:121366218|121366295:121366166:-.A.up','chr3:121376126:121376199:-@chr3:121366218|121366295:121366166:-.B.core_chr3:121376126:121376199:-@chr3:121366218|121366295:121366166:-.B.up'	(0,0):1000,(1,0):200,(1,1):14	0.148611	(0,0):217,(1,0):78,(1,1):3	0.05625	chr3	-	1.21366e+17	1.21376e+17
chr3:100059917:100060005:+@chr3:100064429|100065025:100065099:+	0.22	0.19	0.27	0.2	0.15	0.25	0.02	0.13	'chr3:100059917:100060005:+@chr3:100064429|100065025:100065099:+.B.up_chr3:100059917:100060005:+@chr3:100064429|100065025:100065099:+.B.core','chr3:100059917:100060005:+@chr3:100064429|100065025:100065099:+.A.up_chr3:100059917:100060005:+@chr3:100064429|100065025:100065099:+.A.coreAndExt'	(0,0):855,(0,1):63,(1,0):519,(1,1):47	0:528,1:101	(0,0):475,(0,1):23,(1,0):238,(1,1):41	0:245,1:57	chr3	+	1.0006e+17	1.00065e+17
chr3:42610357:42610565:-@chr3:42605372|42605472:42605257:-	0.41	0.32	0.52	0.44	0.34	0.56	-0.03	0.21	'chr3:42610357:42610565:-@chr3:42605372|42605472:42605257:-.A.coreAndExt_chr3:42610357:42610565:-@chr3:42605372|42605472:42605257:-.A.up','chr3:42610357:42610565:-@chr3:42605372|42605472:42605257:-.B.core_chr3:42610357:42610565:-@chr3:42605372|42605472:42605257:-.B.up'	(0,0):499,(0,1):9,(1,0):74,(1,1):241	0:192,1:132	(0,0):192,(0,1):8,(1,0):65,(1,1):161	0:125,1:109	chr3	-	4260525742605250	4261056542610560
chr3:122278453:122278556:-@chr3:122277248|122277314:122277176:-	0.71	0.45	0.93	0.79	0.48	0.98	-0.08	0.58	'chr3:122278453:122278556:-@chr3:122277248|122277314:122277176:-.A.coreAndExt_chr3:122278453:122278556:-@chr3:122277248|122277314:122277176:-.A.up','chr3:122278453:122278556:-@chr3:122277248|122277314:122277176:-.B.core_chr3:122278453:122278556:-@chr3:122277248|122277314:122277176:-.B.up'	(0,0):32,(1,0):12,(1,1):9	0:18,1:3	(0,0):12,(1,0):10,(1,1):2	0:11,1:1	chr3	-	1.22277e+17	1.22279e+17
chr3:128622905:128622975:+@chr3:128623201|128623229:128623348:+	0.08	0.01	0.18	0.04	0	0.14	0.04	0.2	'chr3:128622905:128622975:+@chr3:128623201|128623229:128623348:+.B.up_chr3:128622905:128622975:+@chr3:128623201|128623229:128623348:+.B.core','chr3:128622905:128622975:+@chr3:128623201|128623229:128623348:+.A.up_chr3:128622905:128622975:+@chr3:128623201|128623229:128623348:+.A.coreAndExt'	(0,0):165,(0,1):25,(1,0):2,(1,1):41	0:3,1:65	(0,0):116,(0,1):18,(1,1):30	0:0,1:48	chr3	+	1.28623e+17	1.28623e+17
chr3:119180809:119180995:-@chr3:119176930|119177031:119176865:-	0.66	0.55	0.77	0.55	0.42	0.69	0.11	0.48	'chr3:119180809:119180995:-@chr3:119176930|119177031:119176865:-.A.coreAndExt_chr3:119180809:119180995:-@chr3:119176930|119177031:119176865:-.A.up','chr3:119180809:119180995:-@chr3:119176930|119177031:119176865:-.B.core_chr3:119180809:119180995:-@chr3:119176930|119177031:119176865:-.B.up'	(0,0):648,(0,1):9,(1,0):94,(1,1):55	0:118,1:40	(0,0):225,(0,1):6,(1,0):51,(1,1):41	0:71,1:27	chr3	-	1.19177e+17	1.19181e+17
chr3:127323451:127323626:+@chr3:127323720|127323739:127323999:+	0.02	0.01	0.02	0.01	0.01	0.02	0.01	0	'chr3:127323451:127323626:+@chr3:127323720|127323739:127323999:+.B.up_chr3:127323451:127323626:+@chr3:127323720|127323739:127323999:+.B.core','chr3:127323451:127323626:+@chr3:127323720|127323739:127323999:+.A.up_chr3:127323451:127323626:+@chr3:127323720|127323739:127323999:+.A.coreAndExt'	(0,0):1975,(0,1):786,(1,0):24,(1,1):1888	0:47,1:2651	(0,0):1121,(0,1):450,(1,0):11,(1,1):1104	0:18,1:1547	chr3	+	1.27323e+17	1.27324e+17
chr3:81698007:81698142:-@chr3:81695633|81695655:81695543:-	0.06	0.02	0.11	0.04	0	0.16	0.02	0.12	'chr3:81698007:81698142:-@chr3:81695633|81695655:81695543:-.A.coreAndExt_chr3:81698007:81698142:-@chr3:81695633|81695655:81695543:-.A.up','chr3:81698007:81698142:-@chr3:81695633|81695655:81695543:-.B.core_chr3:81698007:81698142:-@chr3:81695633|81695655:81695543:-.B.up'	(0,0):198,(0,1):50,(1,0):3,(1,1):52	0:5,1:100	(0,0):89,(0,1):22,(1,1):26	0:3,1:45	chr3	-	8169554381695540	8169814281698140
chr3:39142238:39142368:-@chr3:39141945|39141994:39141796:-	0.76	0.65	0.87	0.75	0.61	0.87	0.01	0.25	'chr3:39142238:39142368:-@chr3:39141945|39141994:39141796:-.A.coreAndExt_chr3:39142238:39142368:-@chr3:39141945|39141994:39141796:-.A.up','chr3:39142238:39142368:-@chr3:39141945|39141994:39141796:-.B.core_chr3:39142238:39142368:-@chr3:39141945|39141994:39141796:-.B.up'	(0,0):176,(0,1):2,(1,0):78,(1,1):69	0:117,1:32	(0,0):69,(0,1):2,(1,0):56,(1,1):59	0:92,1:25	chr3	-	3914179639141790	3914236839142360
chr3:51667593:51667775:+@chr3:51667918|51667933:51668051:+	0.81	0.59	0.96	0.72	0.36	0.95	0.09	0.51	'chr3:51667593:51667775:+@chr3:51667918|51667933:51668051:+.B.up_chr3:51667593:51667775:+@chr3:51667918|51667933:51668051:+.B.core','chr3:51667593:51667775:+@chr3:51667918|51667933:51668051:+.A.up_chr3:51667593:51667775:+@chr3:51667918|51667933:51668051:+.A.coreAndExt'	(0,0):12,(0,1):1,(1,0):17,(1,1):21	0:28,1:11	(0,0):13,(1,0):5,(1,1):11	0:15,1:1	chr3	+	5166759351667590	5166805151668050
chr3:123679991:123680255:-@chr3:123674812|123675642:123674690:-	0.75	0.67	0.83	0.58	0.46	0.7	0.17	2.07	'chr3:123679991:123680255:-@chr3:123674812|123675642:123674690:-.A.coreAndExt_chr3:123679991:123680255:-@chr3:123674812|123675642:123674690:-.A.up','chr3:123679991:123680255:-@chr3:123674812|123675642:123674690:-.B.core_chr3:123679991:123680255:-@chr3:123674812|123675642:123674690:-.B.up'	(0,0):1262,(0,1):16,(1,0):470,(1,1):85	0:535,1:36	(0,0):541,(0,1):12,(1,0):139,(1,1):29	0:153,1:27	chr3	-	1.23675e+17	1.2368e+17
chr3:9833900:9834420:-@chr3:9833065|9833177:9832944:-	0.86	0.84	0.89	0.91	0.88	0.94	-0.05	0.73	'chr3:9833900:9834420:-@chr3:9833065|9833177:9832944:-.A.coreAndExt_chr3:9833900:9834420:-@chr3:9833065|9833177:9832944:-.A.up','chr3:9833900:9834420:-@chr3:9833065|9833177:9832944:-.B.core_chr3:9833900:9834420:-@chr3:9833065|9833177:9832944:-.B.up'	(0,0):493,(0,1):58,(1,0):955,(1,1):467	0:1296,1:184	(0,0):167,(0,1):15,(1,0):483,(1,1):256	0:715,1:39	chr3	-	98329449832944	98344209834420
chr3:50336644:50336899:-@chr3:50334958|50335103:50333833:-	0.88	0.82	0.93	0.84	0.74	0.92	0.04	0.18	'chr3:50336644:50336899:-@chr3:50334958|50335103:50333833:-.A.coreAndExt_chr3:50336644:50336899:-@chr3:50334958|50335103:50333833:-.A.up','chr3:50336644:50336899:-@chr3:50334958|50335103:50333833:-.B.core_chr3:50336644:50336899:-@chr3:50334958|50335103:50333833:-.B.up'	(0,0):657,(0,1):12,(1,0):177,(1,1):551	0:661,1:79	(0,0):198,(0,1):3,(1,0):67,(1,1):237	0:276,1:31	chr3	-	5033383350333830	5033689950336890
chr3:123649949:123650081:-@chr3:123633979|123634565:123632572:-	0.98	0.97	0.99	0.99	0.98	1	-0.01	0	'chr3:123649949:123650081:-@chr3:123633979|123634565:123632572:-.A.coreAndExt_chr3:123649949:123650081:-@chr3:123633979|123634565:123632572:-.A.up','chr3:123649949:123650081:-@chr3:123633979|123634565:123632572:-.B.core_chr3:123649949:123650081:-@chr3:123633979|123634565:123632572:-.B.up'	(0,0):1266,(0,1):8,(1,0):1303,(1,1):1097	0:2391,1:17	(0,0):424,(0,1):2,(1,0):571,(1,1):441	0:1010,1:4	chr3	-	1.23633e+17	1.2365e+17
chr3:179322315:179322434:-@chr3:179320525|179320585:179320440:-	0.99	0.97	1	0.99	0.98	1	0	0	'chr3:179322315:179322434:-@chr3:179320525|179320585:179320440:-.A.coreAndExt_chr3:179322315:179322434:-@chr3:179320525|179320585:179320440:-.A.up','chr3:179322315:179322434:-@chr3:179320525|179320585:179320440:-.B.core_chr3:179322315:179322434:-@chr3:179320525|179320585:179320440:-.B.up'	(0,0):1356,(0,1):2,(1,0):693,(1,1):132	0:823,1:4	(0,0):737,(1,0):420,(1,1):67	0.338194	chr3	-	1.7932e+17	1.79322e+17
chr3:133293883:133293959:+@chr3:133302846|133302849:133302994:+	0.63	0.27	0.96	0.87	0.66	1	-0.24	0.92	'chr3:133293883:133293959:+@chr3:133302846|133302849:133302994:+.B.up_chr3:133293883:133293959:+@chr3:133302846|133302849:133302994:+.B.core','chr3:133293883:133293959:+@chr3:133302846|133302849:133302994:+.A.up_chr3:133293883:133293959:+@chr3:133302846|133302849:133302994:+.A.coreAndExt'	(0,0):1439,(0,1):1,(1,0):4,(1,1):11	0:14,1:2	(0,0):442,(1,0):7,(1,1):9	0:14,1:2	chr3	+	1.33294e+17	1.33303e+17
chr3:10329629:10329790:+@chr3:10333752|10334007:10335133:+	0.93	0.72	1	0.73	0.47	0.91	0.2	1.02	'chr3:10329629:10329790:+@chr3:10333752|10334007:10335133:+.B.up_chr3:10329629:10329790:+@chr3:10333752|10334007:10335133:+.B.core','chr3:10329629:10329790:+@chr3:10333752|10334007:10335133:+.A.up_chr3:10329629:10329790:+@chr3:10333752|10334007:10335133:+.A.coreAndExt'	(0,0):441,(1,0):33,(1,1):91	0:117,1:7	(0,0):122,(0,1):1,(1,0):13,(1,1):39	0:46,1:7	chr3	+	1032962910329620	1033513310335130
chr3:138310696:138310798:-@chr3:138291756|138291826:138291701:-	0.78	0.5	0.94	0.84	0.61	0.97	-0.06	0.39	'chr3:138310696:138310798:-@chr3:138291756|138291826:138291701:-.A.coreAndExt_chr3:138310696:138310798:-@chr3:138291756|138291826:138291701:-.A.up','chr3:138310696:138310798:-@chr3:138291756|138291826:138291701:-.B.core_chr3:138310696:138310798:-@chr3:138291756|138291826:138291701:-.B.up'	(0,0):634,(0,1):1,(1,0):25,(1,1):6	0:26,1:6	(0,0):188,(1,0):18,(1,1):8	0:25,1:1	chr3	-	1.38292e+17	1.38311e+17
chr3:69998202:69998319:+@chr3:70000963|70000981:70001037:+	0.41	0.19	0.7	0.43	0.13	0.76	-0.02	0.55	'chr3:69998202:69998319:+@chr3:70000963|70000981:70001037:+.B.up_chr3:69998202:69998319:+@chr3:70000963|70000981:70001037:+.B.core','chr3:69998202:69998319:+@chr3:70000963|70000981:70001037:+.A.up_chr3:69998202:69998319:+@chr3:70000963|70000981:70001037:+.A.coreAndExt'	(0,0):57,(0,1):4,(1,0):4,(1,1):9	0:9,1:8	(0,0):21,(0,1):3,(1,0):2,(1,1):3	0:4,1:4	chr3	+	6999820269998200	7000103770001030
chr3:183695305:183695412:-@chr3:183689707|183689822:183689351:-	0.07	0.04	0.12	0.11	0.05	0.2	-0.04	0.17	'chr3:183695305:183695412:-@chr3:183689707|183689822:183689351:-.A.coreAndExt_chr3:183695305:183695412:-@chr3:183689707|183689822:183689351:-.A.up','chr3:183695305:183695412:-@chr3:183689707|183689822:183689351:-.B.core_chr3:183695305:183695412:-@chr3:183689707|183689822:183689351:-.B.up'	(0,0):527,(0,1):62,(1,0):13,(1,1):217	0:22,1:270	(0,0):153,(0,1):34,(1,0):10,(1,1):89	0:20,1:113	chr3	-	1.83689e+17	1.83695e+17
chr3:10362193:10362745:-@chr3:10360856|10361000:10360823:-	0.1	0.04	0.17	0.15	0.02	0.42	-0.05	0.23	'chr3:10362193:10362745:-@chr3:10360856|10361000:10360823:-.A.coreAndExt_chr3:10362193:10362745:-@chr3:10360856|10361000:10360823:-.A.up','chr3:10362193:10362745:-@chr3:10360856|10361000:10360823:-.B.core_chr3:10362193:10362745:-@chr3:10360856|10361000:10360823:-.B.up'	(0,0):221,(1,0):5,(1,1):179	0:21,1:163	(0,0):74,(1,0):1,(1,1):44	0:1,1:44	chr3	-	1036082310360820	1036274510362740
chr3:52324976:52325127:+@chr3:52325761|52325763:52325938:+	0.46	0.11	0.85	0.22	0.01	0.58	0.24	1	'chr3:52324976:52325127:+@chr3:52325761|52325763:52325938:+.B.up_chr3:52324976:52325127:+@chr3:52325761|52325763:52325938:+.B.core','chr3:52324976:52325127:+@chr3:52325761|52325763:52325938:+.A.up_chr3:52324976:52325127:+@chr3:52325761|52325763:52325938:+.A.coreAndExt'	(0,0):229,(0,1):2,(1,0):2,(1,1):31	0:14,1:21	(0,0):74,(0,1):4,(1,1):14	0:0,1:18	chr3	+	5232497652324970	5232593852325930
chr3:146243392:146243434:-@chr3:146239768|146239840:146239620:-	0.81	0.74	0.88	0.89	0.79	0.96	-0.08	0.36	'chr3:146243392:146243434:-@chr3:146239768|146239840:146239620:-.A.coreAndExt_chr3:146243392:146243434:-@chr3:146239768|146239840:146239620:-.A.up','chr3:146243392:146243434:-@chr3:146239768|146239840:146239620:-.B.core_chr3:146243392:146243434:-@chr3:146239768|146239840:146239620:-.B.up'	(0,0):569,(0,1):1,(1,0):331,(1,1):182	0:466,1:48	(0,0):221,(1,0):197,(1,1):84	0:267,1:14	chr3	-	1.4624e+17	1.46243e+17
chr3:148881629:148881736:+@chr3:148884821|148884852:148885027:+	0.98	0.93	1	0.93	0.83	0.99	0.05	0.15	'chr3:148881629:148881736:+@chr3:148884821|148884852:148885027:+.B.up_chr3:148881629:148881736:+@chr3:148884821|148884852:148885027:+.B.core','chr3:148881629:148881736:+@chr3:148884821|148884852:148885027:+.A.up_chr3:148881629:148881736:+@chr3:148884821|148884852:148885027:+.A.coreAndExt'	(0,0):88,(1,0):134,(1,1):51	0:183,1:2	(0,0):35,(0,1):1,(1,0):62,(1,1):48	0:109,1:2	chr3	+	1.48882e+17	1.48885e+17
chr3:42845928:42846027:-@chr3:42835767|42835791:42835649:-	0.09	0.07	0.12	0.06	0.04	0.09	0.03	0.15	'chr3:42845928:42846027:-@chr3:42835767|42835791:42835649:-.A.coreAndExt_chr3:42845928:42846027:-@chr3:42835767|42835791:42835649:-.A.up','chr3:42845928:42846027:-@chr3:42835767|42835791:42835649:-.B.core_chr3:42845928:42846027:-@chr3:42835767|42835791:42835649:-.B.up'	(0,0):943,(0,1):220,(1,0):34,(1,1):444	0:71,1:627	(0,0):454,(0,1):168,(1,0):15,(1,1):288	0:33,1:438	chr3	-	4283564942835640	4284602742846020
chr3:50129476:50129641:+@chr3:50131153|50131254:50131308:+	0.78	0.72	0.83	0.84	0.77	0.91	-0.06	0.32	'chr3:50129476:50129641:+@chr3:50131153|50131254:50131308:+.B.up_chr3:50129476:50129641:+@chr3:50131153|50131254:50131308:+.B.core','chr3:50129476:50129641:+@chr3:50131153|50131254:50131308:+.A.up_chr3:50129476:50129641:+@chr3:50131153|50131254:50131308:+.A.coreAndExt'	(0,0):401,(0,1):8,(1,0):516,(1,1):218	0:656,1:86	(0,0):188,(0,1):4,(1,0):298,(1,1):111	0:374,1:39	chr3	+	5012947650129470	5013130850131300
chr3:52440845:52440923:-@chr3:52440338|52440392:52440269:-	0.94	0.81	1	0.83	0.57	0.96	0.11	0.4	'chr3:52440845:52440923:-@chr3:52440338|52440392:52440269:-.A.coreAndExt_chr3:52440845:52440923:-@chr3:52440338|52440392:52440269:-.A.up','chr3:52440845:52440923:-@chr3:52440338|52440392:52440269:-.B.core_chr3:52440845:52440923:-@chr3:52440338|52440392:52440269:-.B.up'	(0,0):151,(1,0):39,(1,1):9	0:46,1:2	(0,0):50,(0,1):1,(1,0):19,(1,1):1	0:20,1:1	chr3	-	5244026952440260	5244092352440920
chr3:49459794:49460111:-@chr3:49459690|49459704:49459537:-	0.7	0.57	0.82	0.76	0.52	0.94	-0.06	0.4	'chr3:49459794:49460111:-@chr3:49459690|49459704:49459537:-.A.coreAndExt_chr3:49459794:49460111:-@chr3:49459690|49459704:49459537:-.A.up','chr3:49459794:49460111:-@chr3:49459690|49459704:49459537:-.B.core_chr3:49459794:49460111:-@chr3:49459690|49459704:49459537:-.B.up'	(0,0):59,(0,1):7,(1,0):47,(1,1):90	0:104,1:40	(0,0):30,(0,1):1,(1,0):15,(1,1):41	0:52,1:5	chr3	-	4945953749459530	4946011149460110
chr3:52558833:52558897:-@chr3:52558627|52558747:52558403:-	0.86	0.8	0.91	0.75	0.68	0.82	0.11	2.07	'chr3:52558833:52558897:-@chr3:52558627|52558747:52558403:-.A.coreAndExt_chr3:52558833:52558897:-@chr3:52558627|52558747:52558403:-.A.up','chr3:52558833:52558897:-@chr3:52558627|52558747:52558403:-.B.core_chr3:52558833:52558897:-@chr3:52558627|52558747:52558403:-.B.up'	(0,0):92,(0,1):11,(1,0):355,(1,1):127	0:449,1:44	(0,0):56,(0,1):12,(1,0):232,(1,1):127	0:320,1:51	chr3	-	5255840352558400	5255889752558890
chr3:48748800:48748892:-@chr3:48732851|48732854:48732523:-	0.72	0.52	0.89	0.64	0.21	0.93	0.08	0.65	'chr3:48748800:48748892:-@chr3:48732851|48732854:48732523:-.A.coreAndExt_chr3:48748800:48748892:-@chr3:48732851|48732854:48732523:-.A.up','chr3:48748800:48748892:-@chr3:48732851|48732854:48732523:-.B.core_chr3:48748800:48748892:-@chr3:48732851|48732854:48732523:-.B.up'	(0,0):705,(0,1):3,(1,0):16,(1,1):772	0:647,1:144	(0,0):257,(1,0):4,(1,1):348	0:195,1:157	chr3	-	4873252348732520	4874889248748890
chr3:53920878:53920961:-@chr3:53919931|53919939:53919853:-	0.98	0.93	1	0.96	0.87	1	0.02	0.08	'chr3:53920878:53920961:-@chr3:53919931|53919939:53919853:-.A.coreAndExt_chr3:53920878:53920961:-@chr3:53919931|53919939:53919853:-.A.up','chr3:53920878:53920961:-@chr3:53919931|53919939:53919853:-.B.core_chr3:53920878:53920961:-@chr3:53919931|53919939:53919853:-.B.up'	(0,0):314,(1,0):59,(1,1):63	0.0847222	(0,0):164,(1,0):33,(1,1):27	0:59,1:1	chr3	-	5391985353919850	5392096153920960
chr3:42662921:42663008:+@chr3:42668692|42672038:42672067:+	0.28	0.16	0.47	0.2	0.08	0.45	0.08	0.4	'chr3:42662921:42663008:+@chr3:42668692|42672038:42672067:+.B.up_chr3:42662921:42663008:+@chr3:42668692|42672038:42672067:+.B.core','chr3:42662921:42663008:+@chr3:42668692|42672038:42672067:+.A.up_chr3:42662921:42663008:+@chr3:42668692|42672038:42672067:+.A.coreAndExt'	(0,0):491,(0,1):7,(1,0):605,(1,1):1	0:605,1:8	(0,0):154,(0,1):3,(1,0):196,(1,1):2	0:196,1:5	chr3	+	4266292142662920	4267206742672060
chr3:50095835:50095995:+@chr3:50097065|50097082:50097179:+	0.02	0	0.05	0.02	0	0.06	0	0.04	'chr3:50095835:50095995:+@chr3:50097065|50097082:50097179:+.B.up_chr3:50095835:50095995:+@chr3:50097065|50097082:50097179:+.B.core','chr3:50095835:50095995:+@chr3:50097065|50097082:50097179:+.A.up_chr3:50095835:50095995:+@chr3:50097065|50097082:50097179:+.A.coreAndExt'	(0,0):341,(0,1):82,(1,0):2,(1,1):225	0:3,1:306	(0,0):151,(0,1):38,(1,1):109	0:0,1:147	chr3	+	5009583550095830	5009717950097170
chr3:15497402:15497526:-@chr3:15495437|15495438:15495336:-	0.55	0.14	0.99	0.63	0.15	0.98	-0.08	0.67	'chr3:15497402:15497526:-@chr3:15495437|15495438:15495336:-.A.coreAndExt_chr3:15497402:15497526:-@chr3:15495437|15495438:15495336:-.A.up','chr3:15497402:15497526:-@chr3:15495437|15495438:15495336:-.B.core_chr3:15497402:15497526:-@chr3:15495437|15495438:15495336:-.B.up'	(0,0):101,(1,1):20	0:17,1:3	(0,0):42,(1,1):11	0:0,1:11	chr3	-	1549533615495330	1549752615497520
chr3:133913926:133914026:-@chr3:133910818|133910827:133910693:-	0.61	0.45	0.77	0.72	0.48	0.91	-0.11	0.58	'chr3:133913926:133914026:-@chr3:133910818|133910827:133910693:-.A.coreAndExt_chr3:133913926:133914026:-@chr3:133910818|133910827:133910693:-.A.up','chr3:133913926:133914026:-@chr3:133910818|133910827:133910693:-.B.core_chr3:133913926:133914026:-@chr3:133910818|133910827:133910693:-.B.up'	(0,0):89,(0,1):10,(1,0):21,(1,1):41	0:44,1:28	(0,0):24,(0,1):3,(1,0):12,(1,1):27	0:38,1:4	chr3	-	1.33911e+17	1.33914e+17
chr3:49458925:49459005:-@chr3:49457221|49457775:49457143:-	0.59	0.43	0.75	0.43	0.26	0.64	0.16	0.74	'chr3:49458925:49459005:-@chr3:49457221|49457775:49457143:-.A.coreAndExt_chr3:49458925:49459005:-@chr3:49457221|49457775:49457143:-.A.up','chr3:49458925:49459005:-@chr3:49457221|49457775:49457143:-.B.core_chr3:49458925:49459005:-@chr3:49457221|49457775:49457143:-.B.up'	(0,0):257,(0,1):6,(1,0):168,(1,1):2	0:170,1:6	(0,0):84,(0,1):5,(1,0):59	0:59,1:5	chr3	-	4945714349457140	4945900549459000
chr3:122864369:122864439:+@chr3:122864946|122864965:122865106:+	0.64	0.42	0.85	0.82	0.53	0.99	-0.18	0.64	'chr3:122864369:122864439:+@chr3:122864946|122864965:122865106:+.B.up_chr3:122864369:122864439:+@chr3:122864946|122864965:122865106:+.B.core','chr3:122864369:122864439:+@chr3:122864946|122864965:122865106:+.A.up_chr3:122864369:122864439:+@chr3:122864946|122864965:122865106:+.A.coreAndExt'	(0,0):35,(0,1):4,(1,0):15,(1,1):17	0:28,1:8	(0,0):24,(1,0):7,(1,1):9	0:15,1:1	chr3	+	1.22864e+17	1.22865e+17
chr3:42597422:42597487:-@chr3:42590149|42594940:42589459:-	0.16	0.15	0.17	0.17	0.15	0.18	-0.01	0.04	'chr3:42597422:42597487:-@chr3:42590149|42594940:42589459:-.A.coreAndExt_chr3:42597422:42597487:-@chr3:42590149|42594940:42589459:-.A.up','chr3:42597422:42597487:-@chr3:42590149|42594940:42589459:-.B.core_chr3:42597422:42597487:-@chr3:42590149|42594940:42589459:-.B.up'	(0,0):1039,(0,1):75,(1,0):2013,(1,1):1483	0:2258,1:1313	(0,0):598,(0,1):45,(1,0):1226,(1,1):843	0:1364,1:750	chr3	-	4258945942589450	4259748742597480
chr3:100148541:100148729:+@chr3:100170524|100170563:100170793:+	0.03	0	0.12	0.06	0	0.18	-0.03	0.12	'chr3:100148541:100148729:+@chr3:100170524|100170563:100170793:+.B.up_chr3:100148541:100148729:+@chr3:100170524|100170563:100170793:+.B.core','chr3:100148541:100148729:+@chr3:100170524|100170563:100170793:+.A.up_chr3:100148541:100148729:+@chr3:100170524|100170563:100170793:+.A.coreAndExt'	(0,0):136,(0,1):11,(1,1):40	0:1,1:50	(0,0):48,(0,1):11,(1,1):19	0:0,1:30	chr3	+	1.00149e+17	1.00171e+17
chr3:49711922:49712054:+@chr3:49712616|49713127:49713220:+	0.3	0.27	0.33	0.31	0.28	0.34	-0.01	0.06	'chr3:49711922:49712054:+@chr3:49712616|49713127:49713220:+.B.up_chr3:49711922:49712054:+@chr3:49712616|49713127:49713220:+.B.core','chr3:49711922:49712054:+@chr3:49712616|49713127:49713220:+.A.up_chr3:49711922:49712054:+@chr3:49712616|49713127:49713220:+.A.coreAndExt'	(0,0):2303,(0,1):211,(1,0):1122,(1,1):188	0:1180,1:341	(0,0):1841,(0,1):142,(1,0):879,(1,1):172	0:932,1:261	chr3	+	4971192249711920	4971322049713220
chr3:49885576:49885633:-@chr3:49884993|49885041:49884958:-	0.81	0.52	0.96	0.62	0.27	0.95	0.19	0.68	'chr3:49885576:49885633:-@chr3:49884993|49885041:49884958:-.A.coreAndExt_chr3:49885576:49885633:-@chr3:49884993|49885041:49884958:-.A.up','chr3:49885576:49885633:-@chr3:49884993|49885041:49884958:-.B.core_chr3:49885576:49885633:-@chr3:49884993|49885041:49884958:-.B.up'	(0,0):55,(1,0):18	00:18:00	(0,0):21,(1,0):6,(1,1):1	0:6,1:1	chr3	-	4988495849884950	4988563349885630
chr3:40251345:40251584:+@chr3:40275350|40275387:40275544:+	0.37	0.04	0.81	0.46	0.11	0.85	-0.09	0.77	'chr3:40251345:40251584:+@chr3:40275350|40275387:40275544:+.B.up_chr3:40251345:40251584:+@chr3:40275350|40275387:40275544:+.B.core','chr3:40251345:40251584:+@chr3:40275350|40275387:40275544:+.A.up_chr3:40251345:40251584:+@chr3:40275350|40275387:40275544:+.A.coreAndExt'	(0,0):170,(1,1):1	0:0,1:1	(0,0):53,(1,0):1,(1,1):4	0:3,1:2	chr3	+	4025134540251340	4027554440275540
chr3:101293042:101293123:+@chr3:101298433|101298634:101298848:+	0.14	0.12	0.15	0.07	0.05	0.09	0.07	802867	'chr3:101293042:101293123:+@chr3:101298433|101298634:101298848:+.B.up_chr3:101293042:101293123:+@chr3:101298433|101298634:101298848:+.B.core','chr3:101293042:101293123:+@chr3:101298433|101298634:101298848:+.A.up_chr3:101293042:101293123:+@chr3:101298433|101298634:101298848:+.A.coreAndExt'	(0,0):56327,(0,1):484,(1,0):278,(1,1):432	0:334,1:860	(0,0):30045,(0,1):151,(1,0):48,(1,1):205	0:59,1:345	chr3	+	1.01293e+17	1.01299e+17
chr3:148884821:148885027:+@chr3:148885676|148885680:148885770:+	0.17	0.08	0.31	0.11	0.01	0.33	0.06	0.34	'chr3:148884821:148885027:+@chr3:148885676|148885680:148885770:+.B.up_chr3:148884821:148885027:+@chr3:148885676|148885680:148885770:+.B.core','chr3:148884821:148885027:+@chr3:148885676|148885680:148885770:+.A.up_chr3:148884821:148885027:+@chr3:148885676|148885680:148885770:+.A.coreAndExt'	(0,0):87,(0,1):26,(1,0):8,(1,1):251	0:51,1:234	(0,0):25,(0,1):11,(1,0):1,(1,1):141	0:29,1:124	chr3	+	1.48885e+17	1.48886e+17
chr3:48960181:48960244:+@chr3:48982415|48982569:48982614:+	0.02	0.01	0.07	0.14	0	0.53	-0.12	0.26	'chr3:48960181:48960244:+@chr3:48982415|48982569:48982614:+.B.up_chr3:48960181:48960244:+@chr3:48982415|48982569:48982614:+.B.core','chr3:48960181:48960244:+@chr3:48982415|48982569:48982614:+.A.up_chr3:48960181:48960244:+@chr3:48982415|48982569:48982614:+.A.coreAndExt'	(0,0):5784,(1,0):2,(1,1):16	0:3,1:15	(0,0):3200,(1,1):3	0:0,1:3	chr3	+	4896018148960180	4898261448982610
chr3:142051809:142051931:-@chr3:142051373|142051376:142051217:-	0.77	0.26	0.97	0.49	0.13	0.88	0.28	1.17	'chr3:142051809:142051931:-@chr3:142051373|142051376:142051217:-.A.coreAndExt_chr3:142051809:142051931:-@chr3:142051373|142051376:142051217:-.A.up','chr3:142051809:142051931:-@chr3:142051373|142051376:142051217:-.B.core_chr3:142051809:142051931:-@chr3:142051373|142051376:142051217:-.B.up'	(0,0):48,(1,0):3,(1,1):18	0:16,1:5	(0,0):12,(0,1):1,(1,0):1,(1,1):6	0:1,1:7	chr3	-	1.42051e+17	1.42052e+17
chr3:130612835:130613181:+@chr3:130613434|130613575:130613619:+	0.92	0.78	0.99	0.66	0.39	0.88	0.26	2.11	'chr3:130612835:130613181:+@chr3:130613434|130613575:130613619:+.B.up_chr3:130612835:130613181:+@chr3:130613434|130613575:130613619:+.B.core','chr3:130612835:130613181:+@chr3:130613434|130613575:130613619:+.A.up_chr3:130612835:130613181:+@chr3:130613434|130613575:130613619:+.A.coreAndExt'	(0,0):43,(1,0):33,(1,1):21	0:53,1:1	(0,0):21,(0,1):1,(1,0):11,(1,1):16	0:22,1:6	chr3	+	1.30613e+17	1.30614e+17
chr3:98241693:98241910:-@chr3:98240540|98240547:98240497:-	0.76	0.42	0.98	0.59	0.21	0.93	0.17	0.81	'chr3:98241693:98241910:-@chr3:98240540|98240547:98240497:-.A.coreAndExt_chr3:98241693:98241910:-@chr3:98240540|98240547:98240497:-.A.up','chr3:98241693:98241910:-@chr3:98240540|98240547:98240497:-.B.core_chr3:98241693:98241910:-@chr3:98240540|98240547:98240497:-.B.up'	(0,0):67,(1,0):4,(1,1):11	0:10,1:5	(0,0):46,(1,0):1,(1,1):12	0:7,1:6	chr3	-	9824049798240490	9824191098241910
chr3:53274267:53274364:-@chr3:53269080|53269190:53268999:-	0.87	0.85	0.89	0.9	0.87	0.93	-0.03	0.12	'chr3:53274267:53274364:-@chr3:53269080|53269190:53268999:-.A.coreAndExt_chr3:53274267:53274364:-@chr3:53269080|53269190:53268999:-.A.up','chr3:53274267:53274364:-@chr3:53269080|53269190:53268999:-.B.core_chr3:53274267:53274364:-@chr3:53269080|53269190:53268999:-.B.up'	(0,0):2953,(1,0):3309,(1,1):372	0:3519,1:162	(0,0):1352,(0,1):1,(1,0):1910,(1,1):180	0:2019,1:72	chr3	-	5326899953268990	5327436453274360
chr3:57875768:57875827:+@chr3:57882238|57882246:57882318:+	0.79	0.39	0.98	0.66	0.25	0.92	0.13	0.68	'chr3:57875768:57875827:+@chr3:57882238|57882246:57882318:+.B.up_chr3:57875768:57875827:+@chr3:57882238|57882246:57882318:+.B.core','chr3:57875768:57875827:+@chr3:57882238|57882246:57882318:+.A.up_chr3:57875768:57875827:+@chr3:57882238|57882246:57882318:+.A.coreAndExt'	(0,0):229,(1,0):5,(1,1):1	00:06:00	(0,0):78,(1,0):2	00:02:00	chr3	+	5787576857875760	5788231857882310
chr3:59737947:59738047:-@chr3:59735294|59735305:59735036:-	0.23	0.07	0.53	0.38	0.01	0.79	-0.15	1	'chr3:59737947:59738047:-@chr3:59735294|59735305:59735036:-.A.coreAndExt_chr3:59737947:59738047:-@chr3:59735294|59735305:59735036:-.A.up','chr3:59737947:59738047:-@chr3:59735294|59735305:59735036:-.B.core_chr3:59737947:59738047:-@chr3:59735294|59735305:59735036:-.B.up'	(0,0):128,(0,1):2,(1,0):2,(1,1):47	0:13,1:38	(0,0):27,(1,1):9	0:6,1:3	chr3	-	5973503659735030	5973804759738040
chr3:150276175:150276249:+@chr3:150280329|150280344:150280447:+	0.99	0.97	1	0.99	0.96	1	0	0.03	'chr3:150276175:150276249:+@chr3:150280329|150280344:150280447:+.B.up_chr3:150276175:150276249:+@chr3:150280329|150280344:150280447:+.B.core','chr3:150276175:150276249:+@chr3:150280329|150280344:150280447:+.A.up_chr3:150276175:150276249:+@chr3:150280329|150280344:150280447:+.A.coreAndExt'	(0,0):978,(1,0):188,(1,1):202	0:387,1:3	(0,0):419,(1,0):110,(1,1):96	0:205,1:1	chr3	+	1.50276e+17	1.5028e+17
chr3:52007981:52008646:-@chr3:52005714|52005908:52005476:-	0.46	0.43	0.5	0.44	0.39	0.49	0.02	0.11	'chr3:52007981:52008646:-@chr3:52005714|52005908:52005476:-.A.coreAndExt_chr3:52007981:52008646:-@chr3:52005714|52005908:52005476:-.A.up','chr3:52007981:52008646:-@chr3:52005714|52005908:52005476:-.B.core_chr3:52007981:52008646:-@chr3:52005714|52005908:52005476:-.B.up'	(0,0):826,(0,1):326,(1,0):404,(1,1):401	0:584,1:547	(0,0):310,(0,1):181,(1,0):204,(1,1):209	0:315,1:279	chr3	-	5200547652005470	5200864652008640
chr3:119182183:119182529:-@chr3:119180951|119180995:119180809:-	0.62	0.54	0.69	0.68	0.55	0.79	-0.06	0.29	'chr3:119182183:119182529:-@chr3:119180951|119180995:119180809:-.A.coreAndExt_chr3:119182183:119182529:-@chr3:119180951|119180995:119180809:-.A.up','chr3:119182183:119182529:-@chr3:119180951|119180995:119180809:-.B.core_chr3:119182183:119182529:-@chr3:119180951|119180995:119180809:-.B.up'	(0,0):487,(0,1):16,(1,0):121,(1,1):328	0:272,1:193	(0,0):147,(0,1):4,(1,0):56,(1,1):154	0:157,1:57	chr3	-	1.19181e+17	1.19183e+17
chr3:197497003:197497115:+@chr3:197500274|197500326:197500370:+	0.96	0.85	0.99	0.96	0.84	1	0	0.1	'chr3:197497003:197497115:+@chr3:197500274|197500326:197500370:+.B.up_chr3:197497003:197497115:+@chr3:197500274|197500326:197500370:+.B.core','chr3:197497003:197497115:+@chr3:197500274|197500326:197500370:+.A.up_chr3:197497003:197497115:+@chr3:197500274|197500326:197500370:+.A.coreAndExt'	(0,0):357,(1,0):101,(1,1):43	0:141,1:3	(0,0):130,(1,0):65,(1,1):20	0.0590278	chr3	+	1.97497e+17	1.975e+17
chr3:98239977:98240286:-@chr3:98237839|98237858:98237729:-	0.02	0.01	0.03	0.03	0.01	0.04	-0.01	0.03	'chr3:98239977:98240286:-@chr3:98237839|98237858:98237729:-.A.coreAndExt_chr3:98239977:98240286:-@chr3:98237839|98237858:98237729:-.A.up','chr3:98239977:98240286:-@chr3:98237839|98237858:98237729:-.B.core_chr3:98239977:98240286:-@chr3:98237839|98237858:98237729:-.B.up'	(0,0):1024,(0,1):321,(1,0):11,(1,1):1774	0:36,1:2070	(0,0):452,(0,1):230,(1,0):9,(1,1):950	0:27,1:1162	chr3	-	9823772998237720	9824028698240280
chr3:49449639:49450073:+@chr3:49450374|49450489:49450543:+	0.09	0.05	0.14	0.04	0.01	0.11	0.05	0.24	'chr3:49449639:49450073:+@chr3:49450374|49450489:49450543:+.B.up_chr3:49449639:49450073:+@chr3:49450374|49450489:49450543:+.B.core','chr3:49449639:49450073:+@chr3:49450374|49450489:49450543:+.A.up_chr3:49449639:49450073:+@chr3:49450374|49450489:49450543:+.A.coreAndExt'	(0,0):109,(0,1):48,(1,0):13,(1,1):236	0:28,1:269	(0,0):33,(0,1):21,(1,0):2,(1,1):101	0:6,1:118	chr3	+	4944963949449630	4945054349450540
chr3:184019325:184019446:+@chr3:184019559|184019582:184019859:+	0.03	0.02	0.05	0.02	0.01	0.04	0.01	0.05	'chr3:184019325:184019446:+@chr3:184019559|184019582:184019859:+.B.up_chr3:184019325:184019446:+@chr3:184019559|184019582:184019859:+.B.core','chr3:184019325:184019446:+@chr3:184019559|184019582:184019859:+.A.up_chr3:184019325:184019446:+@chr3:184019559|184019582:184019859:+.A.coreAndExt'	(0,0):1069,(0,1):47,(1,0):12,(1,1):839	0:29,1:869	(0,0):714,(0,1):35,(1,0):5,(1,1):574	0:9,1:605	chr3	+	1.84019e+17	1.8402e+17
chr3:9833900:9834420:-@chr3:9833169|9833177:9832944:-	0.97	0.95	0.99	0.96	0.92	0.99	0.01	0.06	'chr3:9833900:9834420:-@chr3:9833169|9833177:9832944:-.A.coreAndExt_chr3:9833900:9834420:-@chr3:9833169|9833177:9832944:-.A.up','chr3:9833900:9834420:-@chr3:9833169|9833177:9832944:-.B.core_chr3:9833900:9834420:-@chr3:9833169|9833177:9832944:-.B.up'	(0,0):547,(0,1):4,(1,0):403,(1,1):1019	0:1415,1:11	(0,0):178,(0,1):4,(1,0):210,(1,1):529	0:702,1:41	chr3	-	98329449832944	98344209834420
chr3:48752748:48752960:-@chr3:48732851|48732854:48732523:-	0.65	0.46	0.82	0.51	0.25	0.83	0.14	0.72	'chr3:48752748:48752960:-@chr3:48732851|48732854:48732523:-.A.coreAndExt_chr3:48752748:48752960:-@chr3:48732851|48732854:48732523:-.A.up','chr3:48752748:48752960:-@chr3:48732851|48732854:48732523:-.B.core_chr3:48752748:48752960:-@chr3:48732851|48732854:48732523:-.B.up'	(0,0):1017,(0,1):6,(1,0):19,(1,1):834	0:535,1:324	(0,0):332,(0,1):3,(1,0):6,(1,1):360	0:122,1:247	chr3	-	4873252348732520	4875296048752960
chr3:33686249:33686395:-@chr3:33673863|33673866:33673784:-	0.3	0.11	0.54	0.34	0.12	0.59	-0.04	0.46	'chr3:33686249:33686395:-@chr3:33673863|33673866:33673784:-.A.coreAndExt_chr3:33686249:33686395:-@chr3:33673863|33673866:33673784:-.A.up','chr3:33686249:33686395:-@chr3:33673863|33673866:33673784:-.B.core_chr3:33686249:33686395:-@chr3:33673863|33673866:33673784:-.B.up'	(0,0):344,(0,1):9,(1,0):4,(1,1):46	0:16,1:43	(0,0):87,(0,1):7,(1,0):3,(1,1):28	0:12,1:26	chr3	-	3367378433673780	3368639533686390
chr3:28373860:28373918:-@chr3:28373441|28373445:28373180:-	0.36	0.24	0.5	0.35	0.19	0.57	0.01	0.33	'chr3:28373860:28373918:-@chr3:28373441|28373445:28373180:-.A.coreAndExt_chr3:28373860:28373918:-@chr3:28373441|28373445:28373180:-.A.up','chr3:28373860:28373918:-@chr3:28373441|28373445:28373180:-.B.core_chr3:28373860:28373918:-@chr3:28373441|28373445:28373180:-.B.up'	(0,0):50,(0,1):29,(1,0):19,(1,1):233	0:106,1:175	(0,0):15,(0,1):9,(1,0):6,(1,1):122	0:47,1:90	chr3	-	2837318028373180	2837391828373910
chr3:195975078:195975194:-@chr3:195974389|195974514:195974238:-	0.04	0.03	0.06	0.01	0.01	0.03	0.03	0.34	'chr3:195975078:195975194:-@chr3:195974389|195974514:195974238:-.A.coreAndExt_chr3:195975078:195975194:-@chr3:195974389|195974514:195974238:-.A.up','chr3:195975078:195975194:-@chr3:195974389|195974514:195974238:-.B.core_chr3:195975078:195975194:-@chr3:195974389|195974514:195974238:-.B.up'	(0,0):324,(0,1):119,(1,0):17,(1,1):102	0:21,1:217	(0,0):172,(0,1):79,(1,0):3,(1,1):69	0:3,1:148	chr3	-	1.95974e+17	1.95975e+17
chr3:185307902:185307957:+@chr3:185316182|185316200:185316333:+	0.09	0.03	0.18	0.07	0	0.24	0.02	0.18	'chr3:185307902:185307957:+@chr3:185316182|185316200:185316333:+.B.up_chr3:185307902:185307957:+@chr3:185316182|185316200:185316333:+.B.core','chr3:185307902:185307957:+@chr3:185316182|185316200:185316333:+.A.up_chr3:185307902:185307957:+@chr3:185316182|185316200:185316333:+.A.coreAndExt'	(0,0):802,(0,1):24,(1,0):3,(1,1):41	0:3,1:65	(0,0):175,(0,1):11,(1,1):28	0:1,1:38	chr3	+	1.85308e+17	1.85316e+17
chr3:133305407:133305566:+@chr3:133306003|133306740:133309118:+	0.2	0.17	0.22	0.19	0.16	0.22	0.01	0.05	'chr3:133305407:133305566:+@chr3:133306003|133306740:133309118:+.B.up_chr3:133305407:133305566:+@chr3:133306003|133306740:133309118:+.B.core','chr3:133305407:133305566:+@chr3:133306003|133306740:133309118:+.A.up_chr3:133305407:133305566:+@chr3:133306003|133306740:133309118:+.A.coreAndExt'	(0,0):1173,(0,1):38,(1,0):326,(1,1):5187	0:1387,1:4164	(0,0):600,(0,1):22,(1,0):167,(1,1):2761	0:678,1:2272	chr3	+	1.33305e+17	1.33309e+17
chr3:52637537:52637748:-@chr3:52623268|52623271:52623086:-	0.83	0.64	0.98	0.64	0.32	0.95	0.19	0.82	'chr3:52637537:52637748:-@chr3:52623268|52623271:52623086:-.A.coreAndExt_chr3:52637537:52637748:-@chr3:52623268|52623271:52623086:-.A.up','chr3:52637537:52637748:-@chr3:52623268|52623271:52623086:-.B.core_chr3:52637537:52637748:-@chr3:52623268|52623271:52623086:-.B.up'	(0,0):1197,(0,1):1,(1,0):16,(1,1):129	0:118,1:28	(0,0):251,(0,1):2,(1,0):5,(1,1):49	0:29,1:27	chr3	-	5262308652623080	5263774852637740
chr3:12881641:12881741:-@chr3:12881029|12881083:12880848:-	0.02	0.02	0.03	0.02	0.02	0.02	0	0	'chr3:12881641:12881741:-@chr3:12881029|12881083:12880848:-.A.coreAndExt_chr3:12881641:12881741:-@chr3:12881029|12881083:12880848:-.A.up','chr3:12881641:12881741:-@chr3:12881029|12881083:12880848:-.B.core_chr3:12881641:12881741:-@chr3:12881029|12881083:12880848:-.B.up'	(0,0):19823,(0,1):6096,(1,0):532,(1,1):16106	0:784,1:21950	(0,0):10176,(0,1):3346,(1,0):249,(1,1):8414	0:385,1:11624	chr3	-	1288084812880840	1288174112881740
chr3:48723070:48723334:-@chr3:48720445|48720474:48720336:-	0.04	0.01	0.08	0.04	0.01	0.1	0	0.07	'chr3:48723070:48723334:-@chr3:48720445|48720474:48720336:-.A.coreAndExt_chr3:48723070:48723334:-@chr3:48720445|48720474:48720336:-.A.up','chr3:48723070:48723334:-@chr3:48720445|48720474:48720336:-.B.core_chr3:48723070:48723334:-@chr3:48720445|48720474:48720336:-.B.up'	(0,0):106,(0,1):47,(1,0):3,(1,1):139	0:4,1:185	(0,0):58,(0,1):23,(1,0):1,(1,1):75	0:1,1:98	chr3	-	4872033648720330	4872333448723330
chr3:50387362:50387453:-@chr3:50386925|50387259:50386817:-	0.53	0.46	0.6	0.41	0.33	0.5	0.12	0.86	'chr3:50387362:50387453:-@chr3:50386925|50387259:50386817:-.A.coreAndExt_chr3:50387362:50387453:-@chr3:50386925|50387259:50386817:-.A.up','chr3:50387362:50387453:-@chr3:50386925|50387259:50386817:-.B.core_chr3:50387362:50387453:-@chr3:50386925|50387259:50386817:-.B.up'	(0,0):751,(0,1):45,(1,0):395,(1,1):14	0:403,1:51	(0,0):331,(0,1):30,(1,0):170,(1,1):10	0:176,1:34	chr3	-	5038681750386810	5038745350387450
chr3:49053591:49053773:-@chr3:49053493|49053519:49053406:-	0.66	0.55	0.78	0.69	0.55	0.83	-0.03	0.23	'chr3:49053591:49053773:-@chr3:49053493|49053519:49053406:-.A.coreAndExt_chr3:49053591:49053773:-@chr3:49053493|49053519:49053406:-.A.up','chr3:49053591:49053773:-@chr3:49053493|49053519:49053406:-.B.core_chr3:49053591:49053773:-@chr3:49053493|49053519:49053406:-.B.up'	(0,0):314,(0,1):4,(1,0):69,(1,1):210	0:219,1:64	(0,0):143,(0,1):6,(1,0):52,(1,1):120	0:128,1:50	chr3	-	4905340649053400	4905377349053770
chr3:182812347:182812393:-@chr3:182804572|182804576:182804481:-	0.69	0.26	0.99	0.57	0.13	0.97	0.12	1.05	'chr3:182812347:182812393:-@chr3:182804572|182804576:182804481:-.A.coreAndExt_chr3:182812347:182812393:-@chr3:182804572|182804576:182804481:-.A.up','chr3:182812347:182812393:-@chr3:182804572|182804576:182804481:-.B.core_chr3:182812347:182812393:-@chr3:182804572|182804576:182804481:-.B.up'	(0,0):581,(1,0):2,(1,1):10	0:9,1:3	(0,0):271,(1,1):11	0:5,1:6	chr3	-	1.82804e+17	1.82812e+17
chr3:183705558:183705705:-@chr3:183703166|183703243:183703092:-	0.18	0.1	0.31	0.12	0.05	0.24	0.06	0.27	'chr3:183705558:183705705:-@chr3:183703166|183703243:183703092:-.A.coreAndExt_chr3:183705558:183705705:-@chr3:183703166|183703243:183703092:-.A.up','chr3:183705558:183705705:-@chr3:183703166|183703243:183703092:-.B.core_chr3:183705558:183705705:-@chr3:183703166|183703243:183703092:-.B.up'	(0,0):4959,(0,1):6,(1,0):13,(1,1):47	0:21,1:45	(0,0):1755,(0,1):14,(1,0):6,(1,1):28	0:11,1:37	chr3	-	1.83703e+17	1.83706e+17
chr3:130714887:130714955:+@chr3:130715524|130715597:130715640:+	0.96	0.86	1	0.95	0.82	1	0.01	0.12	'chr3:130714887:130714955:+@chr3:130715524|130715597:130715640:+.B.up_chr3:130714887:130714955:+@chr3:130715524|130715597:130715640:+.B.core','chr3:130714887:130714955:+@chr3:130715524|130715597:130715640:+.A.up_chr3:130714887:130714955:+@chr3:130715524|130715597:130715640:+.A.coreAndExt'	(0,0):136,(1,0):108,(1,1):1	0.0756944	(0,0):74,(1,0):62	0.0430556	chr3	+	1.30715e+17	1.30716e+17
chr3:49044637:49044964:+@chr3:49048854|49050724:49051549:+	0.96	0.93	0.99	0.92	0.87	0.96	0.04	0.17	'chr3:49044637:49044964:+@chr3:49048854|49050724:49051549:+.B.up_chr3:49044637:49044964:+@chr3:49048854|49050724:49051549:+.B.core','chr3:49044637:49044964:+@chr3:49048854|49050724:49051549:+.A.up_chr3:49044637:49044964:+@chr3:49048854|49050724:49051549:+.A.coreAndExt'	(0,0):3597,(0,1):2,(1,0):6728,(1,1):3633	0:10148,1:215	(0,0):1651,(1,0):3068,(1,1):1770	0:4659,1:179	chr3	+	4904463749044630	4905154949051540
chr3:112731581:112731658:-@chr3:112730012|112730253:112729892:-	0.72	0.61	0.82	0.85	0.69	0.97	-0.13	0.79	'chr3:112731581:112731658:-@chr3:112730012|112730253:112729892:-.A.coreAndExt_chr3:112731581:112731658:-@chr3:112730012|112730253:112729892:-.A.up','chr3:112731581:112731658:-@chr3:112730012|112730253:112729892:-.B.core_chr3:112731581:112731658:-@chr3:112730012|112730253:112729892:-.B.up'	(0,0):173,(0,1):14,(1,0):278,(1,1):28	0:299,1:21	(0,0):54,(0,1):2,(1,0):123,(1,1):11	0:134,1:2	chr3	-	1.1273e+17	1.12732e+17
chr3:160120464:160120655:+@chr3:160122116|160122166:160122292:+	0.88	0.84	0.91	0.85	0.8	0.9	0.03	0.11	'chr3:160120464:160120655:+@chr3:160122116|160122166:160122292:+.B.up_chr3:160120464:160120655:+@chr3:160122116|160122166:160122292:+.B.core','chr3:160120464:160120655:+@chr3:160122116|160122166:160122292:+.A.up_chr3:160120464:160120655:+@chr3:160122116|160122166:160122292:+.A.coreAndExt'	(0,0):411,(0,1):1,(1,0):779,(1,1):593	0:1257,1:116	(0,0):169,(0,1):1,(1,0):403,(1,1):340	0:668,1:76	chr3	+	1.6012e+17	1.60122e+17
chr3:167452594:167452651:-@chr3:167452034|167452138:167452002:-	0.72	0.43	0.94	0.65	0.17	0.95	0.07	0.67	'chr3:167452594:167452651:-@chr3:167452034|167452138:167452002:-.A.coreAndExt_chr3:167452594:167452651:-@chr3:167452034|167452138:167452002:-.A.up','chr3:167452594:167452651:-@chr3:167452034|167452138:167452002:-.B.core_chr3:167452594:167452651:-@chr3:167452034|167452138:167452002:-.B.up'	(0,0):148,(1,0):18,(1,1):1	0:18,1:1	(0,0):38,(1,0):4	00:04:00	chr3	-	1.67452e+17	1.67453e+17
chr3:149686145:149686337:-@chr3:149684051|149684373:149682691:-	0.44	0.19	0.67	0.61	0.31	0.9	-0.17	0.63	'chr3:149686145:149686337:-@chr3:149684051|149684373:149682691:-.A.coreAndExt_chr3:149686145:149686337:-@chr3:149684051|149684373:149682691:-.A.up','chr3:149686145:149686337:-@chr3:149684051|149684373:149682691:-.B.core_chr3:149686145:149686337:-@chr3:149684051|149684373:149682691:-.B.up'	(0,0):14,(0,1):4,(1,0):8,(1,1):44	0:41,1:15	(0,0):2,(0,1):1,(1,0):5,(1,1):20	0:22,1:4	chr3	-	1.49683e+17	1.49686e+17
chr3:37330726:37330782:+@chr3:37336470|37336473:37336568:+	0.95	0.81	1	0.92	0.69	0.99	0.03	0.2	'chr3:37330726:37330782:+@chr3:37336470|37336473:37336568:+.B.up_chr3:37330726:37330782:+@chr3:37336470|37336473:37336568:+.B.core','chr3:37330726:37330782:+@chr3:37336470|37336473:37336568:+.A.up_chr3:37330726:37330782:+@chr3:37336470|37336473:37336568:+.A.coreAndExt'	(0,0):209,(1,0):20,(1,1):28	00:48:00	(0,0):58,(1,0):14,(1,1):22	00:36:00	chr3	+	3733072637330720	3733656837336560
chr3:122928046:122928246:+@chr3:122942406|122942491:122942569:+	0.88	0.82	0.93	0.84	0.75	0.91	0.04	0.16	'chr3:122928046:122928246:+@chr3:122942406|122942491:122942569:+.B.up_chr3:122928046:122928246:+@chr3:122942406|122942491:122942569:+.B.core','chr3:122928046:122928246:+@chr3:122942406|122942491:122942569:+.A.up_chr3:122928046:122928246:+@chr3:122942406|122942491:122942569:+.A.coreAndExt'	(0,0):441,(0,1):3,(1,0):270,(1,1):118	0:354,1:37	(0,0):191,(0,1):6,(1,0):143,(1,1):60	0:190,1:19	chr3	+	1.22928e+17	1.22943e+17
chr3:9959397:9959418:+@chr3:9959548|9959607:9959759:+	0.14	0.03	0.31	0.09	0.01	0.3	0.05	0.33	'chr3:9959397:9959418:+@chr3:9959548|9959607:9959759:+.B.up_chr3:9959397:9959418:+@chr3:9959548|9959607:9959759:+.B.core','chr3:9959397:9959418:+@chr3:9959548|9959607:9959759:+.A.up_chr3:9959397:9959418:+@chr3:9959548|9959607:9959759:+.A.coreAndExt'	(0,0):18,(0,1):4,(1,0):1,(1,1):11	0:2,1:14	(0,0):15,(0,1):5,(1,1):4	0:0,1:9	chr3	+	99593979959397	99597599959759
chr3:108301824:108301930:-@chr3:108300985|108301049:108300955:-	0.95	0.83	1	0.91	0.77	0.99	0.04	0.23	'chr3:108301824:108301930:-@chr3:108300985|108301049:108300955:-.A.coreAndExt_chr3:108301824:108301930:-@chr3:108300985|108301049:108300955:-.A.up','chr3:108301824:108301930:-@chr3:108300985|108301049:108300955:-.B.core_chr3:108301824:108301930:-@chr3:108300985|108301049:108300955:-.B.up'	(0,0):87,(1,0):62,(1,1):8	0:69,1:1	(0,0):46,(1,0):33,(1,1):3	0:35,1:1	chr3	-	1.08301e+17	1.08302e+17
chr3:12844987:12845130:+@chr3:12851417|12851558:12851823:+	0.55	0.15	0.99	0.33	0.06	0.75	0.22	0.89	'chr3:12844987:12845130:+@chr3:12851417|12851558:12851823:+.B.up_chr3:12844987:12845130:+@chr3:12851417|12851558:12851823:+.B.core','chr3:12844987:12845130:+@chr3:12851417|12851558:12851823:+.A.up_chr3:12844987:12845130:+@chr3:12851417|12851558:12851823:+.A.coreAndExt'	(0,0):34,(1,0):2,(1,1):1	00:03:00	(0,0):22,(0,1):1,(1,1):4	0:1,1:4	chr3	+	1284498712844980	1285182312851820
chr3:184049260:184049394:+@chr3:184049485|184049516:184049597:+	0.02	0.01	0.04	0.01	0	0.03	0.01	0.06	'chr3:184049260:184049394:+@chr3:184049485|184049516:184049597:+.B.up_chr3:184049260:184049394:+@chr3:184049485|184049516:184049597:+.B.core','chr3:184049260:184049394:+@chr3:184049485|184049516:184049597:+.A.up_chr3:184049260:184049394:+@chr3:184049485|184049516:184049597:+.A.coreAndExt'	(0,0):489,(0,1):216,(1,0):11,(1,1):325	0:14,1:538	(0,0):353,(0,1):149,(1,0):2,(1,1):171	0:3,1:319	chr3	+	1.84049e+17	1.8405e+17
chr3:127816143:127816341:-@chr3:127806651|127806687:127806549:-	0.01	0.01	0.02	0.01	0.01	0.02	0	0	'chr3:127816143:127816341:-@chr3:127806651|127806687:127806549:-.A.coreAndExt_chr3:127816143:127816341:-@chr3:127806651|127806687:127806549:-.A.up','chr3:127816143:127816341:-@chr3:127806651|127806687:127806549:-.B.core_chr3:127816143:127816341:-@chr3:127806651|127806687:127806549:-.B.up'	(0,0):1253,(0,1):472,(1,0):20,(1,1):1510	0:36,1:1966	(0,0):439,(0,1):309,(1,0):13,(1,1):1009	0:19,1:1312	chr3	-	1.27807e+17	1.27816e+17
chr3:48481398:48481529:-@chr3:48476425|48476546:48476227:-	0.64	0.59	0.69	0.59	0.51	0.67	0.05	0.21	'chr3:48481398:48481529:-@chr3:48476425|48476546:48476227:-.A.coreAndExt_chr3:48481398:48481529:-@chr3:48476425|48476546:48476227:-.A.up','chr3:48481398:48481529:-@chr3:48476425|48476546:48476227:-.B.core_chr3:48481398:48481529:-@chr3:48476425|48476546:48476227:-.B.up'	(0,0):301,(0,1):59,(1,0):344,(1,1):148	0:424,1:127	(0,0):142,(0,1):34,(1,0):150,(1,1):76	0:185,1:75	chr3	-	4847622748476220	4848152948481520
chr3:194325016:194325174:-@chr3:194313799|194313802:194313770:-	0.55	0.1	0.94	0.63	0.22	0.96	-0.08	0.91	'chr3:194325016:194325174:-@chr3:194313799|194313802:194313770:-.A.coreAndExt_chr3:194325016:194325174:-@chr3:194313799|194313802:194313770:-.A.up','chr3:194325016:194325174:-@chr3:194313799|194313802:194313770:-.B.core_chr3:194325016:194325174:-@chr3:194313799|194313802:194313770:-.B.up'	(0,0):55,(1,1):1	0:0,1:1	(0,0):30,(1,0):1	00:01:00	chr3	-	1.94314e+17	1.94325e+17
chr3:71102787:71102924:-@chr3:71101774|71101777:71101688:-	0.42	0.01	0.9	0.78	0.46	0.99	-0.36	1.57	'chr3:71102787:71102924:-@chr3:71101774|71101777:71101688:-.A.coreAndExt_chr3:71102787:71102924:-@chr3:71101774|71101777:71101688:-.A.up','chr3:71102787:71102924:-@chr3:71101774|71101777:71101688:-.B.core_chr3:71102787:71102924:-@chr3:71101774|71101777:71101688:-.B.up'	(0,0):18,(1,1):18	0:15,1:3	(0,0):14,(1,0):4,(1,1):16	00:20:00	chr3	-	7110168871101680	7110292471102920
chr3:121376126:121376199:-@chr3:121366218|121366329:121366166:-	0.92	0.75	0.99	0.89	0.65	0.99	0.03	0.25	'chr3:121376126:121376199:-@chr3:121366218|121366329:121366166:-.A.coreAndExt_chr3:121376126:121376199:-@chr3:121366218|121366329:121366166:-.A.up','chr3:121376126:121376199:-@chr3:121366218|121366329:121366166:-.B.core_chr3:121376126:121376199:-@chr3:121366218|121366329:121366166:-.B.up'	(0,0):1080,(1,0):120,(1,1):14	0:133,1:1	(0,0):247,(1,0):48,(1,1):3	0:50,1:1	chr3	-	1.21366e+17	1.21376e+17
chr3:9833900:9834420:-@chr3:9833065|9833169:9832944:-	0.78	0.74	0.82	0.85	0.8	0.89	-0.07	0.58	'chr3:9833900:9834420:-@chr3:9833065|9833169:9832944:-.A.coreAndExt_chr3:9833900:9834420:-@chr3:9833065|9833169:9832944:-.A.up','chr3:9833900:9834420:-@chr3:9833065|9833169:9832944:-.B.core_chr3:9833900:9834420:-@chr3:9833065|9833169:9832944:-.B.up'	(0,0):895,(0,1):55,(1,0):553,(1,1):470	0:889,1:189	(0,0):375,(0,1):13,(1,0):275,(1,1):258	0:487,1:59	chr3	-	98329449832944	98344209834420
chr3:9959397:9959418:+@chr3:9959548|9959611:9959759:+	0.69	0.32	0.96	0.67	0.1	0.99	0.02	0.69	'chr3:9959397:9959418:+@chr3:9959548|9959611:9959759:+.B.up_chr3:9959397:9959418:+@chr3:9959548|9959611:9959759:+.B.core','chr3:9959397:9959418:+@chr3:9959548|9959611:9959759:+.A.up_chr3:9959397:9959418:+@chr3:9959548|9959611:9959759:+.A.coreAndExt'	(0,0):22,(1,0):6,(1,1):6	00:12:00	(0,0):20,(1,0):2,(1,1):2	0:3,1:1	chr3	+	99593979959397	99597599959759
chr3:10334526:10334631:-@chr3:10332596|10333135:10332400:-	0.83	0.6	0.96	0.7	0.31	0.93	0.13	0.49	'chr3:10334526:10334631:-@chr3:10332596|10333135:10332400:-.A.coreAndExt_chr3:10334526:10334631:-@chr3:10332596|10333135:10332400:-.A.up','chr3:10334526:10334631:-@chr3:10332596|10333135:10332400:-.B.core_chr3:10334526:10334631:-@chr3:10332596|10333135:10332400:-.B.up'	(0,0):125,(1,0):36,(1,1):6	0:41,1:1	(0,0):48,(1,0):6	00:06:00	chr3	-	1033240010332400	1033463110334630
chr3:49154870:49155003:-@chr3:49154791|49154794:49154492:-	0.82	0.35	0.99	0.65	0.26	1	0.17	0.61	'chr3:49154870:49155003:-@chr3:49154791|49154794:49154492:-.A.coreAndExt_chr3:49154870:49155003:-@chr3:49154791|49154794:49154492:-.A.up','chr3:49154870:49155003:-@chr3:49154791|49154794:49154492:-.B.core_chr3:49154870:49155003:-@chr3:49154791|49154794:49154492:-.B.up'	(0,0):27,(1,0):7,(1,1):26	0:26,1:7	(0,0):25,(1,0):3,(1,1):29	0:21,1:11	chr3	-	4915449249154490	4915500349155000
chr3:10290879:10291298:+@chr3:10301821|10301870:10302354:+	0.68	0.5	0.85	0.68	0.25	0.93	0	0.62	'chr3:10290879:10291298:+@chr3:10301821|10301870:10302354:+.B.up_chr3:10290879:10291298:+@chr3:10301821|10301870:10302354:+.B.core','chr3:10290879:10291298:+@chr3:10301821|10301870:10302354:+.A.up_chr3:10290879:10291298:+@chr3:10301821|10301870:10302354:+.A.coreAndExt'	(0,0):216,(0,1):4,(1,0):19,(1,1):81	0:80,1:24	(0,0):45,(1,0):3,(1,1):26	0:13,1:16	chr3	+	1029087910290870	1030235410302350
chr3:158519715:158520104:+@chr3:158522108|158522112:158522160:+	0.97	0.92	0.99	0.92	0.84	0.97	0.05	0.2	'chr3:158519715:158520104:+@chr3:158522108|158522112:158522160:+.B.up_chr3:158519715:158520104:+@chr3:158522108|158522112:158522160:+.B.core','chr3:158519715:158520104:+@chr3:158522108|158522112:158522160:+.A.up_chr3:158519715:158520104:+@chr3:158522108|158522112:158522160:+.A.coreAndExt'	(0,0):279,(0,1):2,(1,0):111,(1,1):355	0:453,1:15	(0,0):106,(0,1):3,(1,0):51,(1,1):184	0:232,1:6	chr3	+	1.5852e+17	1.58522e+17
chr3:98241386:98241910:-@chr3:98240540|98240547:98240497:-	0.43	0.04	0.82	0.47	0.06	0.95	-0.04	0.83	'chr3:98241386:98241910:-@chr3:98240540|98240547:98240497:-.A.coreAndExt_chr3:98241386:98241910:-@chr3:98240540|98240547:98240497:-.A.up','chr3:98241386:98241910:-@chr3:98240540|98240547:98240497:-.B.core_chr3:98241386:98241910:-@chr3:98240540|98240547:98240497:-.B.up'	(0,0):70,(0,1):1,(1,1):11	0:8,1:4	(0,0):47,(1,1):12	00:12:00	chr3	-	9824049798240490	9824191098241910
chr3:160099291:160099506:-@chr3:160095328|160095353:160095218:-	0.01	0	0.05	0.13	0.03	0.33	-0.12	0.53	'chr3:160099291:160099506:-@chr3:160095328|160095353:160095218:-.A.coreAndExt_chr3:160099291:160099506:-@chr3:160095328|160095353:160095218:-.A.up','chr3:160099291:160099506:-@chr3:160095328|160095353:160095218:-.B.core_chr3:160099291:160099506:-@chr3:160095328|160095353:160095218:-.B.up'	(0,0):37,(0,1):26,(1,1):86	0:0,1:112	(0,0):20,(0,1):3,(1,0):1,(1,1):24	0:3,1:25	chr3	-	1.60095e+17	1.601e+17
chr3:50387362:50387453:-@chr3:50387259|50387264:50387096:-	0.84	0.73	0.91	0.79	0.65	0.92	0.05	0.26	'chr3:50387362:50387453:-@chr3:50387259|50387264:50387096:-.A.coreAndExt_chr3:50387362:50387453:-@chr3:50387259|50387264:50387096:-.A.up','chr3:50387362:50387453:-@chr3:50387259|50387264:50387096:-.B.core_chr3:50387362:50387453:-@chr3:50387259|50387264:50387096:-.B.up'	(0,0):318,(0,1):9,(1,0):70,(1,1):226	0:248,1:57	(0,0):139,(0,1):5,(1,0):33,(1,1):113	0:117,1:34	chr3	-	5038709650387090	5038745350387450
chr3:130612835:130613181:+@chr3:130613434|130613552:130613619:+	0.77	0.61	0.91	0.48	0.29	0.7	0.29	2.86	'chr3:130612835:130613181:+@chr3:130613434|130613552:130613619:+.B.up_chr3:130612835:130613181:+@chr3:130613434|130613552:130613619:+.B.core','chr3:130612835:130613181:+@chr3:130613434|130613552:130613619:+.A.up_chr3:130612835:130613181:+@chr3:130613434|130613552:130613619:+.A.coreAndExt'	(0,0):39,(0,1):4,(1,0):31,(1,1):23	0:53,1:5	(0,0):16,(0,1):6,(1,0):11,(1,1):16	0:18,1:15	chr3	+	1.30613e+17	1.30614e+17
chr3:160102352:160102434:-@chr3:160099360|160099506:160099291:-	0.73	0.5	0.91	0.61	0.3	0.87	0.12	0.64	'chr3:160102352:160102434:-@chr3:160099360|160099506:160099291:-.A.coreAndExt_chr3:160102352:160102434:-@chr3:160099360|160099506:160099291:-.A.up','chr3:160102352:160102434:-@chr3:160099360|160099506:160099291:-.B.core_chr3:160102352:160102434:-@chr3:160099360|160099506:160099291:-.B.up'	(0,0):188,(1,0):31,(1,1):2	0:31,1:2	(0,0):73,(1,0):17,(1,1):4	0:20,1:1	chr3	-	1.60099e+17	1.60102e+17
chr3:37035268:37035381:+@chr3:37038110|37038115:37038200:+	0.89	0.68	0.99	0.8	0.47	0.98	0.09	0.39	'chr3:37035268:37035381:+@chr3:37038110|37038115:37038200:+.B.up_chr3:37035268:37035381:+@chr3:37038110|37038115:37038200:+.B.core','chr3:37035268:37035381:+@chr3:37038110|37038115:37038200:+.A.up_chr3:37035268:37035381:+@chr3:37038110|37038115:37038200:+.A.coreAndExt'	(0,0):249,(1,0):11,(1,1):10	00:21:00	(0,0):126,(1,0):5,(1,1):9	00:14:00	chr3	+	3703526837035260	3703820037038200
chr3:49507565:49507866:+@chr3:49530256|49530260:49530406:+	0.45	0.08	0.94	0.57	0.15	0.89	-0.12	1.16	'chr3:49507565:49507866:+@chr3:49530256|49530260:49530406:+.B.up_chr3:49507565:49507866:+@chr3:49530256|49530260:49530406:+.B.core','chr3:49507565:49507866:+@chr3:49530256|49530260:49530406:+.A.up_chr3:49507565:49507866:+@chr3:49530256|49530260:49530406:+.A.coreAndExt'	(0,0):925,(1,1):36	0:32,1:4	(0,0):263,(0,1):1,(1,0):1,(1,1):13	0:8,1:7	chr3	+	4950756549507560	4953040649530400
chr3:9859329:9859443:+@chr3:9860239|9860506:9860604:+	0.85	0.65	0.97	0.78	0.45	0.98	0.07	0.37	'chr3:9859329:9859443:+@chr3:9860239|9860506:9860604:+.B.up_chr3:9859329:9859443:+@chr3:9860239|9860506:9860604:+.B.core','chr3:9859329:9859443:+@chr3:9860239|9860506:9860604:+.A.up_chr3:9859329:9859443:+@chr3:9860239|9860506:9860604:+.A.coreAndExt'	(0,0):378,(0,1):1,(1,0):73,(1,1):6	0:79,1:1	(0,0):59,(1,0):16,(1,1):1	00:17:00	chr3	+	98593299859329	98606049860604
chr3:183562019:183562114:-@chr3:183560172|183560235:183560086:-	0.66	0.6	0.71	0.71	0.64	0.79	-0.05	0.25	'chr3:183562019:183562114:-@chr3:183560172|183560235:183560086:-.A.coreAndExt_chr3:183562019:183562114:-@chr3:183560172|183560235:183560086:-.A.up','chr3:183562019:183562114:-@chr3:183560172|183560235:183560086:-.B.core_chr3:183562019:183562114:-@chr3:183560172|183560235:183560086:-.B.up'	(0,0):442,(1,0):549,(1,1):375	0:746,1:178	(0,0):211,(1,0):274,(1,1):151	0:367,1:58	chr3	-	1.8356e+17	1.83562e+17
chr3:195599147:195599341:-@chr3:195597249|195597275:195596985:-	0.25	0.05	0.62	0.43	0.08	0.84	-0.18	0.78	'chr3:195599147:195599341:-@chr3:195597249|195597275:195596985:-.A.coreAndExt_chr3:195599147:195599341:-@chr3:195597249|195597275:195596985:-.A.up','chr3:195599147:195599341:-@chr3:195597249|195597275:195596985:-.B.core_chr3:195599147:195599341:-@chr3:195597249|195597275:195596985:-.B.up'	(0,0):67,(0,1):2,(1,0):1,(1,1):16	0:2,1:17	(0,0):19,(0,1):1,(1,0):1,(1,1):6	0:5,1:3	chr3	-	1.95597e+17	1.95599e+17
chr3:151078262:151078393:+@chr3:151082767|151082770:151082994:+	0.58	0.12	0.99	0.83	0.49	0.99	-0.25	0.87	'chr3:151078262:151078393:+@chr3:151082767|151082770:151082994:+.B.up_chr3:151078262:151078393:+@chr3:151082767|151082770:151082994:+.B.core','chr3:151078262:151078393:+@chr3:151082767|151082770:151082994:+.A.up_chr3:151078262:151078393:+@chr3:151082767|151082770:151082994:+.A.coreAndExt'	(0,0):33,(1,0):1,(1,1):10	0:10,1:1	(0,0):11,(1,0):4,(1,1):6	0:6,1:4	chr3	+	1.51078e+17	1.51083e+17
chr3:50000009:50000118:+@chr3:50004631|50004903:50006181:+	0.26	0.22	0.31	0.22	0.16	0.28	0.04	0.19	'chr3:50000009:50000118:+@chr3:50004631|50004903:50006181:+.B.up_chr3:50000009:50000118:+@chr3:50004631|50004903:50006181:+.B.core','chr3:50000009:50000118:+@chr3:50004631|50004903:50006181:+.A.up_chr3:50000009:50000118:+@chr3:50004631|50004903:50006181:+.A.coreAndExt'	(0,0):730,(0,1):70,(1,0):129,(1,1):1731	0:565,1:1365	(0,0):300,(0,1):37,(1,0):53,(1,1):853	0:237,1:706	chr3	+	5000000950000000	5000618150006180
chr3:182603739:182603798:+@chr3:182605374|182605445:182605501:+	0.85	0.6	0.99	0.76	0.41	0.97	0.09	0.44	'chr3:182603739:182603798:+@chr3:182605374|182605445:182605501:+.B.up_chr3:182603739:182603798:+@chr3:182605374|182605445:182605501:+.B.core','chr3:182603739:182603798:+@chr3:182605374|182605445:182605501:+.A.up_chr3:182603739:182603798:+@chr3:182605374|182605445:182605501:+.A.coreAndExt'	(0,0):63,(1,0):21,(1,1):1	00:22:00	(0,0):23,(1,0):7	00:07:00	chr3	+	1.82604e+17	1.82606e+17
chr3:48510760:48510972:-@chr3:48509616|48510585:48509275:-	0.81	0.79	0.83	0.94	0.91	0.96	-0.13	1000000000000	'chr3:48510760:48510972:-@chr3:48509616|48510585:48509275:-.A.coreAndExt_chr3:48510760:48510972:-@chr3:48509616|48510585:48509275:-.A.up','chr3:48510760:48510972:-@chr3:48509616|48510585:48509275:-.B.core_chr3:48510760:48510972:-@chr3:48509616|48510585:48509275:-.B.up'	(0,0):4009,(0,1):184,(1,0):9795,(1,1):3474	0:12634,1:819	(0,0):2024,(0,1):17,(1,0):5133,(1,1):1822	0:6876,1:96	chr3	-	4850927548509270	4851097248510970
chr3:48754590:48754920:-@chr3:48732851|48732854:48732523:-	0.62	0.53	0.72	0.47	0.33	0.6	0.15	1.1	'chr3:48754590:48754920:-@chr3:48732851|48732854:48732523:-.A.coreAndExt_chr3:48754590:48754920:-@chr3:48732851|48732854:48732523:-.A.up','chr3:48754590:48754920:-@chr3:48732851|48732854:48732523:-.B.core_chr3:48754590:48754920:-@chr3:48732851|48732854:48732523:-.B.up'	(0,0):1853,(0,1):34,(1,0):75,(1,1):1014	0:667,1:456	(0,0):551,(0,1):17,(1,0):18,(1,1):431	0:203,1:263	chr3	-	4873252348732520	4875492048754920
chr3:93783281:93783390:+@chr3:93802951|93803199:93803294:+	0.92	0.83	0.99	0.95	0.82	1	-0.03	0.17	'chr3:93783281:93783390:+@chr3:93802951|93803199:93803294:+.B.up_chr3:93783281:93783390:+@chr3:93802951|93803199:93803294:+.B.core','chr3:93783281:93783390:+@chr3:93802951|93803199:93803294:+.A.up_chr3:93783281:93783390:+@chr3:93802951|93803199:93803294:+.A.coreAndExt'	(0,0):1867,(0,1):3,(1,0):256,(1,1):9	0:265,1:3	(0,0):730,(1,0):119,(1,1):5	0.0861111	chr3	+	9378328193783280	9380329493803290
chr3:195710983:195711147:-@chr3:195709181|195709223:195709033:-	0.15	0.1	0.2	0.06	0.02	0.12	0.09	1.29	'chr3:195710983:195711147:-@chr3:195709181|195709223:195709033:-.A.coreAndExt_chr3:195710983:195711147:-@chr3:195709181|195709223:195709033:-.A.up','chr3:195710983:195711147:-@chr3:195709181|195709223:195709033:-.B.core_chr3:195710983:195711147:-@chr3:195709181|195709223:195709033:-.B.up'	(0,0):518,(0,1):49,(1,0):31,(1,1):207	0:52,1:235	(0,0):227,(0,1):23,(1,0):5,(1,1):97	0:10,1:115	chr3	-	1.95709e+17	1.95711e+17
chr3:152163071:152163328:+@chr3:152165409|152165514:152165562:+	0.89	0.85	0.92	0.88	0.82	0.93	0.01	0.09	'chr3:152163071:152163328:+@chr3:152165409|152165514:152165562:+.B.up_chr3:152163071:152163328:+@chr3:152165409|152165514:152165562:+.B.core','chr3:152163071:152163328:+@chr3:152165409|152165514:152165562:+.A.up_chr3:152163071:152163328:+@chr3:152165409|152165514:152165562:+.A.coreAndExt'	(0,0):1892,(0,1):17,(1,0):788,(1,1):649	0:1387,1:67	(0,0):751,(0,1):9,(1,0):396,(1,1):342	0:684,1:63	chr3	+	1.52163e+17	1.52166e+17
chr3:50336252:50336320:-@chr3:50334958|50335103:50333833:-	0.92	0.85	0.97	0.93	0.81	0.99	-0.01	0.13	'chr3:50336252:50336320:-@chr3:50334958|50335103:50333833:-.A.coreAndExt_chr3:50336252:50336320:-@chr3:50334958|50335103:50333833:-.A.up','chr3:50336252:50336320:-@chr3:50334958|50335103:50333833:-.B.core_chr3:50336252:50336320:-@chr3:50334958|50335103:50333833:-.B.up'	(0,0):572,(0,1):4,(1,0):137,(1,1):517	0:631,1:27	(0,0):157,(1,0):45,(1,1):221	0:264,1:2	chr3	-	5033383350333830	5033632050336320
chr3:32750162:32750312:+@chr3:32754719|32754722:32754861:+	0.99	0.96	1	0.97	0.91	1	0.02	0.05	'chr3:32750162:32750312:+@chr3:32754719|32754722:32754861:+.B.up_chr3:32750162:32750312:+@chr3:32754719|32754722:32754861:+.B.core','chr3:32750162:32750312:+@chr3:32754719|32754722:32754861:+.A.up_chr3:32750162:32750312:+@chr3:32754719|32754722:32754861:+.A.coreAndExt'	(0,0):963,(1,0):122,(1,1):822	0:943,1:1	(0,0):437,(1,0):65,(1,1):446	0.354861	chr3	+	3275016232750160	3275486132754860
chr3:48225290:48225326:-@chr3:48224517|48224520:48224419:-	0.63	0.36	0.85	0.78	0.42	0.99	-0.15	0.75	'chr3:48225290:48225326:-@chr3:48224517|48224520:48224419:-.A.coreAndExt_chr3:48225290:48225326:-@chr3:48224517|48224520:48224419:-.A.up','chr3:48225290:48225326:-@chr3:48224517|48224520:48224419:-.B.core_chr3:48225290:48225326:-@chr3:48224517|48224520:48224419:-.B.up'	(0,0):47,(0,1):3,(1,0):6,(1,1):2	0:8,1:3	(0,0):16,(1,0):3,(1,1):3	00:06:00	chr3	-	4822441948224410	4822532648225320
chr3:139062798:139063040:+@chr3:139065693|139065720:139065886:+	0.05	0.04	0.07	0.04	0.02	0.05	0.01	0.11	'chr3:139062798:139063040:+@chr3:139065693|139065720:139065886:+.B.up_chr3:139062798:139063040:+@chr3:139065693|139065720:139065886:+.B.core','chr3:139062798:139063040:+@chr3:139065693|139065720:139065886:+.A.up_chr3:139062798:139063040:+@chr3:139065693|139065720:139065886:+.A.coreAndExt'	(0,0):739,(0,1):434,(1,0):59,(1,1):1480	0:92,1:1881	(0,0):369,(0,1):239,(1,0):21,(1,1):832	0:34,1:1058	chr3	+	1.39063e+17	1.39066e+17
chr3:39448204:39448255:+@chr3:39449094|39449112:39449277:+	0.02	0.02	0.02	0.02	0.02	0.03	0	0	'chr3:39448204:39448255:+@chr3:39449094|39449112:39449277:+.B.up_chr3:39448204:39448255:+@chr3:39449094|39449112:39449277:+.B.core','chr3:39448204:39448255:+@chr3:39449094|39449112:39449277:+.A.up_chr3:39448204:39448255:+@chr3:39449094|39449112:39449277:+.A.coreAndExt'	(0,0):7636,(0,1):4328,(1,0):155,(1,1):8929	0:324,1:13088	(0,0):3889,(0,1):2259,(1,0):82,(1,1):4633	0:213,1:6761	chr3	+	3944820439448200	3944927739449270
chr3:139108390:139108522:-@chr3:139104042|139104271:139103846:-	0.05	0.03	0.08	0.05	0.02	0.1	0	0.05	'chr3:139108390:139108522:-@chr3:139104042|139104271:139103846:-.A.coreAndExt_chr3:139108390:139108522:-@chr3:139104042|139104271:139103846:-.A.up','chr3:139108390:139108522:-@chr3:139104042|139104271:139103846:-.B.core_chr3:139108390:139108522:-@chr3:139104042|139104271:139103846:-.B.up'	(0,0):768,(0,1):92,(1,0):16,(1,1):96	0:18,1:186	(0,0):143,(0,1):23,(1,0):5,(1,1):43	0:8,1:63	chr3	-	1.39104e+17	1.39109e+17
chr3:48338217:48338319:-@chr3:48337648|48337726:48337609:-	0.41	0.13	0.74	0.16	0.02	0.39	0.25	1.06	'chr3:48338217:48338319:-@chr3:48337648|48337726:48337609:-.A.coreAndExt_chr3:48338217:48338319:-@chr3:48337648|48337726:48337609:-.A.up','chr3:48338217:48338319:-@chr3:48337648|48337726:48337609:-.B.core_chr3:48338217:48338319:-@chr3:48337648|48337726:48337609:-.B.up'	(0,0):30,(0,1):2,(1,0):5,(1,1):3	0:7,1:3	(0,0):27,(0,1):4,(1,0):1,(1,1):2	0:2,1:5	chr3	-	4833760948337600	4833831948338310
chr3:49045041:49045092:+@chr3:49048854|49049068:49051549:+	0.17	0.14	0.2	0.08	0.06	0.11	0.09	292.01	'chr3:49045041:49045092:+@chr3:49048854|49049068:49051549:+.B.up_chr3:49045041:49045092:+@chr3:49048854|49049068:49051549:+.B.core','chr3:49045041:49045092:+@chr3:49048854|49049068:49051549:+.A.up_chr3:49045041:49045092:+@chr3:49048854|49049068:49051549:+.A.coreAndExt'	(0,0):3159,(1,0):155,(1,1):10049	0:1480,1:8724	(0,0):1460,(1,0):34,(1,1):4734	0:433,1:4335	chr3	+	4904504149045040	4905154949051540
chr3:71026979:71027180:-@chr3:71026870|71026873:71026794:-	0.51	0.3	0.71	0.69	0.3	0.92	-0.18	0.79	'chr3:71026979:71027180:-@chr3:71026870|71026873:71026794:-.A.coreAndExt_chr3:71026979:71027180:-@chr3:71026870|71026873:71026794:-.A.up','chr3:71026979:71027180:-@chr3:71026870|71026873:71026794:-.B.core_chr3:71026979:71027180:-@chr3:71026870|71026873:71026794:-.B.up'	(0,0):35,(0,1):8,(1,0):10,(1,1):46	0:30,1:34	(0,0):10,(0,1):1,(1,0):5,(1,1):17	0:20,1:3	chr3	-	7102679471026790	7102718071027180
chr3:128890289:128890381:-@chr3:128890123|128890126:128889922:-	0.05	0.03	0.08	0.04	0.02	0.07	0.01	0.06	'chr3:128890289:128890381:-@chr3:128890123|128890126:128889922:-.A.coreAndExt_chr3:128890289:128890381:-@chr3:128890123|128890126:128889922:-.A.up','chr3:128890289:128890381:-@chr3:128890123|128890126:128889922:-.B.core_chr3:128890289:128890381:-@chr3:128890123|128890126:128889922:-.B.up'	(0,0):4261,(0,1):200,(1,0):18,(1,1):3318	0:203,1:3333	(0,0):2159,(0,1):128,(1,0):8,(1,1):1828	0:104,1:1860	chr3	-	1.2889e+17	1.2889e+17
chr3:160117430:160117537:+@chr3:160118416|160118610:160118753:+	0.03	0.02	0.04	0.03	0.02	0.04	0	0	'chr3:160117430:160117537:+@chr3:160118416|160118610:160118753:+.B.up_chr3:160117430:160117537:+@chr3:160118416|160118610:160118753:+.B.core','chr3:160117430:160117537:+@chr3:160118416|160118610:160118753:+.A.up_chr3:160117430:160117537:+@chr3:160118416|160118610:160118753:+.A.coreAndExt'	(0,0):696,(0,1):228,(1,0):28,(1,1):171	0:32,1:395	(0,0):247,(0,1):128,(1,0):16,(1,1):99	0:18,1:225	chr3	+	1.60117e+17	1.60119e+17
chr3:195594232:195595580:-@chr3:195594129|195594135:195594040:-	0.66	0.24	0.94	0.63	0.16	0.93	0.03	0.8	'chr3:195594232:195595580:-@chr3:195594129|195594135:195594040:-.A.coreAndExt_chr3:195594232:195595580:-@chr3:195594129|195594135:195594040:-.A.up','chr3:195594232:195595580:-@chr3:195594129|195594135:195594040:-.B.core_chr3:195594232:195595580:-@chr3:195594129|195594135:195594040:-.B.up'	(0,0):8,(1,0):2,(1,1):43	0:29,1:16	(0,0):6,(1,0):1,(1,1):41	0:36,1:6	chr3	-	1.95594e+17	1.95596e+17
chr3:142051809:142051931:-@chr3:142051266|142051373:142051217:-	0.71	0.46	0.94	0.79	0.41	0.98	-0.08	0.64	'chr3:142051809:142051931:-@chr3:142051266|142051373:142051217:-.A.coreAndExt_chr3:142051809:142051931:-@chr3:142051266|142051373:142051217:-.A.up','chr3:142051809:142051931:-@chr3:142051266|142051373:142051217:-.B.core_chr3:142051809:142051931:-@chr3:142051266|142051373:142051217:-.B.up'	(0,0):50,(0,1):1,(1,0):16,(1,1):2	0:18,1:1	(0,0):13,(1,0):7	00:07:00	chr3	-	1.42051e+17	1.42052e+17
chr3:25705720:25705831:-@chr3:25686946|25686961:25686791:-	0.28	0.03	0.76	0.54	0.07	0.98	-0.26	1.25	'chr3:25705720:25705831:-@chr3:25686946|25686961:25686791:-.A.coreAndExt_chr3:25705720:25705831:-@chr3:25686946|25686961:25686791:-.A.up','chr3:25705720:25705831:-@chr3:25686946|25686961:25686791:-.B.core_chr3:25705720:25705831:-@chr3:25686946|25686961:25686791:-.B.up'	(0,0):596,(0,1):1,(1,1):5	0:0,1:6	(0,0):135,(1,1):2	00:02:00	chr3	-	2568679125686790	2570583125705830
chr3:160102352:160102434:-@chr3:160099506|160099512:160099291:-	0.8	0.57	0.96	0.71	0.29	0.96	0.09	0.5	'chr3:160102352:160102434:-@chr3:160099506|160099512:160099291:-.A.coreAndExt_chr3:160102352:160102434:-@chr3:160099506|160099512:160099291:-.A.up','chr3:160102352:160102434:-@chr3:160099506|160099512:160099291:-.B.core_chr3:160102352:160102434:-@chr3:160099506|160099512:160099291:-.B.up'	(0,0):178,(0,1):1,(1,0):10,(1,1):32	0:39,1:4	(0,0):70,(1,0):3,(1,1):21	0:19,1:5	chr3	-	1.60099e+17	1.60102e+17
chr3:158522108:158522160:+@chr3:158523130|158523151:158523263:+	0.04	0.01	0.11	0.1	0.01	0.24	-0.06	0.21	'chr3:158522108:158522160:+@chr3:158523130|158523151:158523263:+.B.up_chr3:158522108:158522160:+@chr3:158523130|158523151:158523263:+.B.core','chr3:158522108:158522160:+@chr3:158523130|158523151:158523263:+.A.up_chr3:158522108:158522160:+@chr3:158523130|158523151:158523263:+.A.coreAndExt'	(0,0):198,(0,1):19,(1,1):71	0:2,1:88	(0,0):130,(0,1):12,(1,0):1,(1,1):38	0:4,1:47	chr3	+	1.58522e+17	1.58523e+17
chr3:9857758:9857886:+@chr3:9859329|9860239:9860604:+	0.94	0.82	1	0.71	0.43	0.98	0.23	0.93	'chr3:9857758:9857886:+@chr3:9859329|9860239:9860604:+.B.up_chr3:9857758:9857886:+@chr3:9859329|9860239:9860604:+.B.core','chr3:9857758:9857886:+@chr3:9859329|9860239:9860604:+.A.up_chr3:9857758:9857886:+@chr3:9859329|9860239:9860604:+.A.coreAndExt'	(0,0):243,(1,0):256,(1,1):82	0:328,1:10	(0,0):34,(1,0):36,(1,1):18	00:54:00	chr3	+	98577589857758	98606049860604
chr3:10052707:10052893:-@chr3:10050302|10050336:10050088:-	0.5	0.05	0.9	0.72	0.31	0.98	-0.22	1.1	'chr3:10052707:10052893:-@chr3:10050302|10050336:10050088:-.A.coreAndExt_chr3:10052707:10052893:-@chr3:10050302|10050336:10050088:-.A.up','chr3:10052707:10052893:-@chr3:10050302|10050336:10050088:-.B.core_chr3:10052707:10052893:-@chr3:10050302|10050336:10050088:-.B.up'	(0,0):112,(1,0):1,(1,1):3	0:2,1:2	(0,0):29,(1,0):2	00:02:00	chr3	-	1005008810050080	1005289310052890
chr3:170586087:170586179:-@chr3:170585923|170585990:170585802:-	0.12	0.11	0.14	0.09	0.08	0.11	0.03	1	'chr3:170586087:170586179:-@chr3:170585923|170585990:170585802:-.A.coreAndExt_chr3:170586087:170586179:-@chr3:170585923|170585990:170585802:-.A.up','chr3:170586087:170586179:-@chr3:170585923|170585990:170585802:-.B.core_chr3:170586087:170586179:-@chr3:170585923|170585990:170585802:-.B.up'	(0,0):1940,(0,1):228,(1,0):207,(1,1):834	0:257,1:1012	(0,0):1336,(0,1):185,(1,0):113,(1,1):636	0:153,1:781	chr3	-	1.70586e+17	1.70586e+17
chr3:9959397:9959418:+@chr3:9959607|9959611:9959759:+	0.92	0.65	1	0.86	0.56	0.99	0.06	0.27	'chr3:9959397:9959418:+@chr3:9959607|9959611:9959759:+.B.up_chr3:9959397:9959418:+@chr3:9959607|9959611:9959759:+.B.core','chr3:9959397:9959418:+@chr3:9959607|9959611:9959759:+.A.up_chr3:9959397:9959418:+@chr3:9959607|9959611:9959759:+.A.coreAndExt'	(0,0):19,(1,0):9,(1,1):6	0:14,1:1	(0,0):15,(1,0):7,(1,1):2	00:09:00	chr3	+	99593979959397	99597599959759
chr3:101446227:101446385:+@chr3:101447658|101447680:101447781:+	0.29	0.16	0.46	0.21	0.08	0.38	0.08	0.35	'chr3:101446227:101446385:+@chr3:101447658|101447680:101447781:+.B.up_chr3:101446227:101446385:+@chr3:101447658|101447680:101447781:+.B.core','chr3:101446227:101446385:+@chr3:101447658|101447680:101447781:+.A.up_chr3:101446227:101446385:+@chr3:101447658|101447680:101447781:+.A.coreAndExt'	(0,0):56,(0,1):18,(1,0):11,(1,1):46	0:27,1:48	(0,0):28,(0,1):10,(1,0):3,(1,1):20	0:7,1:26	chr3	+	1.01446e+17	1.01448e+17
chr3:129170757:129170841:+@chr3:129182388|129182403:129182469:+	0.41	0.08	0.95	0.22	0.03	0.6	0.19	0.82	'chr3:129170757:129170841:+@chr3:129182388|129182403:129182469:+.B.up_chr3:129170757:129170841:+@chr3:129182388|129182403:129182469:+.B.core','chr3:129170757:129170841:+@chr3:129182388|129182403:129182469:+.A.up_chr3:129170757:129170841:+@chr3:129182388|129182403:129182469:+.A.coreAndExt'	(0,0):545,(1,1):7	0:2,1:5	(0,0):242,(0,1):4,(1,1):4	0:0,1:8	chr3	+	1.29171e+17	1.29182e+17
chr3:133305407:133305566:+@chr3:133306003|133306006:133309118:+	0.67	0.41	0.91	0.76	0.37	0.98	-0.09	0.7	'chr3:133305407:133305566:+@chr3:133306003|133306006:133309118:+.B.up_chr3:133305407:133305566:+@chr3:133306003|133306006:133309118:+.B.core','chr3:133305407:133305566:+@chr3:133306003|133306006:133309118:+.A.up_chr3:133305407:133305566:+@chr3:133306003|133306006:133309118:+.A.coreAndExt'	(0,0):1209,(0,1):2,(1,0):8,(1,1):5505	0:3702,1:1813	(0,0):622,(1,0):6,(1,1):2922	0:1689,1:1239	chr3	+	1.33305e+17	1.33309e+17
chr3:10329629:10329786:+@chr3:10333752|10334007:10335133:+	0.96	0.86	1	0.79	0.55	0.96	0.17	0.74	'chr3:10329629:10329786:+@chr3:10333752|10334007:10335133:+.B.up_chr3:10329629:10329786:+@chr3:10333752|10334007:10335133:+.B.core','chr3:10329629:10329786:+@chr3:10333752|10334007:10335133:+.A.up_chr3:10329629:10329786:+@chr3:10333752|10334007:10335133:+.A.coreAndExt'	(0,0):438,(1,0):38,(1,1):89	0:122,1:5	(0,0):121,(0,1):1,(1,0):14,(1,1):39	0:47,1:7	chr3	+	1032962910329620	1033513310335130
chr3:48719781:48719985:-@chr3:48719568|48719589:48719478:-	0.57	0.4	0.76	0.4	0.2	0.61	0.17	0.76	'chr3:48719781:48719985:-@chr3:48719568|48719589:48719478:-.A.coreAndExt_chr3:48719781:48719985:-@chr3:48719568|48719589:48719478:-.A.up','chr3:48719781:48719985:-@chr3:48719568|48719589:48719478:-.B.core_chr3:48719781:48719985:-@chr3:48719568|48719589:48719478:-.B.up'	(0,0):81,(0,1):8,(1,0):18,(1,1):47	0:47,1:26	(0,0):44,(0,1):7,(1,0):8,(1,1):31	0:22,1:24	chr3	-	4871947848719470	4871998548719980
chr3:47459624:47459739:-@chr3:47459313|47459316:47458794:-	0.24	0.12	0.39	0.45	0.23	0.66	-0.21	1.15	'chr3:47459624:47459739:-@chr3:47459313|47459316:47458794:-.A.coreAndExt_chr3:47459624:47459739:-@chr3:47459313|47459316:47458794:-.A.up','chr3:47459624:47459739:-@chr3:47459313|47459316:47458794:-.B.core_chr3:47459624:47459739:-@chr3:47459313|47459316:47458794:-.B.up'	(0,0):226,(0,1):25,(1,0):9,(1,1):474	0:158,1:350	(0,0):139,(0,1):9,(1,0):8,(1,1):277	0:111,1:183	chr3	-	4745879447458790	4745973947459730
chr3:139356805:139356904:-@chr3:139353426|139353429:139353202:-	0.54	0.25	0.84	0.57	0.13	0.95	-0.03	0.93	'chr3:139356805:139356904:-@chr3:139353426|139353429:139353202:-.A.coreAndExt_chr3:139356805:139356904:-@chr3:139353426|139353429:139353202:-.A.up','chr3:139356805:139356904:-@chr3:139353426|139353429:139353202:-.B.core_chr3:139356805:139356904:-@chr3:139353426|139353429:139353202:-.B.up'	(0,0):1101,(0,1):3,(1,0):5,(1,1):77	0:23,1:62	(0,0):342,(1,0):2,(1,1):40	0:32,1:10	chr3	-	1.39353e+17	1.39357e+17
chr3:58419495:58419579:-@chr3:58417711|58419411:58417604:-	0.02	0.01	0.02	0.02	0.01	0.02	0	0	'chr3:58419495:58419579:-@chr3:58417711|58419411:58417604:-.A.coreAndExt_chr3:58419495:58419579:-@chr3:58417711|58419411:58417604:-.A.up','chr3:58419495:58419579:-@chr3:58417711|58419411:58417604:-.B.core_chr3:58419495:58419579:-@chr3:58417711|58419411:58417604:-.B.up'	(0,0):835,(0,1):168,(1,0):141,(1,1):69	0:143,1:235	(0,0):613,(0,1):98,(1,0):86,(1,1):64	0:86,1:162	chr3	-	5841760458417600	5841957958419570
chr3:48481506:48481529:-@chr3:48476420|48476425:48476227:-	0.54	0.23	0.88	0.74	0.37	0.96	-0.2	0.86	'chr3:48481506:48481529:-@chr3:48476420|48476425:48476227:-.A.coreAndExt_chr3:48481506:48481529:-@chr3:48476420|48476425:48476227:-.A.up','chr3:48481506:48481529:-@chr3:48476420|48476425:48476227:-.B.core_chr3:48481506:48481529:-@chr3:48476420|48476425:48476227:-.B.up'	(0,0):754,(1,0):3,(1,1):95	0:60,1:38	(0,0):349,(1,0):6,(1,1):47	0:29,1:24	chr3	-	4847622748476220	4848152948481520
chr3:41280625:41280845:+@chr3:41281151|41281310:41281939:+	0.31	0.27	0.35	0.34	0.28	0.41	-0.03	0.16	'chr3:41280625:41280845:+@chr3:41281151|41281310:41281939:+.B.up_chr3:41280625:41280845:+@chr3:41281151|41281310:41281939:+.B.core','chr3:41280625:41280845:+@chr3:41281151|41281310:41281939:+.A.up_chr3:41280625:41280845:+@chr3:41281151|41281310:41281939:+.A.coreAndExt'	(0,0):736,(0,1):106,(1,0):183,(1,1):1749	0:666,1:1372	(0,0):283,(0,1):46,(1,0):95,(1,1):816	0:407,1:550	chr3	+	4128062541280620	4128193941281930
chr3:47447239:47447288:+@chr3:47447405|47447435:47447536:+	0.84	0.55	0.97	0.72	0.26	0.96	0.12	0.63	'chr3:47447239:47447288:+@chr3:47447405|47447435:47447536:+.B.up_chr3:47447239:47447288:+@chr3:47447405|47447435:47447536:+.B.core','chr3:47447239:47447288:+@chr3:47447405|47447435:47447536:+.A.up_chr3:47447239:47447288:+@chr3:47447405|47447435:47447536:+.A.coreAndExt'	(0,0):31,(1,0):7,(1,1):6	0:10,1:3	(0,0):13,(1,0):2,(1,1):7	00:09:00	chr3	+	4744723947447230	4744753647447530
chr3:98241693:98241910:-@chr3:98240281|98240286:98239977:-	0.92	0.88	0.96	0.97	0.93	0.99	-0.05	0.25	'chr3:98241693:98241910:-@chr3:98240281|98240286:98239977:-.A.coreAndExt_chr3:98241693:98241910:-@chr3:98240281|98240286:98239977:-.A.up','chr3:98241693:98241910:-@chr3:98240281|98240286:98239977:-.B.core_chr3:98241693:98241910:-@chr3:98240281|98240286:98239977:-.B.up'	(0,0):549,(0,1):9,(1,0):200,(1,1):1532	0:1595,1:146	(0,0):311,(0,1):2,(1,0):129,(1,1):876	0:994,1:13	chr3	-	9823997798239970	9824191098241910
chr3:184019325:184019446:+@chr3:184019635|184019646:184019859:+	0.9	0.86	0.94	0.87	0.81	0.92	0.03	0.12	'chr3:184019325:184019446:+@chr3:184019635|184019646:184019859:+.B.up_chr3:184019325:184019446:+@chr3:184019635|184019646:184019859:+.B.core','chr3:184019325:184019446:+@chr3:184019635|184019646:184019859:+.A.up_chr3:184019325:184019446:+@chr3:184019635|184019646:184019859:+.A.coreAndExt'	(0,0):708,(0,1):10,(1,0):366,(1,1):883	0:1127,1:132	(0,0):462,(0,1):12,(1,0):251,(1,1):603	0:753,1:113	chr3	+	1.84019e+17	1.8402e+17
chr3:9798451:9798500:+@chr3:9798728|9798745:9799089:+	0.44	0.24	0.71	0.49	0.3	0.71	-0.05	0.48	'chr3:9798451:9798500:+@chr3:9798728|9798745:9799089:+.B.up_chr3:9798451:9798500:+@chr3:9798728|9798745:9799089:+.B.core','chr3:9798451:9798500:+@chr3:9798728|9798745:9799089:+.A.up_chr3:9798451:9798500:+@chr3:9798728|9798745:9799089:+.A.coreAndExt'	(0,0):140,(0,1):8,(1,0):10,(1,1):108	0:70,1:56	(0,0):61,(0,1):7,(1,0):11,(1,1):84	0:35,1:67	chr3	+	97984519798451	97990899799089
chr3:138402520:138402629:-@chr3:138400887|138400902:138400809:-	0.16	0	0.59	0.12	0.01	0.38	0.04	0.39	'chr3:138402520:138402629:-@chr3:138400887|138400902:138400809:-.A.coreAndExt_chr3:138402520:138402629:-@chr3:138400887|138400902:138400809:-.A.up','chr3:138402520:138402629:-@chr3:138400887|138400902:138400809:-.B.core_chr3:138402520:138402629:-@chr3:138400887|138400902:138400809:-.B.up'	(0,0):256,(0,1):5,(1,1):9	0:4,1:10	(0,0):51,(0,1):8,(1,1):3	0:0,1:11	chr3	-	1.38401e+17	1.38403e+17
chr3:3221305:3221401:-@chr3:3216950|3216953:3216847:-	0.97	0.92	1	0.95	0.88	0.99	0.02	0.09	'chr3:3221305:3221401:-@chr3:3216950|3216953:3216847:-.A.coreAndExt_chr3:3221305:3221401:-@chr3:3216950|3216953:3216847:-.A.up','chr3:3221305:3221401:-@chr3:3216950|3216953:3216847:-.B.core_chr3:3221305:3221401:-@chr3:3216950|3216953:3216847:-.B.up'	(0,0):365,(0,1):1,(1,0):69,(1,1):119	0:187,1:2	(0,0):136,(1,0):29,(1,1):41	0:67,1:3	chr3	-	32168473216847	32214013221401
chr3:49156455:49156714:-@chr3:49155412|49155553:49155380:-	0.95	0.84	1	0.89	0.71	0.98	0.06	0.26	'chr3:49156455:49156714:-@chr3:49155412|49155553:49155380:-.A.coreAndExt_chr3:49156455:49156714:-@chr3:49155412|49155553:49155380:-.A.up','chr3:49156455:49156714:-@chr3:49155412|49155553:49155380:-.B.core_chr3:49156455:49156714:-@chr3:49155412|49155553:49155380:-.B.up'	(0,0):52,(1,0):62,(1,1):20	0.0569444	(0,0):27,(1,0):28,(1,1):13	0:39,1:2	chr3	-	4915538049155380	4915671449156710
chr3:185316200:185316333:+@chr3:185316746|185316780:185316812:+	0.94	0.77	1	0.77	0.59	0.92	0.17	1.33	'chr3:185316200:185316333:+@chr3:185316746|185316780:185316812:+.B.up_chr3:185316200:185316333:+@chr3:185316746|185316780:185316812:+.B.core','chr3:185316200:185316333:+@chr3:185316746|185316780:185316812:+.A.up_chr3:185316200:185316333:+@chr3:185316746|185316780:185316812:+.A.coreAndExt'	(0,0):82,(1,0):36,(1,1):21	0:54,1:3	(0,0):45,(0,1):2,(1,0):20,(1,1):12	0:29,1:5	chr3	+	1.85316e+17	1.85317e+17
chr3:184038418:184038510:+@chr3:184038631|184038715:184038781:+	0.06	0.04	0.11	0.04	0.01	0.09	0.02	0.09	'chr3:184038418:184038510:+@chr3:184038631|184038715:184038781:+.B.up_chr3:184038418:184038510:+@chr3:184038631|184038715:184038781:+.B.core','chr3:184038418:184038510:+@chr3:184038631|184038715:184038781:+.A.up_chr3:184038418:184038510:+@chr3:184038631|184038715:184038781:+.A.coreAndExt'	(0,0):323,(0,1):45,(1,0):13,(1,1):50	0:14,1:94	(0,0):190,(0,1):27,(1,0):4,(1,1):30	0:5,1:56	chr3	+	1.84038e+17	1.84039e+17
chr3:10362734:10362858:-@chr3:10360856|10361000:10360823:-	0.14	0.03	0.35	0.04	0.01	0.1	0.1	0.36	'chr3:10362734:10362858:-@chr3:10360856|10361000:10360823:-.A.coreAndExt_chr3:10362734:10362858:-@chr3:10360856|10361000:10360823:-.A.up','chr3:10362734:10362858:-@chr3:10360856|10361000:10360823:-.B.core_chr3:10362734:10362858:-@chr3:10360856|10361000:10360823:-.B.up'	(0,0):547,(0,1):1,(1,0):4,(1,1):10	0:4,1:11	(0,0):203,(0,1):4,(1,0):2,(1,1):11	0:2,1:15	chr3	-	1036082310360820	1036285810362850
chr3:23958295:23958664:+@chr3:23959328|23959341:23959522:+	0.3	0.28	0.32	0.24	0.22	0.27	0.06	17.28	'chr3:23958295:23958664:+@chr3:23959328|23959341:23959522:+.B.up_chr3:23958295:23958664:+@chr3:23959328|23959341:23959522:+.B.core','chr3:23958295:23958664:+@chr3:23959328|23959341:23959522:+.A.up_chr3:23958295:23958664:+@chr3:23959328|23959341:23959522:+.A.coreAndExt'	(0,0):31218,(0,1):1146,(1,0):608,(1,1):9742	0:3434,1:8062	(0,0):15839,(0,1):800,(1,0):313,(1,1):5815	0:1661,1:5267	chr3	+	2395829523958290	2395952223959520
chr3:129225252:129225392:+@chr3:129226508|129226511:129226605:+	0.26	0.09	0.49	0.27	0.09	0.51	-0.01	0.4	'chr3:129225252:129225392:+@chr3:129226508|129226511:129226605:+.B.up_chr3:129225252:129225392:+@chr3:129226508|129226511:129226605:+.B.core','chr3:129225252:129225392:+@chr3:129226508|129226511:129226605:+.A.up_chr3:129225252:129225392:+@chr3:129226508|129226511:129226605:+.A.coreAndExt'	(0,0):114,(0,1):11,(1,0):3,(1,1):61	0:17,1:58	(0,0):41,(0,1):10,(1,0):3,(1,1):25	0:13,1:25	chr3	+	1.29225e+17	1.29227e+17
chr3:100148541:100148729:+@chr3:100170563|100170580:100170793:+	0.51	0.32	0.75	0.7	0.44	0.9	-0.19	0.76	'chr3:100148541:100148729:+@chr3:100170563|100170580:100170793:+.B.up_chr3:100148541:100148729:+@chr3:100170563|100170580:100170793:+.B.core','chr3:100148541:100148729:+@chr3:100170563|100170580:100170793:+.A.up_chr3:100148541:100148729:+@chr3:100170563|100170580:100170793:+.A.coreAndExt'	(0,0):136,(1,0):10,(1,1):41	0:28,1:23	(0,0):47,(0,1):1,(1,0):11,(1,1):19	0:23,1:8	chr3	+	1.00149e+17	1.00171e+17
chr3:50137415:50137484:+@chr3:50137965|50140516:50140599:+	0.24	0.19	0.31	0.11	0.07	0.15	0.13	404.5	'chr3:50137415:50137484:+@chr3:50137965|50140516:50140599:+.B.up_chr3:50137415:50137484:+@chr3:50137965|50140516:50140599:+.B.core','chr3:50137415:50137484:+@chr3:50137965|50140516:50140599:+.A.up_chr3:50137415:50137484:+@chr3:50137965|50140516:50140599:+.A.coreAndExt'	(0,0):729,(0,1):32,(1,0):1118,(1,1):9	0:1119,1:40	(0,0):285,(0,1):23,(1,0):312,(1,1):7	0:312,1:30	chr3	+	5013741550137410	5014059950140590
chr3:99998493:99998604:+@chr3:100000562|100000586:100000691:+	0.07	0.02	0.15	0.03	0	0.11	0.04	0.19	'chr3:99998493:99998604:+@chr3:100000562|100000586:100000691:+.B.up_chr3:99998493:99998604:+@chr3:100000562|100000586:100000691:+.B.core','chr3:99998493:99998604:+@chr3:100000562|100000586:100000691:+.A.up_chr3:99998493:99998604:+@chr3:100000562|100000586:100000691:+.A.coreAndExt'	(0,0):139,(0,1):28,(1,0):3,(1,1):104	0:7,1:128	(0,0):78,(0,1):20,(1,1):62	0:0,1:82	chr3	+	9999849399998490	1.00001e+17
chr3:137906148:137906441:+@chr3:137907243|137907297:137907372:+	0.06	0.03	0.09	0.09	0.03	0.17	-0.03	0.12	'chr3:137906148:137906441:+@chr3:137907243|137907297:137907372:+.B.up_chr3:137906148:137906441:+@chr3:137907243|137907297:137907372:+.B.core','chr3:137906148:137906441:+@chr3:137907243|137907297:137907372:+.A.up_chr3:137906148:137906441:+@chr3:137907243|137907297:137907372:+.A.coreAndExt'	(0,0):910,(0,1):71,(1,0):13,(1,1):490	0:46,1:528	(0,0):247,(0,1):23,(1,0):6,(1,1):185	0:19,1:195	chr3	+	1.37906e+17	1.37907e+17
chr3:39108039:39108121:+@chr3:39108218|39108237:39108366:+	0.09	0.04	0.16	0.21	0.1	0.32	-0.12	0.75	'chr3:39108039:39108121:+@chr3:39108218|39108237:39108366:+.B.up_chr3:39108039:39108121:+@chr3:39108218|39108237:39108366:+.B.core','chr3:39108039:39108121:+@chr3:39108218|39108237:39108366:+.A.up_chr3:39108039:39108121:+@chr3:39108218|39108237:39108366:+.A.coreAndExt'	(0,0):174,(0,1):50,(1,0):6,(1,1):80	0:23,1:113	(0,0):79,(0,1):25,(1,0):8,(1,1):41	0:21,1:53	chr3	+	3910803939108030	3910836639108360
chr3:140692558:140692847:+@chr3:140695102|140695105:140698785:+	0.94	0.89	0.97	0.91	0.83	0.96	0.03	0.14	'chr3:140692558:140692847:+@chr3:140695102|140695105:140698785:+.B.up_chr3:140692558:140692847:+@chr3:140695102|140695105:140698785:+.B.core','chr3:140692558:140692847:+@chr3:140695102|140695105:140698785:+.A.up_chr3:140692558:140692847:+@chr3:140695102|140695105:140698785:+.A.coreAndExt'	(0,0):629,(0,1):7,(1,0):147,(1,1):3999	0:4011,1:142	(0,0):295,(0,1):5,(1,0):68,(1,1):1848	0:1695,1:226	chr3	+	1.40693e+17	1.40699e+17
chr3:168838844:168838997:-@chr3:168833555|168834527:168833171:-	0.89	0.71	0.98	0.71	0.43	0.92	0.18	0.71	'chr3:168838844:168838997:-@chr3:168833555|168834527:168833171:-.A.coreAndExt_chr3:168838844:168838997:-@chr3:168833555|168834527:168833171:-.A.up','chr3:168838844:168838997:-@chr3:168833555|168834527:168833171:-.B.core_chr3:168838844:168838997:-@chr3:168833555|168834527:168833171:-.B.up'	(0,0):22,(1,0):51,(1,1):10	0:59,1:2	(0,0):10,(0,1):1,(1,0):17,(1,1):3	0:18,1:3	chr3	-	1.68833e+17	1.68839e+17
chr3:56658507:56658671:-@chr3:56657594|56657871:56654160:-	0.88	0.79	0.94	0.79	0.68	0.9	0.09	0.31	'chr3:56658507:56658671:-@chr3:56657594|56657871:56654160:-.A.coreAndExt_chr3:56658507:56658671:-@chr3:56657594|56657871:56654160:-.A.up','chr3:56658507:56658671:-@chr3:56657594|56657871:56654160:-.B.core_chr3:56658507:56658671:-@chr3:56657594|56657871:56654160:-.B.up'	(0,0):329,(0,1):8,(1,0):181,(1,1):1621	0:1611,1:199	(0,0):181,(0,1):7,(1,0):92,(1,1):922	0:845,1:176	chr3	-	5665416056654160	5665867156658670
chr3:49044637:49044964:+@chr3:49046342|49046360:49046457:+	0.28	0.01	0.88	0.27	0.01	0.66	0.01	0.66	'chr3:49044637:49044964:+@chr3:49046342|49046360:49046457:+.B.up_chr3:49044637:49044964:+@chr3:49046342|49046360:49046457:+.B.core','chr3:49044637:49044964:+@chr3:49046342|49046360:49046457:+.A.up_chr3:49044637:49044964:+@chr3:49046342|49046360:49046457:+.A.coreAndExt'	(0,0):101,(1,1):86	0:17,1:69	(0,0):42,(1,1):54	0:7,1:47	chr3	+	4904463749044630	4904645749046450
chr3:194331645:194331749:-@chr3:194325170|194325174:194325016:-	0.61	0.19	0.98	0.83	0.58	0.98	-0.22	0.83	'chr3:194331645:194331749:-@chr3:194325170|194325174:194325016:-.A.coreAndExt_chr3:194331645:194331749:-@chr3:194325170|194325174:194325016:-.A.up','chr3:194331645:194331749:-@chr3:194325170|194325174:194325016:-.B.core_chr3:194331645:194331749:-@chr3:194325170|194325174:194325016:-.B.up'	(0,0):52,(1,0):1,(1,1):11	0:9,1:3	(0,0):23,(1,0):5,(1,1):6	0:10,1:1	chr3	-	1.94325e+17	1.94332e+17
chr3:48476227:48476425:-@chr3:48475281|48475386:48475117:-	0.06	0.04	0.08	0.02	0.01	0.05	0.04	0.63	'chr3:48476227:48476425:-@chr3:48475281|48475386:48475117:-.A.coreAndExt_chr3:48476227:48476425:-@chr3:48475281|48475386:48475117:-.A.up','chr3:48476227:48476425:-@chr3:48475281|48475386:48475117:-.B.core_chr3:48476227:48476425:-@chr3:48475281|48475386:48475117:-.B.up'	(0,0):290,(0,1):215,(1,0):31,(1,1):223	0:43,1:426	(0,0):161,(0,1):116,(1,0):6,(1,1):134	0:8,1:248	chr3	-	4847511748475110	4847642548476420
chr3:138310696:138310798:-@chr3:138290195|138290198:138290108:-	0.72	0.25	0.98	0.68	0.19	0.96	0.04	0.61	'chr3:138310696:138310798:-@chr3:138290195|138290198:138290108:-.A.coreAndExt_chr3:138310696:138310798:-@chr3:138290195|138290198:138290108:-.A.up','chr3:138310696:138310798:-@chr3:138290195|138290198:138290108:-.B.core_chr3:138310696:138310798:-@chr3:138290195|138290198:138290108:-.B.up'	(0,0):742,(1,0):3,(1,1):12	0:11,1:4	(0,0):257,(1,0):2,(1,1):14	0:9,1:7	chr3	-	1.3829e+17	1.38311e+17
chr3:48669313:48669477:-@chr3:48669230|48669234:48669082:-	0.78	0.62	0.9	0.84	0.64	0.94	-0.06	0.33	'chr3:48669313:48669477:-@chr3:48669230|48669234:48669082:-.A.coreAndExt_chr3:48669313:48669477:-@chr3:48669230|48669234:48669082:-.A.up','chr3:48669313:48669477:-@chr3:48669230|48669234:48669082:-.B.core_chr3:48669313:48669477:-@chr3:48669230|48669234:48669082:-.B.up'	(0,0):98,(0,1):5,(1,0):25,(1,1):73	0:81,1:22	(0,0):53,(0,1):2,(1,0):17,(1,1):41	0:57,1:3	chr3	-	4866908248669080	4866947748669470
chr3:101475907:101476040:+@chr3:101476478|101476655:101477267:+	0.84	0.78	0.9	0.72	0.62	0.81	0.12	1.07	'chr3:101475907:101476040:+@chr3:101476478|101476655:101477267:+.B.up_chr3:101475907:101476040:+@chr3:101476478|101476655:101477267:+.B.core','chr3:101475907:101476040:+@chr3:101476478|101476655:101477267:+.A.up_chr3:101475907:101476040:+@chr3:101476478|101476655:101477267:+.A.coreAndExt'	(0,0):145,(0,1):13,(1,0):166,(1,1):227	0:345,1:61	(0,0):66,(0,1):12,(1,0):91,(1,1):134	0:178,1:59	chr3	+	1.01476e+17	1.01477e+17
chr3:58296234:58296318:+@chr3:58301428|58301449:58301546:+	0.43	0.06	0.88	0.44	0.06	0.91	-0.01	0.89	'chr3:58296234:58296318:+@chr3:58301428|58301449:58301546:+.B.up_chr3:58296234:58296318:+@chr3:58301428|58301449:58301546:+.B.core','chr3:58296234:58296318:+@chr3:58301428|58301449:58301546:+.A.up_chr3:58296234:58296318:+@chr3:58301428|58301449:58301546:+.A.coreAndExt'	(0,0):113,(1,0):1,(1,1):7	0:1,1:7	(0,0):48,(1,1):7	0:0,1:7	chr3	+	5829623458296230	5830154658301540
chr3:45750990:45751139:+@chr3:45754629|45754633:45754688:+	0.96	0.89	0.99	0.93	0.79	0.99	0.03	0.12	'chr3:45750990:45751139:+@chr3:45754629|45754633:45754688:+.B.up_chr3:45750990:45751139:+@chr3:45754629|45754633:45754688:+.B.core','chr3:45750990:45751139:+@chr3:45754629|45754633:45754688:+.A.up_chr3:45750990:45751139:+@chr3:45754629|45754633:45754688:+.A.coreAndExt'	(0,0):180,(0,1):1,(1,0):55,(1,1):65	0:119,1:2	(0,0):84,(1,0):16,(1,1):21	0:36,1:1	chr3	+	4575099045750990	4575468845754680
chr3:48481506:48481529:-@chr3:48476420|48476546:48476227:-	0.97	0.91	1	0.93	0.79	0.99	0.04	0.18	'chr3:48481506:48481529:-@chr3:48476420|48476546:48476227:-.A.coreAndExt_chr3:48481506:48481529:-@chr3:48476420|48476546:48476227:-.A.up','chr3:48481506:48481529:-@chr3:48476420|48476546:48476227:-.B.core_chr3:48481506:48481529:-@chr3:48476420|48476546:48476227:-.B.up'	(0,0):490,(1,0):267,(1,1):95	0.251389	(0,0):236,(1,0):119,(1,1):47	0:164,1:2	chr3	-	4847622748476220	4848152948481520
chr3:112732800:112732879:-@chr3:112732208|112732250:112732119:-	0.95	0.85	1	0.93	0.72	1	0.02	0.16	'chr3:112732800:112732879:-@chr3:112732208|112732250:112732119:-.A.coreAndExt_chr3:112732800:112732879:-@chr3:112732208|112732250:112732119:-.A.up','chr3:112732800:112732879:-@chr3:112732208|112732250:112732119:-.B.core_chr3:112732800:112732879:-@chr3:112732208|112732250:112732119:-.B.up'	(0,0):168,(1,0):52,(1,1):11	0:62,1:1	(0,0):69,(1,0):28,(1,1):8	0:35,1:1	chr3	-	1.12732e+17	1.12733e+17
chr3:146243392:146243434:-@chr3:146239492|146239840:146239331:-	0.59	0.52	0.67	0.51	0.42	0.61	0.08	0.36	'chr3:146243392:146243434:-@chr3:146239492|146239840:146239331:-.A.coreAndExt_chr3:146243392:146243434:-@chr3:146239492|146239840:146239331:-.A.up','chr3:146243392:146243434:-@chr3:146239492|146239840:146239331:-.B.core_chr3:146243392:146243434:-@chr3:146239492|146239840:146239331:-.B.up'	(0,0):1580,(0,1):16,(1,0):812,(1,1):184	0:929,1:83	(0,0):730,(0,1):9,(1,0):416,(1,1):116	0:464,1:77	chr3	-	1.46239e+17	1.46243e+17
chr3:38181355:38181489:+@chr3:38181879|38182248:38182339:+	0.66	0.57	0.75	0.63	0.51	0.75	0.03	0.21	'chr3:38181355:38181489:+@chr3:38181879|38182248:38182339:+.B.up_chr3:38181355:38181489:+@chr3:38181879|38182248:38182339:+.B.core','chr3:38181355:38181489:+@chr3:38181879|38182248:38182339:+.A.up_chr3:38181355:38181489:+@chr3:38181879|38182248:38182339:+.A.coreAndExt'	(0,0):420,(0,1):22,(1,0):328,(1,1):21	0:341,1:30	(0,0):214,(0,1):11,(1,0):170,(1,1):18	0:183,1:16	chr3	+	3818135538181350	3818233938182330
chr3:48506886:48507708:+@chr3:48508029|48508464:48509044:+	0.98	0.96	0.99	0.97	0.93	0.99	0.01	0.05	'chr3:48506886:48507708:+@chr3:48508029|48508464:48509044:+.B.up_chr3:48506886:48507708:+@chr3:48508029|48508464:48509044:+.B.core','chr3:48506886:48507708:+@chr3:48508029|48508464:48509044:+.A.up_chr3:48506886:48507708:+@chr3:48508029|48508464:48509044:+.A.coreAndExt'	(0,0):566,(0,1):6,(1,0):777,(1,1):954	0:1722,1:15	(0,0):322,(0,1):6,(1,0):481,(1,1):621	0:1073,1:35	chr3	+	4850688648506880	4850904448509040
chr3:184035109:184035285:+@chr3:184035505|184035535:184035604:+	0.97	0.94	0.99	0.96	0.92	0.99	0.01	0.05	'chr3:184035109:184035285:+@chr3:184035505|184035535:184035604:+.B.up_chr3:184035109:184035285:+@chr3:184035505|184035535:184035604:+.B.core','chr3:184035109:184035285:+@chr3:184035505|184035535:184035604:+.A.up_chr3:184035109:184035285:+@chr3:184035505|184035535:184035604:+.A.coreAndExt'	(0,0):688,(0,1):2,(1,0):433,(1,1):471	0:889,1:17	(0,0):440,(0,1):3,(1,0):274,(1,1):310	0:578,1:9	chr3	+	1.84035e+17	1.84036e+17
chr3:39142507:39142593:-@chr3:39141945|39142368:39141796:-	0.39	0.32	0.49	0.43	0.31	0.58	-0.04	0.21	'chr3:39142507:39142593:-@chr3:39141945|39142368:39141796:-.A.coreAndExt_chr3:39142507:39142593:-@chr3:39141945|39142368:39141796:-.A.up','chr3:39142507:39142593:-@chr3:39141945|39142368:39141796:-.B.core_chr3:39142507:39142593:-@chr3:39141945|39142368:39141796:-.B.up'	(0,0):348,(0,1):30,(1,0):173,(1,1):25	0:184,1:44	(0,0):203,(0,1):10,(1,0):95,(1,1):22	0:104,1:23	chr3	-	3914179639141790	3914259339142590
chr3:72897349:72897598:-@chr3:72893574|72893604:72893510:-	0.14	0.08	0.22	0.09	0.04	0.16	0.05	0.26	'chr3:72897349:72897598:-@chr3:72893574|72893604:72893510:-.A.coreAndExt_chr3:72897349:72897598:-@chr3:72893574|72893604:72893510:-.A.up','chr3:72897349:72897598:-@chr3:72893574|72893604:72893510:-.B.core_chr3:72897349:72897598:-@chr3:72893574|72893604:72893510:-.B.up'	(0,0):348,(0,1):33,(1,0):11,(1,1):130	0:30,1:144	(0,0):109,(0,1):31,(1,0):5,(1,1):81	0:8,1:109	chr3	-	7289351072893510	7289759872897590
chr3:128202703:128202848:-@chr3:128200745|128200787:128200662:-	0.65	0.54	0.78	0.59	0.44	0.73	0.06	0.3	'chr3:128202703:128202848:-@chr3:128200745|128200787:128200662:-.A.coreAndExt_chr3:128202703:128202848:-@chr3:128200745|128200787:128200662:-.A.up','chr3:128202703:128202848:-@chr3:128200745|128200787:128200662:-.B.core_chr3:128202703:128202848:-@chr3:128200745|128200787:128200662:-.B.up'	(0,0):362,(1,0):71,(1,1):87	0:118,1:40	(0,0):117,(1,0):36,(1,1):54	0:59,1:31	chr3	-	1.28201e+17	1.28203e+17
chr3:195599147:195599341:-@chr3:195597076|195597275:195596985:-	0.17	0.07	0.32	0.18	0.04	0.43	-0.01	0.29	'chr3:195599147:195599341:-@chr3:195597076|195597275:195596985:-.A.coreAndExt_chr3:195599147:195599341:-@chr3:195597076|195597275:195596985:-.A.up','chr3:195599147:195599341:-@chr3:195597076|195597275:195596985:-.B.core_chr3:195599147:195599341:-@chr3:195597076|195597275:195596985:-.B.up'	(0,0):60,(0,1):9,(1,0):7,(1,1):10	0:9,1:17	(0,0):15,(0,1):5,(1,0):3,(1,1):4	0:4,1:8	chr3	-	1.95597e+17	1.95599e+17
chr3:50388297:50388415:+@chr3:50388774|50388840:50388991:+	0.46	0.39	0.54	0.34	0.26	0.43	0.12	1.13	'chr3:50388297:50388415:+@chr3:50388774|50388840:50388991:+.B.up_chr3:50388297:50388415:+@chr3:50388774|50388840:50388991:+.B.core','chr3:50388297:50388415:+@chr3:50388774|50388840:50388991:+.A.up_chr3:50388297:50388415:+@chr3:50388774|50388840:50388991:+.A.coreAndExt'	(0,0):497,(0,1):31,(1,0):110,(1,1):107	0:146,1:102	(0,0):236,(0,1):25,(1,0):47,(1,1):66	0:62,1:76	chr3	+	5038829750388290	5038899150388990
chr3:45883481:45883621:-@chr3:45879539|45879543:45879419:-	0.93	0.82	1	0.87	0.71	0.97	0.06	0.27	'chr3:45883481:45883621:-@chr3:45879539|45879543:45879419:-.A.coreAndExt_chr3:45883481:45883621:-@chr3:45879539|45879543:45879419:-.A.up','chr3:45883481:45883621:-@chr3:45879539|45879543:45879419:-.B.core_chr3:45883481:45883621:-@chr3:45879539|45879543:45879419:-.B.up'	(0,0):146,(0,1):1,(1,0):38,(1,1):73	0:104,1:8	(0,0):53,(0,1):2,(1,0):26,(1,1):38	0:49,1:17	chr3	-	4587941945879410	4588362145883620
chr3:133372189:133372368:-@chr3:133371391|133371458:133371307:-	0.59	0.42	0.75	0.44	0.23	0.68	0.15	0.62	'chr3:133372189:133372368:-@chr3:133371391|133371458:133371307:-.A.coreAndExt_chr3:133372189:133372368:-@chr3:133371391|133371458:133371307:-.A.up','chr3:133372189:133372368:-@chr3:133371391|133371458:133371307:-.B.core_chr3:133372189:133372368:-@chr3:133371391|133371458:133371307:-.B.up'	(0,0):104,(0,1):2,(1,0):31,(1,1):37	0:44,1:26	(0,0):51,(0,1):2,(1,0):10,(1,1):15	0:15,1:12	chr3	-	1.33371e+17	1.33372e+17
chr3:129275460:129275534:-@chr3:129274386|129275271:129274057:-	0.37	0.34	0.41	0.4	0.36	0.45	-0.03	0.12	'chr3:129275460:129275534:-@chr3:129274386|129275271:129274057:-.A.coreAndExt_chr3:129275460:129275534:-@chr3:129274386|129275271:129274057:-.A.up','chr3:129275460:129275534:-@chr3:129274386|129275271:129274057:-.B.core_chr3:129275460:129275534:-@chr3:129274386|129275271:129274057:-.B.up'	(0,0):275,(0,1):1,(1,0):1013,(1,1):742	0:1241,1:515	(0,0):148,(0,1):1,(1,0):825,(1,1):560	0:1063,1:323	chr3	-	1.29274e+17	1.29276e+17
chr3:126451921:126452065:+@chr3:126571487|126571490:126571573:+	0.37	0.24	0.5	0.35	0.2	0.5	0.02	0.27	'chr3:126451921:126452065:+@chr3:126571487|126571490:126571573:+.B.up_chr3:126451921:126452065:+@chr3:126571487|126571490:126571573:+.B.core','chr3:126451921:126452065:+@chr3:126571487|126571490:126571573:+.A.up_chr3:126451921:126452065:+@chr3:126571487|126571490:126571573:+.A.coreAndExt'	(0,0):1803,(0,1):28,(1,0):18,(1,1):74	0:41,1:79	(0,0):481,(0,1):20,(1,0):11,(1,1):45	0:24,1:52	chr3	+	1.26452e+17	1.26572e+17
chr3:195694385:195694515:-@chr3:195692413|195692448:195692300:-	0.07	0.04	0.11	0.05	0.02	0.1	0.02	0.09	'chr3:195694385:195694515:-@chr3:195692413|195692448:195692300:-.A.coreAndExt_chr3:195694385:195694515:-@chr3:195692413|195692448:195692300:-.A.up','chr3:195694385:195694515:-@chr3:195692413|195692448:195692300:-.B.core_chr3:195694385:195694515:-@chr3:195692413|195692448:195692300:-.B.up'	(0,0):189,(0,1):14,(1,0):12,(1,1):192	0:18,1:200	(0,0):53,(0,1):4,(1,0):5,(1,1):124	0:9,1:124	chr3	-	1.95692e+17	1.95695e+17
chr3:39140844:39140994:-@chr3:39140344|39140384:39140232:-	0.68	0.59	0.78	0.83	0.7	0.96	-0.15	0.91	'chr3:39140844:39140994:-@chr3:39140344|39140384:39140232:-.A.coreAndExt_chr3:39140844:39140994:-@chr3:39140344|39140384:39140232:-.A.up','chr3:39140844:39140994:-@chr3:39140344|39140384:39140232:-.B.core_chr3:39140844:39140994:-@chr3:39140344|39140384:39140232:-.B.up'	(0,0):304,(0,1):1,(1,0):106,(1,1):121	0:172,1:56	(0,0):145,(1,0):65,(1,1):67	0:107,1:25	chr3	-	3914023239140230	3914099439140990
chr3:160102352:160102434:-@chr3:160099360|160099512:160099291:-	0.76	0.5	0.95	0.65	0.35	0.93	0.11	0.66	'chr3:160102352:160102434:-@chr3:160099360|160099512:160099291:-.A.coreAndExt_chr3:160102352:160102434:-@chr3:160099360|160099512:160099291:-.A.up','chr3:160102352:160102434:-@chr3:160099360|160099512:160099291:-.B.core_chr3:160102352:160102434:-@chr3:160099360|160099512:160099291:-.B.up'	(0,0):178,(0,1):1,(1,0):41,(1,1):1	0:42,1:1	(0,0):70,(1,0):20,(1,1):4	0:23,1:1	chr3	-	1.60099e+17	1.60102e+17
chr3:52739463:52740048:-@chr3:52738964|52738968:52738740:-	0.56	0.34	0.77	0.77	0.54	0.95	-0.21	1.09	'chr3:52739463:52740048:-@chr3:52738964|52738968:52738740:-.A.coreAndExt_chr3:52739463:52740048:-@chr3:52738964|52738968:52738740:-.A.up','chr3:52739463:52740048:-@chr3:52738964|52738968:52738740:-.B.core_chr3:52739463:52740048:-@chr3:52738964|52738968:52738740:-.B.up'	(0,0):54,(0,1):4,(1,0):9,(1,1):94	0:66,1:41	(0,0):30,(0,1):2,(1,0):10,(1,1):71	0:43,1:40	chr3	-	5273874052738740	5274004852740040
chr3:15288834:15288964:+@chr3:15292438|15292482:15292530:+	0.95	0.85	1	0.87	0.69	0.98	0.08	0.28	'chr3:15288834:15288964:+@chr3:15292438|15292482:15292530:+.B.up_chr3:15288834:15288964:+@chr3:15292438|15292482:15292530:+.B.core','chr3:15288834:15288964:+@chr3:15292438|15292482:15292530:+.A.up_chr3:15288834:15288964:+@chr3:15292438|15292482:15292530:+.A.coreAndExt'	(0,0):218,(1,0):42,(1,1):19	0.0423611	(0,0):86,(1,0):18,(1,1):2	0:19,1:1	chr3	+	1528883415288830	1529253015292530
chr3:49046360:49046457:+@chr3:49048854|49049068:49051549:+	0.18	0.15	0.2	0.08	0.06	0.11	0.1	112467	'chr3:49046360:49046457:+@chr3:49048854|49049068:49051549:+.B.up_chr3:49046360:49046457:+@chr3:49048854|49049068:49051549:+.B.core','chr3:49046360:49046457:+@chr3:49048854|49049068:49051549:+.A.up_chr3:49046360:49046457:+@chr3:49048854|49049068:49051549:+.A.coreAndExt'	(0,0):3132,(1,0):155,(1,1):10049	0:1869,1:8335	(0,0):1444,(1,0):34,(1,1):4734	0:497,1:4271	chr3	+	4904636049046360	4905154949051540
chr3:9959607:9959759:+@chr3:9960184|9960219:9960293:+	0.44	0.19	0.76	0.82	0.6	0.96	-0.38	2.61	'chr3:9959607:9959759:+@chr3:9960184|9960219:9960293:+.B.up_chr3:9959607:9959759:+@chr3:9960184|9960219:9960293:+.B.core','chr3:9959607:9959759:+@chr3:9960184|9960219:9960293:+.A.up_chr3:9959607:9959759:+@chr3:9960184|9960219:9960293:+.A.coreAndExt'	(0,0):85,(1,0):5,(1,1):17	0:14,1:8	(0,0):60,(1,0):10,(1,1):6	0:14,1:2	chr3	+	99596079959607	99602939960293
chr3:44666511:44666635:+@chr3:44670557|44670566:44671036:+	0.42	0.25	0.63	0.34	0.12	0.58	0.08	0.5	'chr3:44666511:44666635:+@chr3:44670557|44670566:44671036:+.B.up_chr3:44666511:44666635:+@chr3:44670557|44670566:44671036:+.B.core','chr3:44666511:44666635:+@chr3:44670557|44670566:44671036:+.A.up_chr3:44666511:44666635:+@chr3:44670557|44670566:44671036:+.A.coreAndExt'	(0,0):124,(0,1):5,(1,0):9,(1,1):174	0:78,1:110	(0,0):49,(0,1):7,(1,0):5,(1,1):85	0:47,1:50	chr3	+	4466651144666510	4467103644671030
chr3:128603496:128603589:+@chr3:128612362|128612398:128612499:+	0.05	0.01	0.14	0.1	0.03	0.2	-0.05	0.19	'chr3:128603496:128603589:+@chr3:128612362|128612398:128612499:+.B.up_chr3:128603496:128603589:+@chr3:128612362|128612398:128612499:+.B.core','chr3:128603496:128603589:+@chr3:128612362|128612398:128612499:+.A.up_chr3:128603496:128603589:+@chr3:128612362|128612398:128612499:+.A.coreAndExt'	(0,0):428,(0,1):15,(1,0):1,(1,1):45	0:6,1:55	(0,0):143,(0,1):10,(1,0):2,(1,1):28	0:3,1:37	chr3	+	1.28603e+17	1.28612e+17
chr3:113464789:113465096:-@chr3:113442939|113442942:113442806:-	0.7	0.65	0.75	0.71	0.64	0.76	-0.01	0.1	'chr3:113464789:113465096:-@chr3:113442939|113442942:113442806:-.A.coreAndExt_chr3:113464789:113465096:-@chr3:113442939|113442942:113442806:-.A.up','chr3:113464789:113465096:-@chr3:113442939|113442942:113442806:-.B.core_chr3:113464789:113465096:-@chr3:113442939|113442942:113442806:-.B.up'	(0,0):3322,(0,1):98,(1,0):310,(1,1):1804	0:1561,1:651	(0,0):1167,(0,1):62,(1,0):182,(1,1):1002	0:829,1:417	chr3	-	1.13443e+17	1.13465e+17
chr3:170587948:170588045:-@chr3:170586176|170586179:170586087:-	0.84	0.78	0.9	0.88	0.82	0.93	-0.04	0.16	'chr3:170587948:170588045:-@chr3:170586176|170586179:170586087:-.A.coreAndExt_chr3:170587948:170588045:-@chr3:170586176|170586179:170586087:-.A.up','chr3:170587948:170588045:-@chr3:170586176|170586179:170586087:-.B.core_chr3:170587948:170588045:-@chr3:170586176|170586179:170586087:-.B.up'	(0,0):815,(0,1):24,(1,0):126,(1,1):346	0:426,1:70	(0,0):456,(0,1):16,(1,0):118,(1,1):312	0:396,1:50	chr3	-	1.70586e+17	1.70588e+17
chr3:120315128:120315386:+@chr3:120319958|120321055:120321258:+	0.44	0.42	0.45	0.41	0.39	0.43	0.03	0.37	'chr3:120315128:120315386:+@chr3:120319958|120321055:120321258:+.B.up_chr3:120315128:120315386:+@chr3:120319958|120321055:120321258:+.B.core','chr3:120315128:120315386:+@chr3:120319958|120321055:120321258:+.A.up_chr3:120315128:120315386:+@chr3:120319958|120321055:120321258:+.A.coreAndExt'	(0,0):3577,(0,1):421,(1,0):5881,(1,1):2713	0:7043,1:1972	(0,0):1842,(0,1):213,(1,0):3055,(1,1):1595	0:3713,1:1150	chr3	+	1.20315e+17	1.20321e+17
chr3:50377987:50378367:-@chr3:50375442|50375454:50375336:-	0.13	0.03	0.29	0.04	0	0.16	0.09	0.31	'chr3:50377987:50378367:-@chr3:50375442|50375454:50375336:-.A.coreAndExt_chr3:50377987:50378367:-@chr3:50375442|50375454:50375336:-.A.up','chr3:50377987:50378367:-@chr3:50375442|50375454:50375336:-.B.core_chr3:50377987:50378367:-@chr3:50375442|50375454:50375336:-.B.up'	(0,0):387,(0,1):16,(1,0):2,(1,1):118	0:11,1:125	(0,0):140,(0,1):9,(1,1):79	0:4,1:84	chr3	-	5037533650375330	5037836750378360
chr3:12882993:12883081:-@chr3:12881741|12881852:12881641:-	0.01	0.01	0.01	0	0	0	0.01	0	'chr3:12882993:12883081:-@chr3:12881741|12881852:12881641:-.A.coreAndExt_chr3:12882993:12883081:-@chr3:12881741|12881852:12881641:-.A.up','chr3:12882993:12883081:-@chr3:12881741|12881852:12881641:-.B.core_chr3:12882993:12883081:-@chr3:12881741|12881852:12881641:-.B.up'	(0,0):6556,(0,1):3418,(1,0):147,(1,1):4255	0:157,1:7663	(0,0):2889,(0,1):2096,(1,0):42,(1,1):2421	0:44,1:4515	chr3	-	1288164112881640	1288308112883080
chr3:13524964:13525064:+@chr3:13538236|13538305:13538352:+	0.51	0.19	0.87	0.69	0.33	0.96	-0.18	0.83	'chr3:13524964:13525064:+@chr3:13538236|13538305:13538352:+.B.up_chr3:13524964:13525064:+@chr3:13538236|13538305:13538352:+.B.core','chr3:13524964:13525064:+@chr3:13538236|13538305:13538352:+.A.up_chr3:13524964:13525064:+@chr3:13538236|13538305:13538352:+.A.coreAndExt'	(0,0):425,(1,0):4,(1,1):3	0:6,1:1	(0,0):82,(1,0):5,(1,1):2	00:07:00	chr3	+	1352496413524960	1353835213538350
chr3:10334526:10334631:-@chr3:10332674|10333135:10332400:-	0.76	0.52	0.96	0.7	0.17	0.96	0.06	0.6	'chr3:10334526:10334631:-@chr3:10332674|10333135:10332400:-.A.coreAndExt_chr3:10334526:10334631:-@chr3:10332674|10333135:10332400:-.A.up','chr3:10334526:10334631:-@chr3:10332674|10333135:10332400:-.B.core_chr3:10334526:10334631:-@chr3:10332674|10333135:10332400:-.B.up'	(0,0):125,(1,0):29,(1,1):13	0:40,1:2	(0,0):48,(1,0):4,(1,1):2	0:4,1:2	chr3	-	1033240010332400	1033463110334630
chr3:142284963:142285103:-@chr3:142281190|142281951:142281074:-	0.96	0.89	1	0.9	0.76	0.98	0.06	0.2	'chr3:142284963:142285103:-@chr3:142281190|142281951:142281074:-.A.coreAndExt_chr3:142284963:142285103:-@chr3:142281190|142281951:142281074:-.A.up','chr3:142284963:142285103:-@chr3:142281190|142281951:142281074:-.B.core_chr3:142284963:142285103:-@chr3:142281190|142281951:142281074:-.B.up'	(0,0):723,(0,1):1,(1,0):411,(1,1):11	0:422,1:1	(0,0):307,(0,1):1,(1,0):182,(1,1):6	0:188,1:1	chr3	-	1.42281e+17	1.42285e+17
chr3:52523352:52523694:+@chr3:52524048|52524091:52524247:+	0.06	0.02	0.13	0.02	0	0.06	0.04	0.22	'chr3:52523352:52523694:+@chr3:52524048|52524091:52524247:+.B.up_chr3:52523352:52523694:+@chr3:52524048|52524091:52524247:+.B.core','chr3:52523352:52523694:+@chr3:52524048|52524091:52524247:+.A.up_chr3:52523352:52523694:+@chr3:52524048|52524091:52524247:+.A.coreAndExt'	(0,0):137,(0,1):21,(1,0):4,(1,1):106	0:7,1:124	(0,0):61,(0,1):31,(1,1):63	0:1,1:93	chr3	+	5252335252523350	5252424752524240
chr3:133372189:133372368:-@chr3:133371458|133371473:133371307:-	0.28	0.15	0.45	0.34	0.11	0.63	-0.06	0.43	'chr3:133372189:133372368:-@chr3:133371458|133371473:133371307:-.A.coreAndExt_chr3:133372189:133372368:-@chr3:133371458|133371473:133371307:-.A.up','chr3:133372189:133372368:-@chr3:133371458|133371473:133371307:-.B.core_chr3:133372189:133372368:-@chr3:133371458|133371473:133371307:-.B.up'	(0,0):98,(0,1):9,(1,0):8,(1,1):59	0:18,1:58	(0,0):50,(0,1):3,(1,0):3,(1,1):22	0:8,1:20	chr3	-	1.33371e+17	1.33372e+17
chr3:47894653:47894842:-@chr3:47894428|47894529:47892180:-	0.67	0.61	0.74	0.78	0.69	0.86	-0.11	0.76	'chr3:47894653:47894842:-@chr3:47894428|47894529:47892180:-.A.coreAndExt_chr3:47894653:47894842:-@chr3:47894428|47894529:47892180:-.A.up','chr3:47894653:47894842:-@chr3:47894428|47894529:47892180:-.B.core_chr3:47894653:47894842:-@chr3:47894428|47894529:47892180:-.B.up'	(0,0):458,(0,1):37,(1,0):152,(1,1):1587	0:1116,1:660	(0,0):229,(0,1):11,(1,0):84,(1,1):836	0:707,1:224	chr3	-	4789218047892180	4789484247894840
chr3:52273274:52273451:+@chr3:52274191|52274194:52275113:+	0.44	0.01	0.93	0.51	0.01	0.98	-0.07	1.12	'chr3:52273274:52273451:+@chr3:52274191|52274194:52275113:+.B.up_chr3:52273274:52273451:+@chr3:52274191|52274194:52275113:+.B.core','chr3:52273274:52273451:+@chr3:52274191|52274194:52275113:+.A.up_chr3:52273274:52273451:+@chr3:52274191|52274194:52275113:+.A.coreAndExt'	(0,0):48,(1,1):52	0:6,1:46	(0,0):29,(1,1):26	00:26:00	chr3	+	5227327452273270	5227511352275110
chr3:31659432:31659480:+@chr3:31661168|31661278:31661322:+	0.83	0.49	1	0.7	0.26	0.97	0.13	0.47	'chr3:31659432:31659480:+@chr3:31661168|31661278:31661322:+.B.up_chr3:31659432:31659480:+@chr3:31661168|31661278:31661322:+.B.core','chr3:31659432:31659480:+@chr3:31661168|31661278:31661322:+.A.up_chr3:31659432:31659480:+@chr3:31661168|31661278:31661322:+.A.coreAndExt'	(0,0):135,(1,0):25	00:25:00	(0,0):42,(1,0):11	00:11:00	chr3	+	3165943231659430	3166132231661320
chr3:51675765:51675883:+@chr3:51677891|51677897:51677990:+	0.76	0.46	0.96	0.65	0.15	0.94	0.11	0.66	'chr3:51675765:51675883:+@chr3:51677891|51677897:51677990:+.B.up_chr3:51675765:51675883:+@chr3:51677891|51677897:51677990:+.B.core','chr3:51675765:51675883:+@chr3:51677891|51677897:51677990:+.A.up_chr3:51675765:51675883:+@chr3:51677891|51677897:51677990:+.A.coreAndExt'	(0,0):65,(1,0):6,(1,1):6	00:12:00	(0,0):22,(1,0):1,(1,1):5	0:5,1:1	chr3	+	5167576551675760	5167799051677990
chr3:139356805:139356904:-@chr3:139353426|139353489:139353202:-	0.74	0.65	0.83	0.67	0.52	0.83	0.07	0.29	'chr3:139356805:139356904:-@chr3:139353426|139353489:139353202:-.A.coreAndExt_chr3:139356805:139356904:-@chr3:139353426|139353489:139353202:-.A.up','chr3:139356805:139356904:-@chr3:139353426|139353489:139353202:-.B.core_chr3:139356805:139356904:-@chr3:139353426|139353489:139353202:-.B.up'	(0,0):1022,(0,1):7,(1,0):84,(1,1):73	0:138,1:26	(0,0):309,(0,1):3,(1,0):35,(1,1):37	0:54,1:21	chr3	-	1.39353e+17	1.39357e+17
chr3:179322575:179322727:+@chr3:179332740|179332759:179332847:+	0.07	0.04	0.1	0.06	0.04	0.09	0.01	0.06	'chr3:179322575:179322727:+@chr3:179332740|179332759:179332847:+.B.up_chr3:179322575:179322727:+@chr3:179332740|179332759:179332847:+.B.core','chr3:179322575:179322727:+@chr3:179332740|179332759:179332847:+.A.up_chr3:179322575:179322727:+@chr3:179332740|179332759:179332847:+.A.coreAndExt'	(0,0):1013,(0,1):199,(1,0):22,(1,1):317	0:37,1:501	(0,0):358,(0,1):136,(1,0):13,(1,1):223	0:29,1:343	chr3	+	1.79323e+17	1.79333e+17
chr3:170626332:170626433:-@chr3:170625588|170625630:170625431:-	0.52	0.36	0.71	0.7	0.49	0.89	-0.18	0.77	'chr3:170626332:170626433:-@chr3:170625588|170625630:170625431:-.A.coreAndExt_chr3:170626332:170626433:-@chr3:170625588|170625630:170625431:-.A.up','chr3:170626332:170626433:-@chr3:170625588|170625630:170625431:-.B.core_chr3:170626332:170626433:-@chr3:170625588|170625630:170625431:-.B.up'	(0,0):29,(1,0):20,(1,1):51	0:48,1:23	(0,0):36,(1,0):23,(1,1):44	0:52,1:15	chr3	-	1.70625e+17	1.70626e+17
chr3:9882216:9882300:-@chr3:9881991|9882019:9881868:-	0.03	0.01	0.06	0.05	0.02	0.09	-0.02	0.07	'chr3:9882216:9882300:-@chr3:9881991|9882019:9881868:-.A.coreAndExt_chr3:9882216:9882300:-@chr3:9881991|9882019:9881868:-.A.up','chr3:9882216:9882300:-@chr3:9881991|9882019:9881868:-.B.core_chr3:9882216:9882300:-@chr3:9881991|9882019:9881868:-.B.up'	(0,0):604,(0,1):117,(1,0):5,(1,1):222	0:7,1:337	(0,0):349,(0,1):58,(1,0):4,(1,1):123	0:5,1:180	chr3	-	98818689881868	98823009882300
chr3:183904584:183904663:+@chr3:183905152|183905185:183905231:+	0.17	0.05	0.37	0.27	0.01	0.65	-0.1	0.6	'chr3:183904584:183904663:+@chr3:183905152|183905185:183905231:+.B.up_chr3:183904584:183904663:+@chr3:183905152|183905185:183905231:+.B.core','chr3:183904584:183904663:+@chr3:183905152|183905185:183905231:+.A.up_chr3:183904584:183904663:+@chr3:183905152|183905185:183905231:+.A.coreAndExt'	(0,0):220,(0,1):8,(1,0):2	0:2,1:8	(0,0):76,(0,1):3,(1,1):2	0:0,1:5	chr3	+	1.83905e+17	1.83905e+17
chr3:48481398:48481529:-@chr3:48476420|48476425:48476227:-	0.92	0.74	1	0.92	0.78	1	0	0.17	'chr3:48481398:48481529:-@chr3:48476420|48476425:48476227:-.A.coreAndExt_chr3:48481398:48481529:-@chr3:48476420|48476425:48476227:-.A.up','chr3:48481398:48481529:-@chr3:48476420|48476425:48476227:-.B.core_chr3:48481398:48481529:-@chr3:48476420|48476425:48476227:-.B.up'	(0,0):645,(1,0):26,(1,1):181	0:187,1:20	(0,0):292,(1,0):22,(1,1):88	0:109,1:1	chr3	-	4847622748476220	4848152948481520
chr3:19992298:19992553:+@chr3:20017093|20017135:20017244:+	0.72	0.66	0.78	0.76	0.68	0.83	-0.04	0.17	'chr3:19992298:19992553:+@chr3:20017093|20017135:20017244:+.B.up_chr3:19992298:19992553:+@chr3:20017093|20017135:20017244:+.B.core','chr3:19992298:19992553:+@chr3:20017093|20017135:20017244:+.A.up_chr3:19992298:19992553:+@chr3:20017093|20017135:20017244:+.A.coreAndExt'	(0,0):2140,(0,1):21,(1,0):219,(1,1):237	0:354,1:123	(0,0):780,(0,1):6,(1,0):170,(1,1):189	0:276,1:89	chr3	+	1999229819992290	2001724420017240
chr3:4345297:4345552:+@chr3:4354582|4355331:4355445:+	0.95	0.87	0.99	0.88	0.77	0.96	0.07	0.23	'chr3:4345297:4345552:+@chr3:4354582|4355331:4355445:+.B.up_chr3:4345297:4345552:+@chr3:4354582|4355331:4355445:+.B.core','chr3:4345297:4345552:+@chr3:4354582|4355331:4355445:+.A.up_chr3:4345297:4345552:+@chr3:4354582|4355331:4355445:+.A.coreAndExt'	(0,0):398,(0,1):1,(1,0):222,(1,1):15	0:237,1:1	(0,0):163,(0,1):4,(1,0):169,(1,1):3	0:172,1:4	chr3	+	43452974345297	43554454355445
chr3:113465866:113465960:+@chr3:113497588|113497616:113497682:+	0.98	0.93	1	0.95	0.87	1	0.03	0.1	'chr3:113465866:113465960:+@chr3:113497588|113497616:113497682:+.B.up_chr3:113465866:113465960:+@chr3:113497588|113497616:113497682:+.B.core','chr3:113465866:113465960:+@chr3:113497588|113497616:113497682:+.A.up_chr3:113465866:113465960:+@chr3:113497588|113497616:113497682:+.A.coreAndExt'	(0,0):1458,(1,0):101,(1,1):51	0.105556	(0,0):326,(1,0):37,(1,1):25	0:54,1:8	chr3	+	1.13466e+17	1.13498e+17
chr3:50326878:50327059:-@chr3:50326787|50326791:50326686:-	0.92	0.87	0.95	0.91	0.86	0.95	0.01	0.09	'chr3:50326878:50327059:-@chr3:50326787|50326791:50326686:-.A.coreAndExt_chr3:50326878:50327059:-@chr3:50326787|50326791:50326686:-.A.up','chr3:50326878:50327059:-@chr3:50326787|50326791:50326686:-.B.core_chr3:50326878:50327059:-@chr3:50326787|50326791:50326686:-.B.up'	(0,0):790,(0,1):14,(1,0):221,(1,1):677	0:823,1:89	(0,0):477,(0,1):12,(1,0):171,(1,1):485	0:611,1:57	chr3	-	5032668650326680	5032705950327050
chr3:4344988:4345210:+@chr3:4354582|4355331:4355445:+	0.71	0.6	0.81	0.79	0.69	0.89	-0.08	0.37	'chr3:4344988:4345210:+@chr3:4354582|4355331:4355445:+.B.up_chr3:4344988:4345210:+@chr3:4354582|4355331:4355445:+.B.core','chr3:4344988:4345210:+@chr3:4354582|4355331:4355445:+.A.up_chr3:4344988:4345210:+@chr3:4354582|4355331:4355445:+.A.coreAndExt'	(0,0):428,(0,1):13,(1,0):245,(1,1):24	0:267,1:15	(0,0):178,(0,1):7,(1,0):195,(1,1):12	0:207,1:7	chr3	+	43449884344988	43554454355445
chr3:178745211:178745311:-@chr3:178743013|178743016:178735011:-	0.5	0.34	0.66	0.35	0.16	0.58	0.15	0.61	'chr3:178745211:178745311:-@chr3:178743013|178743016:178735011:-.A.coreAndExt_chr3:178745211:178745311:-@chr3:178743013|178743016:178735011:-.A.up','chr3:178745211:178745311:-@chr3:178743013|178743016:178735011:-.B.core_chr3:178745211:178745311:-@chr3:178743013|178743016:178735011:-.B.up'	(0,0):197,(0,1):15,(1,0):17,(1,1):1082	0:553,1:561	(0,0):70,(0,1):9,(1,0):5,(1,1):475	0:112,1:377	chr3	-	1.78735e+17	1.78745e+17
chr3:49722695:49722815:-@chr3:49722317|49722388:49722171:-	0.38	0.14	0.64	0.36	0.02	0.89	0.02	1.12	'chr3:49722695:49722815:-@chr3:49722317|49722388:49722171:-.A.coreAndExt_chr3:49722695:49722815:-@chr3:49722317|49722388:49722171:-.A.up','chr3:49722695:49722815:-@chr3:49722317|49722388:49722171:-.B.core_chr3:49722695:49722815:-@chr3:49722317|49722388:49722171:-.B.up'	(0,0):92,(0,1):1,(1,0):5,(1,1):7	0:6,1:7	(0,0):29,(1,1):2	0:0,1:2	chr3	-	4972217149722170	4972281549722810
chr3:52188371:52188706:-@chr3:52185116|52185187:52185032:-	0.12	0.07	0.2	0.13	0.05	0.24	-0.01	0.14	'chr3:52188371:52188706:-@chr3:52185116|52185187:52185032:-.A.coreAndExt_chr3:52188371:52188706:-@chr3:52185116|52185187:52185032:-.A.up','chr3:52188371:52188706:-@chr3:52185116|52185187:52185032:-.B.core_chr3:52188371:52188706:-@chr3:52185116|52185187:52185032:-.B.up'	(0,0):182,(0,1):20,(1,0):9,(1,1):77	0:13,1:93	(0,0):82,(0,1):22,(1,0):7,(1,1):39	0:11,1:57	chr3	-	5218503252185030	5218870652188700
chr3:49524687:49524848:+@chr3:49526059|49526131:49526178:+	0.51	0.12	0.91	0.69	0.21	0.97	-0.18	0.89	'chr3:49524687:49524848:+@chr3:49526059|49526131:49526178:+.B.up_chr3:49524687:49524848:+@chr3:49526059|49526131:49526178:+.B.core','chr3:49524687:49524848:+@chr3:49526059|49526131:49526178:+.A.up_chr3:49524687:49524848:+@chr3:49526059|49526131:49526178:+.A.coreAndExt'	(0,0):109,(1,0):3,(1,1):6	0:8,1:1	(0,0):23,(1,0):4,(1,1):1	0:4,1:1	chr3	+	4952468749524680	4952617849526170
chr3:28383003:28383087:-@chr3:28382092|28382113:28381893:-	0.96	0.87	1	0.94	0.82	1	0.02	0.15	'chr3:28383003:28383087:-@chr3:28382092|28382113:28381893:-.A.coreAndExt_chr3:28383003:28383087:-@chr3:28382092|28382113:28381893:-.A.up','chr3:28383003:28383087:-@chr3:28382092|28382113:28381893:-.B.core_chr3:28383003:28383087:-@chr3:28382092|28382113:28381893:-.B.up'	(0,0):118,(1,0):44,(1,1):125	0:164,1:5	(0,0):75,(1,0):35,(1,1):63	0.0680556	chr3	-	2838189328381890	2838308728383080
chr3:123679991:123680255:-@chr3:123675274|123675642:123675202:-	0.88	0.82	0.94	0.85	0.72	0.95	0.03	0.19	'chr3:123679991:123680255:-@chr3:123675274|123675642:123675202:-.A.coreAndExt_chr3:123679991:123680255:-@chr3:123675274|123675642:123675202:-.A.up','chr3:123679991:123680255:-@chr3:123675274|123675642:123675202:-.B.core_chr3:123679991:123680255:-@chr3:123675274|123675642:123675202:-.B.up'	(0,0):1045,(0,1):11,(1,0):400,(1,1):73	0:463,1:21	(0,0):458,(0,1):4,(1,0):117,(1,1):20	0:134,1:7	chr3	-	1.23675e+17	1.2368e+17
chr3:9475529:9475634:+@chr3:9475961|9476018:9476169:+	0.59	0.43	0.75	0.35	0.2	0.54	0.24	2.06	'chr3:9475529:9475634:+@chr3:9475961|9476018:9476169:+.B.up_chr3:9475529:9475634:+@chr3:9475961|9476018:9476169:+.B.core','chr3:9475529:9475634:+@chr3:9475961|9476018:9476169:+.A.up_chr3:9475529:9475634:+@chr3:9475961|9476018:9476169:+.A.coreAndExt'	(0,0):157,(0,1):6,(1,0):36,(1,1):36	0:50,1:28	(0,0):40,(0,1):6,(1,0):9,(1,1):20	0:15,1:20	chr3	+	94755299475529	94761699476169
chr3:52623086:52623271:-@chr3:52621451|52621526:52621369:-	0.55	0.41	0.68	0.58	0.36	0.78	-0.03	0.36	'chr3:52623086:52623271:-@chr3:52621451|52621526:52621369:-.A.coreAndExt_chr3:52623086:52623271:-@chr3:52621451|52621526:52621369:-.A.up','chr3:52623086:52623271:-@chr3:52621451|52621526:52621369:-.B.core_chr3:52623086:52623271:-@chr3:52621451|52621526:52621369:-.B.up'	(0,0):95,(0,1):8,(1,0):43,(1,1):50	0:75,1:26	(0,0):32,(1,0):15,(1,1):17	0:24,1:8	chr3	-	5262136952621360	5262327152623270
chr3:185637225:185637284:-@chr3:185636223|185636226:185636153:-	0.99	0.95	1	0.98	0.95	1	0.01	0.03	'chr3:185637225:185637284:-@chr3:185636223|185636226:185636153:-.A.coreAndExt_chr3:185637225:185637284:-@chr3:185636223|185636226:185636153:-.A.up','chr3:185637225:185637284:-@chr3:185636223|185636226:185636153:-.B.core_chr3:185637225:185637284:-@chr3:185636223|185636226:185636153:-.B.up'	(0,0):694,(1,0):101,(1,1):77	0.123611	(0,0):410,(1,0):76,(1,1):46	0:121,1:1	chr3	-	1.85636e+17	1.85637e+17
chr3:44690233:44690326:+@chr3:44692433|44692436:44692751:+	0.9	0.7	0.99	0.87	0.64	0.99	0.03	0.26	'chr3:44690233:44690326:+@chr3:44692433|44692436:44692751:+.B.up_chr3:44690233:44690326:+@chr3:44692433|44692436:44692751:+.B.core','chr3:44690233:44690326:+@chr3:44692433|44692436:44692751:+.A.up_chr3:44690233:44690326:+@chr3:44692433|44692436:44692751:+.A.coreAndExt'	(0,0):146,(1,0):15,(1,1):87	0:95,1:7	(0,0):42,(1,0):9,(1,1):36	00:45:00	chr3	+	4469023344690230	4469275144692750
chr3:142131386:142131505:-@chr3:142123915|142123918:142123749:-	0.93	0.8	0.99	0.74	0.41	0.96	0.19	0.74	'chr3:142131386:142131505:-@chr3:142123915|142123918:142123749:-.A.coreAndExt_chr3:142131386:142131505:-@chr3:142123915|142123918:142123749:-.A.up','chr3:142131386:142131505:-@chr3:142123915|142123918:142123749:-.B.core_chr3:142131386:142131505:-@chr3:142123915|142123918:142123749:-.B.up'	(0,0):169,(1,0):23,(1,1):50	0:71,1:2	(0,0):43,(1,0):7,(1,1):34	00:41:00	chr3	-	1.42124e+17	1.42132e+17
chr3:128598333:128598684:+@chr3:128603496|128603500:128603589:+	0.93	0.77	1	0.9	0.76	0.98	0.03	0.22	'chr3:128598333:128598684:+@chr3:128603496|128603500:128603589:+.B.up_chr3:128598333:128598684:+@chr3:128603496|128603500:128603589:+.B.core','chr3:128598333:128598684:+@chr3:128603496|128603500:128603589:+.A.up_chr3:128598333:128598684:+@chr3:128603496|128603500:128603589:+.A.coreAndExt'	(0,0):1829,(1,0):33,(1,1):251	0:271,1:13	(0,0):441,(0,1):1,(1,0):28,(1,1):146	0:171,1:4	chr3	+	1.28598e+17	1.28604e+17
chr3:169492053:169492349:+@chr3:169496556|169496672:169497349:+	0.67	0.63	0.71	0.6	0.55	0.66	0.07	0.54	'chr3:169492053:169492349:+@chr3:169496556|169496672:169497349:+.B.up_chr3:169492053:169492349:+@chr3:169496556|169496672:169497349:+.B.core','chr3:169492053:169492349:+@chr3:169496556|169496672:169497349:+.A.up_chr3:169492053:169492349:+@chr3:169496556|169496672:169497349:+.A.coreAndExt'	(0,0):1636,(0,1):112,(1,0):560,(1,1):2214	0:2097,1:789	(0,0):602,(0,1):73,(1,0):251,(1,1):1020	0:828,1:516	chr3	+	1.69492e+17	1.69497e+17
chr3:48752822:48752960:-@chr3:48732851|48732854:48732523:-	0.73	0.58	0.85	0.72	0.33	0.97	0.01	0.58	'chr3:48752822:48752960:-@chr3:48732851|48732854:48732523:-.A.coreAndExt_chr3:48752822:48752960:-@chr3:48732851|48732854:48732523:-.A.up','chr3:48752822:48752960:-@chr3:48732851|48732854:48732523:-.B.core_chr3:48752822:48752960:-@chr3:48732851|48732854:48732523:-.B.up'	(0,0):1032,(0,1):7,(1,0):30,(1,1):807	0:458,1:386	(0,0):337,(1,0):6,(1,1):358	0:304,1:60	chr3	-	4873252348732520	4875296048752960
chr3:184019325:184019446:+@chr3:184019559|184019635:184019859:+	0.03	0.03	0.04	0.03	0.02	0.04	0	0	'chr3:184019325:184019446:+@chr3:184019559|184019635:184019859:+.B.up_chr3:184019325:184019446:+@chr3:184019559|184019635:184019859:+.B.core','chr3:184019325:184019446:+@chr3:184019559|184019635:184019859:+.A.up_chr3:184019325:184019446:+@chr3:184019559|184019635:184019859:+.A.coreAndExt'	(0,0):675,(0,1):441,(1,0):43,(1,1):808	0:61,1:1231	(0,0):449,(0,1):300,(1,0):25,(1,1):554	0:42,1:837	chr3	+	1.84019e+17	1.8402e+17
chr3:39107302:39107380:+@chr3:39108039|39108066:39108121:+	0.97	0.9	1	0.93	0.77	0.99	0.04	0.13	'chr3:39107302:39107380:+@chr3:39108039|39108066:39108121:+.B.up_chr3:39107302:39107380:+@chr3:39108039|39108066:39108121:+.B.core','chr3:39107302:39107380:+@chr3:39108039|39108066:39108121:+.A.up_chr3:39107302:39107380:+@chr3:39108039|39108066:39108121:+.A.coreAndExt'	(0,0):281,(1,0):65,(1,1):31	0.0666667	(0,0):119,(1,0):26,(1,1):19	00:45:00	chr3	+	3910730239107300	3910812139108120
chr3:57570111:57570191:-@chr3:57569734|57569759:57569625:-	0.05	0.03	0.08	0.05	0.03	0.09	0	0.05	'chr3:57570111:57570191:-@chr3:57569734|57569759:57569625:-.A.coreAndExt_chr3:57570111:57570191:-@chr3:57569734|57569759:57569625:-.A.up','chr3:57570111:57570191:-@chr3:57569734|57569759:57569625:-.B.core_chr3:57570111:57570191:-@chr3:57569734|57569759:57569625:-.B.up'	(0,0):738,(0,1):262,(1,0):19,(1,1):458	0:40,1:699	(0,0):344,(0,1):130,(1,0):11,(1,1):253	0:21,1:373	chr3	-	5756962557569620	5757019157570190
chr3:160102352:160102434:-@chr3:160099506|160099514:160099291:-	0.5	0.19	0.84	0.43	0.08	0.94	0.07	1.08	'chr3:160102352:160102434:-@chr3:160099506|160099514:160099291:-.A.coreAndExt_chr3:160102352:160102434:-@chr3:160099506|160099514:160099291:-.A.up','chr3:160102352:160102434:-@chr3:160099506|160099514:160099291:-.B.core_chr3:160102352:160102434:-@chr3:160099506|160099514:160099291:-.B.up'	(0,0):185,(0,1):1,(1,0):3,(1,1):32	0:25,1:11	(0,0):72,(1,0):1,(1,1):21	0:8,1:14	chr3	-	1.60099e+17	1.60102e+17
chr3:52719765:52719866:-@chr3:52713739|52713742:52713590:-	0.3	0.03	0.83	0.46	0.05	0.91	-0.16	0.9	'chr3:52719765:52719866:-@chr3:52713739|52713742:52713590:-.A.coreAndExt_chr3:52719765:52719866:-@chr3:52713739|52713742:52713590:-.A.up','chr3:52719765:52719866:-@chr3:52713739|52713742:52713590:-.B.core_chr3:52719765:52719866:-@chr3:52713739|52713742:52713590:-.B.up'	(0,0):351,(1,1):4	0:1,1:3	(0,0):131,(1,1):3	0:2,1:1	chr3	-	5271359052713590	5271986652719860
chr20:5948082:5948233:+@chr20:5948476|5948524:5948671:+	0.77	0.63	0.9	0.71	0.5	0.89	0.06	0.32	'chr20:5948082:5948233:+@chr20:5948476|5948524:5948671:+.B.up_chr20:5948082:5948233:+@chr20:5948476|5948524:5948671:+.B.core','chr20:5948082:5948233:+@chr20:5948476|5948524:5948671:+.A.up_chr20:5948082:5948233:+@chr20:5948476|5948524:5948671:+.A.coreAndExt'	(0,0):37,(1,0):34,(1,1):26	0:54,1:6	(0,0):13,(0,1):1,(1,0):18,(1,1):14	0:24,1:9	chr20	+	59480825948082	59486715948671
chr20:34057715:34057811:+@chr20:34059875|34059878:34059976:+	0.83	0.63	0.96	0.73	0.26	1	0.1	0.41	'chr20:34057715:34057811:+@chr20:34059875|34059878:34059976:+.B.up_chr20:34057715:34057811:+@chr20:34059875|34059878:34059976:+.B.core','chr20:34057715:34057811:+@chr20:34059875|34059878:34059976:+.A.up_chr20:34057715:34057811:+@chr20:34059875|34059878:34059976:+.A.coreAndExt'	(0,0):37,(1,0):7,(1,1):7	00:14:00	(0,0):27,(1,0):2,(1,1):1	00:03:00	chr20	+	3405771534057710	3405997634059970
chr20:34284299:34284382:-@chr20:34280218|34280292:34280171:-	0.12	0.01	0.4	0.16	0	0.55	-0.04	0.27	'chr20:34284299:34284382:-@chr20:34280218|34280292:34280171:-.A.coreAndExt_chr20:34284299:34284382:-@chr20:34280218|34280292:34280171:-.A.up','chr20:34284299:34284382:-@chr20:34280218|34280292:34280171:-.B.core_chr20:34284299:34284382:-@chr20:34280218|34280292:34280171:-.B.up'	(0,0):139,(1,1):8	0:0,1:8	(0,0):45,(1,1):5	0:0,1:5	chr20	-	3428017134280170	3428438234284380
chr20:34446224:34446303:+@chr20:34450935|34450955:34451322:+	0.83	0.75	0.9	0.94	0.85	0.99	-0.11	1.15	'chr20:34446224:34446303:+@chr20:34450935|34450955:34451322:+.B.up_chr20:34446224:34446303:+@chr20:34450935|34450955:34451322:+.B.core','chr20:34446224:34446303:+@chr20:34450935|34450955:34451322:+.A.up_chr20:34446224:34446303:+@chr20:34450935|34450955:34451322:+.A.coreAndExt'	(0,0):505,(0,1):7,(1,0):160,(1,1):433	0:443,1:157	(0,0):178,(0,1):1,(1,0):85,(1,1):177	0:223,1:40	chr20	+	3444622434446220	3445132234451320
chr20:34064274:34064420:+@chr20:34065693|34065696:34065926:+	0.14	0.02	0.34	0.16	0.01	0.43	-0.02	0.29	'chr20:34064274:34064420:+@chr20:34065693|34065696:34065926:+.B.up_chr20:34064274:34064420:+@chr20:34065693|34065696:34065926:+.B.core','chr20:34064274:34064420:+@chr20:34065693|34065696:34065926:+.A.up_chr20:34064274:34064420:+@chr20:34065693|34065696:34065926:+.A.coreAndExt'	(0,0):30,(0,1):12,(1,0):1,(1,1):27	0:3,1:37	(0,0):10,(0,1):5,(1,1):8	0:1,1:12	chr20	+	3406427434064270	3406592634065920
chr20:36156195:36156333:-@chr20:36149811|36149853:36149721:-	0.41	0.07	0.9	0.31	0.04	0.67	0.1	0.85	'chr20:36156195:36156333:-@chr20:36149811|36149853:36149721:-.A.coreAndExt_chr20:36156195:36156333:-@chr20:36149811|36149853:36149721:-.A.up','chr20:36156195:36156333:-@chr20:36149811|36149853:36149721:-.B.core_chr20:36156195:36156333:-@chr20:36149811|36149853:36149721:-.B.up'	(0,0):55,(1,1):5	0:0,1:5	(0,0):20,(1,1):7	0:1,1:6	chr20	-	3614972136149720	3615633336156330
chr20:1433138:1433275:-@chr20:1426475|1426794:1426311:-	0.05	0.04	0.07	0.02	0.01	0.03	0.03	13.58	'chr20:1433138:1433275:-@chr20:1426475|1426794:1426311:-.A.coreAndExt_chr20:1433138:1433275:-@chr20:1426475|1426794:1426311:-.A.up','chr20:1433138:1433275:-@chr20:1426475|1426794:1426311:-.B.core_chr20:1433138:1433275:-@chr20:1426475|1426794:1426311:-.B.up'	(0,0):1039,(0,1):371,(1,0):82,(1,1):111	0:85,1:479	(0,0):366,(0,1):220,(1,0):18,(1,1):71	0:18,1:291	chr20	-	14263111426311	14332751433275
chr20:60713227:60713346:-@chr20:60712482|60712521:60712420:-	0.03	0.02	0.04	0.03	0.02	0.04	0	0	'chr20:60713227:60713346:-@chr20:60712482|60712521:60712420:-.A.coreAndExt_chr20:60713227:60713346:-@chr20:60712482|60712521:60712420:-.A.up','chr20:60713227:60713346:-@chr20:60712482|60712521:60712420:-.B.core_chr20:60713227:60713346:-@chr20:60712482|60712521:60712420:-.B.up'	(0,0):4545,(0,1):492,(1,0):39,(1,1):1254	0:76,1:1709	(0,0):2390,(0,1):318,(1,0):24,(1,1):747	0:49,1:1040	chr20	-	6071242060712420	6071334660713340
chr20:43565278:43565371:+@chr20:43566686|43566743:43566832:+	0.83	0.52	0.99	0.72	0.37	0.95	0.11	0.75	'chr20:43565278:43565371:+@chr20:43566686|43566743:43566832:+.B.up_chr20:43565278:43565371:+@chr20:43566686|43566743:43566832:+.B.core','chr20:43565278:43565371:+@chr20:43566686|43566743:43566832:+.A.up_chr20:43565278:43565371:+@chr20:43566686|43566743:43566832:+.A.coreAndExt'	(0,0):90,(1,0):11,(1,1):3	0:13,1:1	(0,0):21,(1,0):7,(1,1):1	0:7,1:1	chr20	+	4356527843565270	4356683243566830
chr20:13779107:13779146:+@chr20:13782132|13782154:13782329:+	0.91	0.78	0.98	0.95	0.86	1	-0.04	0.19	'chr20:13779107:13779146:+@chr20:13782132|13782154:13782329:+.B.up_chr20:13779107:13779146:+@chr20:13782132|13782154:13782329:+.B.core','chr20:13779107:13779146:+@chr20:13782132|13782154:13782329:+.A.up_chr20:13779107:13779146:+@chr20:13782132|13782154:13782329:+.A.coreAndExt'	(0,0):98,(0,1):1,(1,0):32,(1,1):38	0:67,1:4	(0,0):63,(1,0):36,(1,1):38	0.0513889	chr20	+	1377910713779100	1378232913782320
chr20:30135185:30135409:+@chr20:30136183|30136480:30136596:+	0.84	0.79	0.89	0.81	0.72	0.9	0.03	0.16	'chr20:30135185:30135409:+@chr20:30136183|30136480:30136596:+.B.up_chr20:30135185:30135409:+@chr20:30136183|30136480:30136596:+.B.core','chr20:30135185:30135409:+@chr20:30136183|30136480:30136596:+.A.up_chr20:30135185:30135409:+@chr20:30136183|30136480:30136596:+.A.coreAndExt'	(0,0):1990,(0,1):24,(1,0):458,(1,1):80	0:524,1:38	(0,0):766,(0,1):10,(1,0):185,(1,1):50	0:222,1:23	chr20	+	3013518530135180	3013659630136590
chr20:36789829:36790001:-@chr20:36784425|36784426:36784249:-	0.35	0.08	0.75	0.19	0.01	0.58	0.16	0.95	'chr20:36789829:36790001:-@chr20:36784425|36784426:36784249:-.A.coreAndExt_chr20:36789829:36790001:-@chr20:36784425|36784426:36784249:-.A.up','chr20:36789829:36790001:-@chr20:36784425|36784426:36784249:-.B.core_chr20:36789829:36790001:-@chr20:36784425|36784426:36784249:-.B.up'	(0,0):574,(1,0):1,(1,1):236	0:51,1:186	(0,0):371,(1,1):143	0:5,1:138	chr20	-	3678424936784240	3679000136790000
chr20:33464328:33464626:+@chr20:33470597|33470621:33470792:+	0.49	0.39	0.59	0.63	0.5	0.75	-0.14	0.79	'chr20:33464328:33464626:+@chr20:33470597|33470621:33470792:+.B.up_chr20:33464328:33464626:+@chr20:33470597|33470621:33470792:+.B.core','chr20:33464328:33464626:+@chr20:33470597|33470621:33470792:+.A.up_chr20:33464328:33464626:+@chr20:33470597|33470621:33470792:+.A.coreAndExt'	(0,0):86,(0,1):17,(1,0):52,(1,1):133	0:117,1:85	(0,0):38,(0,1):6,(1,0):44,(1,1):87	0:78,1:59	chr20	+	3346432833464320	3347079233470790
chr20:43565278:43565371:+@chr20:43566702|43566743:43566832:+	0.91	0.71	1	0.84	0.63	0.97	0.07	0.32	'chr20:43565278:43565371:+@chr20:43566702|43566743:43566832:+.B.up_chr20:43565278:43565371:+@chr20:43566702|43566743:43566832:+.B.core','chr20:43565278:43565371:+@chr20:43566702|43566743:43566832:+.A.up_chr20:43565278:43565371:+@chr20:43566702|43566743:43566832:+.A.coreAndExt'	(0,0):88,(1,0):13,(1,1):3	00:16:00	(0,0):16,(1,0):12,(1,1):1	00:13:00	chr20	+	4356527843565270	4356683243566830
chr20:62293203:62293296:+@chr20:62293749|62293899:62293980:+	0.16	0.1	0.24	0.13	0.04	0.27	0.03	0.22	'chr20:62293203:62293296:+@chr20:62293749|62293899:62293980:+.B.up_chr20:62293203:62293296:+@chr20:62293749|62293899:62293980:+.B.core','chr20:62293203:62293296:+@chr20:62293749|62293899:62293980:+.A.up_chr20:62293203:62293296:+@chr20:62293749|62293899:62293980:+.A.coreAndExt'	(0,0):164,(0,1):19,(1,0):29,(1,1):23	0:29,1:42	(0,0):35,(0,1):4,(1,0):5,(1,1):8	0:5,1:12	chr20	+	6229320362293200	6229398062293980
chr20:388709:389423:+@chr20:390474|390525:390669:+	0.09	0.07	0.12	0.06	0.03	0.09	0.03	0.31	'chr20:388709:389423:+@chr20:390474|390525:390669:+.B.up_chr20:388709:389423:+@chr20:390474|390525:390669:+.B.core','chr20:388709:389423:+@chr20:390474|390525:390669:+.A.up_chr20:388709:389423:+@chr20:390474|390525:390669:+.A.coreAndExt'	(0,0):1030,(0,1):242,(1,0):49,(1,1):1344	0:172,1:1463	(0,0):437,(0,1):93,(1,0):12,(1,1):781	0:35,1:851	chr20	+	388709388709	390669390669
chr20:57245568:57245659:+@chr20:57246210|57246220:57246353:+	0.98	0.92	1	0.95	0.88	1	0.03	0.09	'chr20:57245568:57245659:+@chr20:57246210|57246220:57246353:+.B.up_chr20:57245568:57245659:+@chr20:57246210|57246220:57246353:+.B.core','chr20:57245568:57245659:+@chr20:57246210|57246220:57246353:+.A.up_chr20:57245568:57245659:+@chr20:57246210|57246220:57246353:+.A.coreAndExt'	(0,0):177,(1,0):64,(1,1):104	0.116667	(0,0):89,(1,0):46,(1,1):48	0:93,1:1	chr20	+	5724556857245560	5724635357246350
chr20:1144962:1145120:+@chr20:1145673|1146871:1149022:+	0.93	0.93	0.94	0.97	0.96	0.97	-0.04	1000000000000	'chr20:1144962:1145120:+@chr20:1145673|1146871:1149022:+.B.up_chr20:1144962:1145120:+@chr20:1145673|1146871:1149022:+.B.core','chr20:1144962:1145120:+@chr20:1145673|1146871:1149022:+.A.up_chr20:1144962:1145120:+@chr20:1145673|1146871:1149022:+.A.coreAndExt'	(0,0):3622,(0,1):315,(1,0):9189,(1,1):4537	0:13423,1:618	(0,0):1523,(0,1):77,(1,0):4557,(1,1):1876	0:6369,1:141	chr20	+	11449621144962	11490221149022
chr20:43104526:43104631:+@chr20:43108608|43108625:43109084:+	0.12	0.04	0.27	0.05	0.01	0.13	0.07	0.29	'chr20:43104526:43104631:+@chr20:43108608|43108625:43109084:+.B.up_chr20:43104526:43104631:+@chr20:43108608|43108625:43109084:+.B.core','chr20:43104526:43104631:+@chr20:43108608|43108625:43109084:+.A.up_chr20:43104526:43104631:+@chr20:43108608|43108625:43109084:+.A.coreAndExt'	(0,0):391,(0,1):5,(1,0):2,(1,1):167	0:17,1:157	(0,0):173,(0,1):13,(1,1):125	0:3,1:135	chr20	+	4310452643104520	4310908443109080
chr20:30723877:30723976:+@chr20:30729300|30729344:30729468:+	0.82	0.71	0.92	0.87	0.74	0.97	-0.05	0.26	'chr20:30723877:30723976:+@chr20:30729300|30729344:30729468:+.B.up_chr20:30723877:30723976:+@chr20:30729300|30729344:30729468:+.B.core','chr20:30723877:30723976:+@chr20:30729300|30729344:30729468:+.A.up_chr20:30723877:30723976:+@chr20:30729300|30729344:30729468:+.A.coreAndExt'	(0,0):422,(0,1):1,(1,0):118,(1,1):97	0:188,1:28	(0,0):179,(0,1):1,(1,0):70,(1,1):53	0:114,1:10	chr20	+	3072387730723870	3072946830729460
chr20:47894558:47894756:-@chr20:47892416|47892424:47892316:-	0.81	0.63	0.95	0.7	0.39	0.93	0.11	0.41	'chr20:47894558:47894756:-@chr20:47892416|47892424:47892316:-.A.coreAndExt_chr20:47894558:47894756:-@chr20:47892416|47892424:47892316:-.A.up','chr20:47894558:47894756:-@chr20:47892416|47892424:47892316:-.B.core_chr20:47894558:47894756:-@chr20:47892416|47892424:47892316:-.B.up'	(0,0):65,(0,1):2,(1,0):12,(1,1):50	0:44,1:20	(0,0):23,(0,1):2,(1,0):6,(1,1):6	0:10,1:4	chr20	-	4789231647892310	4789475647894750
chr20:17949343:17949490:-@chr20:17949096|17949100:17949018:-	0.95	0.86	1	0.85	0.72	0.93	0.1	0.54	'chr20:17949343:17949490:-@chr20:17949096|17949100:17949018:-.A.coreAndExt_chr20:17949343:17949490:-@chr20:17949096|17949100:17949018:-.A.up','chr20:17949343:17949490:-@chr20:17949096|17949100:17949018:-.B.core_chr20:17949343:17949490:-@chr20:17949096|17949100:17949018:-.B.up'	(0,0):367,(1,0):44,(1,1):163	0:202,1:5	(0,0):252,(0,1):5,(1,0):39,(1,1):105	0:133,1:16	chr20	-	1794901817949010	1794949017949490
chr20:49557642:49557746:-@chr20:49557470|49557492:49557402:-	0.43	0.07	0.87	0.45	0.15	0.87	-0.02	0.94	'chr20:49557642:49557746:-@chr20:49557470|49557492:49557402:-.A.coreAndExt_chr20:49557642:49557746:-@chr20:49557470|49557492:49557402:-.A.up','chr20:49557642:49557746:-@chr20:49557470|49557492:49557402:-.B.core_chr20:49557642:49557746:-@chr20:49557470|49557492:49557402:-.B.up'	(0,0):130,(1,0):1,(1,1):13	0:3,1:11	(0,0):67,(0,1):1,(1,0):2,(1,1):9	0:6,1:6	chr20	-	4955740249557400	4955774649557740
chr20:33065577:33065665:+@chr20:33067435|33067500:33067594:+	0.96	0.86	1	0.85	0.67	0.98	0.11	0.39	'chr20:33065577:33065665:+@chr20:33067435|33067500:33067594:+.B.up_chr20:33065577:33065665:+@chr20:33067435|33067500:33067594:+.B.core','chr20:33065577:33065665:+@chr20:33067435|33067500:33067594:+.A.up_chr20:33065577:33065665:+@chr20:33067435|33067500:33067594:+.A.coreAndExt'	(0,0):159,(1,0):52,(1,1):6	00:58:00	(0,0):39,(1,0):24,(1,1):4	0:27,1:1	chr20	+	3306557733065570	3306759433067590
chr20:49212677:49212800:-@chr20:49212015|49212041:49211906:-	0.92	0.8	0.98	0.93	0.81	0.99	-0.01	0.16	'chr20:49212677:49212800:-@chr20:49212015|49212041:49211906:-.A.coreAndExt_chr20:49212677:49212800:-@chr20:49212015|49212041:49211906:-.A.up','chr20:49212677:49212800:-@chr20:49212015|49212041:49211906:-.B.core_chr20:49212677:49212800:-@chr20:49212015|49212041:49211906:-.B.up'	(0,0):436,(1,0):44,(1,1):44	0:84,1:4	(0,0):167,(1,0):34,(1,1):25	00:59:00	chr20	-	4921190649211900	4921280049212800
chr20:35402065:35402230:-@chr20:35399427|35399876:35399276:-	0.63	0.56	0.69	0.49	0.41	0.57	0.14	3.01	'chr20:35402065:35402230:-@chr20:35399427|35399876:35399276:-.A.coreAndExt_chr20:35402065:35402230:-@chr20:35399427|35399876:35399276:-.A.up','chr20:35402065:35402230:-@chr20:35399427|35399876:35399276:-.B.core_chr20:35402065:35402230:-@chr20:35399427|35399876:35399276:-.B.up'	(0,0):1718,(0,1):42,(1,0):410,(1,1):73	0:456,1:69	(0,0):540,(0,1):38,(1,0):186,(1,1):35	0:203,1:56	chr20	-	3539927635399270	3540223035402230
chr20:44984441:44984513:-@chr20:44983817|44983880:44983712:-	0.84	0.75	0.93	0.89	0.76	0.98	-0.05	0.28	'chr20:44984441:44984513:-@chr20:44983817|44983880:44983712:-.A.coreAndExt_chr20:44984441:44984513:-@chr20:44983817|44983880:44983712:-.A.up','chr20:44984441:44984513:-@chr20:44983817|44983880:44983712:-.B.core_chr20:44984441:44984513:-@chr20:44983817|44983880:44983712:-.B.up'	(0,0):414,(0,1):3,(1,0):108,(1,1):33	0:139,1:5	(0,0):151,(0,1):1,(1,0):91,(1,1):27	0:109,1:10	chr20	-	4498371244983710	4498451344984510
chr20:37191175:37191340:+@chr20:37193999|37194002:37194121:+	0.34	0.15	0.54	0.26	0.05	0.63	0.08	0.5	'chr20:37191175:37191340:+@chr20:37193999|37194002:37194121:+.B.up_chr20:37191175:37191340:+@chr20:37193999|37194002:37194121:+.B.core','chr20:37191175:37191340:+@chr20:37193999|37194002:37194121:+.A.up_chr20:37191175:37191340:+@chr20:37193999|37194002:37194121:+.A.coreAndExt'	(0,0):261,(0,1):10,(1,0):6,(1,1):57	0:26,1:47	(0,0):37,(0,1):2,(1,0):1,(1,1):19	0:2,1:20	chr20	+	3719117537191170	3719412137194120
chr20:37161373:37161502:+@chr20:37163717|37163729:37163850:+	0.77	0.51	0.95	0.44	0.1	0.88	0.33	1.56	'chr20:37161373:37161502:+@chr20:37163717|37163729:37163850:+.B.up_chr20:37161373:37161502:+@chr20:37163717|37163729:37163850:+.B.core','chr20:37161373:37161502:+@chr20:37163717|37163729:37163850:+.A.up_chr20:37161373:37161502:+@chr20:37163717|37163729:37163850:+.A.coreAndExt'	(0,0):95,(0,1):1,(1,0):8,(1,1):10	0:15,1:4	(0,0):25,(1,1):2	0:1,1:1	chr20	+	3716137337161370	3716385037163850
chr20:62896611:62896782:+@chr20:62899240|62899321:62899363:+	0.87	0.72	0.97	0.79	0.61	0.94	0.08	0.39	'chr20:62896611:62896782:+@chr20:62899240|62899321:62899363:+.B.up_chr20:62896611:62896782:+@chr20:62899240|62899321:62899363:+.B.core','chr20:62896611:62896782:+@chr20:62899240|62899321:62899363:+.A.up_chr20:62896611:62896782:+@chr20:62899240|62899321:62899363:+.A.coreAndExt'	(0,0):116,(1,0):79,(1,1):38	0:107,1:10	(0,0):45,(1,0):42,(1,1):25	0:62,1:5	chr20	+	6289661162896610	6289936362899360
chr20:2635395:2635593:+@chr20:2635884|2635971:2636158:+	0.02	0.01	0.02	0.01	0.01	0.02	0.01	0	'chr20:2635395:2635593:+@chr20:2635884|2635971:2636158:+.B.up_chr20:2635395:2635593:+@chr20:2635884|2635971:2636158:+.B.core','chr20:2635395:2635593:+@chr20:2635884|2635971:2636158:+.A.up_chr20:2635395:2635593:+@chr20:2635884|2635971:2636158:+.A.coreAndExt'	(0,0):1946,(0,1):1193,(1,0):46,(1,1):1493	0:75,1:2657	(0,0):1122,(0,1):760,(1,0):16,(1,1):968	0:20,1:1724	chr20	+	26353952635395	26361582636158
chr20:34319863:34320057:-@chr20:34317284|34317287:34317234:-	0.77	0.49	0.99	0.79	0.55	0.96	-0.02	0.37	'chr20:34319863:34320057:-@chr20:34317284|34317287:34317234:-.A.coreAndExt_chr20:34319863:34320057:-@chr20:34317284|34317287:34317234:-.A.up','chr20:34319863:34320057:-@chr20:34317284|34317287:34317234:-.B.core_chr20:34319863:34320057:-@chr20:34317284|34317287:34317234:-.B.up'	(0,0):1627,(1,0):12,(1,1):346	0:293,1:65	(0,0):699,(1,0):8,(1,1):163	0:153,1:18	chr20	-	3431723434317230	3432005734320050
chr20:48552914:48553089:+@chr20:48558098|48558120:48558248:+	0.87	0.82	0.91	0.82	0.75	0.88	0.05	0.21	'chr20:48552914:48553089:+@chr20:48558098|48558120:48558248:+.B.up_chr20:48552914:48553089:+@chr20:48558098|48558120:48558248:+.B.core','chr20:48552914:48553089:+@chr20:48558098|48558120:48558248:+.A.up_chr20:48552914:48553089:+@chr20:48558098|48558120:48558248:+.A.coreAndExt'	(0,0):929,(0,1):7,(1,0):432,(1,1):614	0:947,1:106	(0,0):316,(0,1):6,(1,0):232,(1,1):387	0:547,1:78	chr20	+	4855291448552910	4855824848558240
chr20:20018993:20019094:-@chr20:20018178|20018215:20017967:-	0.64	0.57	0.72	0.77	0.66	0.86	-0.13	0.98	'chr20:20018993:20019094:-@chr20:20018178|20018215:20017967:-.A.coreAndExt_chr20:20018993:20019094:-@chr20:20018178|20018215:20017967:-.A.up','chr20:20018993:20019094:-@chr20:20018178|20018215:20017967:-.B.core_chr20:20018993:20019094:-@chr20:20018178|20018215:20017967:-.B.up'	(0,0):222,(0,1):11,(1,0):124,(1,1):173	0:210,1:98	(0,0):95,(0,1):1,(1,0):86,(1,1):94	0:145,1:36	chr20	-	2001796720017960	2001909420019090
chr20:61299097:61299262:+@chr20:61299364|61299507:61299536:+	0.95	0.84	1	0.93	0.78	1	0.02	0.16	'chr20:61299097:61299262:+@chr20:61299364|61299507:61299536:+.B.up_chr20:61299097:61299262:+@chr20:61299364|61299507:61299536:+.B.core','chr20:61299097:61299262:+@chr20:61299364|61299507:61299536:+.A.up_chr20:61299097:61299262:+@chr20:61299364|61299507:61299536:+.A.coreAndExt'	(0,0):105,(1,0):122,(1,1):22	0.1	(0,0):55,(1,0):81,(1,1):11	0.0638889	chr20	+	6129909761299090	6129953661299530
chr20:49558568:49558663:-@chr20:49557470|49557492:49557402:-	0.05	0.01	0.1	0.17	0.08	0.3	-0.12	1.03	'chr20:49558568:49558663:-@chr20:49557470|49557492:49557402:-.A.coreAndExt_chr20:49558568:49558663:-@chr20:49557470|49557492:49557402:-.A.up','chr20:49558568:49558663:-@chr20:49557470|49557492:49557402:-.B.core_chr20:49558568:49558663:-@chr20:49557470|49557492:49557402:-.B.up'	(0,0):273,(0,1):65,(1,0):3,(1,1):105	0:5,1:168	(0,0):159,(0,1):28,(1,0):5,(1,1):56	0:30,1:59	chr20	-	4955740249557400	4955866349558660
chr20:4982052:4982145:-@chr20:4951561|4951565:4951439:-	0.49	0.03	0.97	0.54	0.14	0.97	-0.05	1.19	'chr20:4982052:4982145:-@chr20:4951561|4951565:4951439:-.A.coreAndExt_chr20:4982052:4982145:-@chr20:4951561|4951565:4951439:-.A.up','chr20:4982052:4982145:-@chr20:4951561|4951565:4951439:-.B.core_chr20:4982052:4982145:-@chr20:4951561|4951565:4951439:-.B.up'	(0,0):236,(1,1):11	0:10,1:1	(0,0):73,(1,1):6	0:1,1:5	chr20	-	49514394951439	49821454982145
chr20:2819838:2819917:-@chr20:2819575|2819728:2819490:-	0.55	0.29	0.82	0.78	0.48	0.96	-0.23	1.14	'chr20:2819838:2819917:-@chr20:2819575|2819728:2819490:-.A.coreAndExt_chr20:2819838:2819917:-@chr20:2819575|2819728:2819490:-.A.up','chr20:2819838:2819917:-@chr20:2819575|2819728:2819490:-.B.core_chr20:2819838:2819917:-@chr20:2819575|2819728:2819490:-.B.up'	(0,0):11,(0,1):1,(1,0):13,(1,1):1	0:13,1:2	(0,0):20,(1,0):19,(1,1):2	00:21:00	chr20	-	28194902819490	28199172819917
chr20:13769235:13769298:+@chr20:13773806|13773826:13773873:+	0.49	0.14	0.88	0.34	0.02	0.87	0.15	1.02	'chr20:13769235:13769298:+@chr20:13773806|13773826:13773873:+.B.up_chr20:13769235:13769298:+@chr20:13773806|13773826:13773873:+.B.core','chr20:13769235:13769298:+@chr20:13773806|13773826:13773873:+.A.up_chr20:13769235:13769298:+@chr20:13773806|13773826:13773873:+.A.coreAndExt'	(0,0):155,(0,1):1,(1,0):1	0:1,1:1	(0,0):55,(0,1):1,(1,1):3	0:0,1:4	chr20	+	1376923513769230	1377387313773870
chr20:37659347:37659418:+@chr20:37662826|37662849:37662960:+	0.13	0.04	0.26	0.06	0.01	0.19	0.07	0.34	'chr20:37659347:37659418:+@chr20:37662826|37662849:37662960:+.B.up_chr20:37659347:37659418:+@chr20:37662826|37662849:37662960:+.B.core','chr20:37659347:37659418:+@chr20:37662826|37662849:37662960:+.A.up_chr20:37659347:37659418:+@chr20:37662826|37662849:37662960:+.A.coreAndExt'	(0,0):175,(0,1):17,(1,0):2,(1,1):14	0:3,1:30	(0,0):56,(0,1):15,(1,1):11	0:0,1:26	chr20	+	3765934737659340	3766296037662960
chr20:34319863:34320057:-@chr20:34317449|34317473:34317384:-	0.01	0	0.02	0.02	0.01	0.04	-0.01	0.03	'chr20:34319863:34320057:-@chr20:34317449|34317473:34317384:-.A.coreAndExt_chr20:34319863:34320057:-@chr20:34317449|34317473:34317384:-.A.up','chr20:34319863:34320057:-@chr20:34317449|34317473:34317384:-.B.core_chr20:34319863:34320057:-@chr20:34317449|34317473:34317384:-.B.up'	(0,0):665,(0,1):192,(1,0):3,(1,1):435	0:9,1:621	(0,0):281,(0,1):82,(1,0):2,(1,1):202	0:5,1:281	chr20	-	3431738434317380	3432005734320050
chr20:62324496:62324636:+@chr20:62325672|62325729:62325841:+	0.12	0.06	0.2	0.08	0.03	0.18	0.04	0.19	'chr20:62324496:62324636:+@chr20:62325672|62325729:62325841:+.B.up_chr20:62324496:62324636:+@chr20:62325672|62325729:62325841:+.B.core','chr20:62324496:62324636:+@chr20:62325672|62325729:62325841:+.A.up_chr20:62324496:62324636:+@chr20:62325672|62325729:62325841:+.A.coreAndExt'	(0,0):90,(0,1):1,(1,0):7,(1,1):55	0:8,1:55	(0,0):47,(1,0):3,(1,1):38	0:3,1:38	chr20	+	6232449662324490	6232584162325840
chr20:45027336:45027410:-@chr20:45023142|45023171:45023044:-	0.69	0.31	0.93	0.35	0.05	0.76	0.34	1.66	'chr20:45027336:45027410:-@chr20:45023142|45023171:45023044:-.A.coreAndExt_chr20:45027336:45027410:-@chr20:45023142|45023171:45023044:-.A.up','chr20:45027336:45027410:-@chr20:45023142|45023171:45023044:-.B.core_chr20:45027336:45027410:-@chr20:45023142|45023171:45023044:-.B.up'	(0,0):56,(0,1):1,(1,0):4,(1,1):10	0:11,1:4	(0,0):20,(1,0):1,(1,1):9	0:9,1:1	chr20	-	4502304445023040	4502741045027410
chr20:23383630:23383709:-@chr20:23377819|23377837:23377709:-	0.48	0.11	0.86	0.7	0.17	0.98	-0.22	1.32	'chr20:23383630:23383709:-@chr20:23377819|23377837:23377709:-.A.coreAndExt_chr20:23383630:23383709:-@chr20:23377819|23377837:23377709:-.A.up','chr20:23383630:23383709:-@chr20:23377819|23377837:23377709:-.B.core_chr20:23383630:23383709:-@chr20:23377819|23377837:23377709:-.B.up'	(0,0):514,(1,1):8	0:2,1:6	(0,0):85,(1,1):5	0:4,1:1	chr20	-	2337770923377700	2338370923383700
chr20:37076109:37076266:+@chr20:37077305|37077309:37077373:+	0.94	0.86	0.99	0.94	0.8	1	0	0.14	'chr20:37076109:37076266:+@chr20:37077305|37077309:37077373:+.B.up_chr20:37076109:37076266:+@chr20:37077305|37077309:37077373:+.B.core','chr20:37076109:37076266:+@chr20:37077305|37077309:37077373:+.A.up_chr20:37076109:37076266:+@chr20:37077305|37077309:37077373:+.A.coreAndExt'	(0,0):312,(0,1):2,(1,0):55,(1,1):53	0:104,1:6	(0,0):118,(1,0):21,(1,1):23	00:44:00	chr20	+	3707610937076100	3707737337077370
chr20:43992169:43992333:+@chr20:43994187|43994259:43994326:+	0.01	0	0.04	0.04	0.01	0.1	-0.03	0.13	'chr20:43992169:43992333:+@chr20:43994187|43994259:43994326:+.B.up_chr20:43992169:43992333:+@chr20:43994187|43994259:43994326:+.B.core','chr20:43992169:43992333:+@chr20:43994187|43994259:43994326:+.A.up_chr20:43992169:43992333:+@chr20:43994187|43994259:43994326:+.A.coreAndExt'	(0,0):196,(0,1):21,(1,0):1,(1,1):75	0:1,1:96	(0,0):89,(0,1):6,(1,0):2,(1,1):46	0:2,1:52	chr20	+	4399216943992160	4399432643994320
chr20:3190135:3190181:+@chr20:3193902|3193904:3194029:+	0.3	0.06	0.65	0.58	0.05	0.94	-0.28	1.42	'chr20:3190135:3190181:+@chr20:3193902|3193904:3194029:+.B.up_chr20:3190135:3190181:+@chr20:3193902|3193904:3194029:+.B.core','chr20:3190135:3190181:+@chr20:3193902|3193904:3194029:+.A.up_chr20:3190135:3190181:+@chr20:3193902|3193904:3194029:+.A.coreAndExt'	(0,0):709,(0,1):4,(1,0):1,(1,1):4	0:4,1:5	(0,0):461,(1,1):5	00:05:00	chr20	+	31901353190135	31940293194029
chr20:61299097:61299262:+@chr20:61299507|61299510:61299536:+	0.3	0.04	0.75	0.42	0.04	0.9	-0.12	0.94	'chr20:61299097:61299262:+@chr20:61299507|61299510:61299536:+.B.up_chr20:61299097:61299262:+@chr20:61299507|61299510:61299536:+.B.core','chr20:61299097:61299262:+@chr20:61299507|61299510:61299536:+.A.up_chr20:61299097:61299262:+@chr20:61299507|61299510:61299536:+.A.coreAndExt'	(0,0):227,(1,1):22	0:1,1:21	(0,0):136,(1,1):11	0:3,1:8	chr20	+	6129909761299090	6129953661299530
chr20:18278629:18278706:+@chr20:18286312|18286325:18286451:+	0.8	0.51	0.98	0.61	0.24	0.92	0.19	0.69	'chr20:18278629:18278706:+@chr20:18286312|18286325:18286451:+.B.up_chr20:18278629:18278706:+@chr20:18286312|18286325:18286451:+.B.core','chr20:18278629:18278706:+@chr20:18286312|18286325:18286451:+.A.up_chr20:18278629:18278706:+@chr20:18286312|18286325:18286451:+.A.coreAndExt'	(0,0):381,(1,0):5,(1,1):14	0:18,1:1	(0,0):104,(1,0):1,(1,1):7	0:4,1:4	chr20	+	1827862918278620	1828645118286450
chr20:43147953:43148055:-@chr20:43142681|43142705:43142520:-	0.19	0.11	0.28	0.07	0.02	0.14	0.12	1.55	'chr20:43147953:43148055:-@chr20:43142681|43142705:43142520:-.A.coreAndExt_chr20:43147953:43148055:-@chr20:43142681|43142705:43142520:-.A.up','chr20:43147953:43148055:-@chr20:43142681|43142705:43142520:-.B.core_chr20:43147953:43148055:-@chr20:43142681|43142705:43142520:-.B.up'	(0,0):857,(0,1):5,(1,0):22,(1,1):511	0:127,1:411	(0,0):320,(1,0):3,(1,1):249	0:21,1:231	chr20	-	4314252043142520	4314805543148050
chr20:4666797:4667158:+@chr20:4679857|4679862:4682234:+	0.92	0.83	0.98	0.88	0.79	0.95	0.04	0.2	'chr20:4666797:4667158:+@chr20:4679857|4679862:4682234:+.B.up_chr20:4666797:4667158:+@chr20:4679857|4679862:4682234:+.B.core','chr20:4666797:4667158:+@chr20:4679857|4679862:4682234:+.A.up_chr20:4666797:4667158:+@chr20:4679857|4679862:4682234:+.A.coreAndExt'	(0,0):3018,(0,1):2,(1,0):98,(1,1):11952	0:11488,1:564	(0,0):1122,(0,1):6,(1,0):59,(1,1):5122	0:4642,1:545	chr20	+	46667974666797	46822344682234
chr20:30132750:30132838:+@chr20:30136768|30136832:30136917:+	0.12	0.08	0.18	0.07	0.03	0.12	0.05	0.29	'chr20:30132750:30132838:+@chr20:30136768|30136832:30136917:+.B.up_chr20:30132750:30132838:+@chr20:30136768|30136832:30136917:+.B.core','chr20:30132750:30132838:+@chr20:30136768|30136832:30136917:+.A.up_chr20:30132750:30132838:+@chr20:30136768|30136832:30136917:+.A.coreAndExt'	(0,0):3652,(0,1):46,(1,0):19,(1,1):64	0:28,1:101	(0,0):1515,(0,1):47,(1,0):8,(1,1):33	0:10,1:78	chr20	+	3013275030132750	3013691730136910
chr20:61490716:61490878:-@chr20:61488987|61488990:61488747:-	0.76	0.31	0.98	0.76	0.33	0.97	0	0.55	'chr20:61490716:61490878:-@chr20:61488987|61488990:61488747:-.A.coreAndExt_chr20:61490716:61490878:-@chr20:61488987|61488990:61488747:-.A.up','chr20:61490716:61490878:-@chr20:61488987|61488990:61488747:-.B.core_chr20:61490716:61490878:-@chr20:61488987|61488990:61488747:-.B.up'	(0,0):117,(1,0):4,(1,1):23	0:11,1:16	(0,0):36,(1,0):1,(1,1):8	0:4,1:5	chr20	-	6148874761488740	6149087861490870
chr20:34317384:34317449:-@chr20:34317284|34317287:34317234:-	0.95	0.85	0.99	0.93	0.81	0.99	0.02	0.12	'chr20:34317384:34317449:-@chr20:34317284|34317287:34317234:-.A.coreAndExt_chr20:34317384:34317449:-@chr20:34317284|34317287:34317234:-.A.up','chr20:34317384:34317449:-@chr20:34317284|34317287:34317234:-.B.core_chr20:34317384:34317449:-@chr20:34317284|34317287:34317234:-.B.up'	(0,0):373,(1,0):18,(1,1):40	00:58:00	(0,0):166,(1,0):17,(1,1):15	0:30,1:2	chr20	-	3431723434317230	3431744934317440
chr20:814356:814594:+@chr20:825351|825354:826922:+	0.84	0.54	0.99	0.66	0.4	0.87	0.18	0.79	'chr20:814356:814594:+@chr20:825351|825354:826922:+.B.up_chr20:814356:814594:+@chr20:825351|825354:826922:+.B.core','chr20:814356:814594:+@chr20:825351|825354:826922:+.A.up_chr20:814356:814594:+@chr20:825351|825354:826922:+.A.coreAndExt'	(0,0):3429,(1,0):10,(1,1):347	0:291,1:66	(0,0):1836,(0,1):3,(1,0):9,(1,1):260	0:168,1:104	chr20	+	814356814356	826922826922
chr20:25176339:25176503:+@chr20:25187712|25187715:25188033:+	0.83	0.69	0.93	0.84	0.63	0.97	-0.01	0.27	'chr20:25176339:25176503:+@chr20:25187712|25187715:25188033:+.B.up_chr20:25176339:25176503:+@chr20:25187712|25187715:25188033:+.B.core','chr20:25176339:25176503:+@chr20:25187712|25187715:25188033:+.A.up_chr20:25176339:25176503:+@chr20:25187712|25187715:25188033:+.A.coreAndExt'	(0,0):288,(0,1):4,(1,0):29,(1,1):148	0:160,1:21	(0,0):144,(0,1):1,(1,0):12,(1,1):115	0:107,1:21	chr20	+	2517633925176330	2518803325188030
chr20:62293203:62293296:+@chr20:62293749|62293827:62293980:+	0.3	0.19	0.43	0.25	0.08	0.5	0.05	0.38	'chr20:62293203:62293296:+@chr20:62293749|62293827:62293980:+.B.up_chr20:62293203:62293296:+@chr20:62293749|62293827:62293980:+.B.core','chr20:62293203:62293296:+@chr20:62293749|62293827:62293980:+.A.up_chr20:62293203:62293296:+@chr20:62293749|62293827:62293980:+.A.coreAndExt'	(0,0):176,(0,1):7,(1,0):20,(1,1):32	0:30,1:29	(0,0):38,(0,1):1,(1,0):4,(1,1):9	0:5,1:9	chr20	+	6229320362293200	6229398062293980
chr20:49211906:49212041:-@chr20:49211251|49211334:49211090:-	0.25	0.19	0.32	0.29	0.21	0.37	-0.04	0.16	'chr20:49211906:49212041:-@chr20:49211251|49211334:49211090:-.A.coreAndExt_chr20:49211906:49212041:-@chr20:49211251|49211334:49211090:-.A.up','chr20:49211906:49212041:-@chr20:49211251|49211334:49211090:-.B.core_chr20:49211906:49212041:-@chr20:49211251|49211334:49211090:-.B.up'	(0,0):743,(0,1):46,(1,0):53,(1,1):115	0:90,1:124	(0,0):343,(0,1):21,(1,0):33,(1,1):73	0:41,1:86	chr20	-	4921109049211090	4921204149212040
chr20:47711269:47711500:+@chr20:47712713|47712886:47713489:+	0.21	0.19	0.22	0.05	0.05	0.07	0.16	1000000000000	'chr20:47711269:47711500:+@chr20:47712713|47712886:47713489:+.B.up_chr20:47711269:47711500:+@chr20:47712713|47712886:47713489:+.B.core','chr20:47711269:47711500:+@chr20:47712713|47712886:47713489:+.A.up_chr20:47711269:47711500:+@chr20:47712713|47712886:47713489:+.A.coreAndExt'	(0,0):2363,(0,1):1518,(1,0):665,(1,1):3098	0:1320,1:3961	(0,0):1414,(0,1):1153,(1,0):116,(1,1):2190	0:257,1:3202	chr20	+	4771126947711260	4771348947713480
chr20:18269121:18269248:+@chr20:18286312|18286325:18286451:+	0.74	0.3	0.99	0.71	0.32	0.96	0.03	0.65	'chr20:18269121:18269248:+@chr20:18286312|18286325:18286451:+.B.up_chr20:18269121:18269248:+@chr20:18286312|18286325:18286451:+.B.core','chr20:18269121:18269248:+@chr20:18286312|18286325:18286451:+.A.up_chr20:18269121:18269248:+@chr20:18286312|18286325:18286451:+.A.coreAndExt'	(0,0):1370,(1,0):5,(1,1):19	0:18,1:6	(0,0):312,(1,0):4,(1,1):15	0:16,1:3	chr20	+	1826912118269120	1828645118286450
chr20:32302480:32302542:-@chr20:32298559|32298579:32298361:-	0.05	0.01	0.13	0.1	0.02	0.22	-0.05	0.17	'chr20:32302480:32302542:-@chr20:32298559|32298579:32298361:-.A.coreAndExt_chr20:32302480:32302542:-@chr20:32298559|32298579:32298361:-.A.up','chr20:32302480:32302542:-@chr20:32298559|32298579:32298361:-.B.core_chr20:32302480:32302542:-@chr20:32298559|32298579:32298361:-.B.up'	(0,0):178,(0,1):27,(1,0):2,(1,1):114	0:4,1:139	(0,0):80,(0,1):14,(1,0):2,(1,1):61	0:9,1:68	chr20	-	3229836132298360	3230254232302540
chr20:34220233:34220307:-@chr20:34220156|34220170:34220085:-	0.06	0.01	0.15	0.15	0.03	0.33	-0.09	0.37	'chr20:34220233:34220307:-@chr20:34220156|34220170:34220085:-.A.coreAndExt_chr20:34220233:34220307:-@chr20:34220156|34220170:34220085:-.A.up','chr20:34220233:34220307:-@chr20:34220156|34220170:34220085:-.B.core_chr20:34220233:34220307:-@chr20:34220156|34220170:34220085:-.B.up'	(0,0):189,(0,1):33,(1,0):1,(1,1):41	0:2,1:73	(0,0):75,(0,1):11,(1,0):1,(1,1):13	0:2,1:23	chr20	-	3422008534220080	3422030734220300
chr20:46267752:46267946:+@chr20:46268321|46268366:46268566:+	0.52	0.37	0.65	0.71	0.47	0.92	-0.19	0.87	'chr20:46267752:46267946:+@chr20:46268321|46268366:46268566:+.B.up_chr20:46267752:46267946:+@chr20:46268321|46268366:46268566:+.B.core','chr20:46267752:46267946:+@chr20:46268321|46268366:46268566:+.A.up_chr20:46267752:46267946:+@chr20:46268321|46268366:46268566:+.A.coreAndExt'	(0,0):43,(0,1):3,(1,0):28,(1,1):75	0:63,1:43	(0,0):16,(0,1):1,(1,0):12,(1,1):20	0:20,1:13	chr20	+	4626775246267750	4626856646268560
chr20:57613521:57613689:-@chr20:57612335|57612354:57612246:-	0.04	0.02	0.05	0.04	0.02	0.07	0	0.04	'chr20:57613521:57613689:-@chr20:57612335|57612354:57612246:-.A.coreAndExt_chr20:57613521:57613689:-@chr20:57612335|57612354:57612246:-.A.up','chr20:57613521:57613689:-@chr20:57612335|57612354:57612246:-.B.core_chr20:57613521:57613689:-@chr20:57612335|57612354:57612246:-.B.up'	(0,0):639,(0,1):303,(1,0):19,(1,1):881	0:55,1:1148	(0,0):304,(0,1):202,(1,0):15,(1,1):608	0:45,1:780	chr20	-	5761224657612240	5761368957613680
chr20:44999991:45000098:-@chr20:44999152|44999164:44999082:-	0.83	0.62	0.97	0.81	0.53	0.98	0.02	0.41	'chr20:44999991:45000098:-@chr20:44999152|44999164:44999082:-.A.coreAndExt_chr20:44999991:45000098:-@chr20:44999152|44999164:44999082:-.A.up','chr20:44999991:45000098:-@chr20:44999152|44999164:44999082:-.B.core_chr20:44999991:45000098:-@chr20:44999152|44999164:44999082:-.B.up'	(0,0):55,(1,0):10,(1,1):14	0:15,1:9	(0,0):33,(1,0):5,(1,1):4	00:09:00	chr20	-	4499908244999080	4500009845000090
chr20:50158909:50159258:-@chr20:50140135|50140649:50139620:-	0.95	0.87	0.99	0.91	0.77	0.98	0.04	0.16	'chr20:50158909:50159258:-@chr20:50140135|50140649:50139620:-.A.coreAndExt_chr20:50158909:50159258:-@chr20:50140135|50140649:50139620:-.A.up','chr20:50158909:50159258:-@chr20:50140135|50140649:50139620:-.B.core_chr20:50158909:50159258:-@chr20:50140135|50140649:50139620:-.B.up'	(0,0):260,(0,1):1,(1,0):84,(1,1):29	0:110,1:4	(0,0):87,(1,0):32,(1,1):20	0:51,1:1	chr20	-	5013962050139620	5015925850159250
chr20:35402065:35402230:-@chr20:35399427|35399596:35399276:-	0.79	0.74	0.84	0.68	0.6	0.75	0.11	2.51	'chr20:35402065:35402230:-@chr20:35399427|35399596:35399276:-.A.coreAndExt_chr20:35402065:35402230:-@chr20:35399427|35399596:35399276:-.A.up','chr20:35402065:35402230:-@chr20:35399427|35399596:35399276:-.B.core_chr20:35402065:35402230:-@chr20:35399427|35399596:35399276:-.B.up'	(0,0):1730,(0,1):37,(1,0):398,(1,1):78	0:452,1:61	(0,0):530,(0,1):31,(1,0):196,(1,1):42	0:223,1:46	chr20	-	3539927635399270	3540223035402230
chr20:46277749:46277853:+@chr20:46279726|46279729:46280020:+	0.79	0.44	0.97	0.77	0.32	0.99	0.02	0.51	'chr20:46277749:46277853:+@chr20:46279726|46279729:46280020:+.B.up_chr20:46277749:46277853:+@chr20:46279726|46279729:46280020:+.B.core','chr20:46277749:46277853:+@chr20:46279726|46279729:46280020:+.A.up_chr20:46277749:46277853:+@chr20:46279726|46279729:46280020:+.A.coreAndExt'	(0,0):27,(1,0):4,(1,1):30	0:29,1:5	(0,0):15,(1,0):3,(1,1):8	0:9,1:2	chr20	+	4627774946277740	4628002046280020
chr20:58517482:58517567:+@chr20:58518995|58519451:58523702:+	0.94	0.9	0.97	0.9	0.83	0.96	0.04	0.18	'chr20:58517482:58517567:+@chr20:58518995|58519451:58523702:+.B.up_chr20:58517482:58517567:+@chr20:58518995|58519451:58523702:+.B.core','chr20:58517482:58517567:+@chr20:58518995|58519451:58523702:+.A.up_chr20:58517482:58517567:+@chr20:58518995|58519451:58523702:+.A.coreAndExt'	(0,0):607,(0,1):8,(1,0):332,(1,1):1638	0:1865,1:113	(0,0):292,(0,1):5,(1,0):160,(1,1):1030	0:1100,1:95	chr20	+	5851748258517480	5852370258523700
chr20:31062404:31062545:-@chr20:31052920|31052937:31052583:-	0.21	0.06	0.42	0.17	0.01	0.63	0.04	0.55	'chr20:31062404:31062545:-@chr20:31052920|31052937:31052583:-.A.coreAndExt_chr20:31062404:31062545:-@chr20:31052920|31052937:31052583:-.A.up','chr20:31062404:31062545:-@chr20:31052920|31052937:31052583:-.B.core_chr20:31062404:31062545:-@chr20:31052920|31052937:31052583:-.B.up'	(0,0):575,(0,1):9,(1,0):3,(1,1):71	0:30,1:53	(0,0):120,(0,1):2,(1,1):33	0:2,1:33	chr20	-	3105258331052580	3106254531062540
chr20:44472902:44473059:-@chr20:44472360|44472411:44472166:-	0.06	0.04	0.09	0.04	0.02	0.07	0.02	0.1	'chr20:44472902:44473059:-@chr20:44472360|44472411:44472166:-.A.coreAndExt_chr20:44472902:44473059:-@chr20:44472360|44472411:44472166:-.A.up','chr20:44472902:44473059:-@chr20:44472360|44472411:44472166:-.B.core_chr20:44472902:44473059:-@chr20:44472360|44472411:44472166:-.B.up'	(0,0):574,(0,1):192,(1,0):29,(1,1):352	0:51,1:522	(0,0):242,(0,1):104,(1,0):10,(1,1):231	0:18,1:327	chr20	-	4447216644472160	4447305944473050
chr20:3095951:3096112:-@chr20:3090955|3090960:3088219:-	0.88	0.73	0.97	0.74	0.42	0.98	0.14	0.55	'chr20:3095951:3096112:-@chr20:3090955|3090960:3088219:-.A.coreAndExt_chr20:3095951:3096112:-@chr20:3090955|3090960:3088219:-.A.up','chr20:3095951:3096112:-@chr20:3090955|3090960:3088219:-.B.core_chr20:3095951:3096112:-@chr20:3090955|3090960:3088219:-.B.up'	(0,0):376,(0,1):1,(1,0):22,(1,1):722	0:705,1:40	(0,0):103,(0,1):1,(1,0):6,(1,1):197	0:125,1:79	chr20	-	30882193088219	30961123096112
chr20:44048972:44049069:+@chr20:44049148|44049168:44049333:+	0.03	0.02	0.05	0.05	0.03	0.09	-0.02	0.07	'chr20:44048972:44049069:+@chr20:44049148|44049168:44049333:+.B.up_chr20:44048972:44049069:+@chr20:44049148|44049168:44049333:+.B.core','chr20:44048972:44049069:+@chr20:44049148|44049168:44049333:+.A.up_chr20:44048972:44049069:+@chr20:44049148|44049168:44049333:+.A.coreAndExt'	(0,0):449,(0,1):174,(1,0):9,(1,1):407	0:18,1:572	(0,0):239,(0,1):108,(1,0):8,(1,1):216	0:19,1:313	chr20	+	4404897244048970	4404933344049330
chr20:62364939:62365091:+@chr20:62365997|62366057:62366176:+	0.12	0.08	0.17	0.13	0.07	0.2	-0.01	0.1	'chr20:62364939:62365091:+@chr20:62365997|62366057:62366176:+.B.up_chr20:62364939:62365091:+@chr20:62365997|62366057:62366176:+.B.core','chr20:62364939:62365091:+@chr20:62365997|62366057:62366176:+.A.up_chr20:62364939:62365091:+@chr20:62365997|62366057:62366176:+.A.coreAndExt'	(0,0):474,(0,1):35,(1,0):27,(1,1):149	0:34,1:177	(0,0):209,(0,1):23,(1,0):15,(1,1):83	0:21,1:100	chr20	+	6236493962364930	6236617662366170
chr20:18461046:18461153:+@chr20:18462263|18462267:18462454:+	0.97	0.91	1	0.94	0.8	0.99	0.03	0.09	'chr20:18461046:18461153:+@chr20:18462263|18462267:18462454:+.B.up_chr20:18461046:18461153:+@chr20:18462263|18462267:18462454:+.B.core','chr20:18461046:18461153:+@chr20:18462263|18462267:18462454:+.A.up_chr20:18461046:18461153:+@chr20:18462263|18462267:18462454:+.A.coreAndExt'	(0,0):125,(1,0):46,(1,1):81	0.0881944	(0,0):46,(1,0):22,(1,1):40	0:61,1:1	chr20	+	1846104618461040	1846245418462450
chr20:62575750:62575811:-@chr20:62575022|62575269:62575006:-	0.63	0.29	0.95	0.29	0.04	0.73	0.34	1.33	'chr20:62575750:62575811:-@chr20:62575022|62575269:62575006:-.A.coreAndExt_chr20:62575750:62575811:-@chr20:62575022|62575269:62575006:-.A.up','chr20:62575750:62575811:-@chr20:62575022|62575269:62575006:-.B.core_chr20:62575750:62575811:-@chr20:62575022|62575269:62575006:-.B.up'	(0,0):167,(1,0):15	00:15:00	(0,0):35,(1,0):3,(1,1):1	0:3,1:1	chr20	-	6257500662575000	6257581162575810
chr20:4990828:4990939:-@chr20:4951561|4951565:4951439:-	0.55	0.1	0.97	0.61	0.1	0.95	-0.06	1.12	'chr20:4990828:4990939:-@chr20:4951561|4951565:4951439:-.A.coreAndExt_chr20:4990828:4990939:-@chr20:4951561|4951565:4951439:-.A.up','chr20:4990828:4990939:-@chr20:4951561|4951565:4951439:-.B.core_chr20:4990828:4990939:-@chr20:4951561|4951565:4951439:-.B.up'	(0,0):246,(1,1):5	0:4,1:1	(0,0):77,(1,1):3	0:1,1:2	chr20	-	49514394951439	49909394990939
chr20:57470667:57470739:+@chr20:57478583|57478586:57478640:+	0.7	0.49	0.87	0.74	0.38	0.98	-0.04	0.55	'chr20:57470667:57470739:+@chr20:57478583|57478586:57478640:+.B.up_chr20:57470667:57470739:+@chr20:57478583|57478586:57478640:+.B.core','chr20:57470667:57470739:+@chr20:57478583|57478586:57478640:+.A.up_chr20:57470667:57470739:+@chr20:57478583|57478586:57478640:+.A.coreAndExt'	(0,0):4717,(0,1):4,(1,0):11,(1,1):3	0:14,1:4	(0,0):1633,(1,0):3,(1,1):1	00:04:00	chr20	+	5747066757470660	5747864057478640
chr20:24995774:24995866:-@chr20:24994703|24994709:24994597:-	0.9	0.72	0.99	0.91	0.7	0.99	-0.01	0.2	'chr20:24995774:24995866:-@chr20:24994703|24994709:24994597:-.A.coreAndExt_chr20:24995774:24995866:-@chr20:24994703|24994709:24994597:-.A.up','chr20:24995774:24995866:-@chr20:24994703|24994709:24994597:-.B.core_chr20:24995774:24995866:-@chr20:24994703|24994709:24994597:-.B.up'	(0,0):132,(1,0):16,(1,1):31	0:46,1:1	(0,0):56,(1,0):12,(1,1):21	0:30,1:3	chr20	-	2499459724994590	2499586624995860
chr20:33871979:33872064:-@chr20:33868625|33868632:33868457:-	0.99	0.98	1	0.99	0.97	1	0	0	'chr20:33871979:33872064:-@chr20:33868625|33868632:33868457:-.A.coreAndExt_chr20:33871979:33872064:-@chr20:33868625|33868632:33868457:-.A.up','chr20:33871979:33872064:-@chr20:33868625|33868632:33868457:-.B.core_chr20:33871979:33872064:-@chr20:33868625|33868632:33868457:-.B.up'	(0,0):1269,(1,0):374,(1,1):1174	0:1547,1:1	(0,0):632,(1,0):212,(1,1):611	0:820,1:3	chr20	-	3386845733868450	3387206433872060
chr20:47839805:47839970:+@chr20:47841312|47841482:47841528:+	0.02	0.01	0.04	0	0	0.01	0.02	0.18	'chr20:47839805:47839970:+@chr20:47841312|47841482:47841528:+.B.up_chr20:47839805:47839970:+@chr20:47841312|47841482:47841528:+.B.core','chr20:47839805:47839970:+@chr20:47841312|47841482:47841528:+.A.up_chr20:47839805:47839970:+@chr20:47841312|47841482:47841528:+.A.coreAndExt'	(0,0):228,(0,1):64,(1,0):7,(1,1):68	0:9,1:130	(0,0):66,(0,1):34,(1,1):38	0:0,1:72	chr20	+	4783980547839800	4784152847841520
chr20:43991809:43991955:+@chr20:43992169|43992184:43992333:+	0.71	0.57	0.83	0.88	0.7	0.99	-0.17	1.09	'chr20:43991809:43991955:+@chr20:43992169|43992184:43992333:+.B.up_chr20:43991809:43991955:+@chr20:43992169|43992184:43992333:+.B.core','chr20:43991809:43991955:+@chr20:43992169|43992184:43992333:+.A.up_chr20:43991809:43991955:+@chr20:43992169|43992184:43992333:+.A.coreAndExt'	(0,0):118,(0,1):3,(1,0):50,(1,1):140	0:121,1:72	(0,0):60,(1,0):32,(1,1):66	0:95,1:3	chr20	+	4399180943991800	4399233343992330
chr20:17936009:17936119:-@chr20:17934761|17934875:17934640:-	0.08	0.06	0.09	0.04	0.03	0.06	0.04	2.97	'chr20:17936009:17936119:-@chr20:17934761|17934875:17934640:-.A.coreAndExt_chr20:17936009:17936119:-@chr20:17934761|17934875:17934640:-.A.up','chr20:17936009:17936119:-@chr20:17934761|17934875:17934640:-.B.core_chr20:17936009:17936119:-@chr20:17934761|17934875:17934640:-.B.up'	(0,0):1820,(0,1):265,(1,0):105,(1,1):329	0:125,1:574	(0,0):928,(0,1):204,(1,0):41,(1,1):243	0:49,1:439	chr20	-	1793464017934640	1793611917936110
chr20:37612342:37612419:+@chr20:37617436|37617456:37617560:+	0.43	0.09	0.81	0.32	0.04	0.84	0.11	0.95	'chr20:37612342:37612419:+@chr20:37617436|37617456:37617560:+.B.up_chr20:37612342:37612419:+@chr20:37617436|37617456:37617560:+.B.core','chr20:37612342:37612419:+@chr20:37617436|37617456:37617560:+.A.up_chr20:37612342:37612419:+@chr20:37617436|37617456:37617560:+.A.coreAndExt'	(0,0):305,(0,1):2,(1,0):2,(1,1):14	0:9,1:9	(0,0):105,(0,1):2,(1,0):1,(1,1):5	0:2,1:6	chr20	+	3761234237612340	3761756037617560
chr20:25196312:25196347:+@chr20:25197284|25197288:25197372:+	0.85	0.55	0.98	0.72	0.33	0.96	0.13	0.58	'chr20:25196312:25196347:+@chr20:25197284|25197288:25197372:+.B.up_chr20:25196312:25196347:+@chr20:25197284|25197288:25197372:+.B.core','chr20:25196312:25196347:+@chr20:25197284|25197288:25197372:+.A.up_chr20:25196312:25196347:+@chr20:25197284|25197288:25197372:+.A.coreAndExt'	(0,0):31,(1,0):7	00:07:00	(0,0):27,(1,0):2	00:02:00	chr20	+	2519631225196310	2519737225197370
chr20:3776401:3777378:+@chr20:3778269|3778311:3778396:+	0.77	0.6	0.92	0.57	0.37	0.78	0.2	1.01	'chr20:3776401:3777378:+@chr20:3778269|3778311:3778396:+.B.up_chr20:3776401:3777378:+@chr20:3778269|3778311:3778396:+.B.core','chr20:3776401:3777378:+@chr20:3778269|3778311:3778396:+.A.up_chr20:3776401:3777378:+@chr20:3778269|3778311:3778396:+.A.coreAndExt'	(0,0):105,(0,1):3,(1,0):23,(1,1):72	0:79,1:19	(0,0):74,(0,1):5,(1,0):12,(1,1):33	0:29,1:21	chr20	+	37764013776401	37783963778396
chr20:388709:389423:+@chr20:390474|390528:390669:+	0.14	0.1	0.18	0.08	0.04	0.13	0.06	0.48	'chr20:388709:389423:+@chr20:390474|390528:390669:+.B.up_chr20:388709:389423:+@chr20:390474|390528:390669:+.B.core','chr20:388709:389423:+@chr20:390474|390528:390669:+.A.up_chr20:388709:389423:+@chr20:390474|390528:390669:+.A.coreAndExt'	(0,0):1172,(0,1):100,(1,0):53,(1,1):1340	0:257,1:1236	(0,0):502,(0,1):28,(1,0):12,(1,1):781	0:60,1:761	chr20	+	388709388709	390669390669
chr20:34262272:34262353:-@chr20:34261538|34261606:34261523:-	0.92	0.8	0.99	0.93	0.79	0.99	-0.01	0.15	'chr20:34262272:34262353:-@chr20:34261538|34261606:34261523:-.A.coreAndExt_chr20:34262272:34262353:-@chr20:34261538|34261606:34261523:-.A.up','chr20:34262272:34262353:-@chr20:34261538|34261606:34261523:-.B.core_chr20:34262272:34262353:-@chr20:34261538|34261606:34261523:-.B.up'	(0,0):248,(1,0):105,(1,1):13	0:117,1:1	(0,0):115,(1,0):68,(1,1):2	0.0486111	chr20	-	3426152334261520	3426235334262350
chr20:3767578:3767786:+@chr20:3778269|3778311:3778396:+	0.79	0.39	0.99	0.44	0.11	0.93	0.35	1.31	'chr20:3767578:3767786:+@chr20:3778269|3778311:3778396:+.B.up_chr20:3767578:3767786:+@chr20:3778269|3778311:3778396:+.B.core','chr20:3767578:3767786:+@chr20:3778269|3778311:3778396:+.A.up_chr20:3767578:3767786:+@chr20:3778269|3778311:3778396:+.A.coreAndExt'	(0,0):201,(1,0):3,(1,1):1	00:04:00	(0,0):124,(1,1):1	00:01:00	chr20	+	37675783767578	37783963778396
chr20:48466116:48466217:+@chr20:48467299|48467347:48467381:+	0.2	0.03	0.51	0.34	0.1	0.68	-0.14	0.66	'chr20:48466116:48466217:+@chr20:48467299|48467347:48467381:+.B.up_chr20:48466116:48466217:+@chr20:48467299|48467347:48467381:+.B.core','chr20:48466116:48466217:+@chr20:48467299|48467347:48467381:+.A.up_chr20:48466116:48466217:+@chr20:48467299|48467347:48467381:+.A.coreAndExt'	(0,0):279,(0,1):2,(1,1):1	0:1,1:2	(0,0):94,(0,1):2,(1,0):2,(1,1):2	0:3,1:3	chr20	+	4846611648466110	4846738148467380
chr20:44985213:44985276:-@chr20:44983817|44983880:44983712:-	0.94	0.83	1	0.92	0.72	1	0.02	0.18	'chr20:44985213:44985276:-@chr20:44983817|44983880:44983712:-.A.coreAndExt_chr20:44985213:44985276:-@chr20:44983817|44983880:44983712:-.A.up','chr20:44985213:44985276:-@chr20:44983817|44983880:44983712:-.B.core_chr20:44985213:44985276:-@chr20:44983817|44983880:44983712:-.B.up'	(0,0):879,(1,0):54,(1,1):10	0:63,1:1	(0,0):333,(1,0):44,(1,1):12	00:56:00	chr20	-	4498371244983710	4498527644985270
chr20:20003100:20003124:+@chr20:20006313|20006321:20006411:+	0.02	0	0.06	0.02	0	0.07	0	0.04	'chr20:20003100:20003124:+@chr20:20006313|20006321:20006411:+.B.up_chr20:20003100:20003124:+@chr20:20006313|20006321:20006411:+.B.core','chr20:20003100:20003124:+@chr20:20006313|20006321:20006411:+.A.up_chr20:20003100:20003124:+@chr20:20006313|20006321:20006411:+.A.coreAndExt'	(0,0):901,(0,1):36,(1,1):53	0:0,1:89	(0,0):415,(0,1):28,(1,1):24	0:0,1:52	chr20	+	2000310020003100	2000641120006410
chr20:43565278:43565371:+@chr20:43566686|43566702:43566832:+	0.27	0.04	0.64	0.1	0	0.34	0.17	0.65	'chr20:43565278:43565371:+@chr20:43566686|43566702:43566832:+.B.up_chr20:43565278:43565371:+@chr20:43566686|43566702:43566832:+.B.core','chr20:43565278:43565371:+@chr20:43566686|43566702:43566832:+.A.up_chr20:43565278:43565371:+@chr20:43566686|43566702:43566832:+.A.coreAndExt'	(0,0):87,(0,1):3,(1,0):1,(1,1):13	0:4,1:13	(0,0):16,(0,1):5,(1,1):8	0:0,1:13	chr20	+	4356527843565270	4356683243566830
chr20:47752370:47752468:-@chr20:47741124|47741142:47740912:-	0.28	0.23	0.35	0.21	0.15	0.29	0.07	0.4	'chr20:47752370:47752468:-@chr20:47741124|47741142:47740912:-.A.coreAndExt_chr20:47752370:47752468:-@chr20:47741124|47741142:47740912:-.A.up','chr20:47752370:47752468:-@chr20:47741124|47741142:47740912:-.B.core_chr20:47752370:47752468:-@chr20:47741124|47741142:47740912:-.B.up'	(0,0):2536,(0,1):86,(1,0):68,(1,1):359	0:167,1:346	(0,0):1036,(0,1):41,(1,0):24,(1,1):232	0:80,1:217	chr20	-	4774091247740910	4775246847752460
chr20:25667027:25667102:-@chr20:25666758|25666885:25666632:-	0.04	0.01	0.09	0.02	0	0.08	0.02	0.09	'chr20:25667027:25667102:-@chr20:25666758|25666885:25666632:-.A.coreAndExt_chr20:25667027:25667102:-@chr20:25666758|25666885:25666632:-.A.up','chr20:25667027:25667102:-@chr20:25666758|25666885:25666632:-.B.core_chr20:25667027:25667102:-@chr20:25666758|25666885:25666632:-.B.up'	(0,0):37,(0,1):8,(1,0):2,(1,1):22	0:3,1:29	(0,0):16,(0,1):9,(1,1):10	0:0,1:19	chr20	-	2566663225666630	2566710225667100
chr20:44045157:44045334:+@chr20:44047918|44047935:44048035:+	0.04	0.01	0.09	0.06	0.01	0.13	-0.02	0.09	'chr20:44045157:44045334:+@chr20:44047918|44047935:44048035:+.B.up_chr20:44045157:44045334:+@chr20:44047918|44047935:44048035:+.B.core','chr20:44045157:44045334:+@chr20:44047918|44047935:44048035:+.A.up_chr20:44045157:44045334:+@chr20:44047918|44047935:44048035:+.A.coreAndExt'	(0,0):2113,(0,1):27,(1,0):4,(1,1):409	0:22,1:418	(0,0):1008,(0,1):15,(1,0):3,(1,1):233	0:23,1:228	chr20	+	4404515744045150	4404803544048030
chr20:18548073:18548240:+@chr20:18549880|18549883:18550203:+	0.31	0.28	0.35	0.32	0.27	0.38	-0.01	0.08	'chr20:18548073:18548240:+@chr20:18549880|18549883:18550203:+.B.up_chr20:18548073:18548240:+@chr20:18549880|18549883:18550203:+.B.core','chr20:18548073:18548240:+@chr20:18549880|18549883:18550203:+.A.up_chr20:18548073:18548240:+@chr20:18549880|18549883:18550203:+.A.coreAndExt'	(0,0):554,(0,1):383,(1,0):211,(1,1):2464	0:1006,1:2052	(0,0):228,(0,1):170,(1,0):99,(1,1):1227	0:499,1:997	chr20	+	1854807318548070	1855020318550200
chr20:62339219:62339365:-@chr20:62338444|62338449:62338351:-	0.53	0.28	0.76	0.55	0.37	0.73	-0.02	0.37	'chr20:62339219:62339365:-@chr20:62338444|62338449:62338351:-.A.coreAndExt_chr20:62339219:62339365:-@chr20:62338444|62338449:62338351:-.A.up','chr20:62339219:62339365:-@chr20:62338444|62338449:62338351:-.B.core_chr20:62339219:62339365:-@chr20:62338444|62338449:62338351:-.B.up'	(0,0):71,(0,1):8,(1,0):10,(1,1):70	0:36,1:52	(0,0):45,(0,1):11,(1,0):16,(1,1):45	0:45,1:27	chr20	-	6233835162338350	6233936562339360
chr20:30724680:30724800:+@chr20:30729300|30729344:30729468:+	0.9	0.77	0.98	0.88	0.71	0.97	0.02	0.2	'chr20:30724680:30724800:+@chr20:30729300|30729344:30729468:+.B.up_chr20:30724680:30724800:+@chr20:30729300|30729344:30729468:+.B.core','chr20:30724680:30724800:+@chr20:30729300|30729344:30729468:+.A.up_chr20:30724680:30724800:+@chr20:30729300|30729344:30729468:+.A.coreAndExt'	(0,0):345,(1,0):28,(1,1):20	00:48:00	(0,0):127,(1,0):21,(1,1):10	0:29,1:2	chr20	+	3072468030724680	3072946830729460
chr20:46262240:46262380:+@chr20:46262762|46262792:46262939:+	0.07	0.03	0.11	0.04	0	0.13	0.03	0.17	'chr20:46262240:46262380:+@chr20:46262762|46262792:46262939:+.B.up_chr20:46262240:46262380:+@chr20:46262762|46262792:46262939:+.B.core','chr20:46262240:46262380:+@chr20:46262762|46262792:46262939:+.A.up_chr20:46262240:46262380:+@chr20:46262762|46262792:46262939:+.A.coreAndExt'	(0,0):199,(0,1):49,(1,0):7,(1,1):118	0:14,1:160	(0,0):43,(0,1):17,(1,1):39	0:0,1:56	chr20	+	4626224046262240	4626293946262930
chr20:37121573:37121775:+@chr20:37125996|37126123:37126159:+	0.84	0.55	0.99	0.58	0.23	0.88	0.26	0.94	'chr20:37121573:37121775:+@chr20:37125996|37126123:37126159:+.B.up_chr20:37121573:37121775:+@chr20:37125996|37126123:37126159:+.B.core','chr20:37121573:37121775:+@chr20:37125996|37126123:37126159:+.A.up_chr20:37121573:37121775:+@chr20:37125996|37126123:37126159:+.A.coreAndExt'	(0,0):105,(1,0):23,(1,1):13	0:34,1:2	(0,0):36,(1,0):6,(1,1):4	00:10:00	chr20	+	3712157337121570	3712615937126150
chr20:18496294:18496380:+@chr20:18505077|18505131:18505313:+	0.86	0.81	0.9	0.87	0.82	0.93	-0.01	0.1	'chr20:18496294:18496380:+@chr20:18505077|18505131:18505313:+.B.up_chr20:18496294:18496380:+@chr20:18505077|18505131:18505313:+.B.core','chr20:18496294:18496380:+@chr20:18505077|18505131:18505313:+.A.up_chr20:18496294:18496380:+@chr20:18505077|18505131:18505313:+.A.coreAndExt'	(0,0):336,(0,1):8,(1,0):421,(1,1):173	0:548,1:54	(0,0):194,(0,1):2,(1,0):255,(1,1):143	0:359,1:41	chr20	+	1849629418496290	1850531318505310
chr20:34215202:34215335:-@chr20:34214725|34214748:34214489:-	0.13	0.1	0.16	0.09	0.05	0.13	0.04	0.26	'chr20:34215202:34215335:-@chr20:34214725|34214748:34214489:-.A.coreAndExt_chr20:34215202:34215335:-@chr20:34214725|34214748:34214489:-.A.up','chr20:34215202:34215335:-@chr20:34214725|34214748:34214489:-.B.core_chr20:34215202:34215335:-@chr20:34214725|34214748:34214489:-.B.up'	(0,0):1448,(0,1):228,(1,0):66,(1,1):727	0:150,1:871	(0,0):397,(0,1):98,(1,0):18,(1,1):284	0:38,1:362	chr20	-	3421448934214480	3421533534215330
chr20:3802749:3802940:+@chr20:3804518|3804522:3805949:+	0.69	0.56	0.82	0.8	0.61	0.95	-0.11	0.47	'chr20:3802749:3802940:+@chr20:3804518|3804522:3805949:+.B.up_chr20:3802749:3802940:+@chr20:3804518|3804522:3805949:+.B.core','chr20:3802749:3802940:+@chr20:3804518|3804522:3805949:+.A.up_chr20:3802749:3802940:+@chr20:3804518|3804522:3805949:+.A.coreAndExt'	(0,0):423,(0,1):8,(1,0):37,(1,1):1087	0:1009,1:123	(0,0):207,(0,1):1,(1,0):23,(1,1):680	0:628,1:76	chr20	+	38027493802749	38059493805949
chr20:33539527:33539663:-@chr20:33533854|33533901:33533756:-	0.89	0.84	0.94	0.92	0.84	0.98	-0.03	0.14	'chr20:33539527:33539663:-@chr20:33533854|33533901:33533756:-.A.coreAndExt_chr20:33539527:33539663:-@chr20:33533854|33533901:33533756:-.A.up','chr20:33539527:33539663:-@chr20:33533854|33533901:33533756:-.B.core_chr20:33539527:33539663:-@chr20:33533854|33533901:33533756:-.B.up'	(0,0):627,(1,0):384,(1,1):219	0:555,1:48	(0,0):187,(1,0):149,(1,1):80	0:224,1:5	chr20	-	3353375633533750	3353966333539660
chr20:34130262:34130349:+@chr20:34130535|34130571:34130690:+	0.01	0	0.01	0.01	0	0.01	0	0	'chr20:34130262:34130349:+@chr20:34130535|34130571:34130690:+.B.up_chr20:34130262:34130349:+@chr20:34130535|34130571:34130690:+.B.core','chr20:34130262:34130349:+@chr20:34130535|34130571:34130690:+.A.up_chr20:34130262:34130349:+@chr20:34130535|34130571:34130690:+.A.coreAndExt'	(0,0):1550,(0,1):312,(1,0):4,(1,1):494	0:7,1:803	(0,0):831,(0,1):175,(1,0):1,(1,1):306	0:1,1:481	chr20	+	3413026234130260	3413069034130690
chr20:62339162:62339205:-@chr20:62338444|62338449:62338351:-	0.53	0.13	0.94	0.85	0.53	0.99	-0.32	1.06	'chr20:62339162:62339205:-@chr20:62338444|62338449:62338351:-.A.coreAndExt_chr20:62339162:62339205:-@chr20:62338444|62338449:62338351:-.A.up','chr20:62339162:62339205:-@chr20:62338444|62338449:62338351:-.B.core_chr20:62339162:62339205:-@chr20:62338444|62338449:62338351:-.B.up'	(0,0):44,(1,0):1,(1,1):19	0:18,1:2	(0,0):34,(1,0):9,(1,1):12	0:18,1:3	chr20	-	6233835162338350	6233920562339200
chr20:61299097:61299262:+@chr20:61299364|61299510:61299536:+	0.95	0.85	1	0.93	0.79	1	0.02	0.12	'chr20:61299097:61299262:+@chr20:61299364|61299510:61299536:+.B.up_chr20:61299097:61299262:+@chr20:61299364|61299510:61299536:+.B.core','chr20:61299097:61299262:+@chr20:61299364|61299510:61299536:+.A.up_chr20:61299097:61299262:+@chr20:61299364|61299510:61299536:+.A.coreAndExt'	(0,0):105,(1,0):122,(1,1):22	0.1	(0,0):55,(1,0):81,(1,1):11	0.0638889	chr20	+	6129909761299090	6129953661299530
chr20:2640171:2640231:-@chr20:2639168|2639483:2639041:-	0.88	0.86	0.9	0.88	0.84	0.91	0	0.05	'chr20:2640171:2640231:-@chr20:2639168|2639483:2639041:-.A.coreAndExt_chr20:2640171:2640231:-@chr20:2639168|2639483:2639041:-.A.up','chr20:2640171:2640231:-@chr20:2639168|2639483:2639041:-.B.core_chr20:2640171:2640231:-@chr20:2639168|2639483:2639041:-.B.up'	(0,0):2655,(0,1):110,(1,0):9374,(1,1):552	0:9873,1:163	(0,0):1104,(0,1):37,(1,0):3351,(1,1):237	0:3560,1:65	chr20	-	26390412639041	26402312640231
chr20:37054583:37054700:-@chr20:37049745|37050888:37049653:-	0.22	0.18	0.26	0.12	0.09	0.15	0.1	16988.2	'chr20:37054583:37054700:-@chr20:37049745|37050888:37049653:-.A.coreAndExt_chr20:37054583:37054700:-@chr20:37049745|37050888:37049653:-.A.up','chr20:37054583:37054700:-@chr20:37049745|37050888:37049653:-.B.core_chr20:37054583:37054700:-@chr20:37049745|37050888:37049653:-.B.up'	(0,0):4116,(0,1):63,(1,0):526,(1,1):46	0:536,1:99	(0,0):1506,(0,1):48,(1,0):199,(1,1):33	0:201,1:79	chr20	-	3704965337049650	3705470037054700
chr20:43252843:43252970:-@chr20:43251571|43251719:43251470:-	0.48	0.41	0.57	0.37	0.29	0.46	0.11	0.74	'chr20:43252843:43252970:-@chr20:43251571|43251719:43251470:-.A.coreAndExt_chr20:43252843:43252970:-@chr20:43251571|43251719:43251470:-.A.up','chr20:43252843:43252970:-@chr20:43251571|43251719:43251470:-.B.core_chr20:43252843:43252970:-@chr20:43251571|43251719:43251470:-.B.up'	(0,0):250,(0,1):25,(1,0):149,(1,1):51	0:164,1:61	(0,0):147,(0,1):20,(1,0):75,(1,1):38	0:80,1:53	chr20	-	4325147043251470	4325297043252970
chr20:2443282:2443407:-@chr20:2442439|2442585:2442281:-	0.68	0.67	0.69	0.68	0.67	0.7	0	0	'chr20:2443282:2443407:-@chr20:2442439|2442585:2442281:-.A.coreAndExt_chr20:2443282:2443407:-@chr20:2442439|2442585:2442281:-.A.up','chr20:2443282:2443407:-@chr20:2442439|2442585:2442281:-.B.core_chr20:2443282:2443407:-@chr20:2442439|2442585:2442281:-.B.up'	(0,0):3615,(0,1):1610,(1,0):11936,(1,1):3056	0:13736,1:2866	(0,0):1794,(0,1):713,(1,0):5594,(1,1):1737	0:6620,1:1424	chr20	-	24422812442281	24434072443407
chr20:60831113:60831277:+@chr20:60835037|60835073:60835181:+	0.53	0.42	0.64	0.54	0.37	0.72	-0.01	0.28	'chr20:60831113:60831277:+@chr20:60835037|60835073:60835181:+.B.up_chr20:60831113:60831277:+@chr20:60835037|60835073:60835181:+.B.core','chr20:60831113:60831277:+@chr20:60835037|60835073:60835181:+.A.up_chr20:60831113:60831277:+@chr20:60835037|60835073:60835181:+.A.coreAndExt'	(0,0):125,(0,1):3,(1,0):60,(1,1):110	0:101,1:72	(0,0):41,(0,1):1,(1,0):25,(1,1):59	0:59,1:26	chr20	+	6083111360831110	6083518160835180
chr20:45938800:45938948:-@chr20:45927616|45927691:45927473:-	0.53	0.48	0.58	0.49	0.41	0.56	0.04	0.18	'chr20:45938800:45938948:-@chr20:45927616|45927691:45927473:-.A.coreAndExt_chr20:45938800:45938948:-@chr20:45927616|45927691:45927473:-.A.up','chr20:45938800:45938948:-@chr20:45927616|45927691:45927473:-.B.core_chr20:45938800:45938948:-@chr20:45927616|45927691:45927473:-.B.up'	(0,0):695,(0,1):72,(1,0):292,(1,1):208	0:366,1:206	(0,0):214,(0,1):40,(1,0):121,(1,1):100	0:159,1:102	chr20	-	4592747345927470	4593894845938940
chr20:31331114:31331814:-@chr20:31315946|31315949:31315896:-	0.95	0.8	1	0.86	0.7	0.96	0.09	0.46	'chr20:31331114:31331814:-@chr20:31315946|31315949:31315896:-.A.coreAndExt_chr20:31331114:31331814:-@chr20:31315946|31315949:31315896:-.A.up','chr20:31331114:31331814:-@chr20:31315946|31315949:31315896:-.B.core_chr20:31331114:31331814:-@chr20:31315946|31315949:31315896:-.B.up'	(0,0):85,(1,0):13,(1,1):43	0:41,1:15	(0,0):39,(0,1):2,(1,0):19,(1,1):39	0:56,1:4	chr20	-	3131589631315890	3133181431331810
chr20:46262240:46262380:+@chr20:46262792|46262813:46262939:+	0.89	0.74	0.99	0.92	0.76	0.99	-0.03	0.21	'chr20:46262240:46262380:+@chr20:46262792|46262813:46262939:+.B.up_chr20:46262240:46262380:+@chr20:46262792|46262813:46262939:+.B.core','chr20:46262240:46262380:+@chr20:46262792|46262813:46262939:+.A.up_chr20:46262240:46262380:+@chr20:46262792|46262813:46262939:+.A.coreAndExt'	(0,0):206,(1,0):69,(1,1):98	0:150,1:17	(0,0):43,(1,0):28,(1,1):28	0:53,1:3	chr20	+	4626224046262240	4626293946262930
chr20:57473996:57474040:+@chr20:57478583|57478586:57478640:+	0.64	0.16	0.96	0.42	0.1	0.78	0.22	1.18	'chr20:57473996:57474040:+@chr20:57478583|57478586:57478640:+.B.up_chr20:57473996:57474040:+@chr20:57478583|57478586:57478640:+.B.core','chr20:57473996:57474040:+@chr20:57478583|57478586:57478640:+.A.up_chr20:57473996:57474040:+@chr20:57478583|57478586:57478640:+.A.coreAndExt'	(0,0):3667,(1,0):1	00:01:00	(0,0):1278,(0,1):2,(1,0):1	0:1,1:2	chr20	+	5747399657473990	5747864057478640
chr20:18286942:18287037:+@chr20:18295713|18295716:18297640:+	0.75	0.34	0.99	0.3	0.05	0.61	0.45	1.63	'chr20:18286942:18287037:+@chr20:18295713|18295716:18297640:+.B.up_chr20:18286942:18287037:+@chr20:18295713|18295716:18297640:+.B.core','chr20:18286942:18287037:+@chr20:18295713|18295716:18297640:+.A.up_chr20:18286942:18287037:+@chr20:18295713|18295716:18297640:+.A.coreAndExt'	(0,0):758,(1,0):3,(1,1):1062	0:834,1:231	(0,0):297,(0,1):4,(1,0):1,(1,1):529	0:160,1:374	chr20	+	1828694218286940	1829764018297640
chr20:61917006:61917065:+@chr20:61917718|61917724:61917794:+	0.87	0.57	0.99	0.85	0.57	0.98	0.02	0.33	'chr20:61917006:61917065:+@chr20:61917718|61917724:61917794:+.B.up_chr20:61917006:61917065:+@chr20:61917718|61917724:61917794:+.B.core','chr20:61917006:61917065:+@chr20:61917718|61917724:61917794:+.A.up_chr20:61917006:61917065:+@chr20:61917718|61917724:61917794:+.A.coreAndExt'	(0,0):172,(1,0):9,(1,1):2	00:11:00	(0,0):84,(1,0):7,(1,1):2	0:7,1:2	chr20	+	6191700661917000	6191779461917790
chr20:4666797:4667154:+@chr20:4679857|4679862:4682234:+	0.92	0.75	0.99	0.9	0.63	0.99	0.02	0.18	'chr20:4666797:4667154:+@chr20:4679857|4679862:4682234:+.B.up_chr20:4666797:4667154:+@chr20:4679857|4679862:4682234:+.B.core','chr20:4666797:4667154:+@chr20:4679857|4679862:4682234:+.A.up_chr20:4666797:4667154:+@chr20:4679857|4679862:4682234:+.A.coreAndExt'	(0,0):3050,(1,0):71,(1,1):11949	0:11024,1:996	(0,0):1163,(1,0):25,(1,1):5121	0:5000,1:146	chr20	+	46667974666797	46822344682234
chr20:1438845:1438919:-@chr20:1436364|1436515:1436359:-	0.11	0.01	0.51	0.03	0	0.15	0.08	0.19	'chr20:1438845:1438919:-@chr20:1436364|1436515:1436359:-.A.coreAndExt_chr20:1438845:1438919:-@chr20:1436364|1436515:1436359:-.A.up','chr20:1438845:1438919:-@chr20:1436364|1436515:1436359:-.B.core_chr20:1438845:1438919:-@chr20:1436364|1436515:1436359:-.B.up'	(0,0):569,(1,0):1,(1,1):4	0:1,1:4	(0,0):235,(1,1):7	0:0,1:7	chr20	-	14363591436359	14389191438919
chr20:31958305:31958435:-@chr20:31954811|31954814:31954665:-	0.99	0.95	1	0.97	0.91	1	0.02	0.06	'chr20:31958305:31958435:-@chr20:31954811|31954814:31954665:-.A.coreAndExt_chr20:31958305:31958435:-@chr20:31954811|31954814:31954665:-.A.up','chr20:31958305:31958435:-@chr20:31954811|31954814:31954665:-.B.core_chr20:31958305:31958435:-@chr20:31954811|31954814:31954665:-.B.up'	(0,0):520,(1,0):102,(1,1):273	0:367,1:8	(0,0):280,(1,0):56,(1,1):135	0:185,1:6	chr20	-	3195466531954660	3195843531958430
chr20:37055062:37055146:-@chr20:37054696|37054700:37054583:-	0.07	0.01	0.19	0.36	0.15	0.66	-0.29	5.37	'chr20:37055062:37055146:-@chr20:37054696|37054700:37054583:-.A.coreAndExt_chr20:37055062:37055146:-@chr20:37054696|37054700:37054583:-.A.up','chr20:37055062:37055146:-@chr20:37054696|37054700:37054583:-.B.core_chr20:37055062:37055146:-@chr20:37054696|37054700:37054583:-.B.up'	(0,0):482,(0,1):23,(1,0):1,(1,1):77	0:7,1:94	(0,0):285,(0,1):6,(1,0):4,(1,1):29	0:11,1:28	chr20	-	3705458337054580	3705514637055140
chr20:44443023:44443109:+@chr20:44444082|44444180:44444384:+	0	0	0.01	0.01	0	0.01	-0.01	0	'chr20:44443023:44443109:+@chr20:44444082|44444180:44444384:+.B.up_chr20:44443023:44443109:+@chr20:44444082|44444180:44444384:+.B.core','chr20:44443023:44443109:+@chr20:44444082|44444180:44444384:+.A.up_chr20:44443023:44443109:+@chr20:44444082|44444180:44444384:+.A.coreAndExt'	(0,0):2483,(0,1):1411,(1,0):23,(1,1):3184	0:42,1:4576	(0,0):1496,(0,1):866,(1,0):17,(1,1):2196	0:25,1:3054	chr20	+	4444302344443020	4444438444444380
chr20:48729644:48729735:-@chr20:48713348|48713357:48713209:-	0.99	0.98	1	0.99	0.97	1	0	0	'chr20:48729644:48729735:-@chr20:48713348|48713357:48713209:-.A.coreAndExt_chr20:48729644:48729735:-@chr20:48713348|48713357:48713209:-.A.up','chr20:48729644:48729735:-@chr20:48713348|48713357:48713209:-.B.core_chr20:48729644:48729735:-@chr20:48713348|48713357:48713209:-.B.up'	(0,0):2179,(1,0):276,(1,1):700	0:975,1:1	(0,0):715,(1,0):166,(1,1):345	0:509,1:2	chr20	-	4871320948713200	4872973548729730
chr20:33500899:33500990:+@chr20:33501196|33501250:33501299:+	0.92	0.74	0.99	0.83	0.56	0.97	0.09	0.33	'chr20:33500899:33500990:+@chr20:33501196|33501250:33501299:+.B.up_chr20:33500899:33500990:+@chr20:33501196|33501250:33501299:+.B.core','chr20:33500899:33500990:+@chr20:33501196|33501250:33501299:+.A.up_chr20:33500899:33500990:+@chr20:33501196|33501250:33501299:+.A.coreAndExt'	(0,0):82,(1,0):35,(1,1):6	0:40,1:1	(0,0):39,(1,0):18,(1,1):7	0:24,1:1	chr20	+	3350089933500890	3350129933501290
chr20:60749573:60749700:+@chr20:60754238|60754244:60754412:+	0.83	0.51	0.99	0.72	0.3	0.95	0.11	0.59	'chr20:60749573:60749700:+@chr20:60754238|60754244:60754412:+.B.up_chr20:60749573:60749700:+@chr20:60754238|60754244:60754412:+.B.core','chr20:60749573:60749700:+@chr20:60754238|60754244:60754412:+.A.up_chr20:60749573:60749700:+@chr20:60754238|60754244:60754412:+.A.coreAndExt'	(0,0):42,(1,0):8,(1,1):22	0:27,1:3	(0,0):15,(1,0):2,(1,1):5	0:4,1:3	chr20	+	6074957360749570	6075441260754410
chr20:30311667:30311792:-@chr20:30310133|30310151:30309458:-	0.78	0.67	0.87	0.61	0.41	0.8	0.17	0.9	'chr20:30311667:30311792:-@chr20:30310133|30310151:30309458:-.A.coreAndExt_chr20:30311667:30311792:-@chr20:30310133|30310151:30309458:-.A.up','chr20:30311667:30311792:-@chr20:30310133|30310151:30309458:-.B.core_chr20:30311667:30311792:-@chr20:30310133|30310151:30309458:-.B.up'	(0,0):2477,(0,1):6,(1,0):107,(1,1):2837	0:2571,1:379	(0,0):930,(0,1):2,(1,0):25,(1,1):1100	0:1005,1:122	chr20	-	3030945830309450	3031179230311790
chr20:54967427:54967594:+@chr20:54970577|54970609:54970777:+	0.63	0.51	0.74	0.72	0.59	0.85	-0.09	0.41	'chr20:54967427:54967594:+@chr20:54970577|54970609:54970777:+.B.up_chr20:54967427:54967594:+@chr20:54970577|54970609:54970777:+.B.core','chr20:54967427:54967594:+@chr20:54970577|54970609:54970777:+.A.up_chr20:54967427:54967594:+@chr20:54970577|54970609:54970777:+.A.coreAndExt'	(0,0):643,(0,1):1,(1,0):65,(1,1):153	0:135,1:84	(0,0):297,(0,1):3,(1,0):48,(1,1):89	0:102,1:38	chr20	+	5496742754967420	5497077754970770
chr20:62333488:62333569:-@chr20:62333247|62333250:62333182:-	0.84	0.46	0.98	0.69	0.32	0.93	0.15	0.51	'chr20:62333488:62333569:-@chr20:62333247|62333250:62333182:-.A.coreAndExt_chr20:62333488:62333569:-@chr20:62333247|62333250:62333182:-.A.up','chr20:62333488:62333569:-@chr20:62333247|62333250:62333182:-.B.core_chr20:62333488:62333569:-@chr20:62333247|62333250:62333182:-.B.up'	(0,0):161,(1,0):4,(1,1):23	0:15,1:12	(0,0):109,(1,0):2,(1,1):20	0:19,1:3	chr20	-	6233318262333180	6233356962333560
chr20:56884282:56884326:-@chr20:56847927|56847931:56847825:-	0.51	0.08	0.99	0.5	0.08	0.92	0.01	1.19	'chr20:56884282:56884326:-@chr20:56847927|56847931:56847825:-.A.coreAndExt_chr20:56884282:56884326:-@chr20:56847927|56847931:56847825:-.A.up','chr20:56884282:56884326:-@chr20:56847927|56847931:56847825:-.B.core_chr20:56884282:56884326:-@chr20:56847927|56847931:56847825:-.B.up'	(0,0):55,(1,1):1	0:0,1:1	(0,0):20,(1,1):1	0:0,1:1	chr20	-	5684782556847820	5688432656884320
chr20:34300941:34301018:-@chr20:34297178|34297196:34297146:-	0.75	0.6	0.87	0.75	0.59	0.89	0	0.29	'chr20:34300941:34301018:-@chr20:34297178|34297196:34297146:-.A.coreAndExt_chr20:34300941:34301018:-@chr20:34297178|34297196:34297146:-.A.up','chr20:34300941:34301018:-@chr20:34297178|34297196:34297146:-.B.core_chr20:34300941:34301018:-@chr20:34297178|34297196:34297146:-.B.up'	(0,0):4227,(0,1):7,(1,0):44,(1,1):21	0:60,1:12	(0,0):1246,(0,1):5,(1,0):29,(1,1):3	0:32,1:5	chr20	-	3429714634297140	3430101834301010
chr20:44984441:44984513:-@chr20:44983817|44983918:44983712:-	0.56	0.44	0.67	0.6	0.46	0.74	-0.04	0.27	'chr20:44984441:44984513:-@chr20:44983817|44983918:44983712:-.A.coreAndExt_chr20:44984441:44984513:-@chr20:44983817|44983918:44983712:-.A.up','chr20:44984441:44984513:-@chr20:44983817|44983918:44983712:-.B.core_chr20:44984441:44984513:-@chr20:44983817|44983918:44983712:-.B.up'	(0,0):433,(0,1):3,(1,0):89,(1,1):33	0:96,1:29	(0,0):168,(0,1):1,(1,0):74,(1,1):27	0:82,1:20	chr20	-	4498371244983710	4498451344984510
chr20:17936009:17936119:-@chr20:17934761|17934867:17934640:-	0.08	0.06	0.09	0.04	0.03	0.06	0.04	4	'chr20:17936009:17936119:-@chr20:17934761|17934867:17934640:-.A.coreAndExt_chr20:17936009:17936119:-@chr20:17934761|17934867:17934640:-.A.up','chr20:17936009:17936119:-@chr20:17934761|17934867:17934640:-.B.core_chr20:17936009:17936119:-@chr20:17934761|17934867:17934640:-.B.up'	(0,0):1824,(0,1):247,(1,0):101,(1,1):347	0:117,1:578	(0,0):931,(0,1):191,(1,0):38,(1,1):256	0:43,1:442	chr20	-	1793464017934640	1793611917936110
chr20:34252801:34252878:-@chr20:34246904|34246936:34246852:-	0.91	0.72	1	0.87	0.63	0.99	0.04	0.27	'chr20:34252801:34252878:-@chr20:34246904|34246936:34246852:-.A.coreAndExt_chr20:34252801:34252878:-@chr20:34246904|34246936:34246852:-.A.up','chr20:34252801:34252878:-@chr20:34246904|34246936:34246852:-.B.core_chr20:34252801:34252878:-@chr20:34246904|34246936:34246852:-.B.up'	(0,0):498,(1,0):21,(1,1):7	00:28:00	(0,0):260,(1,0):10,(1,1):1	00:11:00	chr20	-	3424685234246850	3425287834252870
chr20:44047935:44048035:+@chr20:44048113|44048144:44048230:+	0.05	0.02	0.08	0.03	0	0.07	0.02	0.08	'chr20:44047935:44048035:+@chr20:44048113|44048144:44048230:+.B.up_chr20:44047935:44048035:+@chr20:44048113|44048144:44048230:+.B.core','chr20:44047935:44048035:+@chr20:44048113|44048144:44048230:+.A.up_chr20:44047935:44048035:+@chr20:44048113|44048144:44048230:+.A.coreAndExt'	(0,0):565,(0,1):76,(1,0):10,(1,1):196	0:16,1:266	(0,0):296,(0,1):40,(1,0):2,(1,1):100	0:6,1:136	chr20	+	4404793544047930	4404823044048230
chr20:44987026:44987402:-@chr20:44986341|44986412:44986262:-	0.65	0.58	0.71	0.7	0.6	0.78	-0.05	0.22	'chr20:44987026:44987402:-@chr20:44986341|44986412:44986262:-.A.coreAndExt_chr20:44987026:44987402:-@chr20:44986341|44986412:44986262:-.A.up','chr20:44987026:44987402:-@chr20:44986341|44986412:44986262:-.B.core_chr20:44987026:44987402:-@chr20:44986341|44986412:44986262:-.B.up'	(0,0):324,(0,1):35,(1,0):194,(1,1):518	0:517,1:230	(0,0):154,(0,1):17,(1,0):131,(1,1):323	0:372,1:99	chr20	-	4498626244986260	4498740244987400
chr20:43514344:43514527:+@chr20:43516186|43516289:43516383:+	0.02	0.01	0.04	0.01	0	0.03	0.01	0.05	'chr20:43514344:43514527:+@chr20:43516186|43516289:43516383:+.B.up_chr20:43514344:43514527:+@chr20:43516186|43516289:43516383:+.B.core','chr20:43514344:43514527:+@chr20:43516186|43516289:43516383:+.A.up_chr20:43514344:43514527:+@chr20:43516186|43516289:43516383:+.A.coreAndExt'	(0,0):985,(0,1):40,(1,0):11,(1,1):493	0:21,1:523	(0,0):514,(0,1):31,(1,0):3,(1,1):271	0:4,1:301	chr20	+	4351434443514340	4351638343516380
chr20:32957200:32957276:+@chr20:32981576|32981597:32981687:+	0.33	0.18	0.5	0.16	0.04	0.39	0.17	0.88	'chr20:32957200:32957276:+@chr20:32981576|32981597:32981687:+.B.up_chr20:32957200:32957276:+@chr20:32981576|32981597:32981687:+.B.core','chr20:32957200:32957276:+@chr20:32981576|32981597:32981687:+.A.up_chr20:32957200:32957276:+@chr20:32981576|32981597:32981687:+.A.coreAndExt'	(0,0):592,(0,1):16,(1,0):11,(1,1):29	0:16,1:40	(0,0):179,(0,1):10,(1,0):2,(1,1):15	0:6,1:21	chr20	+	3295720032957200	3298168732981680
chr20:46211927:46212005:+@chr20:46250971|46250973:46251074:+	0.07	0	0.25	0.11	0	0.35	-0.04	0.21	'chr20:46211927:46212005:+@chr20:46250971|46250973:46251074:+.B.up_chr20:46211927:46212005:+@chr20:46250971|46250973:46251074:+.B.core','chr20:46211927:46212005:+@chr20:46250971|46250973:46251074:+.A.up_chr20:46211927:46212005:+@chr20:46250971|46250973:46251074:+.A.coreAndExt'	(0,0):840,(0,1):15,(1,1):16	0:1,1:30	(0,0):170,(0,1):8,(1,1):13	0:1,1:20	chr20	+	4621192746211920	4625107446251070
chr20:1438845:1438919:-@chr20:1435682|1435777:1435612:-	0.9	0.82	0.96	0.8	0.7	0.9	0.1	0.53	'chr20:1438845:1438919:-@chr20:1435682|1435777:1435612:-.A.coreAndExt_chr20:1438845:1438919:-@chr20:1435682|1435777:1435612:-.A.up','chr20:1438845:1438919:-@chr20:1435682|1435777:1435612:-.B.core_chr20:1438845:1438919:-@chr20:1435682|1435777:1435612:-.B.up'	(0,0):1058,(1,0):427,(1,1):65	0:480,1:12	(0,0):484,(0,1):2,(1,0):266,(1,1):54	0:296,1:26	chr20	-	14356121435612	14389191438919
chr20:42242490:42242616:+@chr20:42247524|42247580:42247666:+	0.09	0.05	0.14	0.06	0.02	0.11	0.03	0.14	'chr20:42242490:42242616:+@chr20:42247524|42247580:42247666:+.B.up_chr20:42242490:42242616:+@chr20:42247524|42247580:42247666:+.B.core','chr20:42242490:42242616:+@chr20:42247524|42247580:42247666:+.A.up_chr20:42242490:42242616:+@chr20:42247524|42247580:42247666:+.A.coreAndExt'	(0,0):233,(0,1):38,(1,0):14,(1,1):107	0:21,1:138	(0,0):95,(0,1):27,(1,0):4,(1,1):57	0:10,1:78	chr20	+	4224249042242490	4224766642247660
chr20:29623129:29623254:+@chr20:29624032|29624043:29624092:+	0.27	0.02	0.74	0.69	0.23	0.95	-0.42	1.88	'chr20:29623129:29623254:+@chr20:29624032|29624043:29624092:+.B.up_chr20:29623129:29623254:+@chr20:29624032|29624043:29624092:+.B.core','chr20:29623129:29623254:+@chr20:29624032|29624043:29624092:+.A.up_chr20:29623129:29623254:+@chr20:29624032|29624043:29624092:+.A.coreAndExt'	(0,0):29,(1,1):37	0:17,1:20	(0,0):21,(1,0):3,(1,1):27	0:16,1:14	chr20	+	2962312929623120	2962409229624090
chr20:35399828:35399876:-@chr20:35399380|35399596:35399276:-	0.92	0.83	0.97	0.87	0.76	0.95	0.05	0.22	'chr20:35399828:35399876:-@chr20:35399380|35399596:35399276:-.A.coreAndExt_chr20:35399828:35399876:-@chr20:35399380|35399596:35399276:-.A.up','chr20:35399828:35399876:-@chr20:35399380|35399596:35399276:-.B.core_chr20:35399828:35399876:-@chr20:35399380|35399596:35399276:-.B.up'	(0,0):331,(0,1):3,(1,0):375,(1,1):4	0:379,1:3	(0,0):145,(0,1):3,(1,0):200,(1,1):4	0:204,1:3	chr20	-	3539927635399270	3539987635399870
chr20:47740912:47741124:-@chr20:47739766|47739772:47739629:-	0.92	0.88	0.96	0.93	0.86	0.99	-0.01	0.1	'chr20:47740912:47741124:-@chr20:47739766|47739772:47739629:-.A.coreAndExt_chr20:47740912:47741124:-@chr20:47739766|47739772:47739629:-.A.up','chr20:47740912:47741124:-@chr20:47739766|47739772:47739629:-.B.core_chr20:47740912:47741124:-@chr20:47739766|47739772:47739629:-.B.up'	(0,0):469,(0,1):7,(1,0):163,(1,1):477	0:609,1:38	(0,0):238,(0,1):4,(1,0):108,(1,1):304	0:368,1:48	chr20	-	4773962947739620	4774112447741120
chr20:35807791:35807792:-@chr20:35807789|35807790:35807626:-	0.25	0	0.81	0.43	0.05	0.94	-0.18	0.85	'chr20:35807791:35807792:-@chr20:35807789|35807790:35807626:-.A.coreAndExt_chr20:35807791:35807792:-@chr20:35807789|35807790:35807626:-.A.up','chr20:35807791:35807792:-@chr20:35807789|35807790:35807626:-.B.core_chr20:35807791:35807792:-@chr20:35807789|35807790:35807626:-.B.up'	(0,0):214,(1,1):52	0:32,1:20	(0,0):103,(1,1):21	0:4,1:17	chr20	-	3580762635807620	3580779235807790
chr20:62333488:62333569:-@chr20:62333250|62333252:62333182:-	0.95	0.82	1	0.92	0.75	0.99	0.03	0.21	'chr20:62333488:62333569:-@chr20:62333250|62333252:62333182:-.A.coreAndExt_chr20:62333488:62333569:-@chr20:62333250|62333252:62333182:-.A.up','chr20:62333488:62333569:-@chr20:62333250|62333252:62333182:-.B.core_chr20:62333488:62333569:-@chr20:62333250|62333252:62333182:-.B.up'	(0,0):140,(1,0):21,(1,1):27	00:48:00	(0,0):94,(1,0):15,(1,1):22	00:37:00	chr20	-	6233318262333180	6233356962333560
chr20:34215202:34215335:-@chr20:34214722|34214725:34214489:-	0.98	0.96	0.99	0.96	0.92	0.99	0.02	0.06	'chr20:34215202:34215335:-@chr20:34214722|34214725:34214489:-.A.coreAndExt_chr20:34215202:34215335:-@chr20:34214722|34214725:34214489:-.A.up','chr20:34215202:34215335:-@chr20:34214722|34214725:34214489:-.B.core_chr20:34215202:34215335:-@chr20:34214722|34214725:34214489:-.B.up'	(0,0):1511,(0,1):3,(1,0):221,(1,1):734	0:922,1:36	(0,0):413,(0,1):2,(1,0):102,(1,1):280	0:380,1:4	chr20	-	3421448934214480	3421533534215330
chr20:46262240:46262380:+@chr20:46262762|46262813:46262939:+	0.34	0.24	0.44	0.45	0.26	0.68	-0.11	0.4	'chr20:46262240:46262380:+@chr20:46262762|46262813:46262939:+.B.up_chr20:46262240:46262380:+@chr20:46262762|46262813:46262939:+.B.core','chr20:46262240:46262380:+@chr20:46262762|46262813:46262939:+.A.up_chr20:46262240:46262380:+@chr20:46262762|46262813:46262939:+.A.coreAndExt'	(0,0):243,(0,1):5,(1,0):32,(1,1):93	0:50,1:80	(0,0):59,(0,1):1,(1,0):12,(1,1):27	0:21,1:19	chr20	+	4626224046262240	4626293946262930
chr20:4155677:4155910:+@chr20:4157998|4158067:4158224:+	0.63	0.53	0.72	0.69	0.46	0.89	-0.06	0.37	'chr20:4155677:4155910:+@chr20:4157998|4158067:4158224:+.B.up_chr20:4155677:4155910:+@chr20:4157998|4158067:4158224:+.B.core','chr20:4155677:4155910:+@chr20:4157998|4158067:4158224:+.A.up_chr20:4155677:4155910:+@chr20:4157998|4158067:4158224:+.A.coreAndExt'	(0,0):118,(0,1):18,(1,0):82,(1,1):76	0:124,1:52	(0,0):7,(0,1):3,(1,0):11,(1,1):3	0:14,1:3	chr20	+	41556774155677	41582244158224
chr20:31989234:31989337:-@chr20:31984658|31984742:31984567:-	0.73	0.57	0.9	0.65	0.46	0.84	0.08	0.46	'chr20:31989234:31989337:-@chr20:31984658|31984742:31984567:-.A.coreAndExt_chr20:31989234:31989337:-@chr20:31984658|31984742:31984567:-.A.up','chr20:31989234:31989337:-@chr20:31984658|31984742:31984567:-.B.core_chr20:31989234:31989337:-@chr20:31984658|31984742:31984567:-.B.up'	(0,0):1308,(1,0):59,(1,1):28	0:76,1:11	(0,0):660,(1,0):34,(1,1):21	0:51,1:4	chr20	-	3198456731984560	3198933731989330
chr20:62507169:62507228:+@chr20:62514072|62514103:62514173:+	0.97	0.88	1	0.94	0.82	1	0.03	0.13	'chr20:62507169:62507228:+@chr20:62514072|62514103:62514173:+.B.up_chr20:62507169:62507228:+@chr20:62514072|62514103:62514173:+.B.core','chr20:62507169:62507228:+@chr20:62514072|62514103:62514173:+.A.up_chr20:62507169:62507228:+@chr20:62514072|62514103:62514173:+.A.coreAndExt'	(0,0):839,(1,0):53,(1,1):16	0.0479167	(0,0):260,(1,0):42,(1,1):6	00:48:00	chr20	+	6250716962507160	6251417362514170
chr20:34143978:34144042:+@chr20:34144648|34144744:34144880:+	0.02	0.02	0.03	0.01	0.01	0.02	0.01	0.49	'chr20:34143978:34144042:+@chr20:34144648|34144744:34144880:+.B.up_chr20:34143978:34144042:+@chr20:34144648|34144744:34144880:+.B.core','chr20:34143978:34144042:+@chr20:34144648|34144744:34144880:+.A.up_chr20:34143978:34144042:+@chr20:34144648|34144744:34144880:+.A.coreAndExt'	(0,0):2963,(0,1):570,(1,0):60,(1,1):608	0:68,1:1170	(0,0):1145,(0,1):288,(1,0):14,(1,1):339	0:18,1:623	chr20	+	3414397834143970	3414488034144880
chr20:30310421:30310656:-@chr20:30310133|30310151:30309458:-	0.57	0.53	0.62	0.41	0.35	0.49	0.16	35.58	'chr20:30310421:30310656:-@chr20:30310133|30310151:30309458:-.A.coreAndExt_chr20:30310421:30310656:-@chr20:30310133|30310151:30309458:-.A.up','chr20:30310421:30310656:-@chr20:30310133|30310151:30309458:-.B.core_chr20:30310421:30310656:-@chr20:30310133|30310151:30309458:-.B.up'	(0,0):1331,(0,1):105,(1,0):315,(1,1):3234	0:2186,1:1468	(0,0):472,(0,1):57,(1,0):76,(1,1):1243	0:617,1:759	chr20	-	3030945830309450	3031065630310650
chr20:23383630:23383709:-@chr20:23377825|23377837:23377709:-	0.32	0.05	0.92	0.66	0.17	1	-0.34	1.34	'chr20:23383630:23383709:-@chr20:23377825|23377837:23377709:-.A.coreAndExt_chr20:23383630:23383709:-@chr20:23377825|23377837:23377709:-.A.up','chr20:23383630:23383709:-@chr20:23377825|23377837:23377709:-.B.core_chr20:23383630:23383709:-@chr20:23377825|23377837:23377709:-.B.up'	(0,0):513,(0,1):1,(1,1):8	0:2,1:7	(0,0):85,(1,1):5	0:0,1:5	chr20	-	2337770923377700	2338370923383700
chr20:388709:389423:+@chr20:390525|390528:390669:+	0.93	0.88	0.97	0.93	0.86	0.98	0	0.11	'chr20:388709:389423:+@chr20:390525|390528:390669:+.B.up_chr20:388709:389423:+@chr20:390525|390528:390669:+.B.core','chr20:388709:389423:+@chr20:390525|390528:390669:+.A.up_chr20:388709:389423:+@chr20:390525|390528:390669:+.A.coreAndExt'	(0,0):1071,(0,1):8,(1,0):154,(1,1):1432	0:1482,1:112	(0,0):446,(0,1):3,(1,0):68,(1,1):806	0:774,1:103	chr20	+	388709388709	390669390669
chr20:50179099:50179168:-@chr20:50140135|50140649:50139620:-	0.94	0.83	1	0.82	0.55	0.98	0.12	0.41	'chr20:50179099:50179168:-@chr20:50140135|50140649:50139620:-.A.coreAndExt_chr20:50179099:50179168:-@chr20:50140135|50140649:50139620:-.A.up','chr20:50179099:50179168:-@chr20:50140135|50140649:50139620:-.B.core_chr20:50179099:50179168:-@chr20:50140135|50140649:50139620:-.B.up'	(0,0):288,(1,0):76,(1,1):26	0.0708333	(0,0):107,(1,0):24,(1,1):20	0:40,1:4	chr20	-	5013962050139620	5017916850179160
chr20:45035187:45035271:-@chr20:45023142|45023171:45023044:-	0.78	0.46	0.98	0.48	0.09	0.94	0.3	1.07	'chr20:45035187:45035271:-@chr20:45023142|45023171:45023044:-.A.coreAndExt_chr20:45035187:45035271:-@chr20:45023142|45023171:45023044:-.A.up','chr20:45035187:45035271:-@chr20:45023142|45023171:45023044:-.B.core_chr20:45035187:45035271:-@chr20:45023142|45023171:45023044:-.B.up'	(0,0):223,(0,1):1,(1,0):8,(1,1):8	0:15,1:2	(0,0):78,(1,0):1,(1,1):6	0:2,1:5	chr20	-	4502304445023040	4503527145035270
chr20:33622926:33623111:-@chr20:33609135|33609159:33608993:-	0.52	0.42	0.63	0.53	0.43	0.63	-0.01	0.2	'chr20:33622926:33623111:-@chr20:33609135|33609159:33608993:-.A.coreAndExt_chr20:33622926:33623111:-@chr20:33609135|33609159:33608993:-.A.up','chr20:33622926:33623111:-@chr20:33609135|33609159:33608993:-.B.core_chr20:33622926:33623111:-@chr20:33609135|33609159:33608993:-.B.up'	(0,0):915,(0,1):13,(1,0):58,(1,1):148	0:135,1:84	(0,0):267,(0,1):16,(1,0):55,(1,1):116	0:112,1:75	chr20	-	3360899333608990	3362311133623110
chr20:39802563:39802651:+@chr20:39802764|39802767:39802951:+	0.62	0.22	0.9	0.47	0.08	0.88	0.15	0.84	'chr20:39802563:39802651:+@chr20:39802764|39802767:39802951:+.B.up_chr20:39802563:39802651:+@chr20:39802764|39802767:39802951:+.B.core','chr20:39802563:39802651:+@chr20:39802764|39802767:39802951:+.A.up_chr20:39802563:39802651:+@chr20:39802764|39802767:39802951:+.A.coreAndExt'	(0,0):28,(1,0):2,(1,1):13	0:12,1:3	(0,0):10,(0,1):1,(1,0):1,(1,1):9	0:2,1:9	chr20	+	3980256339802560	3980295139802950
chr20:62496581:62496737:+@chr20:62500649|62500718:62500794:+	0.78	0.72	0.83	0.82	0.74	0.88	-0.04	0.19	'chr20:62496581:62496737:+@chr20:62500649|62500718:62500794:+.B.up_chr20:62496581:62496737:+@chr20:62500649|62500718:62500794:+.B.core','chr20:62496581:62496737:+@chr20:62500649|62500718:62500794:+.A.up_chr20:62496581:62496737:+@chr20:62500649|62500718:62500794:+.A.coreAndExt'	(0,0):192,(1,0):370,(1,1):166	0:466,1:70	(0,0):101,(1,0):226,(1,1):92	0:292,1:26	chr20	+	6249658162496580	6250079462500790
chr20:44746906:44747033:+@chr20:44750363|44750459:44750537:+	0.03	0.01	0.07	0.03	0	0.1	0	0.06	'chr20:44746906:44747033:+@chr20:44750363|44750459:44750537:+.B.up_chr20:44746906:44747033:+@chr20:44750363|44750459:44750537:+.B.core','chr20:44746906:44747033:+@chr20:44750363|44750459:44750537:+.A.up_chr20:44746906:44747033:+@chr20:44750363|44750459:44750537:+.A.coreAndExt'	(0,0):101,(0,1):21,(1,0):2,(1,1):35	0:3,1:55	(0,0):32,(0,1):8,(1,1):18	0:0,1:26	chr20	+	4474690644746900	4475053744750530
chr20:43600719:43600799:+@chr20:43601848|43601942:43602074:+	0.86	0.55	0.99	0.67	0.32	0.96	0.19	0.75	'chr20:43600719:43600799:+@chr20:43601848|43601942:43602074:+.B.up_chr20:43600719:43600799:+@chr20:43601848|43601942:43602074:+.B.core','chr20:43600719:43600799:+@chr20:43601848|43601942:43602074:+.A.up_chr20:43600719:43600799:+@chr20:43601848|43601942:43602074:+.A.coreAndExt'	(0,0):263,(1,0):12,(1,1):1	00:13:00	(0,0):56,(1,0):3	00:03:00	chr20	+	4360071943600710	4360207443602070
chr20:34300941:34301018:-@chr20:34297196|34297231:34297146:-	0.08	0.02	0.16	0.09	0.03	0.19	-0.01	0.16	'chr20:34300941:34301018:-@chr20:34297196|34297231:34297146:-.A.coreAndExt_chr20:34300941:34301018:-@chr20:34297196|34297231:34297146:-.A.up','chr20:34300941:34301018:-@chr20:34297196|34297231:34297146:-.B.core_chr20:34300941:34301018:-@chr20:34297196|34297231:34297146:-.B.up'	(0,0):4232,(0,1):21,(1,0):2,(1,1):44	0:7,1:60	(0,0):1249,(0,1):18,(1,0):2,(1,1):14	0:3,1:31	chr20	-	3429714634297140	3430101834301010
chr20:30311538:30311757:-@chr20:30310133|30310151:30309458:-	0.71	0.63	0.79	0.61	0.44	0.77	0.1	0.39	'chr20:30311538:30311757:-@chr20:30310133|30310151:30309458:-.A.coreAndExt_chr20:30311538:30311757:-@chr20:30310133|30310151:30309458:-.A.up','chr20:30311538:30311757:-@chr20:30310133|30310151:30309458:-.B.core_chr20:30311538:30311757:-@chr20:30310133|30310151:30309458:-.B.up'	(0,0):2464,(0,1):13,(1,0):112,(1,1):2828	0:2262,1:691	(0,0):926,(0,1):2,(1,0):27,(1,1):1100	0:802,1:327	chr20	-	3030945830309450	3031175730311750
chr20:37055062:37055146:-@chr20:37049745|37050888:37049653:-	0.06	0.05	0.07	0.04	0.03	0.05	0.02	9.96	'chr20:37055062:37055146:-@chr20:37049745|37050888:37049653:-.A.coreAndExt_chr20:37055062:37055146:-@chr20:37049745|37050888:37049653:-.A.up','chr20:37055062:37055146:-@chr20:37049745|37050888:37049653:-.B.core_chr20:37055062:37055146:-@chr20:37049745|37050888:37049653:-.B.up'	(0,0):4984,(0,1):221,(1,0):530,(1,1):60	0:539,1:272	(0,0):1957,(0,1):127,(1,0):202,(1,1):41	0:202,1:168	chr20	-	3704965337049650	3705514637055140
chr20:46277749:46277841:+@chr20:46279726|46279729:46280020:+	0.77	0.39	0.99	0.7	0.18	0.99	0.07	0.7	'chr20:46277749:46277841:+@chr20:46279726|46279729:46280020:+.B.up_chr20:46277749:46277841:+@chr20:46279726|46279729:46280020:+.B.core','chr20:46277749:46277841:+@chr20:46279726|46279729:46280020:+.A.up_chr20:46277749:46277841:+@chr20:46279726|46279729:46280020:+.A.coreAndExt'	(0,0):29,(1,0):3,(1,1):29	0:30,1:2	(0,0):17,(1,0):1,(1,1):8	0:8,1:1	chr20	+	4627774946277740	4628002046280020
chr20:34300941:34301018:-@chr20:34297178|34297231:34297146:-	0.36	0.22	0.55	0.45	0.25	0.67	-0.09	0.38	'chr20:34300941:34301018:-@chr20:34297178|34297231:34297146:-.A.coreAndExt_chr20:34300941:34301018:-@chr20:34297178|34297231:34297146:-.A.up','chr20:34300941:34301018:-@chr20:34297178|34297231:34297146:-.B.core_chr20:34300941:34301018:-@chr20:34297178|34297231:34297146:-.B.up'	(0,0):4246,(0,1):7,(1,0):25,(1,1):21	0:33,1:20	(0,0):1262,(0,1):5,(1,0):13,(1,1):3	0:14,1:7	chr20	-	3429714634297140	3430101834301010
chr20:17936009:17936119:-@chr20:17934867|17934875:17934640:-	0.13	0.08	0.19	0.1	0.05	0.16	0.03	0.16	'chr20:17936009:17936119:-@chr20:17934867|17934875:17934640:-.A.coreAndExt_chr20:17936009:17936119:-@chr20:17934867|17934875:17934640:-.A.up','chr20:17936009:17936119:-@chr20:17934867|17934875:17934640:-.B.core_chr20:17936009:17936119:-@chr20:17934867|17934875:17934640:-.B.up'	(0,0):2050,(0,1):35,(1,0):21,(1,1):413	0:38,1:431	(0,0):1113,(0,1):19,(1,0):9,(1,1):275	0:19,1:284	chr20	-	1793464017934640	1793611917936110
chr20:3776386:3776526:+@chr20:3778269|3778311:3778396:+	0.82	0.55	0.99	0.86	0.57	1	-0.04	0.33	'chr20:3776386:3776526:+@chr20:3778269|3778311:3778396:+.B.up_chr20:3776386:3776526:+@chr20:3778269|3778311:3778396:+.B.core','chr20:3776386:3776526:+@chr20:3778269|3778311:3778396:+.A.up_chr20:3776386:3776526:+@chr20:3778269|3778311:3778396:+.A.coreAndExt'	(0,0):183,(1,0):11,(1,1):9	0:19,1:1	(0,0):105,(1,0):10,(1,1):9	0:17,1:2	chr20	+	37763863776386	37783963778396
chr20:11871477:11871602:+@chr20:11898426|11898982:11899249:+	0.19	0.12	0.28	0.12	0.06	0.2	0.07	0.38	'chr20:11871477:11871602:+@chr20:11898426|11898982:11899249:+.B.up_chr20:11871477:11871602:+@chr20:11898426|11898982:11899249:+.B.core','chr20:11871477:11871602:+@chr20:11898426|11898982:11899249:+.A.up_chr20:11871477:11871602:+@chr20:11898426|11898982:11899249:+.A.coreAndExt'	(0,0):1239,(0,1):11,(1,0):25,(1,1):40	0:33,1:43	(0,0):363,(0,1):15,(1,0):11,(1,1):21	0:13,1:34	chr20	+	1187147711871470	1189924911899240
chr20:34215202:34215335:-@chr20:34214725|34214748:34214657:-	0.1	0.05	0.16	0.06	0.02	0.12	0.04	0.19	'chr20:34215202:34215335:-@chr20:34214725|34214748:34214657:-.A.coreAndExt_chr20:34215202:34215335:-@chr20:34214725|34214748:34214657:-.A.up','chr20:34215202:34215335:-@chr20:34214725|34214748:34214657:-.B.core_chr20:34215202:34215335:-@chr20:34214725|34214748:34214657:-.B.up'	(0,0):997,(0,1):66,(1,0):10,(1,1):107	0:19,1:164	(0,0):253,(0,1):29,(1,0):2,(1,1):46	0:3,1:74	chr20	-	3421465734214650	3421533534215330
chr20:31989234:31989337:-@chr20:31984742|31984890:31984567:-	0.91	0.88	0.94	0.94	0.9	0.97	-0.03	0.1	'chr20:31989234:31989337:-@chr20:31984742|31984890:31984567:-.A.coreAndExt_chr20:31989234:31989337:-@chr20:31984742|31984890:31984567:-.A.up','chr20:31989234:31989337:-@chr20:31984742|31984890:31984567:-.B.core_chr20:31989234:31989337:-@chr20:31984742|31984890:31984567:-.B.up'	(0,0):605,(0,1):24,(1,0):703,(1,1):63	0:762,1:28	(0,0):238,(0,1):10,(1,0):422,(1,1):45	0:466,1:11	chr20	-	3198456731984560	3198933731989330
chr20:18139728:18139909:+@chr20:18142464|18142467:18142883:+	0.37	0.19	0.57	0.39	0.22	0.6	-0.02	0.36	'chr20:18139728:18139909:+@chr20:18142464|18142467:18142883:+.B.up_chr20:18139728:18139909:+@chr20:18142464|18142467:18142883:+.B.core','chr20:18139728:18139909:+@chr20:18142464|18142467:18142883:+.A.up_chr20:18139728:18139909:+@chr20:18142464|18142467:18142883:+.A.coreAndExt'	(0,0):113,(0,1):10,(1,0):8,(1,1):140	0:54,1:104	(0,0):59,(0,1):9,(1,0):7,(1,1):97	0:55,1:58	chr20	+	1813972818139720	1814288318142880
chr20:34143978:34144042:+@chr20:34144726|34144744:34144880:+	0.04	0.03	0.06	0.03	0.02	0.05	0.01	0.04	'chr20:34143978:34144042:+@chr20:34144726|34144744:34144880:+.B.up_chr20:34143978:34144042:+@chr20:34144726|34144744:34144880:+.B.core','chr20:34143978:34144042:+@chr20:34144726|34144744:34144880:+.A.up_chr20:34143978:34144042:+@chr20:34144726|34144744:34144880:+.A.coreAndExt'	(0,0):2991,(0,1):565,(1,0):32,(1,1):613	0:71,1:1139	(0,0):1146,(0,1):287,(1,0):13,(1,1):340	0:28,1:612	chr20	+	3414397834143970	3414488034144880
chr20:55091991:55092045:+@chr20:55092162|55092165:55092257:+	0.97	0.9	1	0.91	0.75	0.99	0.06	0.17	'chr20:55091991:55092045:+@chr20:55092162|55092165:55092257:+.B.up_chr20:55091991:55092045:+@chr20:55092162|55092165:55092257:+.B.core','chr20:55091991:55092045:+@chr20:55092162|55092165:55092257:+.A.up_chr20:55091991:55092045:+@chr20:55092162|55092165:55092257:+.A.coreAndExt'	(0,0):309,(1,0):42,(1,1):59	0:97,1:4	(0,0):141,(1,0):15,(1,1):18	0:26,1:7	chr20	+	5509199155091990	5509225755092250
chr20:43559101:43559367:+@chr20:43561698|43561713:43561826:+	0.77	0.44	0.99	0.72	0.34	0.99	0.05	0.53	'chr20:43559101:43559367:+@chr20:43561698|43561713:43561826:+.B.up_chr20:43559101:43559367:+@chr20:43561698|43561713:43561826:+.B.core','chr20:43559101:43559367:+@chr20:43561698|43561713:43561826:+.A.up_chr20:43559101:43559367:+@chr20:43561698|43561713:43561826:+.A.coreAndExt'	(0,0):288,(1,0):4,(1,1):19	0:20,1:3	(0,0):90,(1,0):2,(1,1):8	0:7,1:3	chr20	+	4355910143559100	4356182643561820
chr20:2640676:2640822:-@chr20:2640439|2640608:2640345:-	0.04	0.03	0.05	0.03	0.02	0.04	0.01	0	'chr20:2640676:2640822:-@chr20:2640439|2640608:2640345:-.A.coreAndExt_chr20:2640676:2640822:-@chr20:2640439|2640608:2640345:-.A.up','chr20:2640676:2640822:-@chr20:2640439|2640608:2640345:-.B.core_chr20:2640676:2640822:-@chr20:2640439|2640608:2640345:-.B.up'	(0,0):1656,(0,1):642,(1,0):118,(1,1):496	0:135,1:1121	(0,0):615,(0,1):256,(1,0):38,(1,1):233	0:42,1:485	chr20	-	26403452640345	26408222640822
chr20:35402065:35402230:-@chr20:35399596|35399876:35399276:-	0.24	0.2	0.28	0.17	0.13	0.23	0.07	0.51	'chr20:35402065:35402230:-@chr20:35399596|35399876:35399276:-.A.coreAndExt_chr20:35402065:35402230:-@chr20:35399596|35399876:35399276:-.A.up','chr20:35402065:35402230:-@chr20:35399596|35399876:35399276:-.B.core_chr20:35402065:35402230:-@chr20:35399596|35399876:35399276:-.B.up'	(0,0):1617,(0,1):143,(1,0):150,(1,1):333	0:229,1:397	(0,0):510,(0,1):68,(1,0):51,(1,1):170	0:79,1:210	chr20	-	3539927635399270	3540223035402230
chr20:62333488:62333569:-@chr20:62333247|62333252:62333182:-	0.96	0.86	1	0.92	0.75	1	0.04	0.13	'chr20:62333488:62333569:-@chr20:62333247|62333252:62333182:-.A.coreAndExt_chr20:62333488:62333569:-@chr20:62333247|62333252:62333182:-.A.up','chr20:62333488:62333569:-@chr20:62333247|62333252:62333182:-.B.core_chr20:62333488:62333569:-@chr20:62333247|62333252:62333182:-.B.up'	(0,0):140,(1,0):25,(1,1):23	00:48:00	(0,0):94,(1,0):17,(1,1):20	00:37:00	chr20	-	6233318262333180	6233356962333560
chr20:57243043:57243183:+@chr20:57244347|57244358:57244509:+	0.82	0.67	0.95	0.93	0.8	0.99	-0.11	0.49	'chr20:57243043:57243183:+@chr20:57244347|57244358:57244509:+.B.up_chr20:57243043:57243183:+@chr20:57244347|57244358:57244509:+.B.core','chr20:57243043:57243183:+@chr20:57244347|57244358:57244509:+.A.up_chr20:57243043:57243183:+@chr20:57244347|57244358:57244509:+.A.coreAndExt'	(0,0):165,(0,1):1,(1,0):35,(1,1):92	0:104,1:24	(0,0):52,(1,0):31,(1,1):52	0:76,1:7	chr20	+	5724304357243040	5724450957244500
chr20:25204737:25204793:+@chr20:25205798|25205841:25205953:+	0.38	0.21	0.59	0.67	0.42	0.88	-0.29	1.87	'chr20:25204737:25204793:+@chr20:25205798|25205841:25205953:+.B.up_chr20:25204737:25204793:+@chr20:25205798|25205841:25205953:+.B.core','chr20:25204737:25204793:+@chr20:25205798|25205841:25205953:+.A.up_chr20:25204737:25204793:+@chr20:25205798|25205841:25205953:+.A.coreAndExt'	(0,0):330,(0,1):8,(1,0):11,(1,1):19	0:20,1:18	(0,0):120,(0,1):3,(1,0):13,(1,1):5	0:18,1:3	chr20	+	2520473725204730	2520595325205950
chr20:34215202:34215335:-@chr20:34214722|34214748:34214489:-	0.27	0.22	0.32	0.22	0.15	0.31	0.05	0.23	'chr20:34215202:34215335:-@chr20:34214722|34214748:34214489:-.A.coreAndExt_chr20:34215202:34215335:-@chr20:34214722|34214748:34214489:-.A.up','chr20:34215202:34215335:-@chr20:34214722|34214748:34214489:-.B.core_chr20:34215202:34215335:-@chr20:34214722|34214748:34214489:-.B.up'	(0,0):1644,(0,1):32,(1,0):88,(1,1):705	0:263,1:562	(0,0):489,(0,1):6,(1,0):26,(1,1):276	0:68,1:240	chr20	-	3421448934214480	3421533534215330
chr20:31989234:31989337:-@chr20:31984658|31984890:31984567:-	0.93	0.89	0.97	0.91	0.85	0.96	0.02	0.1	'chr20:31989234:31989337:-@chr20:31984658|31984890:31984567:-.A.coreAndExt_chr20:31989234:31989337:-@chr20:31984658|31984890:31984567:-.A.up','chr20:31989234:31989337:-@chr20:31984658|31984890:31984567:-.B.core_chr20:31989234:31989337:-@chr20:31984658|31984890:31984567:-.B.up'	(0,0):621,(0,1):8,(1,0):746,(1,1):20	0:766,1:8	(0,0):242,(0,1):6,(1,0):452,(1,1):15	0:465,1:8	chr20	-	3198456731984560	3198933731989330
chr20:34252682:34252878:-@chr20:34246904|34246936:34246852:-	0.91	0.81	0.99	0.77	0.63	0.88	0.14	0.81	'chr20:34252682:34252878:-@chr20:34246904|34246936:34246852:-.A.coreAndExt_chr20:34252682:34252878:-@chr20:34246904|34246936:34246852:-.A.up','chr20:34252682:34252878:-@chr20:34246904|34246936:34246852:-.B.core_chr20:34252682:34252878:-@chr20:34246904|34246936:34246852:-.B.up'	(0,0):327,(0,1):2,(1,0):82,(1,1):115	0:189,1:10	(0,0):151,(0,1):4,(1,0):41,(1,1):75	0:87,1:33	chr20	-	3424685234246850	3425287834252870
chr20:55088371:55088484:+@chr20:55091991|55092162:55092257:+	0.18	0.16	0.21	0.2	0.16	0.24	-0.02	0.07	'chr20:55088371:55088484:+@chr20:55091991|55092162:55092257:+.B.up_chr20:55088371:55088484:+@chr20:55091991|55092162:55092257:+.B.core','chr20:55088371:55088484:+@chr20:55091991|55092162:55092257:+.A.up_chr20:55088371:55088484:+@chr20:55091991|55092162:55092257:+.A.coreAndExt'	(0,0):1185,(0,1):202,(1,0):252,(1,1):135	0:266,1:323	(0,0):458,(0,1):70,(1,0):115,(1,1):81	0:123,1:143	chr20	+	5508837155088370	5509225755092250
chr20:44483798:44483931:-@chr20:44482618|44482623:44482562:-	0.51	0.23	0.79	0.3	0.02	0.74	0.21	0.94	'chr20:44483798:44483931:-@chr20:44482618|44482623:44482562:-.A.coreAndExt_chr20:44483798:44483931:-@chr20:44482618|44482623:44482562:-.A.up','chr20:44483798:44483931:-@chr20:44482618|44482623:44482562:-.B.core_chr20:44483798:44483931:-@chr20:44482618|44482623:44482562:-.B.up'	(0,0):240,(0,1):2,(1,0):4,(1,1):49	0:21,1:34	(0,0):103,(0,1):1,(1,1):28	0:3,1:26	chr20	-	4448256244482560	4448393144483930
chr20:45017678:45017859:-@chr20:45016070|45016076:45015977:-	0.94	0.79	0.99	0.91	0.73	0.99	0.03	0.2	'chr20:45017678:45017859:-@chr20:45016070|45016076:45015977:-.A.coreAndExt_chr20:45017678:45017859:-@chr20:45016070|45016076:45015977:-.A.up','chr20:45017678:45017859:-@chr20:45016070|45016076:45015977:-.B.core_chr20:45017678:45017859:-@chr20:45016070|45016076:45015977:-.B.up'	(0,0):208,(1,0):27,(1,1):56	0:82,1:1	(0,0):114,(1,0):14,(1,1):28	0:41,1:1	chr20	-	4501597745015970	4501785945017850
chr20:20036592:20036690:-@chr20:20033366|20033402:20032936:-	0.22	0.03	0.58	0.34	0	0.81	-0.12	0.69	'chr20:20036592:20036690:-@chr20:20033366|20033402:20032936:-.A.coreAndExt_chr20:20036592:20036690:-@chr20:20033366|20033402:20032936:-.A.up','chr20:20036592:20036690:-@chr20:20033366|20033402:20032936:-.B.core_chr20:20036592:20036690:-@chr20:20033366|20033402:20032936:-.B.up'	(0,0):59,(1,1):42	0:32,1:10	(0,0):21,(1,1):21	0:4,1:17	chr20	-	2003293620032930	2003669020036690
chr20:50808130:50808524:-@chr20:50803604|50803610:50803371:-	0.87	0.71	0.97	0.8	0.63	0.92	0.07	0.36	'chr20:50808130:50808524:-@chr20:50803604|50803610:50803371:-.A.coreAndExt_chr20:50808130:50808524:-@chr20:50803604|50803610:50803371:-.A.up','chr20:50808130:50808524:-@chr20:50803604|50803610:50803371:-.B.core_chr20:50808130:50808524:-@chr20:50803604|50803610:50803371:-.B.up'	(0,0):44,(0,1):1,(1,0):35,(1,1):145	0:165,1:16	(0,0):15,(0,1):3,(1,0):21,(1,1):45	0:60,1:9	chr20	-	5080337150803370	5080852450808520
chr20:34143978:34144042:+@chr20:34144648|34144726:34144880:+	0.04	0.03	0.05	0.01	0	0.02	0.03	2298.48	'chr20:34143978:34144042:+@chr20:34144648|34144726:34144880:+.B.up_chr20:34143978:34144042:+@chr20:34144648|34144726:34144880:+.B.core','chr20:34143978:34144042:+@chr20:34144648|34144726:34144880:+.A.up_chr20:34143978:34144042:+@chr20:34144648|34144726:34144880:+.A.coreAndExt'	(0,0):3521,(0,1):12,(1,0):35,(1,1):633	0:45,1:635	(0,0):1431,(0,1):2,(1,0):2,(1,1):351	0:3,1:352	chr20	+	3414397834143970	3414488034144880
chr20:61297737:61297973:-@chr20:61294776|61294839:61294371:-	0.29	0.06	0.74	0.5	0.03	0.98	-0.21	0.95	'chr20:61297737:61297973:-@chr20:61294776|61294839:61294371:-.A.coreAndExt_chr20:61297737:61297973:-@chr20:61294776|61294839:61294371:-.A.up','chr20:61297737:61297973:-@chr20:61294776|61294839:61294371:-.B.core_chr20:61297737:61297973:-@chr20:61294776|61294839:61294371:-.B.up'	(0,0):214,(1,1):23	0:1,1:22	(0,0):136,(1,1):13	0:0,1:13	chr20	-	6129437161294370	6129797361297970
chr20:43552802:43552897:+@chr20:43559101|43559159:43559367:+	0.09	0.01	0.22	0.1	0.01	0.32	-0.01	0.24	'chr20:43552802:43552897:+@chr20:43559101|43559159:43559367:+.B.up_chr20:43552802:43552897:+@chr20:43559101|43559159:43559367:+.B.core','chr20:43552802:43552897:+@chr20:43559101|43559159:43559367:+.A.up_chr20:43552802:43552897:+@chr20:43559101|43559159:43559367:+.A.coreAndExt'	(0,0):48,(0,1):9,(1,0):1,(1,1):20	0:1,1:29	(0,0):8,(0,1):8,(1,1):5	0:1,1:12	chr20	+	4355280243552800	4355936743559360
chr20:44984441:44984513:-@chr20:44983880|44983918:44983712:-	0.1	0.05	0.16	0.07	0.03	0.13	0.03	0.14	'chr20:44984441:44984513:-@chr20:44983880|44983918:44983712:-.A.coreAndExt_chr20:44984441:44984513:-@chr20:44983880|44983918:44983712:-.A.up','chr20:44984441:44984513:-@chr20:44983880|44983918:44983712:-.B.core_chr20:44984441:44984513:-@chr20:44983880|44983918:44983712:-.B.up'	(0,0):407,(0,1):29,(1,0):10,(1,1):112	0:28,1:123	(0,0):147,(0,1):22,(1,0):5,(1,1):96	0:9,1:114	chr20	-	4498371244983710	4498451344984510
chr20:25187158:25187226:+@chr20:25187712|25187715:25188033:+	0.38	0.09	0.69	0.47	0.23	0.78	-0.09	0.61	'chr20:25187158:25187226:+@chr20:25187712|25187715:25188033:+.B.up_chr20:25187158:25187226:+@chr20:25187712|25187715:25188033:+.B.core','chr20:25187158:25187226:+@chr20:25187712|25187715:25188033:+.A.up_chr20:25187158:25187226:+@chr20:25187712|25187715:25188033:+.A.coreAndExt'	(0,0):138,(0,1):5,(1,0):3,(1,1):129	0:61,1:76	(0,0):81,(0,1):4,(1,0):5,(1,1):95	0:50,1:54	chr20	+	2518715825187150	2518803325188030
chr20:37077305:37077373:+@chr20:37078905|37078979:37079090:+	0.14	0.09	0.2	0.19	0.1	0.29	-0.05	0.2	'chr20:37077305:37077373:+@chr20:37078905|37078979:37079090:+.B.up_chr20:37077305:37077373:+@chr20:37078905|37078979:37079090:+.B.core','chr20:37077305:37077373:+@chr20:37078905|37078979:37079090:+.A.up_chr20:37077305:37077373:+@chr20:37078905|37078979:37079090:+.A.coreAndExt'	(0,0):438,(0,1):31,(1,0):22,(1,1):58	0:29,1:82	(0,0):104,(0,1):19,(1,0):15,(1,1):24	0:19,1:39	chr20	+	3707730537077300	3707909037079090
chr20:23383630:23383709:-@chr20:23377819|23377825:23377709:-	0.71	0.25	0.96	0.51	0.07	0.99	0.2	1.12	'chr20:23383630:23383709:-@chr20:23377819|23377825:23377709:-.A.coreAndExt_chr20:23383630:23383709:-@chr20:23377819|23377825:23377709:-.A.up','chr20:23383630:23383709:-@chr20:23377819|23377825:23377709:-.B.core_chr20:23383630:23383709:-@chr20:23377819|23377825:23377709:-.B.up'	(0,0):513,(1,0):1,(1,1):8	0:8,1:1	(0,0):85,(1,1):5	0:0,1:5	chr20	-	2337770923377700	2338370923383700
chr20:62324496:62324636:+@chr20:62325672|62325725:62325841:+	0.03	0.01	0.07	0.07	0.02	0.14	-0.04	0.12	'chr20:62324496:62324636:+@chr20:62325672|62325725:62325841:+.B.up_chr20:62324496:62324636:+@chr20:62325672|62325725:62325841:+.B.core','chr20:62324496:62324636:+@chr20:62325672|62325725:62325841:+.A.up_chr20:62324496:62324636:+@chr20:62325672|62325725:62325841:+.A.coreAndExt'	(0,0):67,(0,1):24,(1,0):2,(1,1):60	0:2,1:84	(0,0):39,(0,1):8,(1,0):3,(1,1):38	0:5,1:44	chr20	+	6232449662324490	6232584162325840
chr20:62293203:62293296:+@chr20:62293827|62293899:62293980:+	0.14	0.07	0.23	0.1	0.02	0.3	0.04	0.27	'chr20:62293203:62293296:+@chr20:62293827|62293899:62293980:+.B.up_chr20:62293203:62293296:+@chr20:62293827|62293899:62293980:+.B.core','chr20:62293203:62293296:+@chr20:62293827|62293899:62293980:+.A.up_chr20:62293203:62293296:+@chr20:62293827|62293899:62293980:+.A.coreAndExt'	(0,0):182,(0,1):14,(1,0):11,(1,1):28	0:14,1:39	(0,0):39,(0,1):3,(1,0):1,(1,1):9	0:2,1:11	chr20	+	6229320362293200	6229398062293980
chr20:31380432:31380576:+@chr20:31383121|31383215:31383340:+	0.17	0.03	0.38	0.07	0.01	0.22	0.1	0.41	'chr20:31380432:31380576:+@chr20:31383121|31383215:31383340:+.B.up_chr20:31380432:31380576:+@chr20:31383121|31383215:31383340:+.B.core','chr20:31380432:31380576:+@chr20:31383121|31383215:31383340:+.A.up_chr20:31380432:31380576:+@chr20:31383121|31383215:31383340:+.A.coreAndExt'	(0,0):185,(0,1):2,(1,0):2,(1,1):12	0:3,1:13	(0,0):52,(0,1):5,(1,1):6	0:0,1:11	chr20	+	3138043231380430	3138334031383340
chr20:62324496:62324636:+@chr20:62325725|62325729:62325841:+	0.95	0.85	1	0.8	0.48	0.96	0.15	0.48	'chr20:62324496:62324636:+@chr20:62325725|62325729:62325841:+.B.up_chr20:62324496:62324636:+@chr20:62325725|62325729:62325841:+.B.core','chr20:62324496:62324636:+@chr20:62325725|62325729:62325841:+.A.up_chr20:62324496:62324636:+@chr20:62325725|62325729:62325841:+.A.coreAndExt'	(0,0):69,(1,0):28,(1,1):56	0:78,1:6	(0,0):42,(1,0):8,(1,1):38	0:28,1:18	chr20	+	6232449662324490	6232584162325840
chr20:35927166:35927282:+@chr20:35929574|35929611:35929816:+	0.02	0	0.07	0.1	0.02	0.22	-0.08	0.25	'chr20:35927166:35927282:+@chr20:35929574|35929611:35929816:+.B.up_chr20:35927166:35927282:+@chr20:35929574|35929611:35929816:+.B.core','chr20:35927166:35927282:+@chr20:35929574|35929611:35929816:+.A.up_chr20:35927166:35927282:+@chr20:35929574|35929611:35929816:+.A.coreAndExt'	(0,0):70,(0,1):21,(1,0):1,(1,1):83	0:1,1:104	(0,0):21,(0,1):14,(1,0):2,(1,1):31	0:5,1:42	chr20	+	3592716635927160	3592981635929810
chr20:37597724:37597857:+@chr20:37601202|37601207:37601294:+	0.93	0.81	0.99	0.84	0.49	0.98	0.09	0.28	'chr20:37597724:37597857:+@chr20:37601202|37601207:37601294:+.B.up_chr20:37597724:37597857:+@chr20:37601202|37601207:37601294:+.B.core','chr20:37597724:37597857:+@chr20:37601202|37601207:37601294:+.A.up_chr20:37597724:37597857:+@chr20:37601202|37601207:37601294:+.A.coreAndExt'	(0,0):205,(1,0):24,(1,1):43	0:63,1:4	(0,0):72,(1,0):9,(1,1):22	0:29,1:2	chr20	+	3759772437597720	3760129437601290
chr20:30954187:30954269:+@chr20:30956815|30956818:30956926:+	0.22	0.01	0.63	0.58	0.09	0.94	-0.36	1.29	'chr20:30954187:30954269:+@chr20:30956815|30956818:30956926:+.B.up_chr20:30954187:30954269:+@chr20:30956815|30956818:30956926:+.B.core','chr20:30954187:30954269:+@chr20:30956815|30956818:30956926:+.A.up_chr20:30954187:30954269:+@chr20:30956815|30956818:30956926:+.A.coreAndExt'	(0,0):112,(0,1):2,(1,1):9	0:4,1:7	(0,0):56,(1,1):12	0:10,1:2	chr20	+	3095418730954180	3095692630956920
chr20:44993010:44993064:-@chr20:44987402|44987597:44987026:-	0.25	0.21	0.3	0.15	0.11	0.19	0.1	17.91	'chr20:44993010:44993064:-@chr20:44987402|44987597:44987026:-.A.coreAndExt_chr20:44993010:44993064:-@chr20:44987402|44987597:44987026:-.A.up','chr20:44993010:44993064:-@chr20:44987402|44987597:44987026:-.B.core_chr20:44993010:44993064:-@chr20:44987402|44987597:44987026:-.B.up'	(0,0):527,(0,1):64,(1,0):121,(1,1):456	0:226,1:415	(0,0):176,(0,1):48,(1,0):44,(1,1):287	0:84,1:295	chr20	-	4498702644987020	4499306444993060
chr20:62577514:62577620:-@chr20:62577267|62577328:62577158:-	0.82	0.69	0.92	0.8	0.65	0.92	0.02	0.26	'chr20:62577514:62577620:-@chr20:62577267|62577328:62577158:-.A.coreAndExt_chr20:62577514:62577620:-@chr20:62577267|62577328:62577158:-.A.up','chr20:62577514:62577620:-@chr20:62577267|62577328:62577158:-.B.core_chr20:62577514:62577620:-@chr20:62577267|62577328:62577158:-.B.up'	(0,0):184,(1,0):91,(1,1):53	0:124,1:20	(0,0):126,(1,0):62,(1,1):40	0:82,1:20	chr20	-	6257715862577150	6257762062577620
chr17:7481145:7481234:+@chr17:7481438|7481483:7481562:+	0.04	0.03	0.05	0.03	0.02	0.04	0.01	0	'chr17:7481145:7481234:+@chr17:7481438|7481483:7481562:+.B.up_chr17:7481145:7481234:+@chr17:7481438|7481483:7481562:+.B.core','chr17:7481145:7481234:+@chr17:7481438|7481483:7481562:+.A.up_chr17:7481145:7481234:+@chr17:7481438|7481483:7481562:+.A.coreAndExt'	(0,0):6722,(0,1):903,(1,0):115,(1,1):1581	0:183,1:2416	(0,0):3288,(0,1):565,(1,0):54,(1,1):932	0:96,1:1455	chr17	+	74811457481145	74815627481562
chr17:72768357:72768416:-@chr17:72768116|72768178:72768099:-	0.51	0.1	0.93	0.64	0.24	0.95	-0.13	1.45	'chr17:72768357:72768416:-@chr17:72768116|72768178:72768099:-.A.coreAndExt_chr17:72768357:72768416:-@chr17:72768116|72768178:72768099:-.A.up','chr17:72768357:72768416:-@chr17:72768116|72768178:72768099:-.B.core_chr17:72768357:72768416:-@chr17:72768116|72768178:72768099:-.B.up'	(0,0):170,(1,0):3,(1,1):1	00:04:00	(0,0):83,(1,0):5	00:05:00	chr17	-	7276809972768090	7276841672768410
chr17:79479258:79479386:-@chr17:79479141|79479168:79478929:-	0.7	0.67	0.72	0.77	0.71	0.83	-0.07	0.69	'chr17:79479258:79479386:-@chr17:79479141|79479168:79478929:-.A.coreAndExt_chr17:79479258:79479386:-@chr17:79479141|79479168:79478929:-.A.up','chr17:79479258:79479386:-@chr17:79479141|79479168:79478929:-.B.core_chr17:79479258:79479386:-@chr17:79479141|79479168:79478929:-.B.up'	(0,0):1486,(0,1):100,(1,0):1332,(1,1):2097	0:2527,1:1002	(0,0):317,(0,1):6,(1,0):267,(1,1):458	0:564,1:167	chr17	-	7947892979478920	7947938679479380
chr17:7486965:7487283:+@chr17:7489013|7489050:7489115:+	0.02	0.01	0.04	0.01	0	0.03	0.01	0.05	'chr17:7486965:7487283:+@chr17:7489013|7489050:7489115:+.B.up_chr17:7486965:7487283:+@chr17:7489013|7489050:7489115:+.B.core','chr17:7486965:7487283:+@chr17:7489013|7489050:7489115:+.A.up_chr17:7486965:7487283:+@chr17:7489013|7489050:7489115:+.A.coreAndExt'	(0,0):433,(0,1):173,(1,0):6,(1,1):374	0:11,1:542	(0,0):204,(0,1):79,(1,0):1,(1,1):197	0:2,1:275	chr17	+	74869657486965	74891157489115
chr17:79166118:79166192:-@chr17:79165132|79165150:79164993:-	0.32	0.08	0.7	0.49	0.05	0.92	-0.17	0.98	'chr17:79166118:79166192:-@chr17:79165132|79165150:79164993:-.A.coreAndExt_chr17:79166118:79166192:-@chr17:79165132|79165150:79164993:-.A.up','chr17:79166118:79166192:-@chr17:79165132|79165150:79164993:-.B.core_chr17:79166118:79166192:-@chr17:79165132|79165150:79164993:-.B.up'	(0,0):54,(1,0):1,(1,1):19	0:3,1:17	(0,0):21,(1,0):1,(1,1):5	0:3,1:3	chr17	-	7916499379164990	7916619279166190
chr17:61904770:61904874:+@chr17:61905034|61905189:61905283:+	0.49	0.37	0.63	0.34	0.21	0.51	0.15	0.75	'chr17:61904770:61904874:+@chr17:61905034|61905189:61905283:+.B.up_chr17:61904770:61904874:+@chr17:61905034|61905189:61905283:+.B.core','chr17:61904770:61904874:+@chr17:61905034|61905189:61905283:+.A.up_chr17:61904770:61904874:+@chr17:61905034|61905189:61905283:+.A.coreAndExt'	(0,0):229,(0,1):2,(1,0):83,(1,1):55	0:104,1:36	(0,0):116,(1,0):31,(1,1):36	0:50,1:17	chr17	+	6190477061904770	6190528361905280
chr17:5384421:5384462:-@chr17:5383779|5383863:5383707:-	0.95	0.82	1	0.9	0.74	0.98	0.05	0.19	'chr17:5384421:5384462:-@chr17:5383779|5383863:5383707:-.A.coreAndExt_chr17:5384421:5384462:-@chr17:5383779|5383863:5383707:-.A.up','chr17:5384421:5384462:-@chr17:5383779|5383863:5383707:-.B.core_chr17:5384421:5384462:-@chr17:5383779|5383863:5383707:-.B.up'	(0,0):295,(1,0):77,(1,1):2	0.0548611	(0,0):125,(1,0):48	00:48:00	chr17	-	53837075383707	53844625384462
chr17:38245459:38245586:+@chr17:38249273|38249390:38250120:+	0.65	0.52	0.79	0.75	0.48	0.94	-0.1	0.49	'chr17:38245459:38245586:+@chr17:38249273|38249390:38250120:+.B.up_chr17:38245459:38245586:+@chr17:38249273|38249390:38250120:+.B.core','chr17:38245459:38245586:+@chr17:38249273|38249390:38250120:+.A.up_chr17:38245459:38245586:+@chr17:38249273|38249390:38250120:+.A.coreAndExt'	(0,0):761,(0,1):6,(1,0):43,(1,1):196	0:163,1:82	(0,0):330,(0,1):1,(1,0):13,(1,1):77	0:62,1:29	chr17	+	3824545938245450	3825012038250120
chr17:26925528:26925653:-@chr17:26919492|26919495:26919000:-	0.33	0.13	0.55	0.28	0.1	0.54	0.05	0.45	'chr17:26925528:26925653:-@chr17:26919492|26919495:26919000:-.A.coreAndExt_chr17:26925528:26925653:-@chr17:26919492|26919495:26919000:-.A.up','chr17:26925528:26925653:-@chr17:26919492|26919495:26919000:-.B.core_chr17:26925528:26925653:-@chr17:26919492|26919495:26919000:-.B.up'	(0,0):3050,(0,1):8,(1,0):5,(1,1):1072	0:352,1:733	(0,0):1902,(0,1):8,(1,0):4,(1,1):666	0:173,1:505	chr17	-	2691900026919000	2692565326925650
chr17:7131296:7131363:-@chr17:7131030|7131102:7130974:-	0.94	0.82	1	0.95	0.81	1	-0.01	0.18	'chr17:7131296:7131363:-@chr17:7131030|7131102:7130974:-.A.coreAndExt_chr17:7131296:7131363:-@chr17:7131030|7131102:7130974:-.A.up','chr17:7131296:7131363:-@chr17:7131030|7131102:7130974:-.B.core_chr17:7131296:7131363:-@chr17:7131030|7131102:7130974:-.B.up'	(0,0):114,(1,0):65,(1,1):6	0.0493056	(0,0):76,(1,0):48,(1,1):4	00:52:00	chr17	-	71309747130974	71313637131363
chr17:78113469:78113549:-@chr17:78112930|78112961:78112820:-	1	0.98	1	0.99	0.96	1	0.01	0	'chr17:78113469:78113549:-@chr17:78112930|78112961:78112820:-.A.coreAndExt_chr17:78113469:78113549:-@chr17:78112930|78112961:78112820:-.A.up','chr17:78113469:78113549:-@chr17:78112930|78112961:78112820:-.B.core_chr17:78113469:78113549:-@chr17:78112930|78112961:78112820:-.B.up'	(0,0):619,(1,0):394,(1,1):164	0:556,1:2	(0,0):413,(1,0):276,(1,1):127	0.279861	chr17	-	7811282078112820	7811354978113540
chr17:73919267:73919722:-@chr17:73918127|73918177:73918026:-	0.2	0.03	0.59	0.2	0.04	0.54	0	0.36	'chr17:73919267:73919722:-@chr17:73918127|73918177:73918026:-.A.coreAndExt_chr17:73919267:73919722:-@chr17:73918127|73918177:73918026:-.A.up','chr17:73919267:73919722:-@chr17:73918127|73918177:73918026:-.B.core_chr17:73919267:73919722:-@chr17:73918127|73918177:73918026:-.B.up'	(0,0):44,(0,1):1,(1,0):1,(1,1):33	0:6,1:29	(0,0):18,(0,1):4,(1,0):1,(1,1):27	0:3,1:29	chr17	-	7391802673918020	7391972273919720
chr17:41234421:41234592:-@chr17:41228628|41228631:41228505:-	0.63	0.48	0.76	0.9	0.77	0.98	-0.27	10.89	'chr17:41234421:41234592:-@chr17:41228628|41228631:41228505:-.A.coreAndExt_chr17:41234421:41234592:-@chr17:41228628|41228631:41228505:-.A.up','chr17:41234421:41234592:-@chr17:41228628|41228631:41228505:-.B.core_chr17:41234421:41234592:-@chr17:41228628|41228631:41228505:-.B.up'	(0,0):1057,(0,1):13,(1,0):27,(1,1):86	0:70,1:56	(0,0):505,(0,1):2,(1,0):28,(1,1):48	0:64,1:14	chr17	-	4122850541228500	4123459241234590
chr17:35913217:35914161:-@chr17:35902532|35902667:35902074:-	0.7	0.61	0.79	0.74	0.55	0.9	-0.04	0.29	'chr17:35913217:35914161:-@chr17:35902532|35902667:35902074:-.A.coreAndExt_chr17:35913217:35914161:-@chr17:35902532|35902667:35902074:-.A.up','chr17:35913217:35914161:-@chr17:35902532|35902667:35902074:-.B.core_chr17:35913217:35914161:-@chr17:35902532|35902667:35902074:-.B.up'	(0,0):445,(0,1):21,(1,0):88,(1,1):287	0:289,1:107	(0,0):150,(0,1):4,(1,0):32,(1,1):175	0:135,1:76	chr17	-	3590207435902070	3591416135914160
chr17:7812461:7812656:+@chr17:7813746|7813757:7813909:+	0.83	0.61	0.97	0.6	0.32	0.9	0.23	1.04	'chr17:7812461:7812656:+@chr17:7813746|7813757:7813909:+.B.up_chr17:7812461:7812656:+@chr17:7813746|7813757:7813909:+.B.core','chr17:7812461:7812656:+@chr17:7813746|7813757:7813909:+.A.up_chr17:7812461:7812656:+@chr17:7813746|7813757:7813909:+.A.coreAndExt'	(0,0):285,(1,0):26,(1,1):78	0:82,1:22	(0,0):102,(1,0):9,(1,1):58	0:45,1:22	chr17	+	78124617812461	78139097813909
chr17:37793333:37793484:+@chr17:37808005|37808008:37808098:+	0.43	0.06	0.85	0.61	0.01	0.99	-0.18	0.78	'chr17:37793333:37793484:+@chr17:37808005|37808008:37808098:+.B.up_chr17:37793333:37793484:+@chr17:37808005|37808008:37808098:+.B.core','chr17:37793333:37793484:+@chr17:37808005|37808008:37808098:+.A.up_chr17:37793333:37793484:+@chr17:37808005|37808008:37808098:+.A.coreAndExt'	(0,0):869,(1,1):12	0:11,1:1	(0,0):297,(1,1):12	0:9,1:3	chr17	+	3779333337793330	3780809837808090
chr17:27045140:27045286:-@chr17:27044611|27044638:27044231:-	0.35	0.04	0.86	0.36	0.05	0.8	-0.01	0.74	'chr17:27045140:27045286:-@chr17:27044611|27044638:27044231:-.A.coreAndExt_chr17:27045140:27045286:-@chr17:27044611|27044638:27044231:-.A.up','chr17:27045140:27045286:-@chr17:27044611|27044638:27044231:-.B.core_chr17:27045140:27045286:-@chr17:27044611|27044638:27044231:-.B.up'	(0,0):17,(1,1):15	0:2,1:13	(0,0):13,(0,1):1,(1,1):8	0:4,1:5	chr17	-	2704423127044230	2704528627045280
chr17:7481145:7481234:+@chr17:7481438|7481545:7481562:+	0.96	0.93	0.99	0.95	0.87	0.99	0.01	0.09	'chr17:7481145:7481234:+@chr17:7481438|7481545:7481562:+.B.up_chr17:7481145:7481234:+@chr17:7481438|7481545:7481562:+.B.core','chr17:7481145:7481234:+@chr17:7481438|7481545:7481562:+.A.up_chr17:7481145:7481234:+@chr17:7481438|7481545:7481562:+.A.coreAndExt'	(0,0):7623,(0,1):2,(1,0):1507,(1,1):189	0:1691,1:7	(0,0):3853,(1,0):847,(1,1):139	0:985,1:1	chr17	+	74811457481145	74815627481562
chr17:73230732:73230883:+@chr17:73231195|73231208:73231296:+	0.87	0.77	0.94	0.92	0.84	0.98	-0.05	0.21	'chr17:73230732:73230883:+@chr17:73231195|73231208:73231296:+.B.up_chr17:73230732:73230883:+@chr17:73231195|73231208:73231296:+.B.core','chr17:73230732:73230883:+@chr17:73231195|73231208:73231296:+.A.up_chr17:73230732:73230883:+@chr17:73231195|73231208:73231296:+.A.coreAndExt'	(0,0):852,(0,1):6,(1,0):88,(1,1):151	0:212,1:33	(0,0):341,(0,1):3,(1,0):70,(1,1):86	0:147,1:12	chr17	+	7323073273230730	7323129673231290
chr17:38178208:38178307:-@chr17:38176606|38176735:38176526:-	0.06	0.04	0.09	0.04	0.02	0.07	0.02	0.1	'chr17:38178208:38178307:-@chr17:38176606|38176735:38176526:-.A.coreAndExt_chr17:38178208:38178307:-@chr17:38176606|38176735:38176526:-.A.up','chr17:38178208:38178307:-@chr17:38176606|38176735:38176526:-.B.core_chr17:38178208:38178307:-@chr17:38176606|38176735:38176526:-.B.up'	(0,0):354,(0,1):48,(1,0):32,(1,1):96	0:32,1:144	(0,0):158,(0,1):40,(1,0):14,(1,1):62	0:14,1:102	chr17	-	3817652638176520	3817830738178300
chr17:66033226:66033323:+@chr17:66033446|66033474:66033611:+	0	0	0	0	0	0.01	0	0	'chr17:66033226:66033323:+@chr17:66033446|66033474:66033611:+.B.up_chr17:66033226:66033323:+@chr17:66033446|66033474:66033611:+.B.core','chr17:66033226:66033323:+@chr17:66033446|66033474:66033611:+.A.up_chr17:66033226:66033323:+@chr17:66033446|66033474:66033611:+.A.coreAndExt'	(0,0):2062,(0,1):621,(1,1):960	0:0,1:1581	(0,0):1270,(0,1):427,(1,0):1,(1,1):659	0:3,1:1084	chr17	+	6603322666033220	6603361166033610
chr17:45891887:45891980:-@chr17:45891185|45891200:45890953:-	0.77	0.53	0.95	0.55	0.25	0.85	0.22	1	'chr17:45891887:45891980:-@chr17:45891185|45891200:45890953:-.A.coreAndExt_chr17:45891887:45891980:-@chr17:45891185|45891200:45890953:-.A.up','chr17:45891887:45891980:-@chr17:45891185|45891200:45890953:-.B.core_chr17:45891887:45891980:-@chr17:45891185|45891200:45890953:-.B.up'	(0,0):24,(0,1):1,(1,0):12,(1,1):22	0:22,1:13	(0,0):7,(1,0):3,(1,1):13	0:15,1:1	chr17	-	4589095345890950	4589198045891980
chr17:1675166:1675369:+@chr17:1678352|1678357:1678494:+	0.67	0.18	0.97	0.67	0.27	0.93	0	0.58	'chr17:1675166:1675369:+@chr17:1678352|1678357:1678494:+.B.up_chr17:1675166:1675369:+@chr17:1678352|1678357:1678494:+.B.core','chr17:1675166:1675369:+@chr17:1678352|1678357:1678494:+.A.up_chr17:1675166:1675369:+@chr17:1678352|1678357:1678494:+.A.coreAndExt'	(0,0):81,(1,0):1,(1,1):8	0:7,1:2	(0,0):21,(1,0):3,(1,1):6	0:6,1:3	chr17	+	16751661675166	16784941678494
chr17:7838307:7838463:+@chr17:7839556|7839684:7839800:+	0.11	0.07	0.18	0.01	0	0.06	0.1	10.68	'chr17:7838307:7838463:+@chr17:7839556|7839684:7839800:+.B.up_chr17:7838307:7838463:+@chr17:7839556|7839684:7839800:+.B.core','chr17:7838307:7838463:+@chr17:7839556|7839684:7839800:+.A.up_chr17:7838307:7838463:+@chr17:7839556|7839684:7839800:+.A.coreAndExt'	(0,0):217,(0,1):36,(1,0):13,(1,1):25	0:14,1:60	(0,0):86,(0,1):23,(1,1):23	0:0,1:46	chr17	+	78383077838307	78398007839800
chr17:65971888:65972074:+@chr17:65978249|65978368:65978685:+	0.07	0.01	0.16	0.06	0.01	0.18	0.01	0.15	'chr17:65971888:65972074:+@chr17:65978249|65978368:65978685:+.B.up_chr17:65971888:65972074:+@chr17:65978249|65978368:65978685:+.B.core','chr17:65971888:65972074:+@chr17:65978249|65978368:65978685:+.A.up_chr17:65971888:65972074:+@chr17:65978249|65978368:65978685:+.A.coreAndExt'	(0,0):133,(0,1):17,(1,0):3,(1,1):56	0:7,1:69	(0,0):40,(0,1):10,(1,1):15	0:1,1:24	chr17	+	6597188865971880	6597868565978680
chr17:7140704:7140796:-@chr17:7139885|7140086:7139249:-	0.66	0.54	0.8	0.7	0.54	0.85	-0.04	0.3	'chr17:7140704:7140796:-@chr17:7139885|7140086:7139249:-.A.coreAndExt_chr17:7140704:7140796:-@chr17:7139885|7140086:7139249:-.A.up','chr17:7140704:7140796:-@chr17:7139885|7140086:7139249:-.B.core_chr17:7140704:7140796:-@chr17:7139885|7140086:7139249:-.B.up'	(0,0):149,(0,1):8,(1,0):93,(1,1):304	0:335,1:70	(0,0):55,(0,1):4,(1,0):54,(1,1):160	0:158,1:60	chr17	-	71392497139249	71407967140796
chr17:73662508:73662651:-@chr17:73661171|73661252:73661131:-	0.93	0.84	1	0.91	0.78	0.98	0.02	0.16	'chr17:73662508:73662651:-@chr17:73661171|73661252:73661131:-.A.coreAndExt_chr17:73662508:73662651:-@chr17:73661171|73661252:73661131:-.A.up','chr17:73662508:73662651:-@chr17:73661171|73661252:73661131:-.B.core_chr17:73662508:73662651:-@chr17:73661171|73661252:73661131:-.B.up'	(0,0):191,(1,0):104,(1,1):31	0.09375	(0,0):69,(1,0):40,(1,1):8	0:47,1:1	chr17	-	7366113173661130	7366265173662650
chr17:73201815:73201889:+@chr17:73204622|73204632:73204715:+	0.98	0.92	1	0.98	0.92	1	0	0.06	'chr17:73201815:73201889:+@chr17:73204622|73204632:73204715:+.B.up_chr17:73201815:73201889:+@chr17:73204622|73204632:73204715:+.B.core','chr17:73201815:73201889:+@chr17:73204622|73204632:73204715:+.A.up_chr17:73201815:73201889:+@chr17:73204622|73204632:73204715:+.A.coreAndExt'	(0,0):266,(1,0):47,(1,1):46	0:92,1:1	(0,0):138,(1,0):48,(1,1):20	0.0472222	chr17	+	7320181573201810	7320471573204710
chr17:61905044:61905283:+@chr17:61905479|61905498:61905569:+	0.36	0.21	0.52	0.15	0.02	0.36	0.21	1.2	'chr17:61905044:61905283:+@chr17:61905479|61905498:61905569:+.B.up_chr17:61905044:61905283:+@chr17:61905479|61905498:61905569:+.B.core','chr17:61905044:61905283:+@chr17:61905479|61905498:61905569:+.A.up_chr17:61905044:61905283:+@chr17:61905479|61905498:61905569:+.A.coreAndExt'	(0,0):304,(0,1):13,(1,0):13,(1,1):103	0:49,1:80	(0,0):99,(0,1):3,(1,1):46	0:8,1:41	chr17	+	6190504461905040	6190556961905560
chr17:80008278:80008431:-@chr17:80007718|80007882:80007553:-	0.57	0.42	0.72	0.63	0.42	0.83	-0.06	0.37	'chr17:80008278:80008431:-@chr17:80007718|80007882:80007553:-.A.coreAndExt_chr17:80008278:80008431:-@chr17:80007718|80007882:80007553:-.A.up','chr17:80008278:80008431:-@chr17:80007718|80007882:80007553:-.B.core_chr17:80008278:80008431:-@chr17:80007718|80007882:80007553:-.B.up'	(0,0):128,(0,1):8,(1,0):34,(1,1):12	0:39,1:15	(0,0):38,(0,1):3,(1,0):14,(1,1):4	0:18,1:3	chr17	-	8000755380007550	8000843180008430
chr17:26925528:26925653:-@chr17:26919492|26920084:26919000:-	0.95	0.92	0.97	0.94	0.91	0.97	0.01	0.05	'chr17:26925528:26925653:-@chr17:26919492|26920084:26919000:-.A.coreAndExt_chr17:26925528:26925653:-@chr17:26919492|26920084:26919000:-.A.up','chr17:26925528:26925653:-@chr17:26919492|26920084:26919000:-.B.core_chr17:26925528:26925653:-@chr17:26919492|26920084:26919000:-.B.up'	(0,0):1016,(0,1):17,(1,0):2039,(1,1):1063	0:3038,1:81	(0,0):593,(0,1):13,(1,0):1313,(1,1):661	0:1907,1:80	chr17	-	2691900026919000	2692565326925650
chr17:73285435:73285530:-@chr17:73284542|73284672:73284469:-	0.38	0.25	0.55	0.56	0.33	0.79	-0.18	0.73	'chr17:73285435:73285530:-@chr17:73284542|73284672:73284469:-.A.coreAndExt_chr17:73285435:73285530:-@chr17:73284542|73284672:73284469:-.A.up','chr17:73285435:73285530:-@chr17:73284542|73284672:73284469:-.B.core_chr17:73285435:73285530:-@chr17:73284542|73284672:73284469:-.B.up'	(0,0):150,(0,1):4,(1,0):28,(1,1):10	0:29,1:13	(0,0):94,(0,1):1,(1,0):22,(1,1):5	0:24,1:4	chr17	-	7328446973284460	7328553073285530
chr17:12905758:12905896:-@chr17:12905673|12905676:12905591:-	0.99	0.97	1	0.98	0.96	1	0.01	0.03	'chr17:12905758:12905896:-@chr17:12905673|12905676:12905591:-.A.coreAndExt_chr17:12905758:12905896:-@chr17:12905673|12905676:12905591:-.A.up','chr17:12905758:12905896:-@chr17:12905673|12905676:12905591:-.B.core_chr17:12905758:12905896:-@chr17:12905673|12905676:12905591:-.B.up'	(0,0):429,(1,0):144,(1,1):155	0:296,1:3	(0,0):305,(1,0):100,(1,1):127	0:224,1:3	chr17	-	1290559112905590	1290589612905890
chr17:5015095:5015646:-@chr17:5013063|5013163:5012689:-	0.78	0.65	0.89	0.82	0.68	0.97	-0.04	0.27	'chr17:5015095:5015646:-@chr17:5013063|5013163:5012689:-.A.coreAndExt_chr17:5015095:5015646:-@chr17:5013063|5013163:5012689:-.A.up','chr17:5015095:5015646:-@chr17:5013063|5013163:5012689:-.B.core_chr17:5015095:5015646:-@chr17:5013063|5013163:5012689:-.B.up'	(0,0):211,(0,1):4,(1,0):60,(1,1):277	0:283,1:58	(0,0):101,(0,1):2,(1,0):36,(1,1):146	0:139,1:45	chr17	-	50126895012689	50156465015646
chr17:65362528:65362721:-@chr17:65353547|65353694:65353419:-	0.29	0.27	0.31	0.32	0.29	0.34	-0.03	0.13	'chr17:65362528:65362721:-@chr17:65353547|65353694:65353419:-.A.coreAndExt_chr17:65362528:65362721:-@chr17:65353547|65353694:65353419:-.A.up','chr17:65362528:65362721:-@chr17:65353547|65353694:65353419:-.B.core_chr17:65362528:65362721:-@chr17:65353547|65353694:65353419:-.B.up'	(0,0):8306,(0,1):536,(1,0):785,(1,1):833	0:950,1:1204	(0,0):2568,(0,1):248,(1,0):441,(1,1):456	0:549,1:596	chr17	-	6535341965353410	6536272165362720
chr17:30677157:30677345:+@chr17:30678795|30678805:30678931:+	0.04	0.03	0.05	0.06	0.04	0.08	-0.02	0.07	'chr17:30677157:30677345:+@chr17:30678795|30678805:30678931:+.B.up_chr17:30677157:30677345:+@chr17:30678795|30678805:30678931:+.B.core','chr17:30677157:30677345:+@chr17:30678795|30678805:30678931:+.A.up_chr17:30677157:30677345:+@chr17:30678795|30678805:30678931:+.A.coreAndExt'	(0,0):1325,(0,1):620,(1,0):43,(1,1):2101	0:107,1:2657	(0,0):659,(0,1):352,(1,0):31,(1,1):1072	0:84,1:1371	chr17	+	3067715730677150	3067893130678930
chr17:45297270:45297419:+@chr17:45299048|45299098:45299221:+	0.7	0.66	0.75	0.72	0.67	0.77	-0.02	0.11	'chr17:45297270:45297419:+@chr17:45299048|45299098:45299221:+.B.up_chr17:45297270:45297419:+@chr17:45299048|45299098:45299221:+.B.core','chr17:45297270:45297419:+@chr17:45299048|45299098:45299221:+.A.up_chr17:45297270:45297419:+@chr17:45299048|45299098:45299221:+.A.coreAndExt'	(0,0):526,(0,1):4,(1,0):480,(1,1):418	0:708,1:194	(0,0):361,(1,0):362,(1,1):330	0:558,1:134	chr17	+	4529727045297270	4529922145299220
chr17:79994260:79994324:-@chr17:79994184|79994198:79994067:-	0.11	0.07	0.15	0.09	0.05	0.13	0.02	0.1	'chr17:79994260:79994324:-@chr17:79994184|79994198:79994067:-.A.coreAndExt_chr17:79994260:79994324:-@chr17:79994184|79994198:79994067:-.A.up','chr17:79994260:79994324:-@chr17:79994184|79994198:79994067:-.B.core_chr17:79994260:79994324:-@chr17:79994184|79994198:79994067:-.B.up'	(0,0):890,(0,1):154,(1,0):24,(1,1):312	0:64,1:426	(0,0):636,(0,1):107,(1,0):14,(1,1):296	0:39,1:378	chr17	-	7999406779994060	7999432479994320
chr17:10600552:10600885:-@chr17:10599148|10599151:10599058:-	0.15	0.09	0.23	0.13	0.05	0.27	0.02	0.18	'chr17:10600552:10600885:-@chr17:10599148|10599151:10599058:-.A.coreAndExt_chr17:10600552:10600885:-@chr17:10599148|10599151:10599058:-.A.up','chr17:10600552:10600885:-@chr17:10599148|10599151:10599058:-.B.core_chr17:10600552:10600885:-@chr17:10599148|10599151:10599058:-.B.up'	(0,0):345,(0,1):84,(1,0):16,(1,1):569	0:102,1:567	(0,0):158,(0,1):25,(1,0):4,(1,1):290	0:47,1:272	chr17	-	1059905810599050	1060088510600880
chr17:80797803:80797931:-@chr17:80789362|80790512:80788895:-	0.69	0.23	0.95	0.6	0.15	0.95	0.09	0.78	'chr17:80797803:80797931:-@chr17:80789362|80790512:80788895:-.A.coreAndExt_chr17:80797803:80797931:-@chr17:80789362|80790512:80788895:-.A.up','chr17:80797803:80797931:-@chr17:80789362|80790512:80788895:-.B.core_chr17:80797803:80797931:-@chr17:80789362|80790512:80788895:-.B.up'	(0,0):204,(1,0):4	00:04:00	(0,0):34,(1,0):1	00:01:00	chr17	-	8078889580788890	8079793180797930
chr17:18001584:18001673:+@chr17:18002331|18002947:18003749:+	0.42	0.36	0.48	0.37	0.29	0.47	0.05	0.19	'chr17:18001584:18001673:+@chr17:18002331|18002947:18003749:+.B.up_chr17:18001584:18001673:+@chr17:18002331|18002947:18003749:+.B.core','chr17:18001584:18001673:+@chr17:18002331|18002947:18003749:+.A.up_chr17:18001584:18001673:+@chr17:18002331|18002947:18003749:+.A.coreAndExt'	(0,0):1096,(0,1):73,(1,0):177,(1,1):229	0:276,1:203	(0,0):562,(0,1):37,(1,0):63,(1,1):72	0:92,1:80	chr17	+	1800158418001580	1800374918003740
chr17:61904196:61904288:-@chr17:61904032|61904058:61903927:-	0.03	0	0.08	0.1	0.03	0.21	-0.07	0.39	'chr17:61904196:61904288:-@chr17:61904032|61904058:61903927:-.A.coreAndExt_chr17:61904196:61904288:-@chr17:61904032|61904058:61903927:-.A.up','chr17:61904196:61904288:-@chr17:61904032|61904058:61903927:-.B.core_chr17:61904196:61904288:-@chr17:61904032|61904058:61903927:-.B.up'	(0,0):176,(0,1):28,(1,0):1,(1,1):43	0:1,1:71	(0,0):116,(0,1):15,(1,0):3,(1,1):32	0:5,1:45	chr17	-	6190392761903920	6190428861904280
chr17:62083991:62084095:-@chr17:62082497|62082733:62082467:-	0.99	0.98	1	0.99	0.96	1	0	0.03	'chr17:62083991:62084095:-@chr17:62082497|62082733:62082467:-.A.coreAndExt_chr17:62083991:62084095:-@chr17:62082497|62082733:62082467:-.A.up','chr17:62083991:62084095:-@chr17:62082497|62082733:62082467:-.B.core_chr17:62083991:62084095:-@chr17:62082497|62082733:62082467:-.B.up'	(0,0):1360,(1,0):2293,(1,1):50	0:2342,1:1	(0,0):694,(1,0):1187,(1,1):21	0.838889	chr17	-	6208246762082460	6208409562084090
chr17:42400176:42400220:-@chr17:42399896|42399920:42399787:-	0.33	0.3	0.36	0.27	0.24	0.31	0.06	0.83	'chr17:42400176:42400220:-@chr17:42399896|42399920:42399787:-.A.coreAndExt_chr17:42400176:42400220:-@chr17:42399896|42399920:42399787:-.A.up','chr17:42400176:42400220:-@chr17:42399896|42399920:42399787:-.B.core_chr17:42400176:42400220:-@chr17:42399896|42399920:42399787:-.B.up'	(0,0):1917,(0,1):482,(1,0):371,(1,1):258	0:460,1:651	(0,0):1021,(0,1):314,(1,0):187,(1,1):186	0:252,1:435	chr17	-	4239978742399780	4240022042400220
chr17:46908397:46908440:+@chr17:46919060|46919136:46919249:+	0.98	0.93	1	0.95	0.86	1	0.03	0.09	'chr17:46908397:46908440:+@chr17:46919060|46919136:46919249:+.B.up_chr17:46908397:46908440:+@chr17:46919060|46919136:46919249:+.B.core','chr17:46908397:46908440:+@chr17:46919060|46919136:46919249:+.A.up_chr17:46908397:46908440:+@chr17:46919060|46919136:46919249:+.A.coreAndExt'	(0,0):902,(1,0):317,(1,1):86	0:402,1:1	(0,0):279,(1,0):120,(1,1):41	0.111806	chr17	+	4690839746908390	4691924946919240
chr17:19235166:19235381:+@chr17:19237269|19238718:19240028:+	0.9	0.82	0.98	0.84	0.7	0.95	0.06	0.27	'chr17:19235166:19235381:+@chr17:19237269|19238718:19240028:+.B.up_chr17:19235166:19235381:+@chr17:19237269|19238718:19240028:+.B.core','chr17:19235166:19235381:+@chr17:19237269|19238718:19240028:+.A.up_chr17:19235166:19235381:+@chr17:19237269|19238718:19240028:+.A.coreAndExt'	(0,0):290,(0,1):1,(1,0):324,(1,1):293	0:595,1:23	(0,0):108,(0,1):1,(1,0):182,(1,1):190	0:313,1:60	chr17	+	1923516619235160	1924002819240020
chr17:62238161:62238293:-@chr17:62232321|62232327:62232202:-	0.88	0.64	1	0.92	0.78	0.99	-0.04	0.28	'chr17:62238161:62238293:-@chr17:62232321|62232327:62232202:-.A.coreAndExt_chr17:62238161:62238293:-@chr17:62232321|62232327:62232202:-.A.up','chr17:62238161:62238293:-@chr17:62232321|62232327:62232202:-.B.core_chr17:62238161:62238293:-@chr17:62232321|62232327:62232202:-.B.up'	(0,0):432,(1,0):16,(1,1):75	0:61,1:30	(0,0):162,(1,0):23,(1,1):45	0:67,1:1	chr17	-	6223220262232200	6223829362238290
chr17:530414:530556:-@chr17:526909|526914:526773:-	0.88	0.67	1	0.74	0.37	0.95	0.14	0.52	'chr17:530414:530556:-@chr17:526909|526914:526773:-.A.coreAndExt_chr17:530414:530556:-@chr17:526909|526914:526773:-.A.up','chr17:530414:530556:-@chr17:526909|526914:526773:-.B.core_chr17:530414:530556:-@chr17:526909|526914:526773:-.B.up'	(0,0):76,(1,0):14,(1,1):44	0:49,1:9	(0,0):34,(1,0):6,(1,1):25	0:22,1:9	chr17	-	526773526773	530556530556
chr17:48614069:48614479:+@chr17:48615440|48615481:48615558:+	0.82	0.5	0.99	0.75	0.33	0.97	0.07	0.42	'chr17:48614069:48614479:+@chr17:48615440|48615481:48615558:+.B.up_chr17:48614069:48614479:+@chr17:48615440|48615481:48615558:+.B.core','chr17:48614069:48614479:+@chr17:48615440|48615481:48615558:+.A.up_chr17:48614069:48614479:+@chr17:48615440|48615481:48615558:+.A.coreAndExt'	(0,0):34,(1,0):6,(1,1):8	0:13,1:1	(0,0):13,(1,0):3,(1,1):5	00:08:00	chr17	+	4861406948614060	4861555848615550
chr17:40714092:40714237:+@chr17:40714374|40714951:40715340:+	0.95	0.93	0.97	0.92	0.89	0.95	0.03	0.22	'chr17:40714092:40714237:+@chr17:40714374|40714951:40715340:+.B.up_chr17:40714092:40714237:+@chr17:40714374|40714951:40715340:+.B.core','chr17:40714092:40714237:+@chr17:40714374|40714951:40715340:+.A.up_chr17:40714092:40714237:+@chr17:40714374|40714951:40715340:+.A.coreAndExt'	(0,0):2161,(0,1):24,(1,0):2965,(1,1):1153	0:4069,1:73	(0,0):1212,(0,1):22,(1,0):1746,(1,1):760	0:2438,1:90	chr17	+	4071409240714090	4071534040715340
chr17:52982850:52982928:+@chr17:52990027|52990048:52990176:+	0.96	0.88	1	0.92	0.76	1	0.04	0.13	'chr17:52982850:52982928:+@chr17:52990027|52990048:52990176:+.B.up_chr17:52982850:52982928:+@chr17:52990027|52990048:52990176:+.B.core','chr17:52982850:52982928:+@chr17:52990027|52990048:52990176:+.A.up_chr17:52982850:52982928:+@chr17:52990027|52990048:52990176:+.A.coreAndExt'	(0,0):478,(1,0):53,(1,1):31	0:82,1:2	(0,0):178,(1,0):22,(1,1):8	00:30:00	chr17	+	5298285052982850	5299017652990170
chr17:38191169:38191225:-@chr17:38189709|38190024:38189598:-	0.05	0.03	0.09	0.03	0.01	0.06	0.02	0.09	'chr17:38191169:38191225:-@chr17:38189709|38190024:38189598:-.A.coreAndExt_chr17:38191169:38191225:-@chr17:38189709|38190024:38189598:-.A.up','chr17:38191169:38191225:-@chr17:38189709|38190024:38189598:-.B.core_chr17:38191169:38191225:-@chr17:38189709|38190024:38189598:-.B.up'	(0,0):426,(0,1):14,(1,0):19,(1,1):30	0:19,1:44	(0,0):142,(0,1):20,(1,0):9,(1,1):18	0:10,1:37	chr17	-	3818959838189590	3819122538191220
chr17:30677157:30677345:+@chr17:30678805|30678817:30678931:+	0.98	0.97	0.99	1	0.98	1	-0.02	0.13	'chr17:30677157:30677345:+@chr17:30678805|30678817:30678931:+.B.up_chr17:30677157:30677345:+@chr17:30678805|30678817:30678931:+.B.core','chr17:30677157:30677345:+@chr17:30678805|30678817:30678931:+.A.up_chr17:30677157:30677345:+@chr17:30678805|30678817:30678931:+.A.coreAndExt'	(0,0):1362,(0,1):6,(1,0):1074,(1,1):1647	0:2663,1:64	(0,0):690,(1,0):584,(1,1):840	0:1414,1:10	chr17	+	3067715730677150	3067893130678930
chr17:73201815:73201889:+@chr17:73204599|73204622:73204715:+	0.03	0	0.11	0.1	0.03	0.2	-0.07	0.44	'chr17:73201815:73201889:+@chr17:73204599|73204622:73204715:+.B.up_chr17:73201815:73201889:+@chr17:73204599|73204622:73204715:+.B.core','chr17:73201815:73201889:+@chr17:73204599|73204622:73204715:+.A.up_chr17:73201815:73201889:+@chr17:73204599|73204622:73204715:+.A.coreAndExt'	(0,0):266,(0,1):30,(1,1):63	0:0,1:93	(0,0):134,(0,1):35,(1,0):4,(1,1):33	0:5,1:67	chr17	+	7320181573201810	7320471573204710
chr17:72771761:72771846:-@chr17:72769824|72769827:72769715:-	0.51	0.4	0.63	0.36	0.19	0.54	0.15	0.67	'chr17:72771761:72771846:-@chr17:72769824|72769827:72769715:-.A.coreAndExt_chr17:72771761:72771846:-@chr17:72769824|72769827:72769715:-.A.up','chr17:72771761:72771846:-@chr17:72769824|72769827:72769715:-.B.core_chr17:72771761:72771846:-@chr17:72769824|72769827:72769715:-.B.up'	(0,0):238,(0,1):32,(1,0):36,(1,1):60	0:64,1:64	(0,0):87,(0,1):18,(1,0):10,(1,1):37	0:27,1:38	chr17	-	7276971572769710	7277184672771840
chr17:56285874:56285944:-@chr17:56285535|56285611:56285466:-	0.18	0.1	0.31	0.17	0.06	0.32	0.01	0.24	'chr17:56285874:56285944:-@chr17:56285535|56285611:56285466:-.A.coreAndExt_chr17:56285874:56285944:-@chr17:56285535|56285611:56285466:-.A.up','chr17:56285874:56285944:-@chr17:56285535|56285611:56285466:-.B.core_chr17:56285874:56285944:-@chr17:56285535|56285611:56285466:-.B.up'	(0,0):177,(0,1):18,(1,0):12,(1,1):8	0:15,1:23	(0,0):78,(0,1):8,(1,0):5,(1,1):5	0:6,1:12	chr17	-	5628546656285460	5628594456285940
chr17:19215365:19215457:+@chr17:19216436|19216439:19216592:+	0.66	0.2	0.98	0.54	0.06	0.92	0.12	1.2	'chr17:19215365:19215457:+@chr17:19216436|19216439:19216592:+.B.up_chr17:19215365:19215457:+@chr17:19216436|19216439:19216592:+.B.core','chr17:19215365:19215457:+@chr17:19216436|19216439:19216592:+.A.up_chr17:19215365:19215457:+@chr17:19216436|19216439:19216592:+.A.coreAndExt'	(0,0):45,(1,0):2,(1,1):20	0:21,1:1	(0,0):24,(1,1):8	0:7,1:1	chr17	+	1921536519215360	1921659219216590
chr17:15580889:15581035:-@chr17:15580591|15580594:15580490:-	0.65	0.42	0.86	0.43	0.02	0.91	0.22	1.04	'chr17:15580889:15581035:-@chr17:15580591|15580594:15580490:-.A.coreAndExt_chr17:15580889:15581035:-@chr17:15580591|15580594:15580490:-.A.up','chr17:15580889:15581035:-@chr17:15580591|15580594:15580490:-.B.core_chr17:15580889:15581035:-@chr17:15580591|15580594:15580490:-.B.up'	(0,0):42,(0,1):3,(1,0):9,(1,1):24	0:26,1:10	(0,0):17,(1,1):9	0:2,1:7	chr17	-	1558049015580490	1558103515581030
chr17:40469200:40469242:-@chr17:40468869|40468919:40468807:-	0.94	0.81	0.99	0.92	0.77	0.99	0.02	0.18	'chr17:40469200:40469242:-@chr17:40468869|40468919:40468807:-.A.coreAndExt_chr17:40469200:40469242:-@chr17:40468869|40468919:40468807:-.A.up','chr17:40469200:40469242:-@chr17:40468869|40468919:40468807:-.B.core_chr17:40469200:40469242:-@chr17:40468869|40468919:40468807:-.B.up'	(0,0):266,(0,1):1,(1,0):90,(1,1):10	0:100,1:1	(0,0):137,(0,1):1,(1,0):58,(1,1):2	0:60,1:1	chr17	-	4046880740468800	4046924240469240
chr17:76395429:76395618:+@chr17:76396758|76396816:76396936:+	0.69	0.64	0.74	0.66	0.58	0.74	0.03	0.14	'chr17:76395429:76395618:+@chr17:76396758|76396816:76396936:+.B.up_chr17:76395429:76395618:+@chr17:76396758|76396816:76396936:+.B.core','chr17:76395429:76395618:+@chr17:76396758|76396816:76396936:+.A.up_chr17:76395429:76395618:+@chr17:76396758|76396816:76396936:+.A.coreAndExt'	(0,0):345,(0,1):30,(1,0):386,(1,1):285	0:518,1:183	(0,0):112,(0,1):14,(1,0):146,(1,1):123	0:200,1:83	chr17	+	7639542976395420	7639693676396930
chr17:7480374:7480483:+@chr17:7480662|7480752:7480805:+	0.88	0.87	0.9	0.88	0.86	0.91	0	0.04	'chr17:7480374:7480483:+@chr17:7480662|7480752:7480805:+.B.up_chr17:7480374:7480483:+@chr17:7480662|7480752:7480805:+.B.core','chr17:7480374:7480483:+@chr17:7480662|7480752:7480805:+.A.up_chr17:7480374:7480483:+@chr17:7480662|7480752:7480805:+.A.coreAndExt'	(0,0):11213,(0,1):1,(1,0):7298,(1,1):1901	0:8800,1:400	(0,0):5926,(1,0):4015,(1,1):1081	0:4902,1:194	chr17	+	74803747480374	74808057480805
chr17:53040667:53040792:-@chr17:53038687|53040276:53038480:-	0.85	0.8	0.89	0.93	0.88	0.97	-0.08	2.06	'chr17:53040667:53040792:-@chr17:53038687|53040276:53038480:-.A.coreAndExt_chr17:53040667:53040792:-@chr17:53038687|53040276:53038480:-.A.up','chr17:53040667:53040792:-@chr17:53038687|53040276:53038480:-.B.core_chr17:53040667:53040792:-@chr17:53038687|53040276:53038480:-.B.up'	(0,0):702,(0,1):33,(1,0):2864,(1,1):117	0:2967,1:47	(0,0):367,(0,1):7,(1,0):1637,(1,1):64	0:1699,1:9	chr17	-	5303848053038480	5304079253040790
chr17:78086377:78086510:+@chr17:78086644|78086675:78086826:+	0.06	0.01	0.17	0.09	0.01	0.22	-0.03	0.19	'chr17:78086377:78086510:+@chr17:78086644|78086675:78086826:+.B.up_chr17:78086377:78086510:+@chr17:78086644|78086675:78086826:+.B.core','chr17:78086377:78086510:+@chr17:78086644|78086675:78086826:+.A.up_chr17:78086377:78086510:+@chr17:78086644|78086675:78086826:+.A.coreAndExt'	(0,0):45,(0,1):5,(1,0):1,(1,1):36	0:4,1:38	(0,0):20,(0,1):5,(1,1):18	0:1,1:22	chr17	+	7808637778086370	7808682678086820
chr17:7298227:7298409:-@chr17:7297586|7297590:7297423:-	0.38	0.06	0.85	0.49	0.08	0.96	-0.11	0.92	'chr17:7298227:7298409:-@chr17:7297586|7297590:7297423:-.A.coreAndExt_chr17:7298227:7298409:-@chr17:7297586|7297590:7297423:-.A.up','chr17:7298227:7298409:-@chr17:7297586|7297590:7297423:-.B.core_chr17:7298227:7298409:-@chr17:7297586|7297590:7297423:-.B.up'	(0,0):51,(1,1):10	0:2,1:8	(0,0):31,(1,1):6	0:4,1:2	chr17	-	72974237297423	72984097298409
chr17:40990110:40990222:+@chr17:40990709|40990748:40990816:+	0.03	0.01	0.06	0.05	0.02	0.08	-0.02	0.07	'chr17:40990110:40990222:+@chr17:40990709|40990748:40990816:+.B.up_chr17:40990110:40990222:+@chr17:40990709|40990748:40990816:+.B.core','chr17:40990110:40990222:+@chr17:40990709|40990748:40990816:+.A.up_chr17:40990110:40990222:+@chr17:40990709|40990748:40990816:+.A.coreAndExt'	(0,0):574,(0,1):101,(1,0):6,(1,1):149	0:14,1:242	(0,0):343,(0,1):70,(1,0):6,(1,1):98	0:18,1:156	chr17	+	4099011040990110	4099081640990810
chr17:5326089:5326149:+@chr17:5329291|5329556:5329619:+	0.39	0.31	0.49	0.43	0.3	0.57	-0.04	0.23	'chr17:5326089:5326149:+@chr17:5329291|5329556:5329619:+.B.up_chr17:5326089:5326149:+@chr17:5329291|5329556:5329619:+.B.core','chr17:5326089:5326149:+@chr17:5329291|5329556:5329619:+.A.up_chr17:5326089:5326149:+@chr17:5329291|5329556:5329619:+.A.coreAndExt'	(0,0):1996,(0,1):28,(1,0):302,(1,1):9	0:304,1:35	(0,0):487,(0,1):12,(1,0):130,(1,1):1	0:131,1:12	chr17	+	53260895326089	53296195329619
chr17:38210614:38210889:-@chr17:38209888|38210021:38209722:-	0.23	0.18	0.28	0.22	0.16	0.28	0.01	0.11	'chr17:38210614:38210889:-@chr17:38209888|38210021:38209722:-.A.coreAndExt_chr17:38210614:38210889:-@chr17:38209888|38210021:38209722:-.A.up','chr17:38210614:38210889:-@chr17:38209888|38210021:38209722:-.B.core_chr17:38210614:38210889:-@chr17:38209888|38210021:38209722:-.B.up'	(0,0):353,(0,1):87,(1,0):69,(1,1):159	0:94,1:221	(0,0):182,(0,1):45,(1,0):42,(1,1):116	0:63,1:140	chr17	-	3820972238209720	3821088938210880
chr17:27898609:27898737:+@chr17:27898850|27898875:27899075:+	0.02	0	0.06	0.08	0.01	0.21	-0.06	0.22	'chr17:27898609:27898737:+@chr17:27898850|27898875:27899075:+.B.up_chr17:27898609:27898737:+@chr17:27898850|27898875:27899075:+.B.core','chr17:27898609:27898737:+@chr17:27898850|27898875:27899075:+.A.up_chr17:27898609:27898737:+@chr17:27898850|27898875:27899075:+.A.coreAndExt'	(0,0):64,(0,1):18,(1,1):76	0:0,1:94	(0,0):30,(0,1):7,(1,0):1,(1,1):45	0:4,1:49	chr17	+	2789860927898600	2789907527899070
chr17:80416540:80416706:+@chr17:80417868|80417876:80417948:+	0.99	0.97	1	0.96	0.91	0.99	0.03	0.13	'chr17:80416540:80416706:+@chr17:80417868|80417876:80417948:+.B.up_chr17:80416540:80416706:+@chr17:80417868|80417876:80417948:+.B.core','chr17:80416540:80416706:+@chr17:80417868|80417876:80417948:+.A.up_chr17:80416540:80416706:+@chr17:80417868|80417876:80417948:+.A.coreAndExt'	(0,0):329,(0,1):1,(1,0):270,(1,1):324	0:592,1:3	(0,0):121,(0,1):4,(1,0):134,(1,1):150	0:278,1:10	chr17	+	8041654080416540	8041794880417940
chr17:19866153:19866335:-@chr17:19861880|19861884:19861327:-	0.83	0.66	0.94	0.81	0.5	0.98	0.02	0.37	'chr17:19866153:19866335:-@chr17:19861880|19861884:19861327:-.A.coreAndExt_chr17:19866153:19866335:-@chr17:19861880|19861884:19861327:-.A.up','chr17:19866153:19866335:-@chr17:19861880|19861884:19861327:-.B.core_chr17:19866153:19866335:-@chr17:19861880|19861884:19861327:-.B.up'	(0,0):151,(0,1):3,(1,0):25,(1,1):247	0:246,1:29	(0,0):48,(1,0):5,(1,1):86	0:73,1:18	chr17	-	1986132719861320	1986633519866330
chr17:16342641:16342728:+@chr17:16343425|16343499:16343567:+	0.05	0.04	0.06	0.03	0.02	0.04	0.02	0.17	'chr17:16342641:16342728:+@chr17:16343425|16343499:16343567:+.B.up_chr17:16342641:16342728:+@chr17:16343425|16343499:16343567:+.B.core','chr17:16342641:16342728:+@chr17:16343425|16343499:16343567:+.A.up_chr17:16342641:16342728:+@chr17:16343425|16343499:16343567:+.A.coreAndExt'	(0,0):7741,(0,1):401,(1,0):93,(1,1):501	0:113,1:882	(0,0):4417,(0,1):260,(1,0):41,(1,1):368	0:49,1:620	chr17	+	1634264116342640	1634356716343560
chr17:7297796:7298162:-@chr17:7297478|7297586:7296920:-	0.93	0.84	0.99	0.91	0.77	0.99	0.02	0.16	'chr17:7297796:7298162:-@chr17:7297478|7297586:7296920:-.A.coreAndExt_chr17:7297796:7298162:-@chr17:7297478|7297586:7296920:-.A.up','chr17:7297796:7298162:-@chr17:7297478|7297586:7296920:-.B.core_chr17:7297796:7298162:-@chr17:7297478|7297586:7296920:-.B.up'	(0,0):28,(0,1):1,(1,0):41,(1,1):35	0:72,1:5	(0,0):17,(1,0):18,(1,1):22	0:37,1:3	chr17	-	72969207296920	72981627298162
chr17:79995326:79995423:-@chr17:79994889|79994964:79994735:-	0.05	0.04	0.06	0.05	0.04	0.07	0	0.03	'chr17:79995326:79995423:-@chr17:79994889|79994964:79994735:-.A.coreAndExt_chr17:79995326:79995423:-@chr17:79994889|79994964:79994735:-.A.up','chr17:79995326:79995423:-@chr17:79994889|79994964:79994735:-.B.core_chr17:79995326:79995423:-@chr17:79994889|79994964:79994735:-.B.up'	(0,0):757,(0,1):197,(1,0):45,(1,1):458	0:52,1:648	(0,0):545,(0,1):155,(1,0):36,(1,1):317	0:44,1:464	chr17	-	7999473579994730	7999542379995420
chr17:80115624:80115824:-@chr17:80086473|80086476:80086369:-	0.66	0.13	1	0.67	0.22	0.98	-0.01	0.9	'chr17:80115624:80115824:-@chr17:80086473|80086476:80086369:-.A.coreAndExt_chr17:80115624:80115824:-@chr17:80086473|80086476:80086369:-.A.up','chr17:80115624:80115824:-@chr17:80086473|80086476:80086369:-.B.core_chr17:80115624:80115824:-@chr17:80086473|80086476:80086369:-.B.up'	(0,0):1450,(1,0):1,(1,1):8	0:3,1:6	(0,0):548,(1,0):1,(1,1):3	00:04:00	chr17	-	8008636980086360	8011582480115820
chr17:53076706:53076812:+@chr17:53076987|53076993:53077203:+	0.62	0.34	0.89	0.43	0.1	0.81	0.19	0.97	'chr17:53076706:53076812:+@chr17:53076987|53076993:53077203:+.B.up_chr17:53076706:53076812:+@chr17:53076987|53076993:53077203:+.B.core','chr17:53076706:53076812:+@chr17:53076987|53076993:53077203:+.A.up_chr17:53076706:53076812:+@chr17:53076987|53076993:53077203:+.A.coreAndExt'	(0,0):54,(0,1):2,(1,0):7,(1,1):29	0:15,1:23	(0,0):19,(0,1):1,(1,0):2,(1,1):23	0:10,1:16	chr17	+	5307670653076700	5307720353077200
chr17:42978888:42979024:+@chr17:42979733|42979736:42981047:+	0.36	0.03	0.92	0.47	0.05	0.9	-0.11	1.05	'chr17:42978888:42979024:+@chr17:42979733|42979736:42981047:+.B.up_chr17:42978888:42979024:+@chr17:42979733|42979736:42981047:+.B.core','chr17:42978888:42979024:+@chr17:42979733|42979736:42981047:+.A.up_chr17:42978888:42979024:+@chr17:42979733|42979736:42981047:+.A.coreAndExt'	(0,0):28,(1,1):81	0:3,1:78	(0,0):11,(1,1):25	0:4,1:21	chr17	+	4297888842978880	4298104742981040
chr17:72769035:72769178:-@chr17:72768256|72768416:72768099:-	0.69	0.6	0.77	0.62	0.5	0.75	0.07	0.27	'chr17:72769035:72769178:-@chr17:72768256|72768416:72768099:-.A.coreAndExt_chr17:72769035:72769178:-@chr17:72768256|72768416:72768099:-.A.up','chr17:72769035:72769178:-@chr17:72768256|72768416:72768099:-.B.core_chr17:72769035:72769178:-@chr17:72768256|72768416:72768099:-.B.up'	(0,0):730,(0,1):23,(1,0):168,(1,1):74	0:219,1:46	(0,0):249,(0,1):13,(1,0):70,(1,1):29	0:93,1:19	chr17	-	7276809972768090	7276917872769170
chr17:43010041:43010141:-@chr17:43009574|43009610:43009424:-	0.68	0.37	0.95	0.67	0.42	0.91	0.01	0.49	'chr17:43010041:43010141:-@chr17:43009574|43009610:43009424:-.A.coreAndExt_chr17:43010041:43010141:-@chr17:43009574|43009610:43009424:-.A.up','chr17:43010041:43010141:-@chr17:43009574|43009610:43009424:-.B.core_chr17:43010041:43010141:-@chr17:43009574|43009610:43009424:-.B.up'	(0,0):201,(0,1):1,(1,0):11,(1,1):38	0:29,1:21	(0,0):54,(0,1):1,(1,0):15,(1,1):38	0:35,1:19	chr17	-	4300942443009420	4301014143010140
chr17:55055468:55055596:+@chr17:55058443|55058478:55058591:+	0.86	0.76	0.94	0.91	0.8	0.99	-0.05	0.24	'chr17:55055468:55055596:+@chr17:55058443|55058478:55058591:+.B.up_chr17:55055468:55055596:+@chr17:55058443|55058478:55058591:+.B.core','chr17:55055468:55055596:+@chr17:55058443|55058478:55058591:+.A.up_chr17:55055468:55055596:+@chr17:55058443|55058478:55058591:+.A.coreAndExt'	(0,0):188,(1,0):120,(1,1):116	0:215,1:21	(0,0):61,(1,0):69,(1,1):56	0:118,1:7	chr17	+	5505546855055460	5505859155058590
chr17:73230732:73230883:+@chr17:73231208|73231211:73231296:+	0.44	0.25	0.67	0.7	0.36	0.93	-0.26	1.33	'chr17:73230732:73230883:+@chr17:73231208|73231211:73231296:+.B.up_chr17:73230732:73230883:+@chr17:73231208|73231211:73231296:+.B.core','chr17:73230732:73230883:+@chr17:73231208|73231211:73231296:+.A.up_chr17:73230732:73230883:+@chr17:73231208|73231211:73231296:+.A.coreAndExt'	(0,0):933,(0,1):7,(1,0):8,(1,1):149	0:52,1:112	(0,0):410,(0,1):1,(1,0):4,(1,1):85	0:66,1:24	chr17	+	7323073273230730	7323129673231290
chr17:56801401:56801461:+@chr17:56809842|56809845:56809905:+	0.18	0.06	0.38	0.2	0.06	0.42	-0.02	0.31	'chr17:56801401:56801461:+@chr17:56809842|56809845:56809905:+.B.up_chr17:56801401:56801461:+@chr17:56809842|56809845:56809905:+.B.core','chr17:56801401:56801461:+@chr17:56809842|56809845:56809905:+.A.up_chr17:56801401:56801461:+@chr17:56809842|56809845:56809905:+.A.coreAndExt'	(0,0):270,(0,1):13,(1,0):2,(1,1):35	0:13,1:37	(0,0):107,(0,1):11,(1,0):2,(1,1):13	0:4,1:22	chr17	+	5680140156801400	5680990556809900
chr17:7296110:7296271:-@chr17:7294012|7294114:7293953:-	0.95	0.84	1	0.75	0.53	0.94	0.2	0.82	'chr17:7296110:7296271:-@chr17:7294012|7294114:7293953:-.A.coreAndExt_chr17:7296110:7296271:-@chr17:7294012|7294114:7293953:-.A.up','chr17:7296110:7296271:-@chr17:7294012|7294114:7293953:-.B.core_chr17:7296110:7296271:-@chr17:7294012|7294114:7293953:-.B.up'	(0,0):45,(1,0):81,(1,1):18	0.06875	(0,0):25,(0,1):1,(1,0):41,(1,1):15	0:52,1:5	chr17	-	72939537293953	72962717296271
chr17:4794246:4794419:+@chr17:4794751|4794811:4795011:+	0.77	0.43	1	0.61	0.35	0.82	0.16	0.75	'chr17:4794246:4794419:+@chr17:4794751|4794811:4795011:+.B.up_chr17:4794246:4794419:+@chr17:4794751|4794811:4795011:+.B.core','chr17:4794246:4794419:+@chr17:4794751|4794811:4795011:+.A.up_chr17:4794246:4794419:+@chr17:4794751|4794811:4795011:+.A.coreAndExt'	(0,0):19,(1,0):5,(1,1):5	00:10:00	(0,0):9,(0,1):1,(1,0):7,(1,1):13	0:15,1:6	chr17	+	47942464794246	47950114795011
chr17:7216531:7216610:-@chr17:7216416|7216443:7216348:-	0.95	0.84	0.99	0.93	0.82	0.99	0.02	0.13	'chr17:7216531:7216610:-@chr17:7216416|7216443:7216348:-.A.coreAndExt_chr17:7216531:7216610:-@chr17:7216416|7216443:7216348:-.A.up','chr17:7216531:7216610:-@chr17:7216416|7216443:7216348:-.B.core_chr17:7216531:7216610:-@chr17:7216416|7216443:7216348:-.B.up'	(0,0):92,(1,0):27,(1,1):15	00:42:00	(0,0):61,(1,0):29,(1,1):9	0:37,1:1	chr17	-	72163487216348	72166107216610
chr17:72741012:72741068:+@chr17:72741147|72741445:72743474:+	0.14	0.1	0.19	0.15	0.09	0.25	-0.01	0.12	'chr17:72741012:72741068:+@chr17:72741147|72741445:72743474:+.B.up_chr17:72741012:72741068:+@chr17:72741147|72741445:72743474:+.B.core','chr17:72741012:72741068:+@chr17:72741147|72741445:72743474:+.A.up_chr17:72741012:72741068:+@chr17:72741147|72741445:72743474:+.A.coreAndExt'	(0,0):398,(0,1):23,(1,0):33,(1,1):1365	0:259,1:1162	(0,0):177,(0,1):6,(1,0):14,(1,1):576	0:94,1:502	chr17	+	7274101272741010	7274347472743470
chr17:6661408:6661543:+@chr17:6662575|6662981:6663037:+	0.51	0.33	0.69	0.2	0.08	0.47	0.31	4.3	'chr17:6661408:6661543:+@chr17:6662575|6662981:6663037:+.B.up_chr17:6661408:6661543:+@chr17:6662575|6662981:6663037:+.B.core','chr17:6661408:6661543:+@chr17:6662575|6662981:6663037:+.A.up_chr17:6661408:6661543:+@chr17:6662575|6662981:6663037:+.A.coreAndExt'	(0,0):85,(0,1):5,(1,0):51,(1,1):1	0:52,1:5	(0,0):25,(0,1):1,(1,0):9,(1,1):7	0:10,1:7	chr17	+	66614086661408	66630376663037
chr17:7481145:7481234:+@chr17:7481483|7481545:7481562:+	0.99	0.99	1	1	0.99	1	-0.01	0	'chr17:7481145:7481234:+@chr17:7481483|7481545:7481562:+.B.up_chr17:7481145:7481234:+@chr17:7481483|7481545:7481562:+.B.core','chr17:7481145:7481234:+@chr17:7481483|7481545:7481562:+.A.up_chr17:7481145:7481234:+@chr17:7481483|7481545:7481562:+.A.coreAndExt'	(0,0):6835,(0,1):2,(1,0):2295,(1,1):189	0:2481,1:5	(0,0):3342,(1,0):1358,(1,1):139	0:1496,1:1	chr17	+	74811457481145	74815627481562
chr17:4886052:4886187:-@chr17:4885455|4885470:4885384:-	0.3	0.1	0.55	0.1	0	0.32	0.2	1.04	'chr17:4886052:4886187:-@chr17:4885455|4885470:4885384:-.A.coreAndExt_chr17:4886052:4886187:-@chr17:4885455|4885470:4885384:-.A.up','chr17:4886052:4886187:-@chr17:4885455|4885470:4885384:-.B.core_chr17:4886052:4886187:-@chr17:4885455|4885470:4885384:-.B.up'	(0,0):80,(0,1):5,(1,0):2,(1,1):9	0:5,1:11	(0,0):25,(0,1):7,(1,1):7	0:0,1:14	chr17	-	48853844885384	48861874886187
chr17:55729460:55729522:+@chr17:55752279|55752333:55752487:+	0.21	0.06	0.42	0.58	0.3	0.87	-0.37	3.31	'chr17:55729460:55729522:+@chr17:55752279|55752333:55752487:+.B.up_chr17:55729460:55729522:+@chr17:55752279|55752333:55752487:+.B.core','chr17:55729460:55729522:+@chr17:55752279|55752333:55752487:+.A.up_chr17:55729460:55729522:+@chr17:55752279|55752333:55752487:+.A.coreAndExt'	(0,0):466,(0,1):3,(1,0):4,(1,1):21	0:6,1:22	(0,0):112,(0,1):1,(1,0):6,(1,1):4	0:9,1:2	chr17	+	5572946055729460	5575248755752480
chr17:73201815:73201889:+@chr17:73204599|73204632:73204715:+	0.9	0.68	1	0.91	0.74	0.99	-0.01	0.24	'chr17:73201815:73201889:+@chr17:73204599|73204632:73204715:+.B.up_chr17:73201815:73201889:+@chr17:73204599|73204632:73204715:+.B.core','chr17:73201815:73201889:+@chr17:73204599|73204632:73204715:+.A.up_chr17:73201815:73201889:+@chr17:73204599|73204632:73204715:+.A.coreAndExt'	(0,0):296,(1,0):17,(1,1):46	0:58,1:5	(0,0):169,(1,0):17,(1,1):20	0:36,1:1	chr17	+	7320181573201810	7320471573204710
chr17:43006187:43006392:-@chr17:43005919|43005946:43005394:-	0.64	0.58	0.71	0.65	0.54	0.74	-0.01	0.15	'chr17:43006187:43006392:-@chr17:43005919|43005946:43005394:-.A.coreAndExt_chr17:43006187:43006392:-@chr17:43005919|43005946:43005394:-.A.up','chr17:43006187:43006392:-@chr17:43005919|43005946:43005394:-.B.core_chr17:43006187:43006392:-@chr17:43005919|43005946:43005394:-.B.up'	(0,0):342,(0,1):45,(1,0):159,(1,1):640	0:544,1:300	(0,0):146,(0,1):13,(1,0):66,(1,1):321	0:227,1:173	chr17	-	4300539443005390	4300639243006390
chr17:7133604:7133749:-@chr17:7133456|7133474:7133365:-	0.92	0.77	1	0.87	0.7	0.99	0.05	0.28	'chr17:7133604:7133749:-@chr17:7133456|7133474:7133365:-.A.coreAndExt_chr17:7133604:7133749:-@chr17:7133456|7133474:7133365:-.A.up','chr17:7133604:7133749:-@chr17:7133456|7133474:7133365:-.B.core_chr17:7133604:7133749:-@chr17:7133456|7133474:7133365:-.B.up'	(0,0):110,(1,0):32,(1,1):47	0:76,1:3	(0,0):50,(1,0):24,(1,1):27	0:47,1:4	chr17	-	71333657133365	71337497133749
chr17:45201252:45201326:-@chr17:45199966|45199985:45199810:-	0.12	0.05	0.21	0.12	0.04	0.22	0	0.15	'chr17:45201252:45201326:-@chr17:45199966|45199985:45199810:-.A.coreAndExt_chr17:45201252:45201326:-@chr17:45199966|45199985:45199810:-.A.up','chr17:45201252:45201326:-@chr17:45199966|45199985:45199810:-.B.core_chr17:45201252:45201326:-@chr17:45199966|45199985:45199810:-.B.up'	(0,0):206,(0,1):38,(1,0):7,(1,1):61	0:10,1:96	(0,0):62,(0,1):26,(1,0):4,(1,1):45	0:6,1:69	chr17	-	4519981045199810	4520132645201320
chr17:79654033:79654125:+@chr17:79655734|79655782:79655857:+	0.98	0.94	1	0.96	0.9	0.99	0.02	0.08	'chr17:79654033:79654125:+@chr17:79655734|79655782:79655857:+.B.up_chr17:79654033:79654125:+@chr17:79655734|79655782:79655857:+.B.core','chr17:79654033:79654125:+@chr17:79655734|79655782:79655857:+.A.up_chr17:79654033:79654125:+@chr17:79655734|79655782:79655857:+.A.coreAndExt'	(0,0):540,(1,0):269,(1,1):156	0:420,1:5	(0,0):239,(1,0):172,(1,1):86	0:256,1:2	chr17	+	7965403379654030	7965585779655850
chr17:30668223:30668303:-@chr17:30666957|30666981:30666832:-	0.05	0.01	0.13	0.05	0	0.18	0	0.15	'chr17:30668223:30668303:-@chr17:30666957|30666981:30666832:-.A.coreAndExt_chr17:30668223:30668303:-@chr17:30666957|30666981:30666832:-.A.up','chr17:30668223:30668303:-@chr17:30666957|30666981:30666832:-.B.core_chr17:30668223:30668303:-@chr17:30666957|30666981:30666832:-.B.up'	(0,0):126,(0,1):30,(1,0):2,(1,1):61	0:10,1:83	(0,0):63,(0,1):15,(1,1):15	0:2,1:28	chr17	-	3066683230666830	3066830330668300
chr17:12908306:12908418:-@chr17:12906816|12906891:12906796:-	0.98	0.94	1	0.98	0.92	1	0	0.05	'chr17:12908306:12908418:-@chr17:12906816|12906891:12906796:-.A.coreAndExt_chr17:12908306:12908418:-@chr17:12906816|12906891:12906796:-.A.up','chr17:12908306:12908418:-@chr17:12906816|12906891:12906796:-.B.core_chr17:12908306:12908418:-@chr17:12906816|12906891:12906796:-.B.up'	(0,0):585,(1,0):276,(1,1):38	0.218056	(0,0):306,(1,0):187,(1,1):21	0:207,1:1	chr17	-	1290679612906790	1290841812908410
[truncated: 6,851 more rows]

## Sheet: Table 2
Table 2: Alternative 5’ splice sites (shSF3A2 vs. shLUC)
[truncated: 5,405 more rows]

## Sheet: Table 3
Table 3: Mutually Exclusive exons (shSF3A2 vs. shLUC)
[truncated: 26,126 more rows]

## Sheet: Table 4
Table 4: Retrained introns (shSF3A2 vs. shLUC)
[truncated: 3,948 more rows]

## Sheet: Table 5
Table 5: Skipped exons (shSF3A2 vs. shLUC)
[truncated: 26,126 more rows]
