# Supplementary material for: Gene-centric functional dissection of human genetic variation uncovers regulators of hematopoiesis
Source: eLife. 2019 May 9;8:e44080. doi: 10.7554/eLife.44080 (PMC6534380; doi:10.7554/eLife.44080)
Supplement: Figure 6—source data 6. — Categories of splice mutations presented in each table are alternative 3’ splice sites, alternative 5’ splice sites, mutually exclusive exons, retrained introns, and skipped exons, respectively. [file elife-44080-fig6-data6.xlsx]

## Sheet: Table 1
Table 1: Alternative 3’ splice sites (SF3B1mut MDS vs. SF3B1wt MDS )
event_name	sample1_posterior_mean	sample1_ci_low	sample1_ci_high	sample2_posterior_mean	sample2_ci_low	sample2_ci_high	diff	bayes_factor	isoforms	sample1_counts	sample1_assigned_counts	sample2_counts	sample2_assigned_counts	chrom	strand	mRNA_starts	mRNA_ends
chr18:3729135:3729375:-@chr18:3582162|3582246:3581873:-	0.63	0.29	0.9	0.67	0.21	0.98	-0.04	0.68	'chr18:3729135:3729375:-@chr18:3582162|3582246:3581873:-.A.coreAndExt_chr18:3729135:3729375:-@chr18:3582162|3582246:3581873:-.A.up','chr18:3729135:3729375:-@chr18:3582162|3582246:3581873:-.B.core_chr18:3729135:3729375:-@chr18:3582162|3582246:3581873:-.B.up'	(0,0):1752,(1,0):2	00:02:00	(0,0):1002,(1,0):1	00:01:00	chr18	-	35818733581873	37293753729375
chr18:53070685:53070749:-@chr18:53018231|53018234:53018105:-	0.83	0.69	0.95	0.95	0.86	1	-0.12	0.6	'chr18:53070685:53070749:-@chr18:53018231|53018234:53018105:-.A.coreAndExt_chr18:53070685:53070749:-@chr18:53018231|53018234:53018105:-.A.up','chr18:53070685:53070749:-@chr18:53018231|53018234:53018105:-.B.core_chr18:53070685:53070749:-@chr18:53018231|53018234:53018105:-.B.up'	(0,0):121,(0,1):4,(1,0):27,(1,1):2	0:28,1:5	(0,0):101,(1,0):25,(1,1):6	00:31:00	chr18	-	5301810553018100	5307074953070740
chr18:47800556:47800723:-@chr18:47800230|47800233:47799934:-	1	0.99	1	0.99	0.97	1	0.01	0	'chr18:47800556:47800723:-@chr18:47800230|47800233:47799934:-.A.coreAndExt_chr18:47800556:47800723:-@chr18:47800230|47800233:47799934:-.A.up','chr18:47800556:47800723:-@chr18:47800230|47800233:47799934:-.B.core_chr18:47800556:47800723:-@chr18:47800230|47800233:47799934:-.B.up'	(0,0):1321,(1,0):625,(1,1):1043	0:1667,1:1	(0,0):616,(0,1):1,(1,0):271,(1,1):452	0:718,1:6	chr18	-	4779993447799930	4780072347800720
chr18:19359442:19359646:+@chr18:19371296|19371335:19371518:+	0.07	0.04	0.11	0.09	0.05	0.15	-0.02	0.09	'chr18:19359442:19359646:+@chr18:19371296|19371335:19371518:+.B.up_chr18:19359442:19359646:+@chr18:19371296|19371335:19371518:+.B.core','chr18:19359442:19359646:+@chr18:19371296|19371335:19371518:+.A.up_chr18:19359442:19359646:+@chr18:19371296|19371335:19371518:+.A.coreAndExt'	(0,0):393,(0,1):157,(1,0):17,(1,1):141	0:28,1:287	(0,0):255,(0,1):77,(1,0):10,(1,1):83	0:17,1:153	chr18	+	1935944219359440	1937151819371510
chr18:67843911:67844081:-@chr18:67836209|67836303:67836091:-	0.83	0.72	0.92	0.95	0.85	0.99	-0.12	0.88	'chr18:67843911:67844081:-@chr18:67836209|67836303:67836091:-.A.coreAndExt_chr18:67843911:67844081:-@chr18:67836209|67836303:67836091:-.A.up','chr18:67843911:67844081:-@chr18:67836209|67836303:67836091:-.B.core_chr18:67843911:67844081:-@chr18:67836209|67836303:67836091:-.B.up'	(0,0):99,(0,1):6,(1,0):76,(1,1):19	0:91,1:10	(0,0):61,(1,0):54,(1,1):10	0:63,1:1	chr18	-	6783609167836090	6784408167844080
chr18:21735665:21736963:+@chr18:21739436|21739907:21740033:+	0.98	0.91	1	0.95	0.86	1	0.03	0.08	'chr18:21735665:21736963:+@chr18:21739436|21739907:21740033:+.B.up_chr18:21735665:21736963:+@chr18:21739436|21739907:21740033:+.B.core','chr18:21735665:21736963:+@chr18:21739436|21739907:21740033:+.A.up_chr18:21735665:21736963:+@chr18:21739436|21739907:21740033:+.A.coreAndExt'	(0,0):110,(1,0):76,(1,1):38	0:112,1:2	(0,0):92,(1,0):53,(1,1):45	0:92,1:6	chr18	+	2173566521735660	2174003321740030
chr18:9599631:9599739:-@chr18:9595100|9595151:9595016:-	0.94	0.81	0.99	0.8	0.53	0.95	0.14	0.52	'chr18:9599631:9599739:-@chr18:9595100|9595151:9595016:-.A.coreAndExt_chr18:9599631:9599739:-@chr18:9595100|9595151:9595016:-.A.up','chr18:9599631:9599739:-@chr18:9595100|9595151:9595016:-.B.core_chr18:9599631:9599739:-@chr18:9595100|9595151:9595016:-.B.up'	(0,0):941,(1,0):23	00:23:00	(0,0):301,(1,0):7	00:07:00	chr18	-	95950169595016	95997399599739
chr18:693882:693908:-@chr18:690745|691276:690549:-	0.35	0.29	0.42	0.36	0.25	0.51	-0.01	0.19	'chr18:693882:693908:-@chr18:690745|691276:690549:-.A.coreAndExt_chr18:693882:693908:-@chr18:690745|691276:690549:-.A.up','chr18:693882:693908:-@chr18:690745|691276:690549:-.B.core_chr18:693882:693908:-@chr18:690745|691276:690549:-.B.up'	(0,0):4989,(0,1):3,(1,0):587,(1,1):143	0:644,1:89	(0,0):1427,(1,0):162,(1,1):42	0:179,1:25	chr18	-	690549690549	693908693908
chr18:11886916:11887024:-@chr18:11886777|11886780:11886712:-	0.25	0.18	0.32	0.17	0.08	0.28	0.08	0.39	'chr18:11886916:11887024:-@chr18:11886777|11886780:11886712:-.A.coreAndExt_chr18:11886916:11887024:-@chr18:11886777|11886780:11886712:-.A.up','chr18:11886916:11887024:-@chr18:11886777|11886780:11886712:-.B.core_chr18:11886916:11887024:-@chr18:11886777|11886780:11886712:-.B.up'	(0,0):1519,(0,1):104,(1,0):36,(1,1):11	0:38,1:113	(0,0):455,(0,1):41,(1,0):8,(1,1):3	0:9,1:43	chr18	-	1188671211886710	1188702411887020
chr18:8812977:8813231:+@chr18:8818961|8819045:8819257:+	0.85	0.71	0.95	0.75	0.45	0.97	0.1	0.42	'chr18:8812977:8813231:+@chr18:8818961|8819045:8819257:+.B.up_chr18:8812977:8813231:+@chr18:8818961|8819045:8819257:+.B.core','chr18:8812977:8813231:+@chr18:8818961|8819045:8819257:+.A.up_chr18:8812977:8813231:+@chr18:8818961|8819045:8819257:+.A.coreAndExt'	(0,0):46,(0,1):3,(1,0):34,(1,1):37	0:64,1:10	(0,0):9,(0,1):1,(1,0):7,(1,1):3	0:9,1:2	chr18	+	88129778812977	88192578819257
chr18:53017590:53017639:-@chr18:52946887|52946905:52946782:-	0.08	0.01	0.3	0.08	0.01	0.27	0	0.19	'chr18:53017590:53017639:-@chr18:52946887|52946905:52946782:-.A.coreAndExt_chr18:53017590:53017639:-@chr18:52946887|52946905:52946782:-.A.up','chr18:53017590:53017639:-@chr18:52946887|52946905:52946782:-.B.core_chr18:53017590:53017639:-@chr18:52946887|52946905:52946782:-.B.up'	(0,0):324,(0,1):9	0:0,1:9	(0,0):735,(0,1):8	0:0,1:8	chr18	-	5294678252946780	5301763953017630
chr18:43304915:43304978:+@chr18:43307226|43307297:43307383:+	0.71	0.34	1	0.62	0.15	0.97	0.09	0.74	'chr18:43304915:43304978:+@chr18:43307226|43307297:43307383:+.B.up_chr18:43304915:43304978:+@chr18:43307226|43307297:43307383:+.B.core','chr18:43304915:43304978:+@chr18:43307226|43307297:43307383:+.A.up_chr18:43304915:43304978:+@chr18:43307226|43307297:43307383:+.A.coreAndExt'	(0,0):652,(1,0):9	00:09:00	(0,0):80,(1,0):1	00:01:00	chr18	+	4330491543304910	4330738343307380
chr18:693882:693908:-@chr18:690631|691276:690549:-	0.71	0.37	0.96	0.73	0.3	0.99	-0.02	0.64	'chr18:693882:693908:-@chr18:690631|691276:690549:-.A.coreAndExt_chr18:693882:693908:-@chr18:690631|691276:690549:-.A.up','chr18:693882:693908:-@chr18:690631|691276:690549:-.B.core_chr18:693882:693908:-@chr18:690631|691276:690549:-.B.up'	(0,0):4992,(1,0):730	0.506944	(0,0):1427,(1,0):204	0.141667	chr18	-	690549690549	693908693908
chr18:252539:252612:-@chr18:247908|247957:247849:-	0.92	0.78	0.99	0.89	0.71	1	0.03	0.21	'chr18:252539:252612:-@chr18:247908|247957:247849:-.A.coreAndExt_chr18:252539:252612:-@chr18:247908|247957:247849:-.A.up','chr18:252539:252612:-@chr18:247908|247957:247849:-.B.core_chr18:252539:252612:-@chr18:247908|247957:247849:-.B.up'	(0,0):681,(0,1):1,(1,0):100	0:100,1:1	(0,0):309,(1,0):34	00:34:00	chr18	-	247849247849	252612252612
chr18:19284465:19284766:-@chr18:19283638|19283708:19283545:-	0.99	0.98	1	0.99	0.96	1	0	0.03	'chr18:19284465:19284766:-@chr18:19283638|19283708:19283545:-.A.coreAndExt_chr18:19284465:19284766:-@chr18:19283638|19283708:19283545:-.A.up','chr18:19284465:19284766:-@chr18:19283638|19283708:19283545:-.B.core_chr18:19284465:19284766:-@chr18:19283638|19283708:19283545:-.B.up'	(0,0):455,(0,1):1,(1,0):695,(1,1):427	0:1121,1:2	(0,0):203,(0,1):1,(1,0):271,(1,1):165	0:436,1:1	chr18	-	1928354519283540	1928476619284760
chr18:55240478:55240597:-@chr18:55238772|55238835:55238624:-	0.03	0.03	0.04	0.03	0.01	0.04	0	0	'chr18:55240478:55240597:-@chr18:55238772|55238835:55238624:-.A.coreAndExt_chr18:55240478:55240597:-@chr18:55238772|55238835:55238624:-.A.up','chr18:55240478:55240597:-@chr18:55238772|55238835:55238624:-.B.core_chr18:55240478:55240597:-@chr18:55238772|55238835:55238624:-.B.up'	(0,0):5458,(0,1):2779,(1,0):175,(1,1):759	0:191,1:3522	(0,0):560,(0,1):254,(1,0):13,(1,1):69	0:14,1:322	chr18	-	5523862455238620	5524059755240590
chr18:74701912:74702016:-@chr18:74700941|74701032:74700833:-	0.67	0.2	0.95	0.61	0.07	0.99	0.06	1.46	'chr18:74701912:74702016:-@chr18:74700941|74701032:74700833:-.A.coreAndExt_chr18:74701912:74702016:-@chr18:74700941|74701032:74700833:-.A.up','chr18:74701912:74702016:-@chr18:74700941|74701032:74700833:-.B.core_chr18:74701912:74702016:-@chr18:74700941|74701032:74700833:-.B.up'	(0,0):105,(1,0):1	00:01:00	(0,0):43,(1,0):2	00:02:00	chr18	-	7470083374700830	7470201674702010
chr18:22931969:22932214:-@chr18:22930911|22930957:22930871:-	0.17	0.02	0.49	0.07	0.01	0.23	0.1	0.3	'chr18:22931969:22932214:-@chr18:22930911|22930957:22930871:-.A.coreAndExt_chr18:22931969:22932214:-@chr18:22930911|22930957:22930871:-.A.up','chr18:22931969:22932214:-@chr18:22930911|22930957:22930871:-.B.core_chr18:22931969:22932214:-@chr18:22930911|22930957:22930871:-.B.up'	(0,0):19,(0,1):3,(1,1):7	0:1,1:9	(0,0):64,(0,1):12,(1,1):4	0:1,1:15	chr18	-	2293087122930870	2293221422932210
chr18:67623991:67624232:-@chr18:67614669|67614768:67614597:-	0.29	0.12	0.49	0.16	0.05	0.35	0.13	0.59	'chr18:67623991:67624232:-@chr18:67614669|67614768:67614597:-.A.coreAndExt_chr18:67623991:67624232:-@chr18:67614669|67614768:67614597:-.A.up','chr18:67623991:67624232:-@chr18:67614669|67614768:67614597:-.B.core_chr18:67623991:67624232:-@chr18:67614669|67614768:67614597:-.B.up'	(0,0):136,(0,1):6,(1,0):7,(1,1):18	0:11,1:20	(0,0):129,(0,1):6,(1,0):3,(1,1):17	0:8,1:18	chr18	-	6761459767614590	6762423267624230
chr18:9133389:9133508:-@chr18:9132396|9132407:9132221:-	0.2	0.05	0.38	0.19	0.03	0.44	0.01	0.36	'chr18:9133389:9133508:-@chr18:9132396|9132407:9132221:-.A.coreAndExt_chr18:9133389:9133508:-@chr18:9132396|9132407:9132221:-.A.up','chr18:9133389:9133508:-@chr18:9132396|9132407:9132221:-.B.core_chr18:9133389:9133508:-@chr18:9132396|9132407:9132221:-.B.up'	(0,0):525,(0,1):15,(1,0):4,(1,1):19	0:4,1:34	(0,0):231,(0,1):8,(1,0):1,(1,1):4	0:1,1:12	chr18	-	91322219132221	91335089133508
chr18:74701912:74702016:-@chr18:74700898|74701032:74700833:-	0.58	0.15	0.96	0.59	0.15	0.99	-0.01	1.21	'chr18:74701912:74702016:-@chr18:74700898|74701032:74700833:-.A.coreAndExt_chr18:74701912:74702016:-@chr18:74700898|74701032:74700833:-.A.up','chr18:74701912:74702016:-@chr18:74700898|74701032:74700833:-.B.core_chr18:74701912:74702016:-@chr18:74700898|74701032:74700833:-.B.up'	(0,0):105,(1,0):1	00:01:00	(0,0):43,(1,0):2	00:02:00	chr18	-	7470083374700830	7470201674702010
chr18:72167172:72167268:+@chr18:72168447|72168564:72168707:+	0.01	0	0.01	0.01	0.01	0.02	0	0	'chr18:72167172:72167268:+@chr18:72168447|72168564:72168707:+.B.up_chr18:72167172:72167268:+@chr18:72168447|72168564:72168707:+.B.core','chr18:72167172:72167268:+@chr18:72168447|72168564:72168707:+.A.up_chr18:72167172:72167268:+@chr18:72168447|72168564:72168707:+.A.coreAndExt'	(0,0):1177,(0,1):493,(1,0):11,(1,1):34	0:11,1:527	(0,0):745,(0,1):326,(1,0):11,(1,1):31	0:12,1:356	chr18	+	7216717272167170	7216870772168700
chr18:21718955:21719082:+@chr18:21723055|21723094:21723223:+	0.63	0.22	0.93	0.67	0.28	0.94	-0.04	0.73	'chr18:21718955:21719082:+@chr18:21723055|21723094:21723223:+.B.up_chr18:21718955:21719082:+@chr18:21723055|21723094:21723223:+.B.core','chr18:21718955:21719082:+@chr18:21723055|21723094:21723223:+.A.up_chr18:21718955:21719082:+@chr18:21723055|21723094:21723223:+.A.coreAndExt'	(0,0):217,(1,0):1	00:01:00	(0,0):126,(1,0):1	00:01:00	chr18	+	2171895521718950	2172322321723220
chr18:29704697:29704808:+@chr18:29706656|29706690:29706763:+	0.98	0.97	0.99	0.99	0.97	1	-0.01	0.04	'chr18:29704697:29704808:+@chr18:29706656|29706690:29706763:+.B.up_chr18:29704697:29704808:+@chr18:29706656|29706690:29706763:+.B.core','chr18:29704697:29704808:+@chr18:29706656|29706690:29706763:+.A.up_chr18:29704697:29704808:+@chr18:29706656|29706690:29706763:+.A.coreAndExt'	(0,0):1908,(0,1):7,(1,0):817,(1,1):7	0:824,1:7	(0,0):1125,(0,1):1,(1,0):401,(1,1):2	0:403,1:1	chr18	+	2970469729704690	2970676329706760
chr18:51731368:51731527:-@chr18:51729472|51729496:51729050:-	0.14	0.04	0.32	0.1	0.01	0.33	0.04	0.37	'chr18:51731368:51731527:-@chr18:51729472|51729496:51729050:-.A.coreAndExt_chr18:51731368:51731527:-@chr18:51729472|51729496:51729050:-.A.up','chr18:51731368:51731527:-@chr18:51729472|51729496:51729050:-.B.core_chr18:51731368:51731527:-@chr18:51729472|51729496:51729050:-.B.up'	(0,0):4056,(1,0):3,(1,1):481	0:52,1:432	(0,0):1908,(1,1):224	0:21,1:203	chr18	-	5172905051729050	5173152751731520
chr18:13114129:13114250:+@chr18:13116373|13116376:13116502:+	0.56	0.5	0.61	0.54	0.46	0.62	0.02	0.14	'chr18:13114129:13114250:+@chr18:13116373|13116376:13116502:+.B.up_chr18:13114129:13114250:+@chr18:13116373|13116376:13116502:+.B.core','chr18:13114129:13114250:+@chr18:13116373|13116376:13116502:+.A.up_chr18:13114129:13114250:+@chr18:13116373|13116376:13116502:+.A.coreAndExt'	(0,0):1262,(0,1):142,(1,0):186,(1,1):48	0:217,1:159	(0,0):477,(0,1):57,(1,0):72,(1,1):25	0:81,1:73	chr18	+	1311412913114120	1311650213116500
chr18:12984039:12984189:+@chr18:12985239|12986861:12987536:+	0.88	0.83	0.93	0.87	0.81	0.93	0.01	0.11	'chr18:12984039:12984189:+@chr18:12985239|12986861:12987536:+.B.up_chr18:12984039:12984189:+@chr18:12985239|12986861:12987536:+.B.core','chr18:12984039:12984189:+@chr18:12985239|12986861:12987536:+.A.up_chr18:12984039:12984189:+@chr18:12985239|12986861:12987536:+.A.coreAndExt'	(0,0):1199,(0,1):1,(1,0):3800,(1,1):1692	0:5218,1:275	(0,0):631,(0,1):1,(1,0):1851,(1,1):829	0:2572,1:109	chr18	+	1298403912984030	1298753612987530
chr18:5423377:5423552:-@chr18:5419876|5419930:5419710:-	0.9	0.84	0.94	0.91	0.85	0.96	-0.01	0.1	'chr18:5423377:5423552:-@chr18:5419876|5419930:5419710:-.A.coreAndExt_chr18:5423377:5423552:-@chr18:5419876|5419930:5419710:-.A.up','chr18:5423377:5423552:-@chr18:5419876|5419930:5419710:-.B.core_chr18:5423377:5423552:-@chr18:5419876|5419930:5419710:-.B.up'	(0,0):212,(0,1):10,(1,0):209,(1,1):79	0:280,1:18	(0,0):147,(0,1):4,(1,0):129,(1,1):42	0:160,1:15	chr18	-	54197105419710	54235525423552
chr18:19202686:19202762:+@chr18:19203709|19203836:19203900:+	0.99	0.97	1	0.99	0.97	1	0	0	'chr18:19202686:19202762:+@chr18:19203709|19203836:19203900:+.B.up_chr18:19202686:19202762:+@chr18:19203709|19203836:19203900:+.B.core','chr18:19202686:19202762:+@chr18:19203709|19203836:19203900:+.A.up_chr18:19202686:19202762:+@chr18:19203709|19203836:19203900:+.A.coreAndExt'	(0,0):5558,(0,1):1,(1,0):2364	0:2364,1:1	(0,0):3497,(1,0):1506	1.04583	chr18	+	1920268619202680	1920390019203900
chr18:74701912:74702016:-@chr18:74700898|74701009:74700833:-	0.58	0.21	0.87	0.63	0.24	0.97	-0.05	0.97	'chr18:74701912:74702016:-@chr18:74700898|74701009:74700833:-.A.coreAndExt_chr18:74701912:74702016:-@chr18:74700898|74701009:74700833:-.A.up','chr18:74701912:74702016:-@chr18:74700898|74701009:74700833:-.B.core_chr18:74701912:74702016:-@chr18:74700898|74701009:74700833:-.B.up'	(0,0):105,(1,0):1	00:01:00	(0,0):43,(1,0):2	00:02:00	chr18	-	7470083374700830	7470201674702010
chr18:74701912:74702016:-@chr18:74701009|74701032:74700833:-	0.39	0.04	0.84	0.4	0.05	0.83	-0.01	1.18	'chr18:74701912:74702016:-@chr18:74701009|74701032:74700833:-.A.coreAndExt_chr18:74701912:74702016:-@chr18:74701009|74701032:74700833:-.A.up','chr18:74701912:74702016:-@chr18:74701009|74701032:74700833:-.B.core_chr18:74701912:74702016:-@chr18:74701009|74701032:74700833:-.B.up'	(0,0):105,(1,1):1	00:01:00	(0,0):43,(1,1):2	00:02:00	chr18	-	7470083374700830	7470201674702010
chr18:47801347:47801415:-@chr18:47800720|47800723:47800556:-	0.96	0.93	0.98	0.87	0.78	0.93	0.09	1.89	'chr18:47801347:47801415:-@chr18:47800720|47800723:47800556:-.A.coreAndExt_chr18:47801347:47801415:-@chr18:47800720|47800723:47800556:-.A.up','chr18:47801347:47801415:-@chr18:47800720|47800723:47800556:-.B.core_chr18:47801347:47801415:-@chr18:47800720|47800723:47800556:-.B.up'	(0,0):868,(0,1):6,(1,0):188,(1,1):69	0:255,1:8	(0,0):392,(0,1):9,(1,0):67,(1,1):42	0:104,1:14	chr18	-	4780055647800550	4780141547801410
chr18:33161778:33161826:+@chr18:33234622|33234623:33234765:+	0.9	0.64	1	0.88	0.56	1	0.02	0.33	'chr18:33161778:33161826:+@chr18:33234622|33234623:33234765:+.B.up_chr18:33161778:33161826:+@chr18:33234622|33234623:33234765:+.B.core','chr18:33161778:33161826:+@chr18:33234622|33234623:33234765:+.A.up_chr18:33161778:33161826:+@chr18:33234622|33234623:33234765:+.A.coreAndExt'	(0,0):1371,(1,0):9,(1,1):88	0:96,1:1	(0,0):1140,(1,0):8,(1,1):49	0:51,1:6	chr18	+	3316177833161770	3323476533234760
chr18:12700957:12701112:-@chr18:12699899|12699904:12699829:-	0.97	0.92	0.99	0.93	0.82	0.99	0.04	0.15	'chr18:12700957:12701112:-@chr18:12699899|12699904:12699829:-.A.coreAndExt_chr18:12700957:12701112:-@chr18:12699899|12699904:12699829:-.A.up','chr18:12700957:12701112:-@chr18:12699899|12699904:12699829:-.B.core_chr18:12700957:12701112:-@chr18:12699899|12699904:12699829:-.B.up'	(0,0):220,(0,1):1,(1,0):73,(1,1):15	0:88,1:1	(0,0):92,(0,1):1,(1,0):31,(1,1):7	0:36,1:3	chr18	-	1269982912699820	1270111212701110
chr18:9614224:9614268:-@chr18:9595100|9595151:9595016:-	0.67	0.54	0.8	0.67	0.46	0.84	0	0.3	'chr18:9614224:9614268:-@chr18:9595100|9595151:9595016:-.A.coreAndExt_chr18:9614224:9614268:-@chr18:9595100|9595151:9595016:-.A.up','chr18:9614224:9614268:-@chr18:9595100|9595151:9595016:-.B.core_chr18:9614224:9614268:-@chr18:9595100|9595151:9595016:-.B.up'	(0,0):1415,(0,1):9,(1,0):95	0:95,1:9	(0,0):488,(0,1):4,(1,0):43	0:43,1:4	chr18	-	95950169595016	96142689614268
chr18:3449973:3450068:+@chr18:3450320|3450323:3450503:+	0.9	0.63	0.99	0.92	0.75	0.99	-0.02	0.26	'chr18:3449973:3450068:+@chr18:3450320|3450323:3450503:+.B.up_chr18:3449973:3450068:+@chr18:3450320|3450323:3450503:+.B.core','chr18:3449973:3450068:+@chr18:3450320|3450323:3450503:+.A.up_chr18:3449973:3450068:+@chr18:3450320|3450323:3450503:+.A.coreAndExt'	(0,0):307,(1,0):11,(1,1):48	0:50,1:9	(0,0):344,(1,0):15,(1,1):39	0:51,1:3	chr18	+	34499733449973	34505033450503
chr18:11981427:11981764:+@chr18:11999053|11999061:11999186:+	1	1	1	1	0.99	1	0	0	'chr18:11981427:11981764:+@chr18:11999053|11999061:11999186:+.B.up_chr18:11981427:11981764:+@chr18:11999053|11999061:11999186:+.B.core','chr18:11981427:11981764:+@chr18:11999053|11999061:11999186:+.A.up_chr18:11981427:11981764:+@chr18:11999053|11999061:11999186:+.A.coreAndExt'	(0,0):1447,(1,0):997,(1,1):656	1.14792	(0,0):518,(1,0):375,(1,1):222	0:595,1:2	chr18	+	1198142711981420	1199918611999180
chr18:693882:693908:-@chr18:690631|690745:690549:-	0.81	0.54	0.96	0.67	0.21	0.96	0.14	0.65	'chr18:693882:693908:-@chr18:690631|690745:690549:-.A.coreAndExt_chr18:693882:693908:-@chr18:690631|690745:690549:-.A.up','chr18:693882:693908:-@chr18:690631|690745:690549:-.B.core_chr18:693882:693908:-@chr18:690631|690745:690549:-.B.up'	(0,0):5576,(1,0):146	0.101389	(0,0):1589,(1,0):42	00:42:00	chr18	-	690549690549	693908693908
chr18:53068811:53069082:-@chr18:53018231|53018234:53018105:-	0.45	0.07	0.9	0.68	0.23	0.97	-0.23	1.06	'chr18:53068811:53069082:-@chr18:53018231|53018234:53018105:-.A.coreAndExt_chr18:53068811:53069082:-@chr18:53018231|53018234:53018105:-.A.up','chr18:53068811:53069082:-@chr18:53018231|53018234:53018105:-.B.core_chr18:53068811:53069082:-@chr18:53018231|53018234:53018105:-.B.up'	(0,0):114,(1,1):3	0:1,1:2	(0,0):97,(1,0):2,(1,1):6	0:7,1:1	chr18	-	5301810553018100	5306908253069080
chr18:59806216:59806308:-@chr18:59805530|59805531:59805476:-	0.91	0.76	0.98	0.91	0.7	0.99	0	0.23	'chr18:59806216:59806308:-@chr18:59805530|59805531:59805476:-.A.coreAndExt_chr18:59806216:59806308:-@chr18:59805530|59805531:59805476:-.A.up','chr18:59806216:59806308:-@chr18:59805530|59805531:59805476:-.B.core_chr18:59806216:59806308:-@chr18:59805530|59805531:59805476:-.B.up'	(0,0):215,(1,0):16	00:16:00	(0,0):179,(1,0):12	00:12:00	chr18	-	5980547659805470	5980630859806300
chr18:47018645:47018834:-@chr18:47017954|47018203:47017902:-	0.5	0.46	0.53	0.58	0.54	0.63	-0.08	5.03	'chr18:47018645:47018834:-@chr18:47017954|47018203:47017902:-.A.coreAndExt_chr18:47018645:47018834:-@chr18:47017954|47018203:47017902:-.A.up','chr18:47018645:47018834:-@chr18:47017954|47018203:47017902:-.B.core_chr18:47018645:47018834:-@chr18:47017954|47018203:47017902:-.B.up'	(0,0):10074,(0,1):149,(1,0):2224,(1,1):719	0:2578,1:514	(0,0):11394,(0,1):88,(1,0):1527,(1,1):379	0:1749,1:245	chr18	-	4701790247017900	4701883447018830
chr18:9561978:9562073:-@chr18:9559539|9559602:9559417:-	0.99	0.97	0.99	0.99	0.97	1	0	0	'chr18:9561978:9562073:-@chr18:9559539|9559602:9559417:-.A.coreAndExt_chr18:9561978:9562073:-@chr18:9559539|9559602:9559417:-.A.up','chr18:9561978:9562073:-@chr18:9559539|9559602:9559417:-.B.core_chr18:9561978:9562073:-@chr18:9559539|9559602:9559417:-.B.up'	(0,0):2389,(0,1):4,(1,0):1162,(1,1):33	0:1190,1:9	(0,0):648,(1,0):359,(1,1):8	0:366,1:1	chr18	-	95594179559417	95620739562073
chr18:67687851:67688053:-@chr18:67684879|67684910:67684643:-	0.97	0.94	1	0.95	0.89	0.99	0.02	0.08	'chr18:67687851:67688053:-@chr18:67684879|67684910:67684643:-.A.coreAndExt_chr18:67687851:67688053:-@chr18:67684879|67684910:67684643:-.A.up','chr18:67687851:67688053:-@chr18:67684879|67684910:67684643:-.B.core_chr18:67687851:67688053:-@chr18:67684879|67684910:67684643:-.B.up'	(0,0):317,(0,1):2,(1,0):193,(1,1):184	0:368,1:11	(0,0):207,(0,1):1,(1,0):72,(1,1):108	0:173,1:8	chr18	-	6768464367684640	6768805367688050
chr18:43464582:43464776:-@chr18:43462396|43462452:43462239:-	0.77	0.71	0.82	0.79	0.7	0.86	-0.02	0.14	'chr18:43464582:43464776:-@chr18:43462396|43462452:43462239:-.A.coreAndExt_chr18:43464582:43464776:-@chr18:43462396|43462452:43462239:-.A.up','chr18:43464582:43464776:-@chr18:43462396|43462452:43462239:-.B.core_chr18:43464582:43464776:-@chr18:43462396|43462452:43462239:-.B.up'	(0,0):358,(0,1):49,(1,0):263,(1,1):148	0:369,1:91	(0,0):163,(0,1):14,(1,0):126,(1,1):86	0:186,1:40	chr18	-	4346223943462230	4346477643464770
chr18:224924:224994:-@chr18:224179|224200:224084:-	0.29	0.22	0.36	0.04	0.01	0.08	0.25	1000000000000	'chr18:224924:224994:-@chr18:224179|224200:224084:-.A.coreAndExt_chr18:224924:224994:-@chr18:224179|224200:224084:-.A.up','chr18:224924:224994:-@chr18:224179|224200:224084:-.B.core_chr18:224924:224994:-@chr18:224179|224200:224084:-.B.up'	(0,0):1149,(0,1):92,(1,0):59	0:59,1:92	(0,0):518,(0,1):59,(1,0):3	0:3,1:59	chr18	-	224084224084	224994224994
chr18:21042928:21043043:+@chr18:21043931|21043979:21044076:+	0.99	0.99	1	0.99	0.98	1	0	0	'chr18:21042928:21043043:+@chr18:21043931|21043979:21044076:+.B.up_chr18:21042928:21043043:+@chr18:21043931|21043979:21044076:+.B.core','chr18:21042928:21043043:+@chr18:21043931|21043979:21044076:+.A.up_chr18:21042928:21043043:+@chr18:21043931|21043979:21044076:+.A.coreAndExt'	(0,0):2003,(0,1):3,(1,0):1400,(1,1):14	0:1414,1:3	(0,0):544,(0,1):1,(1,0):427,(1,1):3	0:430,1:1	chr18	+	2104292821042920	2104407621044070
chr18:21735665:21736006:+@chr18:21739436|21739910:21740033:+	0.96	0.87	1	0.93	0.8	1	0.03	0.12	'chr18:21735665:21736006:+@chr18:21739436|21739910:21740033:+.B.up_chr18:21735665:21736006:+@chr18:21739436|21739910:21740033:+.B.core','chr18:21735665:21736006:+@chr18:21739436|21739910:21740033:+.A.up_chr18:21735665:21736006:+@chr18:21739436|21739910:21740033:+.A.coreAndExt'	(0,0):140,(1,0):76,(1,1):8	0.0583333	(0,0):133,(1,0):51,(1,1):6	00:57:00	chr18	+	2173566521735660	2174003321740030
chr18:52927180:52927258:-@chr18:52924619|52924622:52924546:-	0.86	0.64	0.98	0.82	0.62	0.95	0.04	0.29	'chr18:52927180:52927258:-@chr18:52924619|52924622:52924546:-.A.coreAndExt_chr18:52927180:52927258:-@chr18:52924619|52924622:52924546:-.A.up','chr18:52927180:52927258:-@chr18:52924619|52924622:52924546:-.B.core_chr18:52927180:52927258:-@chr18:52924619|52924622:52924546:-.B.up'	(0,0):160,(0,1):1,(1,0):12	0:12,1:1	(0,0):145,(0,1):2,(1,0):16	0:16,1:2	chr18	-	5292454652924540	5292725852927250
chr18:59933934:59933982:+@chr18:59936102|59936114:59936181:+	0.91	0.75	0.99	0.61	0.12	0.98	0.3	1.06	'chr18:59933934:59933982:+@chr18:59936102|59936114:59936181:+.B.up_chr18:59933934:59933982:+@chr18:59936102|59936114:59936181:+.B.core','chr18:59933934:59933982:+@chr18:59936102|59936114:59936181:+.A.up_chr18:59933934:59933982:+@chr18:59936102|59936114:59936181:+.A.coreAndExt'	(0,0):466,(1,0):13	00:13:00	(0,0):187,(1,0):1	00:01:00	chr18	+	5993393459933930	5993618159936180
chr18:74728870:74729021:-@chr18:74701946|74702016:74701912:-	0.01	0	0.02	0.01	0	0.03	0	0	'chr18:74728870:74729021:-@chr18:74701946|74702016:74701912:-.A.coreAndExt_chr18:74728870:74729021:-@chr18:74701946|74702016:74701912:-.A.up','chr18:74728870:74729021:-@chr18:74701946|74702016:74701912:-.B.core_chr18:74728870:74729021:-@chr18:74701946|74702016:74701912:-.B.up'	(0,0):44852,(1,0):1,(1,1):142	0:2,1:141	(0,0):17146,(1,1):74	0:0,1:74	chr18	-	7470191274701910	7472902174729020
chr18:33716270:33716340:+@chr18:33718233|33718258:33718389:+	0.98	0.95	1	0.99	0.96	1	-0.01	0.03	'chr18:33716270:33716340:+@chr18:33718233|33718258:33718389:+.B.up_chr18:33716270:33716340:+@chr18:33718233|33718258:33718389:+.B.core','chr18:33716270:33716340:+@chr18:33718233|33718258:33718389:+.A.up_chr18:33716270:33716340:+@chr18:33718233|33718258:33718389:+.A.coreAndExt'	(0,0):406,(1,0):121,(1,1):9	0.0902778	(0,0):521,(1,0):153,(1,1):13	0.115278	chr18	+	3371627033716270	3371838933718380
chr18:74701912:74702016:-@chr18:74700868|74701009:74700833:-	0.08	0.01	0.26	0.51	0.07	0.92	-0.43	1.5	'chr18:74701912:74702016:-@chr18:74700868|74701009:74700833:-.A.coreAndExt_chr18:74701912:74702016:-@chr18:74700868|74701009:74700833:-.A.up','chr18:74701912:74702016:-@chr18:74700868|74701009:74700833:-.B.core_chr18:74701912:74702016:-@chr18:74700868|74701009:74700833:-.B.up'	(0,0):101,(0,1):4,(1,0):1	0:1,1:4	(0,0):43,(1,0):2	00:02:00	chr18	-	7470083374700830	7470201674702010
chr18:20577583:20577697:+@chr18:20581534|20581549:20581692:+	0.02	0.01	0.04	0.02	0	0.05	0	0.04	'chr18:20577583:20577697:+@chr18:20581534|20581549:20581692:+.B.up_chr18:20577583:20577697:+@chr18:20581534|20581549:20581692:+.B.core','chr18:20577583:20577697:+@chr18:20581534|20581549:20581692:+.A.up_chr18:20577583:20577697:+@chr18:20581534|20581549:20581692:+.A.coreAndExt'	(0,0):1006,(0,1):256,(1,0):6,(1,1):42	0:6,1:298	(0,0):428,(0,1):96,(1,0):1,(1,1):24	0:1,1:120	chr18	+	2057758320577580	2058169220581690
chr18:74701912:74702016:-@chr18:74700941|74701009:74700833:-	0.55	0.1	0.99	0.62	0.1	1	-0.07	0.7	'chr18:74701912:74702016:-@chr18:74700941|74701009:74700833:-.A.coreAndExt_chr18:74701912:74702016:-@chr18:74700941|74701009:74700833:-.A.up','chr18:74701912:74702016:-@chr18:74700941|74701009:74700833:-.B.core_chr18:74701912:74702016:-@chr18:74700941|74701009:74700833:-.B.up'	(0,0):105,(1,0):1	00:01:00	(0,0):43,(1,0):2	00:02:00	chr18	-	7470083374700830	7470201674702010
chr18:74701912:74702016:-@chr18:74700868|74701032:74700833:-	0.07	0.01	0.28	0.61	0.15	0.98	-0.54	4.28	'chr18:74701912:74702016:-@chr18:74700868|74701032:74700833:-.A.coreAndExt_chr18:74701912:74702016:-@chr18:74700868|74701032:74700833:-.A.up','chr18:74701912:74702016:-@chr18:74700868|74701032:74700833:-.B.core_chr18:74701912:74702016:-@chr18:74700868|74701032:74700833:-.B.up'	(0,0):101,(0,1):4,(1,0):1	0:1,1:4	(0,0):43,(1,0):2	00:02:00	chr18	-	7470083374700830	7470201674702010
chr18:67672434:67672503:-@chr18:67671404|67671472:67671043:-	0.97	0.94	1	0.98	0.92	1	-0.01	0.06	'chr18:67672434:67672503:-@chr18:67671404|67671472:67671043:-.A.coreAndExt_chr18:67672434:67672503:-@chr18:67671404|67671472:67671043:-.A.up','chr18:67672434:67672503:-@chr18:67671404|67671472:67671043:-.B.core_chr18:67672434:67672503:-@chr18:67671404|67671472:67671043:-.B.up'	(0,0):179,(0,1):2,(1,0):212,(1,1):257	0:463,1:8	(0,0):95,(1,0):104,(1,1):136	0.166667	chr18	-	6767104367671040	6767250367672500
chr18:47018828:47018935:-@chr18:47017954|47018203:47017902:-	0.91	0.86	0.95	0.92	0.87	0.96	-0.01	0.09	'chr18:47018828:47018935:-@chr18:47017954|47018203:47017902:-.A.coreAndExt_chr18:47018828:47018935:-@chr18:47017954|47018203:47017902:-.A.up','chr18:47018828:47018935:-@chr18:47017954|47018203:47017902:-.B.core_chr18:47018828:47018935:-@chr18:47017954|47018203:47017902:-.B.up'	(0,0):10790,(0,1):13,(1,0):2364	0:2364,1:13	(0,0):11703,(0,1):7,(1,0):1678	0:1678,1:7	chr18	-	4701790247017900	4701893547018930
chr18:21137081:21137154:-@chr18:21136577|21136628:21136207:-	0.2	0.14	0.27	0.12	0.07	0.19	0.08	0.37	'chr18:21137081:21137154:-@chr18:21136577|21136628:21136207:-.A.coreAndExt_chr18:21137081:21137154:-@chr18:21136577|21136628:21136207:-.A.up','chr18:21137081:21137154:-@chr18:21136577|21136628:21136207:-.B.core_chr18:21137081:21137154:-@chr18:21136577|21136628:21136207:-.B.up'	(0,0):286,(0,1):53,(1,0):30,(1,1):394	0:103,1:374	(0,0):130,(0,1):38,(1,0):9,(1,1):169	0:18,1:198	chr18	-	2113620721136200	2113715421137150
chr18:46474754:46474807:-@chr18:46468922|46468925:46468851:-	0.64	0.21	0.95	0.64	0.12	0.98	0	0.71	'chr18:46474754:46474807:-@chr18:46468922|46468925:46468851:-.A.coreAndExt_chr18:46474754:46474807:-@chr18:46468922|46468925:46468851:-.A.up','chr18:46474754:46474807:-@chr18:46468922|46468925:46468851:-.B.core_chr18:46474754:46474807:-@chr18:46468922|46468925:46468851:-.B.up'	(0,0):403,(1,0):1	00:01:00	(0,0):217,(1,0):1	00:01:00	chr18	-	4646885146468850	4647480746474800
chr18:34387810:34387897:-@chr18:34385360|34385465:34385337:-	0.96	0.87	1	0.92	0.69	1	0.04	0.17	'chr18:34387810:34387897:-@chr18:34385360|34385465:34385337:-.A.coreAndExt_chr18:34387810:34387897:-@chr18:34385360|34385465:34385337:-.A.up','chr18:34387810:34387897:-@chr18:34385360|34385465:34385337:-.B.core_chr18:34387810:34387897:-@chr18:34385360|34385465:34385337:-.B.up'	(0,0):2137,(1,0):744	0.516667	(0,0):635,(1,0):221	0.153472	chr18	-	3438533734385330	3438789734387890
chr18:9553320:9553420:-@chr18:9550313|9550396:9550276:-	0.97	0.92	1	0.94	0.79	1	0.03	0.1	'chr18:9553320:9553420:-@chr18:9550313|9550396:9550276:-.A.coreAndExt_chr18:9553320:9553420:-@chr18:9550313|9550396:9550276:-.A.up','chr18:9553320:9553420:-@chr18:9550313|9550396:9550276:-.B.core_chr18:9553320:9553420:-@chr18:9550313|9550396:9550276:-.B.up'	(0,0):2702,(0,1):1,(1,0):401,(1,1):2	0:403,1:1	(0,0):827,(1,0):110,(1,1):1	0.0770833	chr18	-	95502769550276	95534209553420
chr18:11906202:11906308:-@chr18:11897130|11897355:11896983:-	1	0.99	1	0.99	0.97	1	0.01	0	'chr18:11906202:11906308:-@chr18:11897130|11897355:11896983:-.A.coreAndExt_chr18:11906202:11906308:-@chr18:11897130|11897355:11896983:-.A.up','chr18:11906202:11906308:-@chr18:11897130|11897355:11896983:-.B.core_chr18:11906202:11906308:-@chr18:11897130|11897355:11896983:-.B.up'	(0,0):3732,(1,0):2470,(1,1):173	1.83542	(0,0):1382,(1,0):755,(1,1):44	0.554861	chr18	-	1189698311896980	1190630811906300
chr18:21110193:21110261:+@chr18:21110351|21110475:21110576:+	0.91	0.87	0.94	0.97	0.92	1	-0.06	0.59	'chr18:21110193:21110261:+@chr18:21110351|21110475:21110576:+.B.up_chr18:21110193:21110261:+@chr18:21110351|21110475:21110576:+.B.core','chr18:21110193:21110261:+@chr18:21110351|21110475:21110576:+.A.up_chr18:21110193:21110261:+@chr18:21110351|21110475:21110576:+.A.coreAndExt'	(0,0):1612,(0,1):15,(1,0):1004,(1,1):2	0:1006,1:15	(0,0):648,(0,1):1,(1,0):402	0:402,1:1	chr18	+	2111019321110190	2111057621110570
chr18:29444590:29444744:-@chr18:29437683|29437945:29437503:-	0.98	0.97	0.99	0.98	0.96	0.99	0	0	'chr18:29444590:29444744:-@chr18:29437683|29437945:29437503:-.A.coreAndExt_chr18:29444590:29444744:-@chr18:29437683|29437945:29437503:-.A.up','chr18:29444590:29444744:-@chr18:29437683|29437945:29437503:-.B.core_chr18:29444590:29444744:-@chr18:29437683|29437945:29437503:-.B.up'	(0,0):1228,(0,1):10,(1,0):2003,(1,1):246	0:2241,1:18	(0,0):472,(0,1):3,(1,0):809,(1,1):122	0:931,1:3	chr18	-	2943750329437500	2944474429444740
chr18:47799047:47799108:-@chr18:47796181|47796188:47795216:-	0.78	0.71	0.84	0.78	0.67	0.89	0	0.17	'chr18:47799047:47799108:-@chr18:47796181|47796188:47795216:-.A.coreAndExt_chr18:47799047:47799108:-@chr18:47796181|47796188:47795216:-.A.up','chr18:47799047:47799108:-@chr18:47796181|47796188:47795216:-.B.core_chr18:47799047:47799108:-@chr18:47796181|47796188:47795216:-.B.up'	(0,0):6474,(0,1):24,(1,0):126,(1,1):5539	0:4767,1:922	(0,0):4447,(0,1):9,(1,0):51,(1,1):2618	0:2104,1:574	chr18	-	4779521647795210	4779910847799100
chr18:67614597:67614768:-@chr18:67614006|67614305:67613970:-	0.96	0.84	1	0.95	0.85	1	0.01	0.13	'chr18:67614597:67614768:-@chr18:67614006|67614305:67613970:-.A.coreAndExt_chr18:67614597:67614768:-@chr18:67614006|67614305:67613970:-.A.up','chr18:67614597:67614768:-@chr18:67614006|67614305:67613970:-.B.core_chr18:67614597:67614768:-@chr18:67614006|67614305:67613970:-.B.up'	(0,0):112,(1,0):230,(1,1):1	0.160417	(0,0):126,(1,0):212,(1,1):1	0.147917	chr18	-	6761397067613970	6761476867614760
chr18:20564849:20564953:+@chr18:20569184|20569235:20569281:+	0.95	0.87	0.99	0.92	0.76	1	0.03	0.19	'chr18:20564849:20564953:+@chr18:20569184|20569235:20569281:+.B.up_chr18:20564849:20564953:+@chr18:20569184|20569235:20569281:+.B.core','chr18:20564849:20564953:+@chr18:20569184|20569235:20569281:+.A.up_chr18:20564849:20564953:+@chr18:20569184|20569235:20569281:+.A.coreAndExt'	(0,0):619,(1,0):111,(1,1):3	0:113,1:1	(0,0):312,(1,0):40,(1,1):1	00:41:00	chr18	+	2056484920564840	2056928120569280
chr18:21057143:21057232:+@chr18:21059281|21059290:21059388:+	1	0.99	1	0.99	0.97	1	0.01	0.07	'chr18:21057143:21057232:+@chr18:21059281|21059290:21059388:+.B.up_chr18:21057143:21057232:+@chr18:21059281|21059290:21059388:+.B.core','chr18:21057143:21057232:+@chr18:21059281|21059290:21059388:+.A.up_chr18:21057143:21057232:+@chr18:21059281|21059290:21059388:+.A.coreAndExt'	(0,0):5573,(1,0):949,(1,1):1	0.659722	(0,0):1463,(0,1):1,(1,0):214,(1,1):2	0:216,1:1	chr18	+	2105714321057140	2105938821059380
chr18:72163500:72163666:+@chr18:72167117|72167172:72167268:+	0.75	0.69	0.8	0.79	0.72	0.86	-0.04	0.2	'chr18:72163500:72163666:+@chr18:72167117|72167172:72167268:+.B.up_chr18:72163500:72163666:+@chr18:72167117|72167172:72167268:+.B.core','chr18:72163500:72163666:+@chr18:72167117|72167172:72167268:+.A.up_chr18:72163500:72163666:+@chr18:72167117|72167172:72167268:+.A.coreAndExt'	(0,0):1170,(0,1):48,(1,0):246,(1,1):3	0:248,1:49	(0,0):798,(0,1):22,(1,0):155,(1,1):3	0:157,1:23	chr18	+	7216350072163500	7216726872167260
chr18:5238099:5239048:+@chr18:5240186|5241698:5241811:+	0.16	0.15	0.18	0.16	0.14	0.18	0	0.03	'chr18:5238099:5239048:+@chr18:5240186|5241698:5241811:+.B.up_chr18:5238099:5239048:+@chr18:5240186|5241698:5241811:+.B.core','chr18:5238099:5239048:+@chr18:5240186|5241698:5241811:+.A.up_chr18:5238099:5239048:+@chr18:5240186|5241698:5241811:+.A.coreAndExt'	(0,0):1123,(0,1):53,(1,0):607,(1,1):2041	0:885,1:1816	(0,0):777,(0,1):34,(1,0):458,(1,1):1613	0:715,1:1390	chr18	+	52380995238099	52418115241811
chr18:51800296:51800460:+@chr18:51804073|51804142:51804225:+	0.99	0.97	1	0.98	0.92	1	0.01	0.04	'chr18:51800296:51800460:+@chr18:51804073|51804142:51804225:+.B.up_chr18:51800296:51800460:+@chr18:51804073|51804142:51804225:+.B.core','chr18:51800296:51800460:+@chr18:51804073|51804142:51804225:+.A.up_chr18:51800296:51800460:+@chr18:51804073|51804142:51804225:+.A.coreAndExt'	(0,0):521,(1,0):263,(1,1):54	0:316,1:1	(0,0):229,(1,0):104,(1,1):24	0.0888889	chr18	+	5180029651800290	5180422551804220
chr18:47018628:47018834:-@chr18:47017954|47018203:47017902:-	0.62	0.59	0.66	0.71	0.67	0.76	-0.09	3.67	'chr18:47018628:47018834:-@chr18:47017954|47018203:47017902:-.A.coreAndExt_chr18:47018628:47018834:-@chr18:47017954|47018203:47017902:-.A.up','chr18:47018628:47018834:-@chr18:47017954|47018203:47017902:-.B.core_chr18:47018628:47018834:-@chr18:47017954|47018203:47017902:-.B.up'	(0,0):10075,(0,1):68,(1,0):2213,(1,1):810	0:2717,1:374	(0,0):11398,(0,1):44,(1,0):1518,(1,1):428	0:1806,1:184	chr18	-	4701790247017900	4701883447018830
chr18:47809885:47809934:-@chr18:47809694|47809731:47809635:-	0.91	0.68	0.99	0.82	0.51	0.99	0.09	0.36	'chr18:47809885:47809934:-@chr18:47809694|47809731:47809635:-.A.coreAndExt_chr18:47809885:47809934:-@chr18:47809694|47809731:47809635:-.A.up','chr18:47809885:47809934:-@chr18:47809694|47809731:47809635:-.B.core_chr18:47809885:47809934:-@chr18:47809694|47809731:47809635:-.B.up'	(0,0):1564,(1,0):55	00:55:00	(0,0):691,(1,0):23	00:23:00	chr18	-	4780963547809630	4780993447809930
chr18:163308:163453:+@chr18:178901|178933:179037:+	0.3	0.17	0.45	0.1	0.01	0.26	0.2	2.15	'chr18:163308:163453:+@chr18:178901|178933:179037:+.B.up_chr18:163308:163453:+@chr18:178901|178933:179037:+.B.core','chr18:163308:163453:+@chr18:178901|178933:179037:+.A.up_chr18:163308:163453:+@chr18:178901|178933:179037:+.A.coreAndExt'	(0,0):1849,(0,1):1,(1,0):15,(1,1):75	0:26,1:65	(0,0):598,(0,1):6,(1,0):1,(1,1):21	0:2,1:26	chr18	+	163308163308	179037179037
chr18:23865846:23866463:+@chr18:23872195|23872210:23872345:+	0.03	0.01	0.06	0.02	0	0.06	0.01	0.05	'chr18:23865846:23866463:+@chr18:23872195|23872210:23872345:+.B.up_chr18:23865846:23866463:+@chr18:23872195|23872210:23872345:+.B.core','chr18:23865846:23866463:+@chr18:23872195|23872210:23872345:+.A.up_chr18:23865846:23866463:+@chr18:23872195|23872210:23872345:+.A.coreAndExt'	(0,0):158,(0,1):84,(1,0):2,(1,1):413	0:31,1:468	(0,0):78,(0,1):68,(1,1):213	0:0,1:281	chr18	+	2386584623865840	2387234523872340
chr18:9613525:9613587:-@chr18:9595100|9595151:9595016:-	0.87	0.58	0.99	0.77	0.42	0.99	0.1	0.51	'chr18:9613525:9613587:-@chr18:9595100|9595151:9595016:-.A.coreAndExt_chr18:9613525:9613587:-@chr18:9595100|9595151:9595016:-.A.up','chr18:9613525:9613587:-@chr18:9595100|9595151:9595016:-.B.core_chr18:9613525:9613587:-@chr18:9595100|9595151:9595016:-.B.up'	(0,0):1209,(1,0):23	00:23:00	(0,0):457,(1,0):7	00:07:00	chr18	-	95950169595016	96135879613587
chr18:33744438:33744630:+@chr18:33747064|33747116:33747185:+	0.99	0.97	1	0.98	0.96	1	0.01	0.04	'chr18:33744438:33744630:+@chr18:33747064|33747116:33747185:+.B.up_chr18:33744438:33744630:+@chr18:33747064|33747116:33747185:+.B.core','chr18:33744438:33744630:+@chr18:33747064|33747116:33747185:+.A.up_chr18:33744438:33744630:+@chr18:33747064|33747116:33747185:+.A.coreAndExt'	(0,0):1783,(1,0):249,(1,1):90	0.235417	(0,0):1510,(0,1):1,(1,0):330,(1,1):132	0:461,1:2	chr18	+	3374443833744430	3374718533747180
chr18:72164744:72164830:+@chr18:72167117|72167172:72167268:+	0.87	0.71	0.98	0.94	0.78	0.99	-0.07	0.31	'chr18:72164744:72164830:+@chr18:72167117|72167172:72167268:+.B.up_chr18:72164744:72164830:+@chr18:72167117|72167172:72167268:+.B.core','chr18:72164744:72164830:+@chr18:72167117|72167172:72167268:+.A.up_chr18:72164744:72164830:+@chr18:72167117|72167172:72167268:+.A.coreAndExt'	(0,0):1344,(0,1):2,(1,0):51	0:51,1:2	(0,0):873,(1,0):35	00:35:00	chr18	+	7216474472164740	7216726872167260
chr18:22040593:22040885:+@chr18:22056711|22056811:22059921:+	0.95	0.83	1	0.92	0.78	0.99	0.03	0.15	'chr18:22040593:22040885:+@chr18:22056711|22056811:22059921:+.B.up_chr18:22040593:22040885:+@chr18:22056711|22056811:22059921:+.B.core','chr18:22040593:22040885:+@chr18:22056711|22056811:22059921:+.A.up_chr18:22040593:22040885:+@chr18:22056711|22056811:22059921:+.A.coreAndExt'	(0,0):370,(1,0):43,(1,1):800	0:779,1:64	(0,0):189,(1,0):29,(1,1):420	0:442,1:7	chr18	+	2204059322040590	2205992122059920
chr18:71930584:71930712:-@chr18:71923010|71928179:71922976:-	0.09	0.06	0.14	0.08	0.03	0.53	0.01	0.15	'chr18:71930584:71930712:-@chr18:71923010|71928179:71922976:-.A.coreAndExt_chr18:71930584:71930712:-@chr18:71923010|71928179:71922976:-.A.up','chr18:71930584:71930712:-@chr18:71923010|71928179:71922976:-.B.core_chr18:71930584:71930712:-@chr18:71923010|71928179:71922976:-.B.up'	(0,0):1360,(1,0):823,(1,1):27	0:827,1:23	(0,0):667,(1,0):237,(1,1):13	0:237,1:13	chr18	-	7192297671922970	7193071271930710
chr3:45016733:45016968:+@chr3:45030632|45030636:45030734:+	0.89	0.69	1	0.87	0.63	0.98	0.02	0.21	'chr3:45016733:45016968:+@chr3:45030632|45030636:45030734:+.B.up_chr3:45016733:45016968:+@chr3:45030632|45030636:45030734:+.B.core','chr3:45016733:45016968:+@chr3:45030632|45030636:45030734:+.A.up_chr3:45016733:45016968:+@chr3:45030632|45030636:45030734:+.A.coreAndExt'	(0,0):2443,(1,0):11,(1,1):14	0:24,1:1	(0,0):1109,(1,0):8,(1,1):4	00:12:00	chr3	+	4501673345016730	4503073445030730
chr3:129551617:129551669:-@chr3:129546920|129547351:129546646:-	0.89	0.8	0.96	0.83	0.7	0.95	0.06	0.27	'chr3:129551617:129551669:-@chr3:129546920|129547351:129546646:-.A.coreAndExt_chr3:129551617:129551669:-@chr3:129546920|129547351:129546646:-.A.up','chr3:129551617:129551669:-@chr3:129546920|129547351:129546646:-.B.core_chr3:129551617:129551669:-@chr3:129546920|129547351:129546646:-.B.up'	(0,0):261,(0,1):2,(1,0):488,(1,1):140	0:610,1:20	(0,0):102,(0,1):1,(1,0):218,(1,1):71	0:271,1:19	chr3	-	1.29547e+17	1.29552e+17
chr3:49141757:49141904:-@chr3:49141405|49141531:49141296:-	0.02	0.01	0.02	0.03	0.02	0.04	-0.01	2.71	'chr3:49141757:49141904:-@chr3:49141405|49141531:49141296:-.A.coreAndExt_chr3:49141757:49141904:-@chr3:49141405|49141531:49141296:-.A.up','chr3:49141757:49141904:-@chr3:49141405|49141531:49141296:-.B.core_chr3:49141757:49141904:-@chr3:49141405|49141531:49141296:-.B.up'	(0,0):2575,(0,1):1512,(1,0):79,(1,1):217	0:82,1:1726	(0,0):1939,(0,1):1158,(1,0):103,(1,1):126	0:107,1:1280	chr3	-	4914129649141290	4914190449141900
chr3:7620109:7621044:+@chr3:7721712|7721736:7721982:+	0.5	0.1	0.99	0.45	0.04	0.85	0.05	1.04	'chr3:7620109:7621044:+@chr3:7721712|7721736:7721982:+.B.up_chr3:7620109:7621044:+@chr3:7721712|7721736:7721982:+.B.core','chr3:7620109:7621044:+@chr3:7721712|7721736:7721982:+.A.up_chr3:7620109:7621044:+@chr3:7721712|7721736:7721982:+.A.coreAndExt'	(0,0):28,(1,1):2	00:02:00	(0,0):83,(1,1):3	00:03:00	chr3	+	76201097620109	77219827721982
chr3:167189376:167189632:-@chr3:167185028|167185073:167184843:-	0.8	0.35	1	0.82	0.6	0.96	-0.02	0.48	'chr3:167189376:167189632:-@chr3:167185028|167185073:167184843:-.A.coreAndExt_chr3:167189376:167189632:-@chr3:167185028|167185073:167184843:-.A.up','chr3:167189376:167189632:-@chr3:167185028|167185073:167184843:-.B.core_chr3:167189376:167189632:-@chr3:167185028|167185073:167184843:-.B.up'	(0,0):14,(1,0):4,(1,1):5	00:09:00	(0,0):20,(0,1):2,(1,0):16,(1,1):11	0:27,1:2	chr3	-	1.67185e+17	1.6719e+17
chr3:194304997:194305177:+@chr3:194309750|194309754:194309871:+	0.34	0.16	0.53	0.38	0.17	0.6	-0.04	0.37	'chr3:194304997:194305177:+@chr3:194309750|194309754:194309871:+.B.up_chr3:194304997:194305177:+@chr3:194309750|194309754:194309871:+.B.core','chr3:194304997:194305177:+@chr3:194309750|194309754:194309871:+.A.up_chr3:194304997:194305177:+@chr3:194309750|194309754:194309871:+.A.coreAndExt'	(0,0):2096,(0,1):15,(1,0):8,(1,1):47	0:34,1:36	(0,0):1274,(0,1):9,(1,0):6,(1,1):41	0:27,1:29	chr3	+	1.94305e+17	1.9431e+17
chr3:98241386:98241910:-@chr3:98240547|98240562:98240497:-	0.28	0.04	0.67	0.58	0.18	0.93	-0.3	1.21	'chr3:98241386:98241910:-@chr3:98240547|98240562:98240497:-.A.coreAndExt_chr3:98241386:98241910:-@chr3:98240547|98240562:98240497:-.A.up','chr3:98241386:98241910:-@chr3:98240547|98240562:98240497:-.B.core_chr3:98241386:98241910:-@chr3:98240547|98240562:98240497:-.B.up'	(0,0):415,(1,1):46	0:0,1:46	(0,0):181,(1,1):12	0:8,1:4	chr3	-	9824049798240490	9824191098241910
chr3:184019325:184019446:+@chr3:184019559|184019646:184019859:+	0.35	0.3	0.4	0.32	0.25	0.39	0.03	0.16	'chr3:184019325:184019446:+@chr3:184019559|184019646:184019859:+.B.up_chr3:184019325:184019446:+@chr3:184019559|184019646:184019859:+.B.core','chr3:184019325:184019446:+@chr3:184019559|184019646:184019859:+.A.up_chr3:184019325:184019446:+@chr3:184019559|184019646:184019859:+.A.coreAndExt'	(0,0):4579,(0,1):48,(1,0):264,(1,1):1044	0:608,1:748	(0,0):1583,(0,1):19,(1,0):84,(1,1):367	0:186,1:284	chr3	+	1.84019e+17	1.8402e+17
chr3:19992298:19992553:+@chr3:20017079|20017135:20017244:+	0.73	0.65	0.81	0.66	0.53	0.8	0.07	0.3	'chr3:19992298:19992553:+@chr3:20017079|20017135:20017244:+.B.up_chr3:19992298:19992553:+@chr3:20017079|20017135:20017244:+.B.core','chr3:19992298:19992553:+@chr3:20017079|20017135:20017244:+.A.up_chr3:19992298:19992553:+@chr3:20017079|20017135:20017244:+.A.coreAndExt'	(0,0):4672,(0,1):8,(1,0):223,(1,1):709	0:701,1:239	(0,0):2126,(0,1):4,(1,0):81,(1,1):309	0:283,1:111	chr3	+	1999229819992290	2001724420017240
chr3:185643252:185643414:-@chr3:185641772|185641796:185641584:-	0.04	0.03	0.04	0.04	0.03	0.05	0	0	'chr3:185643252:185643414:-@chr3:185641772|185641796:185641584:-.A.coreAndExt_chr3:185643252:185643414:-@chr3:185641772|185641796:185641584:-.A.up','chr3:185643252:185643414:-@chr3:185641772|185641796:185641584:-.B.core_chr3:185643252:185643414:-@chr3:185641772|185641796:185641584:-.B.up'	(0,0):7259,(0,1):3501,(1,0):177,(1,1):2044	0:244,1:5478	(0,0):5116,(0,1):2163,(1,0):117,(1,1):1232	0:164,1:3348	chr3	-	1.85642e+17	1.85643e+17
chr3:75479983:75480065:-@chr3:75475750|75475772:75475601:-	0.16	0.06	0.31	0.54	0.19	0.89	-0.38	3.57	'chr3:75479983:75480065:-@chr3:75475750|75475772:75475601:-.A.coreAndExt_chr3:75479983:75480065:-@chr3:75475750|75475772:75475601:-.A.up','chr3:75479983:75480065:-@chr3:75475750|75475772:75475601:-.B.core_chr3:75479983:75480065:-@chr3:75475750|75475772:75475601:-.B.up'	(0,0):148,(0,1):17,(1,0):4,(1,1):8	0:6,1:23	(0,0):75,(0,1):1,(1,0):2,(1,1):3	0:4,1:2	chr3	-	7547560175475600	7548006575480060
chr3:133372189:133372368:-@chr3:133371391|133371473:133371307:-	0.9	0.86	0.93	0.91	0.86	0.96	-0.01	0.1	'chr3:133372189:133372368:-@chr3:133371391|133371473:133371307:-.A.coreAndExt_chr3:133372189:133372368:-@chr3:133371391|133371473:133371307:-.A.up','chr3:133372189:133372368:-@chr3:133371391|133371473:133371307:-.B.core_chr3:133372189:133372368:-@chr3:133371391|133371473:133371307:-.B.up'	(0,0):1503,(0,1):25,(1,0):637,(1,1):182	0:809,1:35	(0,0):669,(0,1):8,(1,0):289,(1,1):98	0:382,1:13	chr3	-	1.33371e+17	1.33372e+17
chr3:50107888:50107985:+@chr3:50112606|50112634:50112763:+	0.05	0.04	0.06	0.06	0.04	0.08	-0.01	0.03	'chr3:50107888:50107985:+@chr3:50112606|50112634:50112763:+.B.up_chr3:50107888:50107985:+@chr3:50112606|50112634:50112763:+.B.core','chr3:50107888:50107985:+@chr3:50112606|50112634:50112763:+.A.up_chr3:50107888:50107985:+@chr3:50112606|50112634:50112763:+.A.coreAndExt'	(0,0):4659,(0,1):1351,(1,0):111,(1,1):155	0:115,1:1502	(0,0):2118,(0,1):537,(1,0):51,(1,1):61	0:54,1:595	chr3	+	5010788850107880	5011276350112760
chr3:119180809:119180995:-@chr3:119176930|119177087:119176865:-	0.96	0.92	0.99	0.98	0.94	1	-0.02	0.09	'chr3:119180809:119180995:-@chr3:119176930|119177087:119176865:-.A.coreAndExt_chr3:119180809:119180995:-@chr3:119176930|119177087:119176865:-.A.up','chr3:119180809:119180995:-@chr3:119176930|119177087:119176865:-.B.core_chr3:119180809:119180995:-@chr3:119176930|119177087:119176865:-.B.up'	(0,0):1402,(0,1):4,(1,0):732,(1,1):153	0:878,1:11	(0,0):970,(1,0):432,(1,1):105	0:536,1:1	chr3	-	1.19177e+17	1.19181e+17
chr3:183882055:183882176:+@chr3:183882266|183882280:183882389:+	0.05	0.03	0.08	0.06	0.03	0.11	-0.01	0.06	'chr3:183882055:183882176:+@chr3:183882266|183882280:183882389:+.B.up_chr3:183882055:183882176:+@chr3:183882266|183882280:183882389:+.B.core','chr3:183882055:183882176:+@chr3:183882266|183882280:183882389:+.A.up_chr3:183882055:183882176:+@chr3:183882266|183882280:183882389:+.A.coreAndExt'	(0,0):817,(0,1):256,(1,0):16,(1,1):18	0:17,1:273	(0,0):337,(0,1):100,(1,0):7,(1,1):7	0:7,1:107	chr3	+	1.83882e+17	1.83882e+17
chr3:15080629:15080734:+@chr3:15094868|15094958:15095107:+	0.81	0.61	0.96	0.79	0.42	0.98	0.02	0.45	'chr3:15080629:15080734:+@chr3:15094868|15094958:15095107:+.B.up_chr3:15080629:15080734:+@chr3:15094868|15094958:15095107:+.B.core','chr3:15080629:15080734:+@chr3:15094868|15094958:15095107:+.A.up_chr3:15080629:15080734:+@chr3:15094868|15094958:15095107:+.A.coreAndExt'	(0,0):34015,(0,1):1,(1,0):24,(1,1):4	0:28,1:1	(0,0):14301,(1,0):9,(1,1):3	00:12:00	chr3	+	1508062915080620	1509510715095100
chr3:44690233:44690303:+@chr3:44692433|44692436:44692751:+	0.68	0.39	0.92	0.75	0.48	0.96	-0.07	0.53	'chr3:44690233:44690303:+@chr3:44692433|44692436:44692751:+.B.up_chr3:44690233:44690303:+@chr3:44692433|44692436:44692751:+.B.core','chr3:44690233:44690303:+@chr3:44692433|44692436:44692751:+.A.up_chr3:44690233:44690303:+@chr3:44692433|44692436:44692751:+.A.coreAndExt'	(0,0):112,(0,1):2,(1,0):5,(1,1):58	0:34,1:31	(0,0):49,(0,1):1,(1,0):5,(1,1):34	0:30,1:10	chr3	+	4469023344690230	4469275144692750
chr3:101474274:101474438:+@chr3:101475907|101475917:101476040:+	0.98	0.96	1	0.96	0.89	0.99	0.02	0.07	'chr3:101474274:101474438:+@chr3:101475907|101475917:101476040:+.B.up_chr3:101474274:101474438:+@chr3:101475907|101475917:101476040:+.B.core','chr3:101474274:101474438:+@chr3:101475907|101475917:101476040:+.A.up_chr3:101474274:101474438:+@chr3:101475907|101475917:101476040:+.A.coreAndExt'	(0,0):262,(0,1):1,(1,0):145,(1,1):40	0:185,1:1	(0,0):110,(0,1):1,(1,0):61,(1,1):22	0:83,1:1	chr3	+	1.01474e+17	1.01476e+17
chr3:52804670:52804965:-@chr3:52802582|52802620:52802354:-	0.96	0.93	0.98	0.91	0.86	0.95	0.05	0.37	'chr3:52804670:52804965:-@chr3:52802582|52802620:52802354:-.A.coreAndExt_chr3:52804670:52804965:-@chr3:52802582|52802620:52802354:-.A.up','chr3:52804670:52804965:-@chr3:52802582|52802620:52802354:-.B.core_chr3:52804670:52804965:-@chr3:52802582|52802620:52802354:-.B.up'	(0,0):223,(0,1):6,(1,0):294,(1,1):312	0:593,1:19	(0,0):107,(0,1):10,(1,0):144,(1,1):161	0:295,1:20	chr3	-	5280235452802350	5280496552804960
chr3:186281783:186282161:-@chr3:186276313|186276361:186276206:-	0.98	0.97	1	0.97	0.93	0.99	0.01	0.04	'chr3:186281783:186282161:-@chr3:186276313|186276361:186276206:-.A.coreAndExt_chr3:186281783:186282161:-@chr3:186276313|186276361:186276206:-.A.up','chr3:186281783:186282161:-@chr3:186276313|186276361:186276206:-.B.core_chr3:186281783:186282161:-@chr3:186276313|186276361:186276206:-.B.up'	(0,0):383,(0,1):3,(1,0):414,(1,1):535	0:943,1:9	(0,0):184,(0,1):3,(1,0):181,(1,1):211	0:386,1:9	chr3	-	1.86276e+17	1.86282e+17
chr3:139356805:139356904:-@chr3:139353429|139353489:139353202:-	0.82	0.69	0.92	0.84	0.53	0.99	-0.02	0.41	'chr3:139356805:139356904:-@chr3:139353429|139353489:139353202:-.A.coreAndExt_chr3:139356805:139356904:-@chr3:139353429|139353489:139353202:-.A.up','chr3:139356805:139356904:-@chr3:139353429|139353489:139353202:-.B.core_chr3:139356805:139356904:-@chr3:139353429|139353489:139353202:-.B.up'	(0,0):432,(0,1):5,(1,0):51,(1,1):42	0:78,1:20	(0,0):94,(1,0):9,(1,1):9	00:18:00	chr3	-	1.39353e+17	1.39357e+17
chr3:50340897:50341004:-@chr3:50339636|50340411:50339488:-	0.76	0.45	0.98	0.73	0.27	0.98	0.03	0.62	'chr3:50340897:50341004:-@chr3:50339636|50340411:50339488:-.A.coreAndExt_chr3:50340897:50341004:-@chr3:50339636|50340411:50339488:-.A.up','chr3:50340897:50341004:-@chr3:50339636|50340411:50339488:-.B.core_chr3:50340897:50341004:-@chr3:50339636|50340411:50339488:-.B.up'	(0,0):24,(1,0):31	00:31:00	(0,0):19,(1,0):14	00:14:00	chr3	-	5033948850339480	5034100450341000
chr3:141697362:141697524:-@chr3:141693033|141693036:141692890:-	0.29	0.26	0.33	0.24	0.19	0.3	0.05	0.26	'chr3:141697362:141697524:-@chr3:141693033|141693036:141692890:-.A.coreAndExt_chr3:141697362:141697524:-@chr3:141693033|141693036:141692890:-.A.up','chr3:141697362:141697524:-@chr3:141693033|141693036:141692890:-.B.core_chr3:141697362:141697524:-@chr3:141693033|141693036:141692890:-.B.up'	(0,0):1287,(0,1):506,(1,0):220,(1,1):257	0:306,1:677	(0,0):351,(0,1):160,(1,0):53,(1,1):73	0:65,1:221	chr3	-	1.41693e+17	1.41698e+17
chr3:112299393:112299553:+@chr3:112300026|112300092:112300173:+	0.55	0.43	0.69	0.42	0.27	0.63	0.13	0.6	'chr3:112299393:112299553:+@chr3:112300026|112300092:112300173:+.B.up_chr3:112299393:112299553:+@chr3:112300026|112300092:112300173:+.B.core','chr3:112299393:112299553:+@chr3:112300026|112300092:112300173:+.A.up_chr3:112299393:112299553:+@chr3:112300026|112300092:112300173:+.A.coreAndExt'	(0,0):3273,(0,1):9,(1,0):65,(1,1):77	0:116,1:35	(0,0):1695,(0,1):2,(1,0):29,(1,1):63	0:60,1:34	chr3	+	1.12299e+17	1.123e+17
chr3:53381410:53381654:-@chr3:53378963|53378969:53378929:-	0.99	0.96	1	0.97	0.92	1	0.02	0.04	'chr3:53381410:53381654:-@chr3:53378963|53378969:53378929:-.A.coreAndExt_chr3:53381410:53381654:-@chr3:53378963|53378969:53378929:-.A.up','chr3:53381410:53381654:-@chr3:53378963|53378969:53378929:-.B.core_chr3:53381410:53381654:-@chr3:53378963|53378969:53378929:-.B.up'	(0,0):212,(1,0):115,(1,1):80	0.135417	(0,0):118,(1,0):55,(1,1):52	0:106,1:1	chr3	-	5337892953378920	5338165453381650
chr3:48594114:48594227:-@chr3:48593655|48593666:48593519:-	0.76	0.46	0.96	0.56	0.13	0.95	0.2	0.88	'chr3:48594114:48594227:-@chr3:48593655|48593666:48593519:-.A.coreAndExt_chr3:48594114:48594227:-@chr3:48593655|48593666:48593519:-.A.up','chr3:48594114:48594227:-@chr3:48593655|48593666:48593519:-.B.core_chr3:48594114:48594227:-@chr3:48593655|48593666:48593519:-.B.up'	(0,0):351,(1,0):4,(1,1):11	00:15:00	(0,0):77,(1,1):3	0:1,1:2	chr3	-	4859351948593510	4859422748594220
chr3:141900303:141900407:-@chr3:141896418|141896447:141896324:-	0.36	0.25	0.48	0.19	0.09	0.32	0.17	1.44	'chr3:141900303:141900407:-@chr3:141896418|141896447:141896324:-.A.coreAndExt_chr3:141900303:141900407:-@chr3:141896418|141896447:141896324:-.A.up','chr3:141900303:141900407:-@chr3:141896418|141896447:141896324:-.B.core_chr3:141900303:141900407:-@chr3:141896418|141896447:141896324:-.B.up'	(0,0):251,(0,1):26,(1,0):22,(1,1):2	0:22,1:28	(0,0):150,(0,1):24,(1,0):9,(1,1):1	0:9,1:25	chr3	-	1.41896e+17	1.419e+17
chr3:169694734:169694839:+@chr3:169700448|169700495:169700699:+	0.01	0.01	0.02	0.01	0.01	0.02	0	0	'chr3:169694734:169694839:+@chr3:169700448|169700495:169700699:+.B.up_chr3:169694734:169694839:+@chr3:169700448|169700495:169700699:+.B.core','chr3:169694734:169694839:+@chr3:169700448|169700495:169700699:+.A.up_chr3:169694734:169694839:+@chr3:169700448|169700495:169700699:+.A.coreAndExt'	(0,0):5264,(0,1):2129,(1,0):46,(1,1):1234	0:67,1:3342	(0,0):2180,(0,1):929,(1,0):17,(1,1):514	0:23,1:1437	chr3	+	1.69695e+17	1.69701e+17
chr3:113383160:113383256:-@chr3:113368697|113380272:113367232:-	0.53	0.51	0.55	0.59	0.56	0.63	-0.06	3.04	'chr3:113383160:113383256:-@chr3:113368697|113380272:113367232:-.A.coreAndExt_chr3:113383160:113383256:-@chr3:113368697|113380272:113367232:-.A.up','chr3:113383160:113383256:-@chr3:113368697|113380272:113367232:-.B.core_chr3:113383160:113383256:-@chr3:113368697|113380272:113367232:-.B.up'	(0,0):938,(1,0):12817,(1,1):2876	0:14340,1:1353	(0,0):406,(1,0):5816,(1,1):1167	0:6465,1:518	chr3	-	1.13367e+17	1.13383e+17
chr3:48681649:48681728:-@chr3:48681110|48681113:48680987:-	0.34	0.1	0.64	0.17	0.01	0.51	0.17	0.72	'chr3:48681649:48681728:-@chr3:48681110|48681113:48680987:-.A.coreAndExt_chr3:48681649:48681728:-@chr3:48681110|48681113:48680987:-.A.up','chr3:48681649:48681728:-@chr3:48681110|48681113:48680987:-.B.core_chr3:48681649:48681728:-@chr3:48681110|48681113:48680987:-.B.up'	(0,0):78,(0,1):6,(1,0):3	0:3,1:6	(0,0):39,(0,1):3	0:0,1:3	chr3	-	4868098748680980	4868172848681720
chr3:48481398:48481529:-@chr3:48476420|48476546:48476227:-	0.98	0.94	1	0.96	0.87	1	0.02	0.07	'chr3:48481398:48481529:-@chr3:48476420|48476546:48476227:-.A.coreAndExt_chr3:48481398:48481529:-@chr3:48476420|48476546:48476227:-.A.up','chr3:48481398:48481529:-@chr3:48476420|48476546:48476227:-.B.core_chr3:48481398:48481529:-@chr3:48476420|48476546:48476227:-.B.up'	(0,0):575,(1,0):179,(1,1):92	0:269,1:2	(0,0):292,(1,0):91,(1,1):53	0:142,1:2	chr3	-	4847622748476220	4848152948481520
chr3:12882993:12883081:-@chr3:12881840|12881852:12881641:-	0.27	0.23	0.31	0.15	0.11	0.18	0.12	1.31713e+08	'chr3:12882993:12883081:-@chr3:12881840|12881852:12881641:-.A.coreAndExt_chr3:12882993:12883081:-@chr3:12881840|12881852:12881641:-.A.up','chr3:12882993:12883081:-@chr3:12881840|12881852:12881641:-.B.core_chr3:12882993:12883081:-@chr3:12881840|12881852:12881641:-.B.up'	(0,0):62715,(0,1):309,(1,0):154,(1,1):842	0:408,1:897	(0,0):75853,(0,1):229,(1,0):60,(1,1):945	0:242,1:992	chr3	-	1288164112881640	1288308112883080
chr3:49728858:49728942:+@chr3:49734478|49734576:49734655:+	0.01	0	0.01	0.01	0	0.02	0	0	'chr3:49728858:49728942:+@chr3:49734478|49734576:49734655:+.B.up_chr3:49728858:49728942:+@chr3:49734478|49734576:49734655:+.B.core','chr3:49728858:49728942:+@chr3:49734478|49734576:49734655:+.A.up_chr3:49728858:49728942:+@chr3:49734478|49734576:49734655:+.A.coreAndExt'	(0,0):1840,(0,1):187,(1,0):6	0:6,1:187	(0,0):444,(0,1):37	0:0,1:37	chr3	+	4972885849728850	4973465549734650
chr3:49141064:49141139:-@chr3:49140842|49140864:49140778:-	0.01	0	0.02	0.02	0	0.04	-0.01	0.03	'chr3:49141064:49141139:-@chr3:49140842|49140864:49140778:-.A.coreAndExt_chr3:49141064:49141139:-@chr3:49140842|49140864:49140778:-.A.up','chr3:49141064:49141139:-@chr3:49140842|49140864:49140778:-.B.core_chr3:49141064:49141139:-@chr3:49140842|49140864:49140778:-.B.up'	(0,0):3064,(0,1):135,(1,0):1	0:1,1:135	(0,0):2066,(0,1):91,(1,0):2	0:2,1:91	chr3	-	4914077849140770	4914113949141130
chr3:50336644:50336899:-@chr3:50332284|50333050:50332140:-	0.92	0.89	0.94	0.95	0.92	0.97	-0.03	0.15	'chr3:50336644:50336899:-@chr3:50332284|50333050:50332140:-.A.coreAndExt_chr3:50336644:50336899:-@chr3:50332284|50333050:50332140:-.A.up','chr3:50336644:50336899:-@chr3:50332284|50333050:50332140:-.B.core_chr3:50336644:50336899:-@chr3:50332284|50333050:50332140:-.B.up'	(0,0):6235,(0,1):35,(1,0):2375,(1,1):139	0:2506,1:43	(0,0):2625,(0,1):14,(1,0):1472,(1,1):62	0:1527,1:21	chr3	-	5033214050332140	5033689950336890
chr3:53274267:53274364:-@chr3:53271836|53271937:53271813:-	0.24	0.16	0.33	0.2	0.11	0.33	0.04	0.22	'chr3:53274267:53274364:-@chr3:53271836|53271937:53271813:-.A.coreAndExt_chr3:53274267:53274364:-@chr3:53271836|53271937:53271813:-.A.up','chr3:53274267:53274364:-@chr3:53271836|53271937:53271813:-.B.core_chr3:53274267:53274364:-@chr3:53271836|53271937:53271813:-.B.up'	(0,0):26993,(0,1):1,(1,0):132,(1,1):38	0:137,1:34	(0,0):10044,(1,0):44,(1,1):17	0:48,1:13	chr3	-	5327181353271810	5327436453274360
chr3:160117430:160117537:+@chr3:160118388|160118416:160118753:+	0.96	0.9	1	0.91	0.76	0.98	0.05	0.19	'chr3:160117430:160117537:+@chr3:160118388|160118416:160118753:+.B.up_chr3:160117430:160117537:+@chr3:160118388|160118416:160118753:+.B.core','chr3:160117430:160117537:+@chr3:160118388|160118416:160118753:+.A.up_chr3:160117430:160117537:+@chr3:160118388|160118416:160118753:+.A.coreAndExt'	(0,0):2417,(0,1):1,(1,0):83,(1,1):257	0:318,1:23	(0,0):624,(0,1):1,(1,0):24,(1,1):62	0:76,1:11	chr3	+	1.60117e+17	1.60119e+17
chr3:49466541:49466757:-@chr3:49463855|49463861:49463685:-	0.98	0.95	0.99	0.97	0.93	1	0.01	0.05	'chr3:49466541:49466757:-@chr3:49463855|49463861:49463685:-.A.coreAndExt_chr3:49466541:49466757:-@chr3:49463855|49463861:49463685:-.A.up','chr3:49466541:49466757:-@chr3:49463855|49463861:49463685:-.B.core_chr3:49466541:49466757:-@chr3:49463855|49463861:49463685:-.B.up'	(0,0):199,(0,1):3,(1,0):171,(1,1):92	0:259,1:7	(0,0):84,(0,1):1,(1,0):93,(1,1):64	0:155,1:3	chr3	-	4946368549463680	4946675749466750
chr3:169694734:169694839:+@chr3:169700425|169700495:169700699:+	0.01	0.01	0.02	0.01	0.01	0.02	0	0	'chr3:169694734:169694839:+@chr3:169700425|169700495:169700699:+.B.up_chr3:169694734:169694839:+@chr3:169700425|169700495:169700699:+.B.core','chr3:169694734:169694839:+@chr3:169700425|169700495:169700699:+.A.up_chr3:169694734:169694839:+@chr3:169700425|169700495:169700699:+.A.coreAndExt'	(0,0):5251,(0,1):2140,(1,0):59,(1,1):1223	0:78,1:3344	(0,0):2174,(0,1):930,(1,0):23,(1,1):513	0:28,1:1438	chr3	+	1.69695e+17	1.69701e+17
chr3:138474596:138474821:-@chr3:138461597|138461623:138461400:-	0.98	0.96	0.99	0.98	0.96	1	0	0.04	'chr3:138474596:138474821:-@chr3:138461597|138461623:138461400:-.A.coreAndExt_chr3:138474596:138474821:-@chr3:138461597|138461623:138461400:-.A.up','chr3:138474596:138474821:-@chr3:138461597|138461623:138461400:-.B.core_chr3:138474596:138474821:-@chr3:138461597|138461623:138461400:-.B.up'	(0,0):884,(0,1):8,(1,0):720,(1,1):702	0:1400,1:30	(0,0):412,(0,1):2,(1,0):312,(1,1):300	0:610,1:4	chr3	-	1.38461e+17	1.38475e+17
chr3:129196859:129197061:+@chr3:129198609|129198628:129198765:+	0.03	0.02	0.06	0.04	0.01	0.11	-0.01	0.06	'chr3:129196859:129197061:+@chr3:129198609|129198628:129198765:+.B.up_chr3:129196859:129197061:+@chr3:129198609|129198628:129198765:+.B.core','chr3:129196859:129197061:+@chr3:129198609|129198628:129198765:+.A.up_chr3:129196859:129197061:+@chr3:129198609|129198628:129198765:+.A.coreAndExt'	(0,0):338,(0,1):189,(1,0):7,(1,1):122	0:9,1:309	(0,0):123,(0,1):45,(1,0):2,(1,1):40	0:2,1:85	chr3	+	1.29197e+17	1.29199e+17
chr3:184019325:184019446:+@chr3:184019582|184019635:184019859:+	0.03	0.02	0.03	0.02	0.02	0.04	0.01	0	'chr3:184019325:184019446:+@chr3:184019582|184019635:184019859:+.B.up_chr3:184019325:184019446:+@chr3:184019582|184019635:184019859:+.B.core','chr3:184019325:184019446:+@chr3:184019582|184019635:184019859:+.A.up_chr3:184019325:184019446:+@chr3:184019582|184019635:184019859:+.A.coreAndExt'	(0,0):3152,(0,1):1490,(1,0):69,(1,1):1224	0:104,1:2679	(0,0):1043,(0,1):562,(1,0):22,(1,1):426	0:40,1:970	chr3	+	1.84019e+17	1.8402e+17
chr3:46717735:46717892:-@chr3:46717176|46717466:46717108:-	0.37	0.21	0.58	0.14	0.09	0.21	0.23	5.71	'chr3:46717735:46717892:-@chr3:46717176|46717466:46717108:-.A.coreAndExt_chr3:46717735:46717892:-@chr3:46717176|46717466:46717108:-.A.up','chr3:46717735:46717892:-@chr3:46717176|46717466:46717108:-.B.core_chr3:46717735:46717892:-@chr3:46717176|46717466:46717108:-.B.up'	(0,0):66,(0,1):7,(1,0):26	0:26,1:7	(0,0):96,(0,1):23,(1,0):35,(1,1):12	0:36,1:34	chr3	-	4671710846717100	4671789246717890
chr3:11314010:11314116:+@chr3:11322680|11322723:11322788:+	0.85	0.59	0.99	0.84	0.55	1	0.01	0.37	'chr3:11314010:11314116:+@chr3:11322680|11322723:11322788:+.B.up_chr3:11314010:11314116:+@chr3:11322680|11322723:11322788:+.B.core','chr3:11314010:11314116:+@chr3:11322680|11322723:11322788:+.A.up_chr3:11314010:11314116:+@chr3:11322680|11322723:11322788:+.A.coreAndExt'	(0,0):508,(1,0):10	00:10:00	(0,0):625,(1,0):7	00:07:00	chr3	+	1131401011314010	1132278811322780
chr3:133305407:133305566:+@chr3:133306006|133306740:133309118:+	0.43	0.42	0.44	0.38	0.36	0.39	0.05	1000000000000	'chr3:133305407:133305566:+@chr3:133306006|133306740:133309118:+.B.up_chr3:133305407:133305566:+@chr3:133306006|133306740:133309118:+.B.core','chr3:133305407:133305566:+@chr3:133306006|133306740:133309118:+.A.up_chr3:133305407:133305566:+@chr3:133306006|133306740:133309118:+.A.coreAndExt'	(0,0):7117,(0,1):704,(1,0):7348,(1,1):49670	0:28582,1:29140	(0,0):3348,(0,1):419,(1,0):3120,(1,1):23696	0:12055,1:15180	chr3	+	1.33305e+17	1.33309e+17
chr3:49155380:49155553:-@chr3:49155218|49155263:49155090:-	0.58	0.54	0.62	0.56	0.48	0.63	0.02	0.12	'chr3:49155380:49155553:-@chr3:49155218|49155263:49155090:-.A.coreAndExt_chr3:49155380:49155553:-@chr3:49155218|49155263:49155090:-.A.up','chr3:49155380:49155553:-@chr3:49155218|49155263:49155090:-.B.core_chr3:49155380:49155553:-@chr3:49155218|49155263:49155090:-.B.up'	(0,0):964,(0,1):173,(1,0):397,(1,1):214	0:518,1:266	(0,0):327,(0,1):58,(1,0):132,(1,1):83	0:166,1:107	chr3	-	4915509049155090	4915555349155550
chr3:139069021:139069164:+@chr3:139069819|139069873:139069902:+	0.93	0.89	0.96	0.89	0.81	0.95	0.04	0.14	'chr3:139069021:139069164:+@chr3:139069819|139069873:139069902:+.B.up_chr3:139069021:139069164:+@chr3:139069819|139069873:139069902:+.B.core','chr3:139069021:139069164:+@chr3:139069819|139069873:139069902:+.A.up_chr3:139069021:139069164:+@chr3:139069819|139069873:139069902:+.A.coreAndExt'	(0,0):1539,(0,1):11,(1,0):639,(1,1):146	0:773,1:23	(0,0):817,(0,1):7,(1,0):278,(1,1):84	0:358,1:11	chr3	+	1.39069e+17	1.3907e+17
chr3:100148541:100148729:+@chr3:100170524|100170580:100170793:+	0.82	0.47	0.99	0.6	0.26	0.93	0.22	0.82	'chr3:100148541:100148729:+@chr3:100170524|100170580:100170793:+.B.up_chr3:100148541:100148729:+@chr3:100170524|100170580:100170793:+.B.core','chr3:100148541:100148729:+@chr3:100170524|100170580:100170793:+.A.up_chr3:100148541:100148729:+@chr3:100170524|100170580:100170793:+.A.coreAndExt'	(0,0):68,(1,0):5,(1,1):14	00:19:00	(0,0):57,(1,0):3,(1,1):10	0:7,1:6	chr3	+	1.00149e+17	1.00171e+17
chr3:158288953:158289136:+@chr3:158306641|158306649:158306713:+	0.5	0.05	0.93	0.47	0.06	0.93	0.03	0.91	'chr3:158288953:158289136:+@chr3:158306641|158306649:158306713:+.B.up_chr3:158288953:158289136:+@chr3:158306641|158306649:158306713:+.B.core','chr3:158288953:158289136:+@chr3:158306641|158306649:158306713:+.A.up_chr3:158288953:158289136:+@chr3:158306641|158306649:158306713:+.A.coreAndExt'	(0,0):61,(1,1):3	00:03:00	(0,0):226,(1,1):7	0:6,1:1	chr3	+	1.58289e+17	1.58307e+17
chr3:160822107:160822194:-@chr3:160821302|160821305:160821215:-	0.93	0.85	0.98	0.88	0.6	0.98	0.05	0.22	'chr3:160822107:160822194:-@chr3:160821302|160821305:160821215:-.A.coreAndExt_chr3:160822107:160822194:-@chr3:160821302|160821305:160821215:-.A.up','chr3:160822107:160822194:-@chr3:160821302|160821305:160821215:-.B.core_chr3:160822107:160822194:-@chr3:160821302|160821305:160821215:-.B.up'	(0,0):329,(0,1):2,(1,0):43	0:43,1:2	(0,0):82,(1,0):8	00:08:00	chr3	-	1.60821e+17	1.60822e+17
chr3:37034841:37035154:+@chr3:37038110|37038115:37038200:+	0.94	0.92	0.96	0.91	0.87	0.95	0.03	0.13	'chr3:37034841:37035154:+@chr3:37038110|37038115:37038200:+.B.up_chr3:37034841:37035154:+@chr3:37038110|37038115:37038200:+.B.core','chr3:37034841:37035154:+@chr3:37038110|37038115:37038200:+.A.up_chr3:37034841:37035154:+@chr3:37038110|37038115:37038200:+.A.coreAndExt'	(0,0):668,(0,1):28,(1,0):487,(1,1):140	0:618,1:37	(0,0):331,(0,1):16,(1,0):179,(1,1):66	0:240,1:21	chr3	+	3703484137034840	3703820037038200
chr3:49722445:49722522:-@chr3:49722268|49722317:49722171:-	0.86	0.75	0.95	0.73	0.49	0.95	0.13	0.53	'chr3:49722445:49722522:-@chr3:49722268|49722317:49722171:-.A.coreAndExt_chr3:49722445:49722522:-@chr3:49722268|49722317:49722171:-.A.up','chr3:49722445:49722522:-@chr3:49722268|49722317:49722171:-.B.core_chr3:49722445:49722522:-@chr3:49722268|49722317:49722171:-.B.up'	(0,0):467,(0,1):3,(1,0):57,(1,1):1	0:58,1:3	(0,0):104,(0,1):2,(1,0):18	0:18,1:2	chr3	-	4972217149722170	4972252249722520
chr3:129824373:129824474:-@chr3:129823110|129823140:129823009:-	0.76	0.26	0.96	0.8	0.42	0.99	-0.04	0.5	'chr3:129824373:129824474:-@chr3:129823110|129823140:129823009:-.A.coreAndExt_chr3:129824373:129824474:-@chr3:129823110|129823140:129823009:-.A.up','chr3:129824373:129824474:-@chr3:129823110|129823140:129823009:-.B.core_chr3:129824373:129824474:-@chr3:129823110|129823140:129823009:-.B.up'	(0,0):113,(1,0):4	00:04:00	(0,0):54,(1,0):6	00:06:00	chr3	-	1.29823e+17	1.29824e+17
chr3:50340897:50341004:-@chr3:50339636|50340054:50339488:-	0.81	0.48	0.99	0.67	0.39	0.92	0.14	0.97	'chr3:50340897:50341004:-@chr3:50339636|50340054:50339488:-.A.coreAndExt_chr3:50340897:50341004:-@chr3:50339636|50340054:50339488:-.A.up','chr3:50340897:50341004:-@chr3:50339636|50340054:50339488:-.B.core_chr3:50340897:50341004:-@chr3:50339636|50340054:50339488:-.B.up'	(0,0):38,(1,0):17	00:17:00	(0,0):25,(1,0):8	00:08:00	chr3	-	5033948850339480	5034100450341000
chr3:52643329:52643971:-@chr3:52637743|52637748:52637537:-	1	0.99	1	0.99	0.96	1	0.01	0.04	'chr3:52643329:52643971:-@chr3:52637743|52637748:52637537:-.A.coreAndExt_chr3:52643329:52643971:-@chr3:52637743|52637748:52637537:-.A.up','chr3:52643329:52643971:-@chr3:52637743|52637748:52637537:-.B.core_chr3:52643329:52643971:-@chr3:52637743|52637748:52637537:-.B.up'	(0,0):884,(1,0):385,(1,1):2020	1.67014	(0,0):422,(0,1):1,(1,0):169,(1,1):901	0:1046,1:25	chr3	-	5263753752637530	5264397152643970
chr3:49751523:49751607:+@chr3:49752925|49753008:49753147:+	0	0	0.01	0.01	0	0.02	-0.01	0	'chr3:49751523:49751607:+@chr3:49752925|49753008:49753147:+.B.up_chr3:49751523:49751607:+@chr3:49752925|49753008:49753147:+.B.core','chr3:49751523:49751607:+@chr3:49752925|49753008:49753147:+.A.up_chr3:49751523:49751607:+@chr3:49752925|49753008:49753147:+.A.coreAndExt'	(0,0):1635,(0,1):828,(1,0):8,(1,1):97	0:9,1:924	(0,0):313,(0,1):127,(1,0):3,(1,1):17	0:3,1:144	chr3	+	4975152349751520	4975314749753140
chr3:16554291:16554429:-@chr3:16535384|16535387:16535232:-	0.52	0.26	0.8	0.67	0.31	0.94	-0.15	0.77	'chr3:16554291:16554429:-@chr3:16535384|16535387:16535232:-.A.coreAndExt_chr3:16554291:16554429:-@chr3:16535384|16535387:16535232:-.A.up','chr3:16554291:16554429:-@chr3:16535384|16535387:16535232:-.B.core_chr3:16554291:16554429:-@chr3:16535384|16535387:16535232:-.B.up'	(0,0):316,(0,1):3,(1,0):4,(1,1):11	0:7,1:11	(0,0):674,(0,1):1,(1,0):5,(1,1):19	0:20,1:5	chr3	-	1653523216535230	1655442916554420
chr3:52716108:52716249:-@chr3:52713739|52713742:52713590:-	0.86	0.78	0.93	0.76	0.63	0.86	0.1	0.54	'chr3:52716108:52716249:-@chr3:52713739|52713742:52713590:-.A.coreAndExt_chr3:52716108:52716249:-@chr3:52713739|52713742:52713590:-.A.up','chr3:52716108:52716249:-@chr3:52713739|52713742:52713590:-.B.core_chr3:52716108:52716249:-@chr3:52713739|52713742:52713590:-.B.up'	(0,0):426,(0,1):10,(1,0):75,(1,1):52	0:118,1:19	(0,0):217,(0,1):11,(1,0):39,(1,1):24	0:57,1:17	chr3	-	5271359052713590	5271624952716240
chr3:49750946:49751020:+@chr3:49751171|49751343:49751430:+	0.85	0.75	0.94	0.7	0.46	0.93	0.15	0.62	'chr3:49750946:49751020:+@chr3:49751171|49751343:49751430:+.B.up_chr3:49750946:49751020:+@chr3:49751171|49751343:49751430:+.B.core','chr3:49750946:49751020:+@chr3:49751171|49751343:49751430:+.A.up_chr3:49750946:49751020:+@chr3:49751171|49751343:49751430:+.A.coreAndExt'	(0,0):2322,(0,1):5,(1,0):358	0:358,1:5	(0,0):404,(0,1):2,(1,0):63	0:63,1:2	chr3	+	4975094649750940	4975143049751430
chr3:130405055:130405266:-@chr3:130403149|130403225:130403094:-	0.98	0.95	1	0.96	0.87	1	0.02	0.07	'chr3:130405055:130405266:-@chr3:130403149|130403225:130403094:-.A.coreAndExt_chr3:130405055:130405266:-@chr3:130403149|130403225:130403094:-.A.up','chr3:130405055:130405266:-@chr3:130403149|130403225:130403094:-.B.core_chr3:130405055:130405266:-@chr3:130403149|130403225:130403094:-.B.up'	(0,0):678,(1,0):318,(1,1):184	0.348611	(0,0):236,(1,0):122,(1,1):79	0.139583	chr3	-	1.30403e+17	1.30405e+17
chr3:9784628:9784937:+@chr3:9785262|9785265:9785585:+	0.42	0.37	0.47	0.36	0.29	0.43	0.06	0.26	'chr3:9784628:9784937:+@chr3:9785262|9785265:9785585:+.B.up_chr3:9784628:9784937:+@chr3:9785262|9785265:9785585:+.B.core','chr3:9784628:9784937:+@chr3:9785262|9785265:9785585:+.A.up_chr3:9784628:9784937:+@chr3:9785262|9785265:9785585:+.A.coreAndExt'	(0,0):700,(0,1):243,(1,0):181,(1,1):1145	0:664,1:905	(0,0):374,(0,1):111,(1,0):65,(1,1):561	0:243,1:494	chr3	+	97846289784628	97855859785585
chr3:149688512:149688741:-@chr3:149686312|149686337:149686145:-	0.87	0.62	0.99	0.58	0.23	0.92	0.29	0.86	'chr3:149688512:149688741:-@chr3:149686312|149686337:149686145:-.A.coreAndExt_chr3:149688512:149688741:-@chr3:149686312|149686337:149686145:-.A.up','chr3:149688512:149688741:-@chr3:149686312|149686337:149686145:-.B.core_chr3:149688512:149688741:-@chr3:149686312|149686337:149686145:-.B.up'	(0,0):68,(1,0):9,(1,1):14	0:15,1:8	(0,0):71,(1,0):2,(1,1):34	0:23,1:13	chr3	-	1.49686e+17	1.49689e+17
chr3:98240497:98240547:-@chr3:98240221|98240281:98239977:-	0.9	0.8	1	0.87	0.75	0.97	0.03	0.26	'chr3:98240497:98240547:-@chr3:98240221|98240281:98239977:-.A.coreAndExt_chr3:98240497:98240547:-@chr3:98240221|98240281:98239977:-.A.up','chr3:98240497:98240547:-@chr3:98240221|98240281:98239977:-.B.core_chr3:98240497:98240547:-@chr3:98240221|98240281:98239977:-.B.up'	(0,0):1538,(0,1):1,(1,0):378,(1,1):727	0:1007,1:99	(0,0):847,(1,0):206,(1,1):413	0:558,1:61	chr3	-	9823997798239970	9824054798240540
chr3:159710799:159710912:+@chr3:159711238|159711355:159711396:+	0.62	0.25	0.96	0.67	0.34	0.97	-0.05	0.73	'chr3:159710799:159710912:+@chr3:159711238|159711355:159711396:+.B.up_chr3:159710799:159710912:+@chr3:159711238|159711355:159711396:+.B.core','chr3:159710799:159710912:+@chr3:159711238|159711355:159711396:+.A.up_chr3:159710799:159710912:+@chr3:159711238|159711355:159711396:+.A.coreAndExt'	(0,0):39,(1,0):3	00:03:00	(0,0):35,(1,0):11	00:11:00	chr3	+	1.59711e+17	1.59711e+17
chr3:73112824:73112898:+@chr3:73113154|73113216:73113297:+	0.99	0.97	1	0.98	0.95	1	0.01	0.03	'chr3:73112824:73112898:+@chr3:73113154|73113216:73113297:+.B.up_chr3:73112824:73112898:+@chr3:73113154|73113216:73113297:+.B.core','chr3:73112824:73112898:+@chr3:73113154|73113216:73113297:+.A.up_chr3:73112824:73112898:+@chr3:73113154|73113216:73113297:+.A.coreAndExt'	(0,0):1756,(0,1):2,(1,0):760	0:760,1:2	(0,0):702,(0,1):1,(1,0):316	0:316,1:1	chr3	+	7311282473112820	7311329773113290
chr3:183542935:183543393:-@chr3:183535895|183535899:183535782:-	0.85	0.64	1	0.77	0.45	0.96	0.08	0.49	'chr3:183542935:183543393:-@chr3:183535895|183535899:183535782:-.A.coreAndExt_chr3:183542935:183543393:-@chr3:183535895|183535899:183535782:-.A.up','chr3:183542935:183543393:-@chr3:183535895|183535899:183535782:-.B.core_chr3:183542935:183543393:-@chr3:183535895|183535899:183535782:-.B.up'	(0,0):320,(1,0):8,(1,1):69	0:70,1:7	(0,0):216,(0,1):1,(1,0):7,(1,1):34	0:19,1:23	chr3	-	1.83536e+17	1.83543e+17
chr3:33138211:33138314:-@chr3:33135280|33135795:33131908:-	0.57	0.5	0.65	0.51	0.4	0.62	0.06	0.28	'chr3:33138211:33138314:-@chr3:33135280|33135795:33131908:-.A.coreAndExt_chr3:33138211:33138314:-@chr3:33135280|33135795:33131908:-.A.up','chr3:33138211:33138314:-@chr3:33135280|33135795:33131908:-.B.core_chr3:33138211:33138314:-@chr3:33135280|33135795:33131908:-.B.up'	(0,0):351,(0,1):17,(1,0):192,(1,1):1843	0:1357,1:695	(0,0):172,(0,1):7,(1,0):70,(1,1):781	0:490,1:368	chr3	-	3313190833131900	3313831433138310
chr3:139062798:139063040:+@chr3:139065693|139065723:139065886:+	0.16	0.12	0.21	0.17	0.11	0.24	-0.01	0.1	'chr3:139062798:139063040:+@chr3:139065693|139065723:139065886:+.B.up_chr3:139062798:139063040:+@chr3:139065693|139065723:139065886:+.B.core','chr3:139062798:139063040:+@chr3:139065693|139065723:139065886:+.A.up_chr3:139062798:139063040:+@chr3:139065693|139065723:139065886:+.A.coreAndExt'	(0,0):1998,(0,1):136,(1,0):46,(1,1):491	0:96,1:577	(0,0):1033,(0,1):64,(1,0):25,(1,1):285	0:85,1:289	chr3	+	1.39063e+17	1.39066e+17
chr3:52852273:52852299:-@chr3:52852184|52852226:52852068:-	0.43	0.27	0.62	0.19	0.07	0.49	0.24	2.47	'chr3:52852273:52852299:-@chr3:52852184|52852226:52852068:-.A.coreAndExt_chr3:52852273:52852299:-@chr3:52852184|52852226:52852068:-.A.up','chr3:52852273:52852299:-@chr3:52852184|52852226:52852068:-.B.core_chr3:52852273:52852299:-@chr3:52852184|52852226:52852068:-.B.up'	(0,0):520,(0,1):7,(1,0):17,(1,1):4	0:21,1:7	(0,0):186,(0,1):5,(1,0):3,(1,1):2	0:4,1:6	chr3	-	5285206852852060	5285229952852290
chr3:28390092:28390618:-@chr3:28383087|28383138:28383003:-	0.01	0	0.04	0.02	0	0.05	-0.01	0.04	'chr3:28390092:28390618:-@chr3:28383087|28383138:28383003:-.A.coreAndExt_chr3:28390092:28390618:-@chr3:28383087|28383138:28383003:-.A.up','chr3:28390092:28390618:-@chr3:28383087|28383138:28383003:-.B.core_chr3:28390092:28390618:-@chr3:28383087|28383138:28383003:-.B.up'	(0,0):676,(0,1):4,(1,1):1090	0:1,1:1093	(0,0):609,(0,1):1,(1,1):615	0:0,1:616	chr3	-	2838300328383000	2839061828390610
chr3:52232099:52232271:+@chr3:52233226|52233237:52233456:+	0.93	0.91	0.94	0.96	0.94	0.98	-0.03	0.49	'chr3:52232099:52232271:+@chr3:52233226|52233237:52233456:+.B.up_chr3:52232099:52232271:+@chr3:52233226|52233237:52233456:+.B.core','chr3:52232099:52232271:+@chr3:52233226|52233237:52233456:+.A.up_chr3:52232099:52232271:+@chr3:52233226|52233237:52233456:+.A.coreAndExt'	(0,0):1863,(0,1):73,(1,0):1088,(1,1):884	0:1904,1:141	(0,0):886,(0,1):16,(1,0):435,(1,1):321	0:742,1:30	chr3	+	5223209952232090	5223345652233450
chr3:56672734:56672793:-@chr3:56667871|56667994:56667072:-	0.74	0.7	0.77	0.81	0.77	0.85	-0.07	2.61	'chr3:56672734:56672793:-@chr3:56667871|56667994:56667072:-.A.coreAndExt_chr3:56672734:56672793:-@chr3:56667871|56667994:56667072:-.A.up','chr3:56672734:56672793:-@chr3:56667871|56667994:56667072:-.B.core_chr3:56672734:56672793:-@chr3:56667871|56667994:56667072:-.B.up'	(0,0):2382,(0,1):111,(1,0):931,(1,1):4160	0:3938,1:1264	(0,0):1401,(0,1):43,(1,0):505,(1,1):1875	0:1990,1:433	chr3	-	5666707256667070	5667279356672790
chr3:12882993:12883081:-@chr3:12881741|12881840:12881641:-	0.03	0.03	0.04	0.02	0.02	0.02	0.01	1000000000000	'chr3:12882993:12883081:-@chr3:12881741|12881840:12881641:-.A.coreAndExt_chr3:12882993:12883081:-@chr3:12881741|12881840:12881641:-.A.up','chr3:12882993:12883081:-@chr3:12881741|12881840:12881641:-.B.core_chr3:12882993:12883081:-@chr3:12881741|12881840:12881641:-.B.up'	(0,0):55031,(0,1):7838,(1,0):1064,(1,1):87	0:1065,1:7924	(0,0):65290,(0,1):10623,(1,0):916,(1,1):258	0:922,1:10875	chr3	-	1288164112881640	1288308112883080
chr3:50365385:50365668:-@chr3:50364650|50364655:50364459:-	0.46	0.19	0.71	0.38	0.15	0.73	0.08	0.6	'chr3:50365385:50365668:-@chr3:50364650|50364655:50364459:-.A.coreAndExt_chr3:50365385:50365668:-@chr3:50364650|50364655:50364459:-.A.up','chr3:50365385:50365668:-@chr3:50364650|50364655:50364459:-.B.core_chr3:50365385:50365668:-@chr3:50364650|50364655:50364459:-.B.up'	(0,0):615,(0,1):2,(1,0):8,(1,1):759	0:603,1:166	(0,0):276,(0,1):3,(1,0):3,(1,1):296	0:140,1:162	chr3	-	5036445950364450	5036566850365660
chr3:128890498:128890614:-@chr3:128890351|128890381:128890289:-	0.99	0.99	1	1	0.99	1	-0.01	0	'chr3:128890498:128890614:-@chr3:128890351|128890381:128890289:-.A.coreAndExt_chr3:128890498:128890614:-@chr3:128890351|128890381:128890289:-.A.up','chr3:128890498:128890614:-@chr3:128890351|128890381:128890289:-.B.core_chr3:128890498:128890614:-@chr3:128890351|128890381:128890289:-.B.up'	(0,0):11170,(0,1):2,(1,0):1161,(1,1):148	0:1307,1:4	(0,0):7613,(1,0):818,(1,1):108	0.643056	chr3	-	1.2889e+17	1.28891e+17
chr3:19992298:19992553:+@chr3:20017079|20017093:20017244:+	0.04	0.02	0.05	0.04	0.02	0.07	0	0.04	'chr3:19992298:19992553:+@chr3:20017079|20017093:20017244:+.B.up_chr3:19992298:19992553:+@chr3:20017079|20017093:20017244:+.B.core','chr3:19992298:19992553:+@chr3:20017079|20017093:20017244:+.A.up_chr3:19992298:19992553:+@chr3:20017079|20017093:20017244:+.A.coreAndExt'	(0,0):4013,(0,1):667,(1,0):29,(1,1):903	0:69,1:1530	(0,0):1880,(0,1):250,(1,0):12,(1,1):378	0:24,1:616	chr3	+	1999229819992290	2001724420017240
chr3:185000729:185000815:+@chr3:185003305|185003313:185003431:+	0.99	0.97	1	0.99	0.96	1	0	0	'chr3:185000729:185000815:+@chr3:185003305|185003313:185003431:+.B.up_chr3:185000729:185000815:+@chr3:185003305|185003313:185003431:+.B.core','chr3:185000729:185000815:+@chr3:185003305|185003313:185003431:+.A.up_chr3:185000729:185000815:+@chr3:185003305|185003313:185003431:+.A.coreAndExt'	(0,0):321,(1,0):165,(1,1):5	0.118056	(0,0):279,(1,0):111,(1,1):4	0.0798611	chr3	+	1.85001e+17	1.85003e+17
chr3:197354651:197354752:-@chr3:197351058|197351068:197350983:-	0.94	0.86	0.99	0.93	0.73	0.99	0.01	0.14	'chr3:197354651:197354752:-@chr3:197351058|197351068:197350983:-.A.coreAndExt_chr3:197354651:197354752:-@chr3:197351058|197351068:197350983:-.A.up','chr3:197354651:197354752:-@chr3:197351058|197351068:197350983:-.B.core_chr3:197354651:197354752:-@chr3:197351058|197351068:197350983:-.B.up'	(0,0):697,(0,1):2,(1,0):55	0:55,1:2	(0,0):366,(1,0):15	00:15:00	chr3	-	1.97351e+17	1.97355e+17
chr3:33867972:33868072:+@chr3:33870330|33870345:33870461:+	0.1	0.08	0.12	0.11	0.09	0.14	-0.01	0.05	'chr3:33867972:33868072:+@chr3:33870330|33870345:33870461:+.B.up_chr3:33867972:33868072:+@chr3:33870330|33870345:33870461:+.B.core','chr3:33867972:33868072:+@chr3:33870330|33870345:33870461:+.A.up_chr3:33867972:33868072:+@chr3:33870330|33870345:33870461:+.A.coreAndExt'	(0,0):5927,(0,1):751,(1,0):112,(1,1):87	0:119,1:831	(0,0):2676,(0,1):390,(1,0):64,(1,1):37	0:67,1:424	chr3	+	3386797233867970	3387046133870460
chr3:9852305:9852393:+@chr3:9854627|9854630:9854795:+	0.95	0.91	0.98	0.98	0.95	1	-0.03	0.19	'chr3:9852305:9852393:+@chr3:9854627|9854630:9854795:+.B.up_chr3:9852305:9852393:+@chr3:9854627|9854630:9854795:+.B.core','chr3:9852305:9852393:+@chr3:9854627|9854630:9854795:+.A.up_chr3:9852305:9852393:+@chr3:9854627|9854630:9854795:+.A.coreAndExt'	(0,0):791,(0,1):6,(1,0):143,(1,1):62	0:201,1:10	(0,0):423,(1,0):85,(1,1):40	0.0868056	chr3	+	98523059852305	98547959854795
chr3:23958275:23958537:-@chr3:23952937|23952941:23952820:-	0.95	0.87	1	0.82	0.62	0.94	0.13	0.94	'chr3:23958275:23958537:-@chr3:23952937|23952941:23952820:-.A.coreAndExt_chr3:23958275:23958537:-@chr3:23952937|23952941:23952820:-.A.up','chr3:23958275:23958537:-@chr3:23952937|23952941:23952820:-.B.core_chr3:23958275:23958537:-@chr3:23952937|23952941:23952820:-.B.up'	(0,0):214,(1,0):27,(1,1):33	0:58,1:2	(0,0):224,(0,1):3,(1,0):20,(1,1):23	0:42,1:4	chr3	-	2395282023952820	2395853723958530
chr3:139097889:139098015:-@chr3:139096968|139097031:139096883:-	1	0.99	1	0.99	0.97	1	0.01	0	'chr3:139097889:139098015:-@chr3:139096968|139097031:139096883:-.A.coreAndExt_chr3:139097889:139098015:-@chr3:139096968|139097031:139096883:-.A.up','chr3:139097889:139098015:-@chr3:139096968|139097031:139096883:-.B.core_chr3:139097889:139098015:-@chr3:139096968|139097031:139096883:-.B.up'	(0,0):2542,(1,0):1227,(1,1):80	0.907639	(0,0):991,(1,0):469,(1,1):28	0.345139	chr3	-	1.39097e+17	1.39098e+17
chr3:139062798:139063040:+@chr3:139065720|139065723:139065886:+	0.88	0.85	0.9	0.9	0.87	0.92	-0.02	0.11	'chr3:139062798:139063040:+@chr3:139065720|139065723:139065886:+.B.up_chr3:139062798:139063040:+@chr3:139065720|139065723:139065886:+.B.core','chr3:139062798:139063040:+@chr3:139065720|139065723:139065886:+.A.up_chr3:139062798:139063040:+@chr3:139065720|139065723:139065886:+.A.coreAndExt'	(0,0):1179,(0,1):117,(1,0):865,(1,1):510	0:1312,1:180	(0,0):547,(0,1):54,(1,0):511,(1,1):295	0:787,1:73	chr3	+	1.39063e+17	1.39066e+17
chr3:51669609:51669805:+@chr3:51671098|51671177:51671519:+	0.01	0	0.04	0.03	0	0.07	-0.02	0.06	'chr3:51669609:51669805:+@chr3:51671098|51671177:51671519:+.B.up_chr3:51669609:51669805:+@chr3:51671098|51671177:51671519:+.B.core','chr3:51669609:51669805:+@chr3:51671098|51671177:51671519:+.A.up_chr3:51669609:51669805:+@chr3:51671098|51671177:51671519:+.A.coreAndExt'	(0,0):150,(0,1):116,(1,0):1,(1,1):235	0:3,1:349	(0,0):69,(0,1):48,(1,0):1,(1,1):92	0:5,1:136	chr3	+	5166960951669600	5167151951671510
chr3:98309856:98309999:-@chr3:98309501|98309586:98309476:-	0.99	0.97	1	0.95	0.84	1	0.04	0.1	'chr3:98309856:98309999:-@chr3:98309501|98309586:98309476:-.A.coreAndExt_chr3:98309856:98309999:-@chr3:98309501|98309586:98309476:-.A.up','chr3:98309856:98309999:-@chr3:98309501|98309586:98309476:-.B.core_chr3:98309856:98309999:-@chr3:98309501|98309586:98309476:-.B.up'	(0,0):3646,(0,1):1,(1,0):1388,(1,1):231	0:1618,1:2	(0,0):404,(1,0):165,(1,1):25	0:189,1:1	chr3	-	9830947698309470	9830999998309990
chr3:148759953:148760077:-@chr3:148759455|148759467:148759277:-	0.39	0.35	0.44	0.2	0.14	0.26	0.19	773604	'chr3:148759953:148760077:-@chr3:148759455|148759467:148759277:-.A.coreAndExt_chr3:148759953:148760077:-@chr3:148759455|148759467:148759277:-.A.up','chr3:148759953:148760077:-@chr3:148759455|148759467:148759277:-.B.core_chr3:148759953:148760077:-@chr3:148759455|148759467:148759277:-.B.up'	(0,0):711,(0,1):243,(1,0):188,(1,1):192	0:259,1:364	(0,0):255,(0,1):110,(1,0):31,(1,1):46	0:42,1:145	chr3	-	1.48759e+17	1.4876e+17
chr3:52232688:52232864:+@chr3:52233226|52233237:52233456:+	0.89	0.85	0.93	0.92	0.87	0.96	-0.03	0.11	'chr3:52232688:52232864:+@chr3:52233226|52233237:52233456:+.B.up_chr3:52232688:52232864:+@chr3:52233226|52233237:52233456:+.B.core','chr3:52232688:52232864:+@chr3:52233226|52233237:52233456:+.A.up_chr3:52232688:52232864:+@chr3:52233226|52233237:52233456:+.A.coreAndExt'	(0,0):2371,(0,1):23,(1,0):261,(1,1):903	0:1070,1:117	(0,0):978,(0,1):11,(1,0):158,(1,1):338	0:479,1:28	chr3	+	5223268852232680	5223345652233450
chr3:184035109:184035285:+@chr3:184035535|184035538:184035604:+	0.53	0.28	0.73	0.66	0.32	0.94	-0.13	0.78	'chr3:184035109:184035285:+@chr3:184035535|184035538:184035604:+.B.up_chr3:184035109:184035285:+@chr3:184035535|184035538:184035604:+.B.core','chr3:184035109:184035285:+@chr3:184035535|184035538:184035604:+.A.up_chr3:184035109:184035285:+@chr3:184035535|184035538:184035604:+.A.coreAndExt'	(0,0):2968,(0,1):5,(1,0):11,(1,1):262	0:169,1:109	(0,0):1103,(0,1):1,(1,0):5,(1,1):88	0:54,1:40	chr3	+	1.84035e+17	1.84036e+17
chr3:17664140:17664257:-@chr3:17627958|17628049:17627845:-	0.62	0.4	0.83	0.77	0.48	0.96	-0.15	0.72	'chr3:17664140:17664257:-@chr3:17627958|17628049:17627845:-.A.coreAndExt_chr3:17664140:17664257:-@chr3:17627958|17628049:17627845:-.A.up','chr3:17664140:17664257:-@chr3:17627958|17628049:17627845:-.B.core_chr3:17664140:17664257:-@chr3:17627958|17628049:17627845:-.B.up'	(0,0):755,(0,1):3,(1,0):20,(1,1):7	0:24,1:6	(0,0):1150,(1,0):9	00:09:00	chr3	-	1762784517627840	1766425717664250
chr3:9870644:9871079:+@chr3:9876365|9876778:9878040:+	0.99	0.99	1	0.99	0.98	1	0	0	'chr3:9870644:9871079:+@chr3:9876365|9876778:9878040:+.B.up_chr3:9870644:9871079:+@chr3:9876365|9876778:9878040:+.B.core','chr3:9870644:9871079:+@chr3:9876365|9876778:9878040:+.A.up_chr3:9870644:9871079:+@chr3:9876365|9876778:9878040:+.A.coreAndExt'	(0,0):2506,(0,1):5,(1,0):2049,(1,1):2958	0:4992,1:20	(0,0):1401,(0,1):4,(1,0):1247,(1,1):1707	0:2943,1:15	chr3	+	98706449870644	98780409878040
chr3:128363762:128363826:-@chr3:128363489|128363493:128363378:-	0.5	0.11	0.84	0.54	0.1	1	-0.04	1.17	'chr3:128363762:128363826:-@chr3:128363489|128363493:128363378:-.A.coreAndExt_chr3:128363762:128363826:-@chr3:128363489|128363493:128363378:-.A.up','chr3:128363762:128363826:-@chr3:128363489|128363493:128363378:-.B.core_chr3:128363762:128363826:-@chr3:128363489|128363493:128363378:-.B.up'	(0,0):1642,(0,1):1,(1,0):1	0:1,1:1	(0,0):967,(1,0):1	00:01:00	chr3	-	1.28363e+17	1.28364e+17
chr3:49719979:49720169:+@chr3:49720261|49720276:49720378:+	0.01	0	0.01	0.01	0	0.01	0	0	'chr3:49719979:49720169:+@chr3:49720261|49720276:49720378:+.B.up_chr3:49719979:49720169:+@chr3:49720261|49720276:49720378:+.B.core','chr3:49719979:49720169:+@chr3:49720261|49720276:49720378:+.A.up_chr3:49719979:49720169:+@chr3:49720261|49720276:49720378:+.A.coreAndExt'	(0,0):3080,(0,1):1651,(1,0):16,(1,1):797	0:26,1:2438	(0,0):1086,(0,1):536,(1,0):3,(1,1):247	0:4,1:782	chr3	+	4971997949719970	4972037849720370
chr3:186501366:186501428:+@chr3:186502218|186502221:186502266:+	0.35	0.24	0.47	0.24	0.14	0.36	0.11	0.47	'chr3:186501366:186501428:+@chr3:186502218|186502221:186502266:+.B.up_chr3:186501366:186501428:+@chr3:186502218|186502221:186502266:+.B.core','chr3:186501366:186501428:+@chr3:186502218|186502221:186502266:+.A.up_chr3:186501366:186501428:+@chr3:186502218|186502221:186502266:+.A.coreAndExt'	(0,0):3636,(0,1):32,(1,0):22	0:22,1:32	(0,0):2394,(0,1):31,(1,0):12	0:12,1:31	chr3	+	1.86501e+17	1.86502e+17
chr3:138310696:138310798:-@chr3:138291774|138291826:138291701:-	0.45	0.28	0.65	0.15	0.06	0.29	0.3	6.72	'chr3:138310696:138310798:-@chr3:138291774|138291826:138291701:-.A.coreAndExt_chr3:138310696:138310798:-@chr3:138291774|138291826:138291701:-.A.up','chr3:138310696:138310798:-@chr3:138291774|138291826:138291701:-.B.core_chr3:138310696:138310798:-@chr3:138291774|138291826:138291701:-.B.up'	(0,0):137,(0,1):8,(1,0):16,(1,1):1	0:16,1:9	(0,0):129,(0,1):15,(1,0):6	0:6,1:15	chr3	-	1.38292e+17	1.38311e+17
chr3:39104541:39104681:+@chr3:39107282|39107302:39107380:+	0.02	0	0.05	0.01	0	0.03	0.01	0.07	'chr3:39104541:39104681:+@chr3:39107282|39107302:39107380:+.B.up_chr3:39104541:39104681:+@chr3:39107282|39107302:39107380:+.B.core','chr3:39104541:39104681:+@chr3:39107282|39107302:39107380:+.A.up_chr3:39104541:39104681:+@chr3:39107282|39107302:39107380:+.A.coreAndExt'	(0,0):685,(0,1):171,(1,0):4,(1,1):16	0:4,1:187	(0,0):418,(0,1):130,(1,1):11	0:0,1:141	chr3	+	3910454139104540	3910738039107380
chr3:98235896:98236033:-@chr3:98234676|98235723:98234327:-	0.93	0.91	0.94	0.94	0.92	0.96	-0.01	0.07	'chr3:98235896:98236033:-@chr3:98234676|98235723:98234327:-.A.coreAndExt_chr3:98235896:98236033:-@chr3:98234676|98235723:98234327:-.A.up','chr3:98235896:98236033:-@chr3:98234676|98235723:98234327:-.B.core_chr3:98235896:98236033:-@chr3:98234676|98235723:98234327:-.B.up'	(0,0):1641,(0,1):58,(1,0):7284,(1,1):1216	0:8400,1:158	(0,0):849,(0,1):23,(1,0):3790,(1,1):630	0:4367,1:76	chr3	-	9823432798234320	9823603398236030
chr3:38224494:38224606:+@chr3:38232222|38232226:38232330:+	0.99	0.98	1	0.98	0.94	1	0.01	0.03	'chr3:38224494:38224606:+@chr3:38232222|38232226:38232330:+.B.up_chr3:38224494:38224606:+@chr3:38232222|38232226:38232330:+.B.core','chr3:38224494:38224606:+@chr3:38232222|38232226:38232330:+.A.up_chr3:38224494:38224606:+@chr3:38232222|38232226:38232330:+.A.coreAndExt'	(0,0):1039,(1,0):283,(1,1):11	0.204167	(0,0):356,(1,0):76,(1,1):16	0.0638889	chr3	+	3822449438224490	3823233038232330
chr3:194371610:194371753:-@chr3:194369482|194369533:194369410:-	0.96	0.92	0.99	0.93	0.85	0.99	0.03	0.11	'chr3:194371610:194371753:-@chr3:194369482|194369533:194369410:-.A.coreAndExt_chr3:194371610:194371753:-@chr3:194369482|194369533:194369410:-.A.up','chr3:194371610:194371753:-@chr3:194369482|194369533:194369410:-.B.core_chr3:194371610:194371753:-@chr3:194369482|194369533:194369410:-.B.up'	(0,0):2721,(0,1):3,(1,0):208,(1,1):9	0:215,1:5	(0,0):1961,(0,1):2,(1,0):94,(1,1):14	0:106,1:4	chr3	-	1.94369e+17	1.94372e+17
chr3:56593597:56593622:+@chr3:56597680|56597712:56598153:+	0.08	0.04	0.15	0.12	0.03	0.25	-0.04	0.17	'chr3:56593597:56593622:+@chr3:56597680|56597712:56598153:+.B.up_chr3:56593597:56593622:+@chr3:56597680|56597712:56598153:+.B.core','chr3:56593597:56593622:+@chr3:56597680|56597712:56598153:+.A.up_chr3:56593597:56593622:+@chr3:56597680|56597712:56598153:+.A.coreAndExt'	(0,0):770,(0,1):28,(1,0):6,(1,1):485	0:58,1:461	(0,0):341,(0,1):10,(1,0):4,(1,1):241	0:23,1:232	chr3	+	5659359756593590	5659815356598150
chr3:194349112:194349238:-@chr3:194346655|194346719:194346626:-	0.87	0.66	1	0.8	0.5	0.98	0.07	0.43	'chr3:194349112:194349238:-@chr3:194346655|194346719:194346626:-.A.coreAndExt_chr3:194349112:194349238:-@chr3:194346655|194346719:194346626:-.A.up','chr3:194349112:194349238:-@chr3:194346655|194346719:194346626:-.B.core_chr3:194349112:194349238:-@chr3:194346655|194346719:194346626:-.B.up'	(0,0):120,(1,0):31,(1,1):3	00:34:00	(0,0):38,(1,0):9	00:09:00	chr3	-	1.94347e+17	1.94349e+17
chr3:98240497:98240547:-@chr3:98240281|98240286:98239977:-	0.91	0.77	0.98	0.85	0.64	0.97	0.06	0.28	'chr3:98240497:98240547:-@chr3:98240281|98240286:98239977:-.A.coreAndExt_chr3:98240497:98240547:-@chr3:98240281|98240286:98239977:-.A.up','chr3:98240497:98240547:-@chr3:98240281|98240286:98239977:-.B.core_chr3:98240497:98240547:-@chr3:98240281|98240286:98239977:-.B.up'	(0,0):1490,(0,1):1,(1,0):49,(1,1):1104	0:1043,1:111	(0,0):826,(1,0):21,(1,1):619	0:620,1:20	chr3	-	9823997798239970	9824054798240540
chr3:51663350:51663489:+@chr3:51664288|51664721:51664947:+	0.79	0.6	0.95	0.62	0.43	0.86	0.17	0.74	'chr3:51663350:51663489:+@chr3:51664288|51664721:51664947:+.B.up_chr3:51663350:51663489:+@chr3:51664288|51664721:51664947:+.B.core','chr3:51663350:51663489:+@chr3:51664288|51664721:51664947:+.A.up_chr3:51663350:51663489:+@chr3:51664288|51664721:51664947:+.A.coreAndExt'	(0,0):300,(0,1):1,(1,0):100,(1,1):46	0:136,1:11	(0,0):162,(1,0):58,(1,1):40	0:91,1:7	chr3	+	5166335051663350	5166494751664940
chr3:36422097:36422246:+@chr3:36484856|36484889:36485132:+	0.89	0.68	0.99	0.82	0.64	0.94	0.07	0.37	'chr3:36422097:36422246:+@chr3:36484856|36484889:36485132:+.B.up_chr3:36422097:36422246:+@chr3:36484856|36484889:36485132:+.B.core','chr3:36422097:36422246:+@chr3:36484856|36484889:36485132:+.A.up_chr3:36422097:36422246:+@chr3:36484856|36484889:36485132:+.A.coreAndExt'	(0,0):97,(1,0):12,(1,1):8	00:20:00	(0,0):187,(0,1):2,(1,0):21,(1,1):24	0:41,1:6	chr3	+	3642209736422090	3648513236485130
chr3:132400758:132400934:-@chr3:132363735|132363740:132363641:-	0.32	0.05	0.77	0.26	0.03	0.67	0.06	0.84	'chr3:132400758:132400934:-@chr3:132363735|132363740:132363641:-.A.coreAndExt_chr3:132400758:132400934:-@chr3:132363735|132363740:132363641:-.A.up','chr3:132400758:132400934:-@chr3:132363735|132363740:132363641:-.B.core_chr3:132400758:132400934:-@chr3:132363735|132363740:132363641:-.B.up'	(0,0):19224,(1,0):1,(1,1):91	0:3,1:89	(0,0):8656,(1,1):47	0:24,1:23	chr3	-	1.32364e+17	1.32401e+17
chr3:12944273:12944322:-@chr3:12940933|12943022:12938719:-	0.87	0.86	0.89	0.88	0.85	0.91	-0.01	0.05	'chr3:12944273:12944322:-@chr3:12940933|12943022:12938719:-.A.coreAndExt_chr3:12944273:12944322:-@chr3:12940933|12943022:12938719:-.A.up','chr3:12944273:12944322:-@chr3:12940933|12943022:12938719:-.B.core_chr3:12944273:12944322:-@chr3:12940933|12943022:12938719:-.B.up'	(0,0):4124,(0,1):4,(1,0):20128,(1,1):22814	0:40269,1:2677	(0,0):948,(1,0):5498,(1,1):6233	0:10996,1:735	chr3	-	1293871912938710	1294432212944320
chr3:184035109:184035285:+@chr3:184035505|184035538:184035604:+	0.99	0.98	1	0.99	0.98	1	0	0	'chr3:184035109:184035285:+@chr3:184035505|184035538:184035604:+.B.up_chr3:184035109:184035285:+@chr3:184035505|184035538:184035604:+.B.core','chr3:184035109:184035285:+@chr3:184035505|184035538:184035604:+.A.up_chr3:184035109:184035285:+@chr3:184035505|184035538:184035604:+.A.coreAndExt'	(0,0):2030,(0,1):5,(1,0):949,(1,1):262	0:1209,1:7	(0,0):751,(0,1):1,(1,0):357,(1,1):88	0:444,1:2	chr3	+	1.84035e+17	1.84036e+17
chr3:196807922:196807988:-@chr3:196803553|196803556:196803457:-	0.69	0.54	0.8	0.64	0.41	0.83	0.05	0.35	'chr3:196807922:196807988:-@chr3:196803553|196803556:196803457:-.A.coreAndExt_chr3:196807922:196807988:-@chr3:196803553|196803556:196803457:-.A.up','chr3:196807922:196807988:-@chr3:196803553|196803556:196803457:-.B.core_chr3:196807922:196807988:-@chr3:196803553|196803556:196803457:-.B.up'	(0,0):709,(0,1):13,(1,0):32	0:32,1:13	(0,0):422,(0,1):6,(1,0):12	0:12,1:6	chr3	-	1.96803e+17	1.96808e+17
chr3:183897957:183898039:+@chr3:183898630|183898637:183898772:+	0.04	0.03	0.05	0.01	0.01	0.03	0.03	2.6	'chr3:183897957:183898039:+@chr3:183898630|183898637:183898772:+.B.up_chr3:183897957:183898039:+@chr3:183898630|183898637:183898772:+.B.core','chr3:183897957:183898039:+@chr3:183898630|183898637:183898772:+.A.up_chr3:183897957:183898039:+@chr3:183898630|183898637:183898772:+.A.coreAndExt'	(0,0):9634,(0,1):871,(1,0):41,(1,1):223	0:50,1:1085	(0,0):3648,(0,1):464,(1,0):7,(1,1):112	0:9,1:574	chr3	+	1.83898e+17	1.83899e+17
chr3:160117430:160117537:+@chr3:160118388|160118610:160118753:+	0.09	0.08	0.1	0.1	0.08	0.13	-0.01	0.05	'chr3:160117430:160117537:+@chr3:160118388|160118610:160118753:+.B.up_chr3:160117430:160117537:+@chr3:160118388|160118610:160118753:+.B.core','chr3:160117430:160117537:+@chr3:160118388|160118610:160118753:+.A.up_chr3:160117430:160117537:+@chr3:160118388|160118610:160118753:+.A.coreAndExt'	(0,0):1865,(0,1):553,(1,0):256,(1,1):84	0:266,1:627	(0,0):504,(0,1):121,(1,0):64,(1,1):22	0:67,1:140	chr3	+	1.60117e+17	1.60119e+17
chr3:133302846:133302994:+@chr3:133305407|133305413:133305566:+	1	1	1	1	0.99	1	0	0	'chr3:133302846:133302994:+@chr3:133305407|133305413:133305566:+.B.up_chr3:133302846:133302994:+@chr3:133305407|133305413:133305566:+.B.core','chr3:133302846:133302994:+@chr3:133305407|133305413:133305566:+.A.up_chr3:133302846:133302994:+@chr3:133305407|133305413:133305566:+.A.coreAndExt'	(0,0):4313,(1,0):3056,(1,1):935	0:3990,1:1	(0,0):2059,(0,1):2,(1,0):1483,(1,1):469	0:1952,1:2	chr3	+	1.33303e+17	1.33306e+17
chr3:32490946:32491044:+@chr3:32493558|32493884:32493965:+	0.05	0.04	0.05	0.06	0.04	0.07	-0.01	0.05	'chr3:32490946:32491044:+@chr3:32493558|32493884:32493965:+.B.up_chr3:32490946:32491044:+@chr3:32493558|32493884:32493965:+.B.core','chr3:32490946:32491044:+@chr3:32493558|32493884:32493965:+.A.up_chr3:32490946:32491044:+@chr3:32493558|32493884:32493965:+.A.coreAndExt'	(0,0):3123,(0,1):281,(1,0):201,(1,1):1	0:202,1:281	(0,0):1495,(0,1):132,(1,0):118,(1,1):1	0:118,1:133	chr3	+	3249094632490940	3249396532493960
chr3:132413671:132413809:-@chr3:132411662|132412709:132411498:-	0.04	0.03	0.06	0.03	0.02	0.05	0.01	0.04	'chr3:132413671:132413809:-@chr3:132411662|132412709:132411498:-.A.coreAndExt_chr3:132413671:132413809:-@chr3:132411662|132412709:132411498:-.A.up','chr3:132413671:132413809:-@chr3:132411662|132412709:132411498:-.B.core_chr3:132413671:132413809:-@chr3:132411662|132412709:132411498:-.B.up'	(0,0):287,(0,1):125,(1,0):75,(1,1):43	0:77,1:166	(0,0):147,(0,1):72,(1,0):30,(1,1):17	0:32,1:87	chr3	-	1.32411e+17	1.32414e+17
chr3:37458045:37458215:+@chr3:37476335|37476432:37476988:+	0.71	0.22	0.99	0.45	0.08	0.91	0.26	1.03	'chr3:37458045:37458215:+@chr3:37476335|37476432:37476988:+.B.up_chr3:37458045:37458215:+@chr3:37476335|37476432:37476988:+.B.core','chr3:37458045:37458215:+@chr3:37476335|37476432:37476988:+.A.up_chr3:37458045:37458215:+@chr3:37476335|37476432:37476988:+.A.coreAndExt'	(0,0):206,(1,0):2,(1,1):7	00:09:00	(0,0):127,(0,1):1,(1,0):1	0:1,1:1	chr3	+	3745804537458040	3747698837476980
chr3:128890289:128890381:-@chr3:128890120|128890126:128889922:-	0.08	0.08	0.09	0.09	0.08	0.1	-0.01	0	'chr3:128890289:128890381:-@chr3:128890120|128890126:128889922:-.A.coreAndExt_chr3:128890289:128890381:-@chr3:128890120|128890126:128889922:-.A.up','chr3:128890289:128890381:-@chr3:128890120|128890126:128889922:-.B.core_chr3:128890289:128890381:-@chr3:128890120|128890126:128889922:-.B.up'	(0,0):11559,(0,1):2974,(1,0):305,(1,1):2864	0:539,1:5604	(0,0):7771,(0,1):2142,(1,0):235,(1,1):2005	0:437,1:3945	chr3	-	1.2889e+17	1.2889e+17
chr3:49711447:49711543:+@chr3:49712616|49713127:49713220:+	0.63	0.4	0.86	0.24	0.12	0.43	0.39	8.82	'chr3:49711447:49711543:+@chr3:49712616|49713127:49713220:+.B.up_chr3:49711447:49711543:+@chr3:49712616|49713127:49713220:+.B.core','chr3:49711447:49711543:+@chr3:49712616|49713127:49713220:+.A.up_chr3:49711447:49711543:+@chr3:49712616|49713127:49713220:+.A.coreAndExt'	(0,0):4957,(0,1):2,(1,0):106,(1,1):3	0:107,1:4	(0,0):1832,(0,1):7,(1,0):32	0:32,1:7	chr3	+	4971144749711440	4971322049713220
chr3:42661156:42661200:+@chr3:42661508|42662921:42663008:+	0.56	0.32	0.81	0.55	0.29	0.8	0.01	0.57	'chr3:42661156:42661200:+@chr3:42661508|42662921:42663008:+.B.up_chr3:42661156:42661200:+@chr3:42661508|42662921:42663008:+.B.core','chr3:42661156:42661200:+@chr3:42661508|42662921:42663008:+.A.up_chr3:42661156:42661200:+@chr3:42661508|42662921:42663008:+.A.coreAndExt'	(0,0):817,(0,1):3,(1,0):941	0:941,1:3	(0,0):448,(0,1):2,(1,0):603	0:603,1:2	chr3	+	4266115642661150	4266300842663000
chr3:93698983:93699326:+@chr3:93714718|93714722:93714788:+	0.91	0.81	0.98	0.92	0.74	0.99	-0.01	0.17	'chr3:93698983:93699326:+@chr3:93714718|93714722:93714788:+.B.up_chr3:93698983:93699326:+@chr3:93714718|93714722:93714788:+.B.core','chr3:93698983:93699326:+@chr3:93714718|93714722:93714788:+.A.up_chr3:93698983:93699326:+@chr3:93714718|93714722:93714788:+.A.coreAndExt'	(0,0):157,(0,1):2,(1,0):38,(1,1):104	0:125,1:19	(0,0):120,(1,0):17,(1,1):57	0:69,1:5	chr3	+	9369898393698980	9371478893714780
chr3:186515324:186515403:-@chr3:186512566|186512570:186512447:-	0.01	0	0.03	0.05	0.01	0.09	-0.04	0.14	'chr3:186515324:186515403:-@chr3:186512566|186512570:186512447:-.A.coreAndExt_chr3:186515324:186515403:-@chr3:186512566|186512570:186512447:-.A.up','chr3:186515324:186515403:-@chr3:186512566|186512570:186512447:-.B.core_chr3:186515324:186515403:-@chr3:186512566|186512570:186512447:-.B.up'	(0,0):1528,(0,1):316,(1,0):3,(1,1):10	0:3,1:326	(0,0):450,(0,1):83,(1,0):3,(1,1):4	0:3,1:87	chr3	-	1.86512e+17	1.86515e+17
chr3:49153480:49153595:-@chr3:49153371|49153377:49153157:-	0.72	0.68	0.76	0.82	0.75	0.88	-0.1	1.83	'chr3:49153480:49153595:-@chr3:49153371|49153377:49153157:-.A.coreAndExt_chr3:49153480:49153595:-@chr3:49153371|49153377:49153157:-.A.up','chr3:49153480:49153595:-@chr3:49153371|49153377:49153157:-.B.core_chr3:49153480:49153595:-@chr3:49153371|49153377:49153157:-.B.up'	(0,0):1043,(0,1):119,(1,0):342,(1,1):378	0:615,1:224	(0,0):337,(0,1):24,(1,0):126,(1,1):125	0:235,1:40	chr3	-	4915315749153150	4915359549153590
chr3:170624778:170624882:-@chr3:170612172|170612212:170612081:-	0.97	0.92	1	0.91	0.75	0.99	0.06	0.17	'chr3:170624778:170624882:-@chr3:170612172|170612212:170612081:-.A.coreAndExt_chr3:170624778:170624882:-@chr3:170612172|170612212:170612081:-.A.up','chr3:170624778:170624882:-@chr3:170612172|170612212:170612081:-.B.core_chr3:170624778:170624882:-@chr3:170612172|170612212:170612081:-.B.up'	(0,0):307,(1,0):75,(1,1):1	0.0527778	(0,0):94,(1,0):23	00:23:00	chr3	-	1.70612e+17	1.70625e+17
chr3:51976361:51976724:+@chr3:51977365|51977370:51977554:+	0.54	0.39	0.7	0.5	0.34	0.66	0.04	0.32	'chr3:51976361:51976724:+@chr3:51977365|51977370:51977554:+.B.up_chr3:51976361:51976724:+@chr3:51977365|51977370:51977554:+.B.core','chr3:51976361:51976724:+@chr3:51977365|51977370:51977554:+.A.up_chr3:51976361:51976724:+@chr3:51977365|51977370:51977554:+.A.coreAndExt'	(0,0):201,(0,1):18,(1,0):24,(1,1):116	0:95,1:63	(0,0):117,(0,1):16,(1,0):17,(1,1):75	0:54,1:54	chr3	+	5197636151976360	5197755451977550
chr3:128890289:128890381:-@chr3:128890120|128890123:128889922:-	0.31	0.3	0.33	0.32	0.3	0.33	-0.01	0	'chr3:128890289:128890381:-@chr3:128890120|128890123:128889922:-.A.coreAndExt_chr3:128890289:128890381:-@chr3:128890120|128890123:128889922:-.A.up','chr3:128890289:128890381:-@chr3:128890120|128890123:128889922:-.B.core_chr3:128890289:128890381:-@chr3:128890120|128890123:128889922:-.B.up'	(0,0):10424,(0,1):2973,(1,0):1440,(1,1):2865	0:2352,1:4926	(0,0):6957,(0,1):2141,(1,0):1049,(1,1):2006	0:1691,1:3505	chr3	-	1.2889e+17	1.2889e+17
chr3:55052233:55052344:+@chr3:55107472|55107603:55107886:+	0.98	0.9	1	0.98	0.94	1	0	0.05	'chr3:55052233:55052344:+@chr3:55107472|55107603:55107886:+.B.up_chr3:55052233:55052344:+@chr3:55107472|55107603:55107886:+.B.core','chr3:55052233:55052344:+@chr3:55107472|55107603:55107886:+.A.up_chr3:55052233:55052344:+@chr3:55107472|55107603:55107886:+.A.coreAndExt'	(0,0):849,(1,0):83,(1,1):28	0.0770833	(0,0):2069,(1,0):130,(1,1):43	0.120139	chr3	+	5505223355052230	5510788655107880
chr3:49055833:49056017:-@chr3:49055646|49055751:49055456:-	0.95	0.92	0.98	0.92	0.86	0.96	0.03	0.11	'chr3:49055833:49056017:-@chr3:49055646|49055751:49055456:-.A.coreAndExt_chr3:49055833:49056017:-@chr3:49055646|49055751:49055456:-.A.up','chr3:49055833:49056017:-@chr3:49055646|49055751:49055456:-.B.core_chr3:49055833:49056017:-@chr3:49055646|49055751:49055456:-.B.up'	(0,0):322,(0,1):9,(1,0):389,(1,1):171	0:556,1:13	(0,0):121,(0,1):5,(1,0):132,(1,1):64	0:185,1:16	chr3	-	4905545649055450	4905601749056010
chr3:45773545:45773643:+@chr3:45776727|45776738:45776865:+	0.98	0.97	0.99	0.98	0.95	0.99	0	0.03	'chr3:45773545:45773643:+@chr3:45776727|45776738:45776865:+.B.up_chr3:45773545:45773643:+@chr3:45776727|45776738:45776865:+.B.core','chr3:45773545:45773643:+@chr3:45776727|45776738:45776865:+.A.up_chr3:45773545:45773643:+@chr3:45776727|45776738:45776865:+.A.coreAndExt'	(0,0):2040,(0,1):5,(1,0):435,(1,1):39	0:473,1:6	(0,0):1082,(0,1):3,(1,0):184,(1,1):13	0:197,1:3	chr3	+	4577354545773540	4577686545776860
chr3:184019325:184019446:+@chr3:184019582|184019646:184019859:+	0.39	0.34	0.44	0.37	0.29	0.45	0.02	0.15	'chr3:184019325:184019446:+@chr3:184019582|184019646:184019859:+.B.up_chr3:184019325:184019446:+@chr3:184019582|184019646:184019859:+.B.core','chr3:184019325:184019446:+@chr3:184019582|184019646:184019859:+.A.up_chr3:184019325:184019446:+@chr3:184019582|184019646:184019859:+.A.coreAndExt'	(0,0):4612,(0,1):30,(1,0):231,(1,1):1062	0:613,1:710	(0,0):1591,(0,1):14,(1,0):76,(1,1):372	0:217,1:245	chr3	+	1.84019e+17	1.8402e+17
chr3:49713324:49713399:+@chr3:49713489|49713811:49713948:+	0.92	0.88	0.96	0.93	0.86	0.98	-0.01	0.11	'chr3:49713324:49713399:+@chr3:49713489|49713811:49713948:+.B.up_chr3:49713324:49713399:+@chr3:49713489|49713811:49713948:+.B.core','chr3:49713324:49713399:+@chr3:49713489|49713811:49713948:+.A.up_chr3:49713324:49713399:+@chr3:49713489|49713811:49713948:+.A.coreAndExt'	(0,0):5128,(0,1):11,(1,0):1708,(1,1):63	0:1768,1:14	(0,0):1849,(0,1):2,(1,0):569,(1,1):31	0:595,1:7	chr3	+	4971332449713320	4971394849713940
chr3:56627972:56628056:+@chr3:56647617|56647639:56647778:+	0.99	0.96	1	0.99	0.95	1	0	0.04	'chr3:56627972:56628056:+@chr3:56647617|56647639:56647778:+.B.up_chr3:56627972:56628056:+@chr3:56647617|56647639:56647778:+.B.core','chr3:56627972:56628056:+@chr3:56647617|56647639:56647778:+.A.up_chr3:56627972:56628056:+@chr3:56647617|56647639:56647778:+.A.coreAndExt'	(0,0):839,(0,1):1,(1,0):201,(1,1):15	0:216,1:1	(0,0):350,(1,0):93,(1,1):7	0.0694444	chr3	+	5662797256627970	5664777856647770
chr3:4354582:4354913:+@chr3:4355331|4355351:4355445:+	0.83	0.45	0.99	0.62	0.12	0.97	0.21	0.87	'chr3:4354582:4354913:+@chr3:4355331|4355351:4355445:+.B.up_chr3:4354582:4354913:+@chr3:4355331|4355351:4355445:+.B.core','chr3:4354582:4354913:+@chr3:4355331|4355351:4355445:+.A.up_chr3:4354582:4354913:+@chr3:4355331|4355351:4355445:+.A.coreAndExt'	(0,0):381,(1,0):9,(1,1):80	0:68,1:21	(0,0):338,(1,0):3,(1,1):62	0:28,1:37	chr3	+	43545824354582	43554454355445
chr3:52018063:52018174:+@chr3:52019377|52019417:52019481:+	0.74	0.38	0.99	0.72	0.4	0.97	0.02	0.56	'chr3:52018063:52018174:+@chr3:52019377|52019417:52019481:+.B.up_chr3:52018063:52018174:+@chr3:52019377|52019417:52019481:+.B.core','chr3:52018063:52018174:+@chr3:52019377|52019417:52019481:+.A.up_chr3:52018063:52018174:+@chr3:52019377|52019417:52019481:+.A.coreAndExt'	(0,0):722,(1,0):6,(1,1):2	00:08:00	(0,0):360,(1,0):4,(1,1):2	00:06:00	chr3	+	5201806352018060	5201948152019480
chr3:186790637:186790735:+@chr3:186791193|186791947:186792121:+	0.03	0.03	0.04	0.05	0.04	0.07	-0.02	25.24	'chr3:186790637:186790735:+@chr3:186791193|186791947:186792121:+.B.up_chr3:186790637:186790735:+@chr3:186791193|186791947:186792121:+.B.core','chr3:186790637:186790735:+@chr3:186791193|186791947:186792121:+.A.up_chr3:186790637:186790735:+@chr3:186791193|186791947:186792121:+.A.coreAndExt'	(0,0):1152,(0,1):400,(1,0):186,(1,1):202	0:191,1:597	(0,0):584,(0,1):179,(1,0):153,(1,1):111	0:158,1:285	chr3	+	1.86791e+17	1.86792e+17
chr3:53915693:53915851:-@chr3:53914099|53914136:53913966:-	0.93	0.83	0.98	0.91	0.75	1	0.02	0.21	'chr3:53915693:53915851:-@chr3:53914099|53914136:53913966:-.A.coreAndExt_chr3:53915693:53915851:-@chr3:53914099|53914136:53913966:-.A.up','chr3:53915693:53915851:-@chr3:53914099|53914136:53913966:-.B.core_chr3:53915693:53915851:-@chr3:53914099|53914136:53913966:-.B.up'	(0,0):404,(0,1):1,(1,0):37,(1,1):8	0:44,1:2	(0,0):282,(1,0):20,(1,1):10	0:28,1:2	chr3	-	5391396653913960	5391585153915850
chr3:169514533:169514687:-@chr3:169511626|169514157:169511261:-	0.95	0.84	0.99	0.68	0.52	0.87	0.27	11.74	'chr3:169514533:169514687:-@chr3:169511626|169514157:169511261:-.A.coreAndExt_chr3:169514533:169514687:-@chr3:169511626|169514157:169511261:-.A.up','chr3:169514533:169514687:-@chr3:169511626|169514157:169511261:-.B.core_chr3:169514533:169514687:-@chr3:169511626|169514157:169511261:-.B.up'	(0,0):182,(1,0):885,(1,1):113	0.693056	(0,0):101,(1,0):354,(1,1):71	0:397,1:28	chr3	-	1.69511e+17	1.69515e+17
chr3:120424847:120424961:-@chr3:120417367|120417420:120417270:-	0.99	0.95	1	0.98	0.92	1	0.01	0.05	'chr3:120424847:120424961:-@chr3:120417367|120417420:120417270:-.A.coreAndExt_chr3:120424847:120424961:-@chr3:120417367|120417420:120417270:-.A.up','chr3:120424847:120424961:-@chr3:120417367|120417420:120417270:-.B.core_chr3:120424847:120424961:-@chr3:120417367|120417420:120417270:-.B.up'	(0,0):472,(1,0):201,(1,1):4	0.142361	(0,0):287,(1,0):116,(1,1):2	0.0819444	chr3	-	1.20417e+17	1.20425e+17
chr3:128890477:128890614:-@chr3:128890351|128890381:128890289:-	0.9	0.88	0.92	0.95	0.93	0.97	-0.05	12.37	'chr3:128890477:128890614:-@chr3:128890351|128890381:128890289:-.A.coreAndExt_chr3:128890477:128890614:-@chr3:128890351|128890381:128890289:-.A.up','chr3:128890477:128890614:-@chr3:128890351|128890381:128890289:-.B.core_chr3:128890477:128890614:-@chr3:128890351|128890381:128890289:-.B.up'	(0,0):11028,(0,1):70,(1,0):1158,(1,1):225	0:1349,1:104	(0,0):7582,(0,1):20,(1,0):789,(1,1):148	0:928,1:29	chr3	-	1.2889e+17	1.28891e+17
chr3:126633523:126633593:+@chr3:126676259|126676268:126676394:+	0.94	0.84	0.99	0.94	0.86	0.99	0	0.14	'chr3:126633523:126633593:+@chr3:126676259|126676268:126676394:+.B.up_chr3:126633523:126633593:+@chr3:126676259|126676268:126676394:+.B.core','chr3:126633523:126633593:+@chr3:126676259|126676268:126676394:+.A.up_chr3:126633523:126633593:+@chr3:126676259|126676268:126676394:+.A.coreAndExt'	(0,0):533,(0,1):1,(1,0):37,(1,1):4	0:41,1:1	(0,0):334,(0,1):1,(1,0):38,(1,1):2	0:40,1:1	chr3	+	1.26634e+17	1.26676e+17
chr3:160129708:160129872:+@chr3:160130114|160130318:160130637:+	0.99	0.98	1	0.99	0.96	1	0	0	'chr3:160129708:160129872:+@chr3:160130114|160130318:160130637:+.B.up_chr3:160129708:160129872:+@chr3:160130114|160130318:160130637:+.B.core','chr3:160129708:160129872:+@chr3:160130114|160130318:160130637:+.A.up_chr3:160129708:160129872:+@chr3:160130114|160130318:160130637:+.A.coreAndExt'	(0,0):1989,(0,1):4,(1,0):1480,(1,1):507	0:1985,1:6	(0,0):458,(0,1):2,(1,0):365,(1,1):95	0:457,1:5	chr3	+	1.6013e+17	1.60131e+17
chr3:167452594:167452651:-@chr3:167452133|167452138:167452002:-	0.51	0.34	0.67	0.16	0.03	0.47	0.35	3.37	'chr3:167452594:167452651:-@chr3:167452133|167452138:167452002:-.A.coreAndExt_chr3:167452594:167452651:-@chr3:167452133|167452138:167452002:-.A.up','chr3:167452594:167452651:-@chr3:167452133|167452138:167452002:-.B.core_chr3:167452594:167452651:-@chr3:167452133|167452138:167452002:-.B.up'	(0,0):684,(0,1):16,(1,0):19,(1,1):4	0:20,1:19	(0,0):243,(0,1):8,(1,0):1,(1,1):2	0:2,1:9	chr3	-	1.67452e+17	1.67453e+17
chr3:9486732:9486984:+@chr3:9487304|9487341:9487424:+	0.02	0.01	0.04	0.03	0.01	0.04	-0.01	0	'chr3:9486732:9486984:+@chr3:9487304|9487341:9487424:+.B.up_chr3:9486732:9486984:+@chr3:9487304|9487341:9487424:+.B.core','chr3:9486732:9486984:+@chr3:9487304|9487341:9487424:+.A.up_chr3:9486732:9486984:+@chr3:9487304|9487341:9487424:+.A.coreAndExt'	(0,0):675,(0,1):417,(1,0):14,(1,1):402	0:18,1:815	(0,0):423,(0,1):235,(1,0):8,(1,1):251	0:12,1:482	chr3	+	94867329486732	94874249487424
chr3:98240497:98240547:-@chr3:98240221|98240286:98239977:-	0.91	0.82	0.98	0.89	0.76	0.99	0.02	0.2	'chr3:98240497:98240547:-@chr3:98240221|98240286:98239977:-.A.coreAndExt_chr3:98240497:98240547:-@chr3:98240221|98240286:98239977:-.A.up','chr3:98240497:98240547:-@chr3:98240221|98240286:98239977:-.B.core_chr3:98240497:98240547:-@chr3:98240221|98240286:98239977:-.B.up'	(0,0):1490,(0,1):1,(1,0):426,(1,1):727	0:1114,1:40	(0,0):826,(1,0):227,(1,1):413	0:634,1:6	chr3	-	9823997798239970	9824054798240540
chr3:138310696:138310798:-@chr3:138291756|138291774:138291701:-	0.84	0.57	0.99	0.84	0.56	0.97	0	0.34	'chr3:138310696:138310798:-@chr3:138291756|138291774:138291701:-.A.coreAndExt_chr3:138310696:138310798:-@chr3:138291756|138291774:138291701:-.A.up','chr3:138310696:138310798:-@chr3:138291756|138291774:138291701:-.B.core_chr3:138310696:138310798:-@chr3:138291756|138291774:138291701:-.B.up'	(0,0):153,(1,0):8,(1,1):1	00:09:00	(0,0):134,(0,1):1,(1,0):15	0:15,1:1	chr3	-	1.38292e+17	1.38311e+17
chr3:14457920:14457961:+@chr3:14485132|14485136:14485371:+	0.97	0.95	0.99	0.95	0.9	0.99	0.02	0.07	'chr3:14457920:14457961:+@chr3:14485132|14485136:14485371:+.B.up_chr3:14457920:14457961:+@chr3:14485132|14485136:14485371:+.B.core','chr3:14457920:14457961:+@chr3:14485132|14485136:14485371:+.A.up_chr3:14457920:14457961:+@chr3:14485132|14485136:14485371:+.A.coreAndExt'	(0,0):1502,(0,1):9,(1,0):353,(1,1):416	0:750,1:28	(0,0):560,(0,1):3,(1,0):85,(1,1):109	0:183,1:14	chr3	+	1445792014457920	1448537114485370
chr3:49462800:49462871:-@chr3:49462486|49462579:49462382:-	0.22	0.15	0.31	0.39	0.22	0.59	-0.17	0.9	'chr3:49462800:49462871:-@chr3:49462486|49462579:49462382:-.A.coreAndExt_chr3:49462800:49462871:-@chr3:49462486|49462579:49462382:-.A.up','chr3:49462800:49462871:-@chr3:49462486|49462579:49462382:-.B.core_chr3:49462800:49462871:-@chr3:49462486|49462579:49462382:-.B.up'	(0,0):298,(0,1):32,(1,0):37,(1,1):1	0:38,1:32	(0,0):196,(0,1):8,(1,0):19	0:19,1:8	chr3	-	4946238249462380	4946287149462870
chr3:120461558:120461641:+@chr3:120468592|120468695:120468798:+	0.63	0.21	0.97	0.58	0.1	0.98	0.05	0.7	'chr3:120461558:120461641:+@chr3:120468592|120468695:120468798:+.B.up_chr3:120461558:120461641:+@chr3:120468592|120468695:120468798:+.B.core','chr3:120461558:120461641:+@chr3:120468592|120468695:120468798:+.A.up_chr3:120461558:120461641:+@chr3:120468592|120468695:120468798:+.A.coreAndExt'	(0,0):189,(1,0):2	00:02:00	(0,0):113,(1,0):1	00:01:00	chr3	+	1.20462e+17	1.20469e+17
chr3:49044637:49044964:+@chr3:49048854|49049068:49051549:+	0.11	0.1	0.12	0.12	0.11	0.14	-0.01	0.08	'chr3:49044637:49044964:+@chr3:49048854|49049068:49051549:+.B.up_chr3:49044637:49044964:+@chr3:49048854|49049068:49051549:+.B.core','chr3:49044637:49044964:+@chr3:49048854|49049068:49051549:+.A.up_chr3:49044637:49044964:+@chr3:49048854|49049068:49051549:+.A.coreAndExt'	(0,0):3010,(0,1):1097,(1,0):330,(1,1):21606	0:2594,1:20439	(0,0):1516,(0,1):531,(1,0):177,(1,1):9739	0:1371,1:9076	chr3	+	4904463749044630	4905154949051540
chr3:183884394:183884461:+@chr3:183884614|183884665:183884763:+	0.98	0.95	1	0.97	0.9	1	0.01	0.06	'chr3:183884394:183884461:+@chr3:183884614|183884665:183884763:+.B.up_chr3:183884394:183884461:+@chr3:183884614|183884665:183884763:+.B.core','chr3:183884394:183884461:+@chr3:183884614|183884665:183884763:+.A.up_chr3:183884394:183884461:+@chr3:183884614|183884665:183884763:+.A.coreAndExt'	(0,0):863,(1,0):256,(1,1):3	0.179861	(0,0):321,(1,0):117	0.08125	chr3	+	1.83884e+17	1.83885e+17
chr3:184040871:184041029:+@chr3:184041193|184041196:184041381:+	0.34	0.32	0.36	0.33	0.29	0.37	0.01	0.06	'chr3:184040871:184041029:+@chr3:184041193|184041196:184041381:+.B.up_chr3:184040871:184041029:+@chr3:184041193|184041196:184041381:+.B.core','chr3:184040871:184041029:+@chr3:184041193|184041196:184041381:+.A.up_chr3:184040871:184041029:+@chr3:184041193|184041196:184041381:+.A.coreAndExt'	(0,0):2063,(0,1):1085,(1,0):586,(1,1):1199	0:995,1:1875	(0,0):736,(0,1):411,(1,0):213,(1,1):394	0:333,1:685	chr3	+	1.84041e+17	1.84041e+17
chr3:12531283:12531488:+@chr3:12538016|12538017:12538053:+	0.51	0.13	0.9	0.39	0.09	0.8	0.12	0.97	'chr3:12531283:12531488:+@chr3:12538016|12538017:12538053:+.B.up_chr3:12531283:12531488:+@chr3:12538016|12538017:12538053:+.B.core','chr3:12531283:12531488:+@chr3:12538016|12538017:12538053:+.A.up_chr3:12531283:12531488:+@chr3:12538016|12538017:12538053:+.A.coreAndExt'	(0,0):275,(1,1):55	0:24,1:31	(0,0):145,(1,1):17	0:12,1:5	chr3	+	1253128312531280	1253805312538050
chr3:120400944:120401418:-@chr3:120396838|120396876:120396751:-	0.52	0.03	0.87	0.4	0.04	0.93	0.12	1.12	'chr3:120400944:120401418:-@chr3:120396838|120396876:120396751:-.A.coreAndExt_chr3:120400944:120401418:-@chr3:120396838|120396876:120396751:-.A.up','chr3:120400944:120401418:-@chr3:120396838|120396876:120396751:-.B.core_chr3:120400944:120401418:-@chr3:120396838|120396876:120396751:-.B.up'	(0,0):71,(1,1):14	00:14:00	(0,0):60,(1,1):13	0:3,1:10	chr3	-	1.20397e+17	1.20401e+17
chr3:130612835:130613181:+@chr3:130613552|130613575:130613619:+	0.96	0.88	1	0.88	0.68	0.99	0.08	0.2	'chr3:130612835:130613181:+@chr3:130613552|130613575:130613619:+.B.up_chr3:130612835:130613181:+@chr3:130613552|130613575:130613619:+.B.core','chr3:130612835:130613181:+@chr3:130613552|130613575:130613619:+.A.up_chr3:130612835:130613181:+@chr3:130613552|130613575:130613619:+.A.coreAndExt'	(0,0):589,(1,0):37,(1,1):99	0:129,1:7	(0,0):301,(1,0):14,(1,1):51	0:57,1:8	chr3	+	1.30613e+17	1.30614e+17
chr3:98241386:98241910:-@chr3:98240540|98240562:98240497:-	0.4	0.06	0.96	0.58	0.09	1	-0.18	1.16	'chr3:98241386:98241910:-@chr3:98240540|98240562:98240497:-.A.coreAndExt_chr3:98241386:98241910:-@chr3:98240540|98240562:98240497:-.A.up','chr3:98241386:98241910:-@chr3:98240540|98240562:98240497:-.B.core_chr3:98241386:98241910:-@chr3:98240540|98240562:98240497:-.B.up'	(0,0):415,(1,1):46	0:44,1:2	(0,0):181,(1,1):12	0:1,1:11	chr3	-	9824049798240490	9824191098241910
chr3:169896561:169896726:-@chr3:169890488|169890500:169890345:-	0.92	0.89	0.95	0.94	0.9	0.97	-0.02	0.07	'chr3:169896561:169896726:-@chr3:169890488|169890500:169890345:-.A.coreAndExt_chr3:169896561:169896726:-@chr3:169890488|169890500:169890345:-.A.up','chr3:169896561:169896726:-@chr3:169890488|169890500:169890345:-.B.core_chr3:169896561:169896726:-@chr3:169890488|169890500:169890345:-.B.up'	(0,0):461,(0,1):20,(1,0):320,(1,1):114	0:426,1:28	(0,0):252,(0,1):9,(1,0):189,(1,1):56	0:241,1:13	chr3	-	1.6989e+17	1.69897e+17
chr3:48668657:48668739:-@chr3:48668559|48668573:48668426:-	0.98	0.95	0.99	0.97	0.91	1	0.01	0.06	'chr3:48668657:48668739:-@chr3:48668559|48668573:48668426:-.A.coreAndExt_chr3:48668657:48668739:-@chr3:48668559|48668573:48668426:-.A.up','chr3:48668657:48668739:-@chr3:48668559|48668573:48668426:-.B.core_chr3:48668657:48668739:-@chr3:48668559|48668573:48668426:-.B.up'	(0,0):1128,(0,1):3,(1,0):230,(1,1):52	0:282,1:3	(0,0):414,(1,0):52,(1,1):19	0:70,1:1	chr3	-	4866842648668420	4866873948668730
chr3:50387096:50387264:-@chr3:50386921|50386925:50386817:-	0.89	0.84	0.92	0.91	0.84	0.96	-0.02	0.12	'chr3:50387096:50387264:-@chr3:50386921|50386925:50386817:-.A.coreAndExt_chr3:50387096:50387264:-@chr3:50386921|50386925:50386817:-.A.up','chr3:50387096:50387264:-@chr3:50386921|50386925:50386817:-.B.core_chr3:50387096:50387264:-@chr3:50386921|50386925:50386817:-.B.up'	(0,0):1230,(0,1):28,(1,0):241,(1,1):133	0:367,1:35	(0,0):528,(0,1):6,(1,0):82,(1,1):63	0:143,1:8	chr3	-	5038681750386810	5038726450387260
chr3:119196160:119196295:+@chr3:119198755|119198898:119199019:+	0.12	0.08	0.17	0.14	0.08	0.22	-0.02	0.12	'chr3:119196160:119196295:+@chr3:119198755|119198898:119199019:+.B.up_chr3:119196160:119196295:+@chr3:119198755|119198898:119199019:+.B.core','chr3:119196160:119196295:+@chr3:119198755|119198898:119199019:+.A.up_chr3:119196160:119196295:+@chr3:119198755|119198898:119199019:+.A.coreAndExt'	(0,0):468,(0,1):69,(1,0):28,(1,1):9	0:32,1:74	(0,0):307,(0,1):35,(1,0):20,(1,1):9	0:21,1:43	chr3	+	1.19196e+17	1.19199e+17
chr3:16310633:16310782:+@chr3:16312436|16312452:16312578:+	0.3	0.22	0.38	0.18	0.1	0.28	0.12	0.92	'chr3:16310633:16310782:+@chr3:16312436|16312452:16312578:+.B.up_chr3:16310633:16310782:+@chr3:16312436|16312452:16312578:+.B.core','chr3:16310633:16310782:+@chr3:16312436|16312452:16312578:+.A.up_chr3:16310633:16310782:+@chr3:16312436|16312452:16312578:+.A.coreAndExt'	(0,0):249,(0,1):74,(1,0):38,(1,1):23	0:43,1:92	(0,0):113,(0,1):51,(1,0):13,(1,1):13	0:16,1:61	chr3	+	1631063316310630	1631257816312570
chr3:52437154:52437314:-@chr3:52436887|52436956:52436795:-	0.08	0.07	0.09	0.11	0.09	0.14	-0.03	0.3	'chr3:52437154:52437314:-@chr3:52436887|52436956:52436795:-.A.coreAndExt_chr3:52437154:52437314:-@chr3:52436887|52436956:52436795:-.A.up','chr3:52437154:52437314:-@chr3:52436887|52436956:52436795:-.B.core_chr3:52437154:52437314:-@chr3:52436887|52436956:52436795:-.B.up'	(0,0):2457,(0,1):635,(1,0):119,(1,1):160	0:132,1:782	(0,0):893,(0,1):214,(1,0):57,(1,1):50	0:65,1:256	chr3	-	5243679552436790	5243731452437310
chr3:124453940:124454093:+@chr3:124456415|124456762:124457086:+	0.99	0.98	1	0.99	0.98	1	0	0	'chr3:124453940:124454093:+@chr3:124456415|124456762:124457086:+.B.up_chr3:124453940:124454093:+@chr3:124456415|124456762:124457086:+.B.core','chr3:124453940:124454093:+@chr3:124456415|124456762:124457086:+.A.up_chr3:124453940:124454093:+@chr3:124456415|124456762:124457086:+.A.coreAndExt'	(0,0):778,(0,1):3,(1,0):1888,(1,1):734	0:2613,1:12	(0,0):354,(0,1):1,(1,0):872,(1,1):318	0:1186,1:5	chr3	+	1.24454e+17	1.24457e+17
chr3:160102352:160102434:-@chr3:160099512|160099514:160099291:-	0.07	0.02	0.16	0.06	0	0.2	0.01	0.15	'chr3:160102352:160102434:-@chr3:160099512|160099514:160099291:-.A.coreAndExt_chr3:160102352:160102434:-@chr3:160099512|160099514:160099291:-.A.up','chr3:160102352:160102434:-@chr3:160099512|160099514:160099291:-.B.core_chr3:160102352:160102434:-@chr3:160099512|160099514:160099291:-.B.up'	(0,0):703,(0,1):30,(1,0):2,(1,1):109	0:3,1:138	(0,0):629,(0,1):15,(1,1):66	0:3,1:78	chr3	-	1.60099e+17	1.60102e+17
chr3:119180809:119180995:-@chr3:119177031|119177087:119176865:-	0.94	0.92	0.96	0.96	0.93	0.98	-0.02	0.06	'chr3:119180809:119180995:-@chr3:119177031|119177087:119176865:-.A.coreAndExt_chr3:119180809:119180995:-@chr3:119177031|119177087:119176865:-.A.up','chr3:119180809:119180995:-@chr3:119177031|119177087:119176865:-.B.core_chr3:119180809:119180995:-@chr3:119177031|119177087:119176865:-.B.up'	(0,0):1386,(0,1):20,(1,0):640,(1,1):245	0:861,1:44	(0,0):963,(0,1):7,(1,0):370,(1,1):167	0:530,1:14	chr3	-	1.19177e+17	1.19181e+17
chr3:142051809:142051931:-@chr3:142051266|142051376:142051217:-	0.91	0.83	0.97	0.93	0.81	0.98	-0.02	0.15	'chr3:142051809:142051931:-@chr3:142051266|142051376:142051217:-.A.coreAndExt_chr3:142051809:142051931:-@chr3:142051266|142051376:142051217:-.A.up','chr3:142051809:142051931:-@chr3:142051266|142051376:142051217:-.B.core_chr3:142051809:142051931:-@chr3:142051266|142051376:142051217:-.B.up'	(0,0):771,(0,1):4,(1,0):333,(1,1):18	0:350,1:5	(0,0):378,(0,1):1,(1,0):131,(1,1):7	0:136,1:3	chr3	-	1.42051e+17	1.42052e+17
chr3:101293042:101293123:+@chr3:101298433|101298686:101298848:+	0.19	0.18	0.21	0.15	0.14	0.17	0.04	5.63	'chr3:101293042:101293123:+@chr3:101298433|101298686:101298848:+.B.up_chr3:101293042:101293123:+@chr3:101298433|101298686:101298848:+.B.core','chr3:101293042:101293123:+@chr3:101298433|101298686:101298848:+.A.up_chr3:101293042:101293123:+@chr3:101298433|101298686:101298848:+.A.coreAndExt'	(0,0):25719,(0,1):486,(1,0):994,(1,1):524	0:1091,1:913	(0,0):34169,(0,1):365,(1,0):526,(1,1):304	0:573,1:622	chr3	+	1.01293e+17	1.01299e+17
chr3:44438235:44438326:+@chr3:44441847|44442014:44442079:+	0.93	0.81	1	0.91	0.73	0.99	0.02	0.21	'chr3:44438235:44438326:+@chr3:44441847|44442014:44442079:+.B.up_chr3:44438235:44438326:+@chr3:44441847|44442014:44442079:+.B.core','chr3:44438235:44438326:+@chr3:44441847|44442014:44442079:+.A.up_chr3:44438235:44438326:+@chr3:44441847|44442014:44442079:+.A.coreAndExt'	(0,0):335,(1,0):184	0.127778	(0,0):151,(1,0):99	0.06875	chr3	+	4443823544438230	4444207944442070
chr3:127396011:127396129:+@chr3:127396308|127396519:127396686:+	0.83	0.79	0.86	0.94	0.9	0.97	-0.11	24.05	'chr3:127396011:127396129:+@chr3:127396308|127396519:127396686:+.B.up_chr3:127396011:127396129:+@chr3:127396308|127396519:127396686:+.B.core','chr3:127396011:127396129:+@chr3:127396308|127396519:127396686:+.A.up_chr3:127396011:127396129:+@chr3:127396308|127396519:127396686:+.A.coreAndExt'	(0,0):11456,(0,1):52,(1,0):2505,(1,1):945	0:3292,1:210	(0,0):1715,(0,1):8,(1,0):774,(1,1):179	0:940,1:21	chr3	+	1.27396e+17	1.27397e+17
chr3:58291972:58292144:+@chr3:58296017|58296036:58296133:+	0.08	0.04	0.15	0.03	0	0.1	0.05	0.41	'chr3:58291972:58292144:+@chr3:58296017|58296036:58296133:+.B.up_chr3:58291972:58292144:+@chr3:58296017|58296036:58296133:+.B.core','chr3:58291972:58292144:+@chr3:58296017|58296036:58296133:+.A.up_chr3:58291972:58292144:+@chr3:58296017|58296036:58296133:+.A.coreAndExt'	(0,0):675,(0,1):64,(1,0):7,(1,1):46	0:8,1:109	(0,0):467,(0,1):32,(1,1):14	0:0,1:46	chr3	+	5829197258291970	5829613358296130
chr3:52432866:52433217:+@chr3:52433561|52433637:52433795:+	0.92	0.88	0.96	0.93	0.88	0.98	-0.01	0.09	'chr3:52432866:52433217:+@chr3:52433561|52433637:52433795:+.B.up_chr3:52432866:52433217:+@chr3:52433561|52433637:52433795:+.B.core','chr3:52432866:52433217:+@chr3:52433561|52433637:52433795:+.A.up_chr3:52432866:52433217:+@chr3:52433561|52433637:52433795:+.A.coreAndExt'	(0,0):1474,(0,1):10,(1,0):372,(1,1):650	0:967,1:65	(0,0):669,(0,1):4,(1,0):153,(1,1):327	0:451,1:33	chr3	+	5243286652432860	5243379552433790
chr3:49742083:49742189:+@chr3:49742417|49742515:49742619:+	0.97	0.96	0.99	0.95	0.89	0.99	0.02	0.08	'chr3:49742083:49742189:+@chr3:49742417|49742515:49742619:+.B.up_chr3:49742083:49742189:+@chr3:49742417|49742515:49742619:+.B.core','chr3:49742083:49742189:+@chr3:49742417|49742515:49742619:+.A.up_chr3:49742083:49742189:+@chr3:49742417|49742515:49742619:+.A.coreAndExt'	(0,0):1509,(0,1):8,(1,0):1047,(1,1):5	0:1052,1:8	(0,0):332,(0,1):2,(1,0):199	0:199,1:2	chr3	+	4974208349742080	4974261949742610
chr3:101293042:101293123:+@chr3:101298634|101298686:101298848:+	0.66	0.64	0.68	0.56	0.53	0.58	0.1	786.96	'chr3:101293042:101293123:+@chr3:101298634|101298686:101298848:+.B.up_chr3:101293042:101293123:+@chr3:101298634|101298686:101298848:+.B.core','chr3:101293042:101293123:+@chr3:101298634|101298686:101298848:+.A.up_chr3:101293042:101293123:+@chr3:101298634|101298686:101298848:+.A.coreAndExt'	(0,0):24774,(0,1):486,(1,0):1939,(1,1):524	0:2287,1:662	(0,0):33756,(0,1):365,(1,0):939,(1,1):304	0:1094,1:514	chr3	+	1.01293e+17	1.01299e+17
chr3:186504916:186505053:+@chr3:186505268|186505284:186505373:+	0.05	0.04	0.05	0.01	0	0.01	0.04	1000000000000	'chr3:186504916:186505053:+@chr3:186505268|186505284:186505373:+.B.up_chr3:186504916:186505053:+@chr3:186505268|186505284:186505373:+.B.core','chr3:186504916:186505053:+@chr3:186505268|186505284:186505373:+.A.up_chr3:186504916:186505053:+@chr3:186505268|186505284:186505373:+.A.coreAndExt'	(0,0):9985,(0,1):3223,(1,0):202,(1,1):225	0:215,1:3435	(0,0):6964,(0,1):2443,(1,0):17,(1,1):192	0:19,1:2633	chr3	+	1.86505e+17	1.86505e+17
chr3:97669630:97669732:-@chr3:97668856|97668859:97668688:-	0.79	0.71	0.85	0.79	0.72	0.85	0	0.13	'chr3:97669630:97669732:-@chr3:97668856|97668859:97668688:-.A.coreAndExt_chr3:97669630:97669732:-@chr3:97668856|97668859:97668688:-.A.up','chr3:97669630:97669732:-@chr3:97668856|97668859:97668688:-.B.core_chr3:97669630:97669732:-@chr3:97668856|97668859:97668688:-.B.up'	(0,0):352,(0,1):25,(1,0):100,(1,1):41	0:132,1:34	(0,0):374,(0,1):26,(1,0):103,(1,1):46	0:138,1:37	chr3	-	9766868897668680	9766973297669730
chr3:40523354:40523507:+@chr3:40523691|40523721:40523840:+	0.67	0.23	0.95	0.48	0.09	0.93	0.19	1.02	'chr3:40523354:40523507:+@chr3:40523691|40523721:40523840:+.B.up_chr3:40523354:40523507:+@chr3:40523691|40523721:40523840:+.B.core','chr3:40523354:40523507:+@chr3:40523691|40523721:40523840:+.A.up_chr3:40523354:40523507:+@chr3:40523691|40523721:40523840:+.A.coreAndExt'	(0,0):66,(1,0):1,(1,1):2	00:03:00	(0,0):30,(1,1):2	0:1,1:1	chr3	+	4052335440523350	4052384040523840
chr3:50402506:50402615:-@chr3:50402401|50402407:50402319:-	0.45	0.17	0.73	0.37	0.08	0.81	0.08	0.77	'chr3:50402506:50402615:-@chr3:50402401|50402407:50402319:-.A.coreAndExt_chr3:50402506:50402615:-@chr3:50402401|50402407:50402319:-.A.up','chr3:50402506:50402615:-@chr3:50402401|50402407:50402319:-.B.core_chr3:50402506:50402615:-@chr3:50402401|50402407:50402319:-.B.up'	(0,0):45,(0,1):4,(1,0):3	0:3,1:4	(0,0):50,(0,1):4,(1,0):2	0:2,1:4	chr3	-	5040231950402310	5040261550402610
chr3:51994882:51994914:-@chr3:51994653|51994658:51994542:-	0.7	0.37	0.95	0.77	0.49	0.95	-0.07	0.55	'chr3:51994882:51994914:-@chr3:51994653|51994658:51994542:-.A.coreAndExt_chr3:51994882:51994914:-@chr3:51994653|51994658:51994542:-.A.up','chr3:51994882:51994914:-@chr3:51994653|51994658:51994542:-.B.core_chr3:51994882:51994914:-@chr3:51994653|51994658:51994542:-.B.up'	(0,0):90,(1,0):3,(1,1):1	00:04:00	(0,0):122,(1,0):5	00:05:00	chr3	-	5199454251994540	5199491451994910
chr3:39148970:39149130:-@chr3:39145038|39145044:39144964:-	0.99	0.97	1	0.98	0.92	1	0.01	0.06	'chr3:39148970:39149130:-@chr3:39145038|39145044:39144964:-.A.coreAndExt_chr3:39148970:39149130:-@chr3:39145038|39145044:39144964:-.A.up','chr3:39148970:39149130:-@chr3:39145038|39145044:39144964:-.B.core_chr3:39148970:39149130:-@chr3:39145038|39145044:39144964:-.B.up'	(0,0):502,(1,0):155,(1,1):33	0.130556	(0,0):375,(1,0):55,(1,1):24	0.0548611	chr3	-	3914496439144960	3914913039149130
chr3:146243392:146243434:-@chr3:146239488|146239840:146239331:-	0.55	0.51	0.6	0.54	0.46	0.62	0.01	0.14	'chr3:146243392:146243434:-@chr3:146239488|146239840:146239331:-.A.coreAndExt_chr3:146243392:146243434:-@chr3:146239488|146239840:146239331:-.A.up','chr3:146243392:146243434:-@chr3:146239488|146239840:146239331:-.B.core_chr3:146243392:146243434:-@chr3:146239488|146239840:146239331:-.B.up'	(0,0):13349,(1,0):4149,(1,1):711	0:4526,1:334	(0,0):3107,(1,0):1122,(1,1):200	0:1224,1:98	chr3	-	1.46239e+17	1.46243e+17
chr3:195599147:195599341:-@chr3:195597076|195597249:195596985:-	0.06	0.05	0.07	0.07	0.06	0.09	-0.01	0.12	'chr3:195599147:195599341:-@chr3:195597076|195597249:195596985:-.A.coreAndExt_chr3:195599147:195599341:-@chr3:195597076|195597249:195596985:-.A.up','chr3:195599147:195599341:-@chr3:195597076|195597249:195596985:-.B.core_chr3:195599147:195599341:-@chr3:195597076|195597249:195596985:-.B.up'	(0,0):2019,(0,1):712,(1,0):186,(1,1):641	0:225,1:1314	(0,0):933,(0,1):244,(1,0):89,(1,1):268	0:113,1:488	chr3	-	1.95597e+17	1.95599e+17
chr3:49881974:49882013:-@chr3:49881361|49881450:49881234:-	0.38	0.23	0.57	0.43	0.18	0.79	-0.05	0.41	'chr3:49881974:49882013:-@chr3:49881361|49881450:49881234:-.A.coreAndExt_chr3:49881974:49882013:-@chr3:49881361|49881450:49881234:-.A.up','chr3:49881974:49882013:-@chr3:49881361|49881450:49881234:-.B.core_chr3:49881974:49882013:-@chr3:49881361|49881450:49881234:-.B.up'	(0,0):739,(0,1):9,(1,0):25	0:25,1:9	(0,0):435,(0,1):2,(1,0):9,(1,1):2	0:11,1:2	chr3	-	4988123449881230	4988201349882010
chr3:141122769:141122873:+@chr3:141157085|141157110:141157207:+	0.43	0.27	0.63	0.65	0.41	0.89	-0.22	1.1	'chr3:141122769:141122873:+@chr3:141157085|141157110:141157207:+.B.up_chr3:141122769:141122873:+@chr3:141157085|141157110:141157207:+.B.core','chr3:141122769:141122873:+@chr3:141157085|141157110:141157207:+.A.up_chr3:141122769:141122873:+@chr3:141157085|141157110:141157207:+.A.coreAndExt'	(0,0):1127,(0,1):15,(1,0):17,(1,1):2	0:18,1:16	(0,0):603,(0,1):3,(1,0):9	0:9,1:3	chr3	+	1.41123e+17	1.41157e+17
chr3:43756439:43756550:+@chr3:43759163|43759258:43759349:+	0.97	0.95	0.98	0.97	0.93	0.99	0	0.04	'chr3:43756439:43756550:+@chr3:43759163|43759258:43759349:+.B.up_chr3:43756439:43756550:+@chr3:43759163|43759258:43759349:+.B.core','chr3:43756439:43756550:+@chr3:43759163|43759258:43759349:+.A.up_chr3:43756439:43756550:+@chr3:43759163|43759258:43759349:+.A.coreAndExt'	(0,0):3434,(0,1):14,(1,0):1598,(1,1):19	0:1615,1:16	(0,0):1433,(0,1):4,(1,0):511,(1,1):3	0:514,1:4	chr3	+	4375643943756430	4375934943759340
chr3:167452594:167452651:-@chr3:167452034|167452133:167452002:-	0.67	0.26	0.98	0.42	0.03	0.86	0.25	1.15	'chr3:167452594:167452651:-@chr3:167452034|167452133:167452002:-.A.coreAndExt_chr3:167452594:167452651:-@chr3:167452034|167452133:167452002:-.A.up','chr3:167452594:167452651:-@chr3:167452034|167452133:167452002:-.B.core_chr3:167452594:167452651:-@chr3:167452034|167452133:167452002:-.B.up'	(0,0):703,(1,0):20	00:20:00	(0,0):244,(1,0):10	00:10:00	chr3	-	1.67452e+17	1.67453e+17
chr3:58415855:58415965:-@chr3:58415526|58415668:58415435:-	0.01	0.01	0.01	0.01	0	0.01	0	0	'chr3:58415855:58415965:-@chr3:58415526|58415668:58415435:-.A.coreAndExt_chr3:58415855:58415965:-@chr3:58415526|58415668:58415435:-.A.up','chr3:58415855:58415965:-@chr3:58415526|58415668:58415435:-.B.core_chr3:58415855:58415965:-@chr3:58415526|58415668:58415435:-.B.up'	(0,0):1653,(0,1):646,(1,0):24,(1,1):15	0:24,1:661	(0,0):922,(0,1):325,(1,0):10,(1,1):9	0:10,1:334	chr3	-	5841543558415430	5841596558415960
chr3:48481506:48481529:-@chr3:48476425|48476546:48476227:-	0.45	0.35	0.54	0.45	0.33	0.6	0	0.21	'chr3:48481506:48481529:-@chr3:48476425|48476546:48476227:-.A.coreAndExt_chr3:48481506:48481529:-@chr3:48476425|48476546:48476227:-.A.up','chr3:48481506:48481529:-@chr3:48476425|48476546:48476227:-.B.core_chr3:48481506:48481529:-@chr3:48476425|48476546:48476227:-.B.up'	(0,0):590,(0,1):14,(1,0):144,(1,1):98	0:184,1:72	(0,0):301,(0,1):7,(1,0):76,(1,1):52	0:96,1:39	chr3	-	4847622748476220	4848152948481520
chr3:52001342:52001482:-@chr3:51995910|51996104:51995765:-	0.82	0.5	0.98	0.8	0.51	0.98	0.02	0.46	'chr3:52001342:52001482:-@chr3:51995910|51996104:51995765:-.A.coreAndExt_chr3:52001342:52001482:-@chr3:51995910|51996104:51995765:-.A.up','chr3:52001342:52001482:-@chr3:51995910|51996104:51995765:-.B.core_chr3:52001342:52001482:-@chr3:51995910|51996104:51995765:-.B.up'	(0,0):245,(1,0):8	00:08:00	(0,0):315,(1,0):7	00:07:00	chr3	-	5199576551995760	5200148252001480
chr3:132298336:132298402:-@chr3:132297725|132297900:132297640:-	0.66	0.47	0.82	0.5	0.35	0.7	0.16	0.65	'chr3:132298336:132298402:-@chr3:132297725|132297900:132297640:-.A.coreAndExt_chr3:132298336:132298402:-@chr3:132297725|132297900:132297640:-.A.up','chr3:132298336:132298402:-@chr3:132297725|132297900:132297640:-.B.core_chr3:132298336:132298402:-@chr3:132297725|132297900:132297640:-.B.up'	(0,0):457,(0,1):5,(1,0):130	0:130,1:5	(0,0):249,(0,1):7,(1,0):85	0:85,1:7	chr3	-	1.32298e+17	1.32298e+17
chr3:140681969:140682069:+@chr3:140685776|140685842:140685878:+	0.71	0.33	0.94	0.68	0.18	0.99	0.03	0.94	'chr3:140681969:140682069:+@chr3:140685776|140685842:140685878:+.B.up_chr3:140681969:140682069:+@chr3:140685776|140685842:140685878:+.B.core','chr3:140681969:140682069:+@chr3:140685776|140685842:140685878:+.A.up_chr3:140681969:140682069:+@chr3:140685776|140685842:140685878:+.A.coreAndExt'	(0,0):1661,(1,0):8	00:08:00	(0,0):1224,(1,0):3,(1,1):1	0:3,1:1	chr3	+	1.40682e+17	1.40686e+17
chr3:196751174:196751356:-@chr3:196749902|196749984:196749828:-	0.91	0.74	0.99	0.8	0.44	0.99	0.11	0.35	'chr3:196751174:196751356:-@chr3:196749902|196749984:196749828:-.A.coreAndExt_chr3:196751174:196751356:-@chr3:196749902|196749984:196749828:-.A.up','chr3:196751174:196751356:-@chr3:196749902|196749984:196749828:-.B.core_chr3:196751174:196751356:-@chr3:196749902|196749984:196749828:-.B.up'	(0,0):70,(1,0):38,(1,1):10	00:48:00	(0,0):21,(1,0):11,(1,1):4	00:15:00	chr3	-	1.9675e+17	1.96751e+17
chr3:48670407:48670517:-@chr3:48669477|48669525:48669313:-	0.29	0.2	0.39	0.46	0.25	0.71	-0.17	0.72	'chr3:48670407:48670517:-@chr3:48669477|48669525:48669313:-.A.coreAndExt_chr3:48670407:48670517:-@chr3:48669477|48669525:48669313:-.A.up','chr3:48670407:48670517:-@chr3:48669477|48669525:48669313:-.B.core_chr3:48670407:48670517:-@chr3:48669477|48669525:48669313:-.B.up'	(0,0):2654,(0,1):15,(1,0):37,(1,1):182	0:93,1:141	(0,0):924,(0,1):4,(1,0):14,(1,1):38	0:32,1:24	chr3	-	4866931348669310	4867051748670510
chr3:128598333:128598684:+@chr3:128603496|128603518:128603589:+	0.99	0.97	1	0.98	0.93	1	0.01	0.04	'chr3:128598333:128598684:+@chr3:128603496|128603518:128603589:+.B.up_chr3:128598333:128598684:+@chr3:128603496|128603518:128603589:+.B.core','chr3:128598333:128598684:+@chr3:128603496|128603518:128603589:+.A.up_chr3:128598333:128598684:+@chr3:128603496|128603518:128603589:+.A.coreAndExt'	(0,0):1553,(1,0):175,(1,1):235	0:407,1:3	(0,0):760,(1,0):84,(1,1):133	0:215,1:2	chr3	+	1.28598e+17	1.28604e+17
chr3:9854932:9855029:+@chr3:9859329|9859374:9859443:+	0.92	0.8	1	0.87	0.59	0.99	0.05	0.28	'chr3:9854932:9855029:+@chr3:9859329|9859374:9859443:+.B.up_chr3:9854932:9855029:+@chr3:9859329|9859374:9859443:+.B.core','chr3:9854932:9855029:+@chr3:9859329|9859374:9859443:+.A.up_chr3:9854932:9855029:+@chr3:9859329|9859374:9859443:+.A.coreAndExt'	(0,0):1618,(1,0):41	00:41:00	(0,0):975,(1,0):15,(1,1):1	00:16:00	chr3	+	98549329854932	98594439859443
chr3:44402857:44403010:+@chr3:44408948|44409024:44409200:+	0.54	0.47	0.62	0.44	0.36	0.52	0.1	0.84	'chr3:44402857:44403010:+@chr3:44408948|44409024:44409200:+.B.up_chr3:44402857:44403010:+@chr3:44408948|44409024:44409200:+.B.core','chr3:44402857:44403010:+@chr3:44408948|44409024:44409200:+.A.up_chr3:44402857:44403010:+@chr3:44408948|44409024:44409200:+.A.coreAndExt'	(0,0):522,(0,1):62,(1,0):129,(1,1):37	0:144,1:84	(0,0):328,(0,1):60,(1,0):78,(1,1):29	0:89,1:78	chr3	+	4440285744402850	4440920044409200
chr3:129822584:129822849:-@chr3:129821756|129821778:129821607:-	0.37	0.1	0.65	0.64	0.33	0.87	-0.27	1.19	'chr3:129822584:129822849:-@chr3:129821756|129821778:129821607:-.A.coreAndExt_chr3:129822584:129822849:-@chr3:129821756|129821778:129821607:-.A.up','chr3:129822584:129822849:-@chr3:129821756|129821778:129821607:-.B.core_chr3:129822584:129822849:-@chr3:129821756|129821778:129821607:-.B.up'	(0,0):169,(0,1):5,(1,0):3,(1,1):17	0:8,1:17	(0,0):85,(0,1):3,(1,0):7,(1,1):10	0:16,1:4	chr3	-	1.29822e+17	1.29823e+17
chr3:172472299:172472450:+@chr3:172473085|172473088:172473164:+	0.99	0.96	1	0.97	0.9	1	0.02	0.06	'chr3:172472299:172472450:+@chr3:172473085|172473088:172473164:+.B.up_chr3:172472299:172472450:+@chr3:172473085|172473088:172473164:+.B.core','chr3:172472299:172472450:+@chr3:172473085|172473088:172473164:+.A.up_chr3:172472299:172472450:+@chr3:172473085|172473088:172473164:+.A.coreAndExt'	(0,0):452,(0,1):1,(1,0):181,(1,1):22	0:203,1:1	(0,0):123,(1,0):43,(1,1):2	00:45:00	chr3	+	1.72472e+17	1.72473e+17
chr3:33453073:33453179:-@chr3:33451079|33451093:33450941:-	1	0.99	1	1	0.98	1	0	0	'chr3:33453073:33453179:-@chr3:33451079|33451093:33450941:-.A.coreAndExt_chr3:33453073:33453179:-@chr3:33451079|33451093:33450941:-.A.up','chr3:33453073:33453179:-@chr3:33451079|33451093:33450941:-.B.core_chr3:33453073:33453179:-@chr3:33451079|33451093:33450941:-.B.up'	(0,0):1469,(1,0):507,(1,1):37	0.377778	(0,0):956,(1,0):334,(1,1):25	0.249306	chr3	-	3345094133450940	3345317933453170
chr3:48670684:48670823:-@chr3:48670517|48670558:48670407:-	0.11	0.09	0.14	0.07	0.04	0.11	0.04	0.34	'chr3:48670684:48670823:-@chr3:48670517|48670558:48670407:-.A.coreAndExt_chr3:48670684:48670823:-@chr3:48670517|48670558:48670407:-.A.up','chr3:48670684:48670823:-@chr3:48670517|48670558:48670407:-.B.core_chr3:48670684:48670823:-@chr3:48670517|48670558:48670407:-.B.up'	(0,0):1026,(0,1):322,(1,0):71,(1,1):65	0:77,1:381	(0,0):346,(0,1):140,(1,0):18,(1,1):23	0:22,1:159	chr3	-	4867040748670400	4867082348670820
chr3:121376126:121376199:-@chr3:121366295|121366329:121366166:-	0.01	0.01	0.01	0.01	0.01	0.01	0	0	'chr3:121376126:121376199:-@chr3:121366295|121366329:121366166:-.A.coreAndExt_chr3:121376126:121376199:-@chr3:121366295|121366329:121366166:-.A.up','chr3:121376126:121376199:-@chr3:121366295|121366329:121366166:-.B.core_chr3:121376126:121376199:-@chr3:121366295|121366329:121366166:-.B.up'	(0,0):17682,(0,1):3463,(1,0):44,(1,1):218	0:45,1:3680	(0,0):6299,(0,1):1159,(1,0):18,(1,1):64	0:18,1:1223	chr3	-	1.21366e+17	1.21376e+17
chr3:160102352:160102434:-@chr3:160099360|160099514:160099291:-	0.91	0.74	0.99	0.86	0.61	0.99	0.05	0.24	'chr3:160102352:160102434:-@chr3:160099360|160099514:160099291:-.A.coreAndExt_chr3:160102352:160102434:-@chr3:160099360|160099514:160099291:-.A.up','chr3:160102352:160102434:-@chr3:160099360|160099514:160099291:-.B.core_chr3:160102352:160102434:-@chr3:160099360|160099514:160099291:-.B.up'	(0,0):733,(1,0):111	0.0770833	(0,0):644,(1,0):66	0.0458333	chr3	-	1.60099e+17	1.60102e+17
chr3:148895627:148895766:-@chr3:148894138|148894199:148894037:-	0.94	0.86	0.99	0.79	0.52	0.96	0.15	0.61	'chr3:148895627:148895766:-@chr3:148894138|148894199:148894037:-.A.coreAndExt_chr3:148895627:148895766:-@chr3:148894138|148894199:148894037:-.A.up','chr3:148895627:148895766:-@chr3:148894138|148894199:148894037:-.B.core_chr3:148895627:148895766:-@chr3:148894138|148894199:148894037:-.B.up'	(0,0):162,(1,0):59,(1,1):5	0:63,1:1	(0,0):36,(1,0):7,(1,1):2	00:09:00	chr3	-	1.48894e+17	1.48896e+17
chr3:128598333:128598684:+@chr3:128603500|128603518:128603589:+	0.15	0.04	0.41	0.17	0.02	0.46	-0.02	0.31	'chr3:128598333:128598684:+@chr3:128603500|128603518:128603589:+.B.up_chr3:128598333:128598684:+@chr3:128603500|128603518:128603589:+.B.core','chr3:128598333:128598684:+@chr3:128603500|128603518:128603589:+.A.up_chr3:128598333:128598684:+@chr3:128603500|128603518:128603589:+.A.coreAndExt'	(0,0):1726,(1,0):2,(1,1):235	0:39,1:198	(0,0):844,(1,1):133	0:72,1:61	chr3	+	1.28598e+17	1.28604e+17
chr3:129207100:129207240:+@chr3:129214289|129214352:129214450:+	0.98	0.92	1	0.89	0.65	1	0.09	0.19	'chr3:129207100:129207240:+@chr3:129214289|129214352:129214450:+.B.up_chr3:129207100:129207240:+@chr3:129214289|129214352:129214450:+.B.core','chr3:129207100:129207240:+@chr3:129214289|129214352:129214450:+.A.up_chr3:129207100:129207240:+@chr3:129214289|129214352:129214450:+.A.coreAndExt'	(0,0):714,(1,0):103,(1,1):9	0.0777778	(0,0):273,(1,0):19,(1,1):5	00:24:00	chr3	+	1.29207e+17	1.29214e+17
chr3:38179969:38180519:+@chr3:38181879|38182248:38182339:+	0.6	0.57	0.64	0.67	0.62	0.72	-0.07	0.57	'chr3:38179969:38180519:+@chr3:38181879|38182248:38182339:+.B.up_chr3:38179969:38180519:+@chr3:38181879|38182248:38182339:+.B.core','chr3:38179969:38180519:+@chr3:38181879|38182248:38182339:+.A.up_chr3:38179969:38180519:+@chr3:38181879|38182248:38182339:+.A.coreAndExt'	(0,0):9995,(0,1):22,(1,0):2031,(1,1):4007	0:4484,1:1576	(0,0):3963,(0,1):11,(1,0):879,(1,1):1544	0:1901,1:533	chr3	+	3817996938179960	3818233938182330
chr3:49723293:49723395:-@chr3:49723165|49723262:49723029:-	0.03	0.02	0.05	0.02	0	0.09	0.01	0.07	'chr3:49723293:49723395:-@chr3:49723165|49723262:49723029:-.A.coreAndExt_chr3:49723293:49723395:-@chr3:49723165|49723262:49723029:-.A.up','chr3:49723293:49723395:-@chr3:49723165|49723262:49723029:-.B.core_chr3:49723293:49723395:-@chr3:49723165|49723262:49723029:-.B.up'	(0,0):351,(0,1):108,(1,0):9,(1,1):15	0:9,1:123	(0,0):63,(0,1):18,(1,1):3	0:0,1:21	chr3	-	4972302949723020	4972339549723390
chr3:184033551:184033644:+@chr3:184033860|184033920:184034006:+	0.16	0.1	0.23	0.14	0.06	0.26	0.02	0.18	'chr3:184033551:184033644:+@chr3:184033860|184033920:184034006:+.B.up_chr3:184033551:184033644:+@chr3:184033860|184033920:184034006:+.B.core','chr3:184033551:184033644:+@chr3:184033860|184033920:184034006:+.A.up_chr3:184033551:184033644:+@chr3:184033860|184033920:184034006:+.A.coreAndExt'	(0,0):933,(0,1):56,(1,0):27	0:27,1:56	(0,0):353,(0,1):15,(1,0):5,(1,1):1	0:6,1:15	chr3	+	1.84034e+17	1.84034e+17
chr3:41265512:41265572:+@chr3:41266017|41266233:41266244:+	0.36	0.06	0.81	0.56	0.14	0.96	-0.2	0.97	'chr3:41265512:41265572:+@chr3:41266017|41266233:41266244:+.B.up_chr3:41265512:41265572:+@chr3:41266017|41266233:41266244:+.B.core','chr3:41265512:41265572:+@chr3:41266017|41266233:41266244:+.A.up_chr3:41265512:41265572:+@chr3:41266017|41266233:41266244:+.A.coreAndExt'	(0,0):2239,(1,0):1349	0.936806	(0,0):862,(1,0):524	0.363889	chr3	+	4126551241265510	4126624441266240
chr3:48665379:48665471:-@chr3:48664485|48664488:48664309:-	0.44	0.4	0.49	0.37	0.29	0.44	0.07	0.45	'chr3:48665379:48665471:-@chr3:48664485|48664488:48664309:-.A.coreAndExt_chr3:48665379:48665471:-@chr3:48664485|48664488:48664309:-.A.up','chr3:48665379:48665471:-@chr3:48664485|48664488:48664309:-.B.core_chr3:48665379:48665471:-@chr3:48664485|48664488:48664309:-.B.up'	(0,0):2353,(0,1):264,(1,0):223,(1,1):368	0:387,1:468	(0,0):768,(0,1):95,(1,0):58,(1,1):115	0:96,1:172	chr3	-	4866430948664300	4866547148665470
chr3:136676707:136677043:+@chr3:136699173|136699308:136699434:+	0.44	0.22	0.72	0.55	0.28	0.87	-0.11	0.66	'chr3:136676707:136677043:+@chr3:136699173|136699308:136699434:+.B.up_chr3:136676707:136677043:+@chr3:136699173|136699308:136699434:+.B.core','chr3:136676707:136677043:+@chr3:136699173|136699308:136699434:+.A.up_chr3:136676707:136677043:+@chr3:136699173|136699308:136699434:+.A.coreAndExt'	(0,0):194,(0,1):4,(1,0):8,(1,1):17	0:11,1:18	(0,0):128,(0,1):2,(1,0):6,(1,1):10	0:6,1:12	chr3	+	1.36677e+17	1.36699e+17
chr3:146243392:146243434:-@chr3:146239488|146239492:146239331:-	1	0.98	1	0.98	0.94	1	0.02	0.03	'chr3:146243392:146243434:-@chr3:146239488|146239492:146239331:-.A.coreAndExt_chr3:146243392:146243434:-@chr3:146239488|146239492:146239331:-.A.up','chr3:146243392:146243434:-@chr3:146239488|146239492:146239331:-.B.core_chr3:146243392:146243434:-@chr3:146239488|146239492:146239331:-.B.up'	(0,0):17145,(1,0):353,(1,1):711	0.738889	(0,0):4149,(1,0):80,(1,1):200	0:276,1:4	chr3	-	1.46239e+17	1.46243e+17
chr3:9854932:9855029:+@chr3:9859329|9860239:9860604:+	0.92	0.85	0.98	0.8	0.71	0.9	0.12	0.87	'chr3:9854932:9855029:+@chr3:9859329|9860239:9860604:+.B.up_chr3:9854932:9855029:+@chr3:9859329|9860239:9860604:+.B.core','chr3:9854932:9855029:+@chr3:9859329|9860239:9860604:+.A.up_chr3:9854932:9855029:+@chr3:9859329|9860239:9860604:+.A.coreAndExt'	(0,0):1837,(0,1):1,(1,0):950,(1,1):280	0:1211,1:20	(0,0):1084,(0,1):1,(1,0):795,(1,1):289	0:1017,1:68	chr3	+	98549329854932	98606049860604
chr3:47047823:47047939:+@chr3:47048731|47049015:47049187:+	0.73	0.69	0.77	0.69	0.62	0.76	0.04	0.14	'chr3:47047823:47047939:+@chr3:47048731|47049015:47049187:+.B.up_chr3:47047823:47047939:+@chr3:47048731|47049015:47049187:+.B.core','chr3:47047823:47047939:+@chr3:47048731|47049015:47049187:+.A.up_chr3:47047823:47047939:+@chr3:47048731|47049015:47049187:+.A.coreAndExt'	(0,0):22457,(0,1):46,(1,0):2010,(1,1):742	0:2542,1:256	(0,0):7011,(0,1):27,(1,0):668,(1,1):220	0:827,1:88	chr3	+	4704782347047820	4704918747049180
chr3:48670407:48670517:-@chr3:48669770|48669829:48669678:-	0.88	0.84	0.92	0.93	0.87	0.98	-0.05	0.25	'chr3:48670407:48670517:-@chr3:48669770|48669829:48669678:-.A.coreAndExt_chr3:48670407:48670517:-@chr3:48669770|48669829:48669678:-.A.up','chr3:48670407:48670517:-@chr3:48669770|48669829:48669678:-.B.core_chr3:48670407:48670517:-@chr3:48669770|48669829:48669678:-.B.up'	(0,0):1257,(0,1):28,(1,0):500,(1,1):7	0:504,1:31	(0,0):475,(0,1):5,(1,0):187,(1,1):1	0:188,1:5	chr3	-	4866967848669670	4867051748670510
chr3:185414400:185414451:-@chr3:185410550|185410568:185410487:-	0.12	0.01	0.44	0.64	0.13	0.94	-0.52	3	'chr3:185414400:185414451:-@chr3:185410550|185410568:185410487:-.A.coreAndExt_chr3:185414400:185414451:-@chr3:185410550|185410568:185410487:-.A.up','chr3:185414400:185414451:-@chr3:185410550|185410568:185410487:-.B.core_chr3:185414400:185414451:-@chr3:185410550|185410568:185410487:-.B.up'	(0,0):433,(0,1):3	0:0,1:3	(0,0):184,(1,0):1	00:01:00	chr3	-	1.8541e+17	1.85414e+17
chr3:10334526:10334631:-@chr3:10332596|10332674:10332400:-	0.85	0.72	0.95	0.87	0.72	0.97	-0.02	0.26	'chr3:10334526:10334631:-@chr3:10332596|10332674:10332400:-.A.coreAndExt_chr3:10334526:10334631:-@chr3:10332596|10332674:10332400:-.A.up','chr3:10334526:10334631:-@chr3:10332596|10332674:10332400:-.B.core_chr3:10334526:10334631:-@chr3:10332596|10332674:10332400:-.B.up'	(0,0):999,(1,0):64,(1,1):36	0:90,1:10	(0,0):429,(1,0):33,(1,1):18	0:47,1:4	chr3	-	1033240010332400	1033463110334630
chr3:169694734:169694839:+@chr3:169700425|169700448:169700699:+	0.1	0.06	0.14	0.1	0.05	0.18	0	0.1	'chr3:169694734:169694839:+@chr3:169700425|169700448:169700699:+.B.up_chr3:169694734:169694839:+@chr3:169700425|169700448:169700699:+.B.core','chr3:169694734:169694839:+@chr3:169700425|169700448:169700699:+.A.up_chr3:169694734:169694839:+@chr3:169700425|169700448:169700699:+.A.coreAndExt'	(0,0):7374,(0,1):17,(1,0):19,(1,1):1263	0:151,1:1148	(0,0):3101,(0,1):3,(1,0):8,(1,1):528	0:66,1:473	chr3	+	1.69695e+17	1.69701e+17
chr3:170789012:170789112:-@chr3:170786776|170786786:170786637:-	0.95	0.87	0.99	0.94	0.83	0.99	0.01	0.15	'chr3:170789012:170789112:-@chr3:170786776|170786786:170786637:-.A.coreAndExt_chr3:170789012:170789112:-@chr3:170786776|170786786:170786637:-.A.up','chr3:170789012:170789112:-@chr3:170786776|170786786:170786637:-.B.core_chr3:170789012:170789112:-@chr3:170786776|170786786:170786637:-.B.up'	(0,0):196,(0,1):1,(1,0):50,(1,1):3	0:53,1:1	(0,0):93,(0,1):1,(1,0):31	0:31,1:1	chr3	-	1.70787e+17	1.70789e+17
chr3:75832457:75832515:-@chr3:75790887|75791016:75790761:-	0.03	0.01	0.07	0.23	0.08	0.52	-0.2	3.84	'chr3:75832457:75832515:-@chr3:75790887|75791016:75790761:-.A.coreAndExt_chr3:75832457:75832515:-@chr3:75790887|75791016:75790761:-.A.up','chr3:75832457:75832515:-@chr3:75790887|75791016:75790761:-.B.core_chr3:75832457:75832515:-@chr3:75790887|75791016:75790761:-.B.up'	(0,0):165,(0,1):21,(1,0):2	0:2,1:21	(0,0):137,(0,1):6,(1,0):6	0:6,1:6	chr3	-	7579076175790760	7583251575832510
chr3:52324976:52325127:+@chr3:52326276|52327062:52327208:+	0.95	0.91	0.98	0.94	0.85	0.98	0.01	0.1	'chr3:52324976:52325127:+@chr3:52326276|52327062:52327208:+.B.up_chr3:52324976:52325127:+@chr3:52326276|52327062:52327208:+.B.core','chr3:52324976:52325127:+@chr3:52326276|52327062:52327208:+.A.up_chr3:52324976:52325127:+@chr3:52326276|52327062:52327208:+.A.coreAndExt'	(0,0):2239,(0,1):7,(1,0):1921,(1,1):117	0:2033,1:12	(0,0):919,(0,1):2,(1,0):662,(1,1):41	0:702,1:3	chr3	+	5232497652324970	5232720852327200
chr3:58395817:58395886:+@chr3:58398628|58398631:58398690:+	0.84	0.73	0.93	0.7	0.51	0.85	0.14	0.62	'chr3:58395817:58395886:+@chr3:58398628|58398631:58398690:+.B.up_chr3:58395817:58395886:+@chr3:58398628|58398631:58398690:+.B.core','chr3:58395817:58395886:+@chr3:58398628|58398631:58398690:+.A.up_chr3:58395817:58395886:+@chr3:58398628|58398631:58398690:+.A.coreAndExt'	(0,0):1501,(0,1):7,(1,0):45	0:45,1:7	(0,0):692,(0,1):6,(1,0):17	0:17,1:6	chr3	+	5839581758395810	5839869058398690
chr3:111851484:111851757:-@chr3:111849360|111849366:111849292:-	0.17	0.03	0.43	0.47	0.1	0.84	-0.3	1.1	'chr3:111851484:111851757:-@chr3:111849360|111849366:111849292:-.A.coreAndExt_chr3:111851484:111851757:-@chr3:111849360|111849366:111849292:-.A.up','chr3:111851484:111851757:-@chr3:111849360|111849366:111849292:-.B.core_chr3:111851484:111851757:-@chr3:111849360|111849366:111849292:-.B.up'	(0,0):264,(0,1):9,(1,0):1,(1,1):10	0:1,1:19	(0,0):97,(0,1):2,(1,0):2,(1,1):8	0:7,1:5	chr3	-	1.11849e+17	1.11852e+17
chr3:52019223:52019287:+@chr3:52019350|52019377:52019481:+	0.01	0	0.05	0.01	0	0.05	0	0.04	'chr3:52019223:52019287:+@chr3:52019350|52019377:52019481:+.B.up_chr3:52019223:52019287:+@chr3:52019350|52019377:52019481:+.B.core','chr3:52019223:52019287:+@chr3:52019350|52019377:52019481:+.A.up_chr3:52019223:52019287:+@chr3:52019350|52019377:52019481:+.A.coreAndExt'	(0,0):339,(0,1):53,(1,1):2	0:0,1:55	(0,0):156,(0,1):39	0:0,1:39	chr3	+	5201922352019220	5201948152019480
chr3:169514533:169514687:-@chr3:169514067|169514157:169514002:-	0.87	0.69	0.98	0.83	0.48	0.98	0.04	0.3	'chr3:169514533:169514687:-@chr3:169514067|169514157:169514002:-.A.coreAndExt_chr3:169514533:169514687:-@chr3:169514067|169514157:169514002:-.A.up','chr3:169514533:169514687:-@chr3:169514067|169514157:169514002:-.B.core_chr3:169514533:169514687:-@chr3:169514067|169514157:169514002:-.B.up'	(0,0):103,(1,0):39,(1,1):12	0:48,1:3	(0,0):54,(1,0):16,(1,1):4	00:20:00	chr3	-	1.69514e+17	1.69515e+17
chr3:157817649:157817737:-@chr3:157816073|157816109:157813800:-	0.56	0.11	0.96	0.51	0.13	0.95	0.05	0.91	'chr3:157817649:157817737:-@chr3:157816073|157816109:157813800:-.A.coreAndExt_chr3:157817649:157817737:-@chr3:157816073|157816109:157813800:-.A.up','chr3:157817649:157817737:-@chr3:157816073|157816109:157813800:-.B.core_chr3:157817649:157817737:-@chr3:157816073|157816109:157813800:-.B.up'	(0,0):7,(1,1):41	00:41:00	(0,0):5,(1,1):16	0:12,1:4	chr3	-	1.57814e+17	1.57818e+17
chr3:123367818:123367911:-@chr3:123359335|123359351:123359134:-	0.44	0.08	0.82	0.88	0.6	1	-0.44	3.04	'chr3:123367818:123367911:-@chr3:123359335|123359351:123359134:-.A.coreAndExt_chr3:123367818:123367911:-@chr3:123359335|123359351:123359134:-.A.up','chr3:123367818:123367911:-@chr3:123359335|123359351:123359134:-.B.core_chr3:123367818:123367911:-@chr3:123359335|123359351:123359134:-.B.up'	(0,0):237,(1,0):2,(1,1):29	0:17,1:14	(0,0):97,(1,0):8,(1,1):13	00:21:00	chr3	-	1.23359e+17	1.23368e+17
chr3:49044637:49044964:+@chr3:49049068|49050724:49051549:+	1	1	1	1	0.99	1	0	0	'chr3:49044637:49044964:+@chr3:49049068|49050724:49051549:+.B.up_chr3:49044637:49044964:+@chr3:49049068|49050724:49051549:+.B.core','chr3:49044637:49044964:+@chr3:49049068|49050724:49051549:+.A.up_chr3:49044637:49044964:+@chr3:49049068|49050724:49051549:+.A.coreAndExt'	(0,0):3340,(1,0):15692,(1,1):7011	0:22697,1:6	(0,0):1693,(1,0):7318,(1,1):2952	0:10268,1:2	chr3	+	4904463749044630	4905154949051540
chr3:48745553:48745670:-@chr3:48732851|48732854:48732523:-	0.7	0.55	0.84	0.43	0.2	0.71	0.27	1.85	'chr3:48745553:48745670:-@chr3:48732851|48732854:48732523:-.A.coreAndExt_chr3:48745553:48745670:-@chr3:48732851|48732854:48732523:-.A.up','chr3:48745553:48745670:-@chr3:48732851|48732854:48732523:-.B.core_chr3:48745553:48745670:-@chr3:48732851|48732854:48732523:-.B.up'	(0,0):1903,(0,1):7,(1,0):29,(1,1):1159	0:848,1:347	(0,0):901,(0,1):3,(1,0):6,(1,1):632	0:413,1:228	chr3	-	4873252348732520	4874567048745670
chr3:160118610:160118753:+@chr3:160119703|160119778:160119881:+	0.95	0.93	0.97	0.96	0.91	0.99	-0.01	0.08	'chr3:160118610:160118753:+@chr3:160119703|160119778:160119881:+.B.up_chr3:160118610:160118753:+@chr3:160119703|160119778:160119881:+.B.core','chr3:160118610:160118753:+@chr3:160119703|160119778:160119881:+.A.up_chr3:160118610:160118753:+@chr3:160119703|160119778:160119881:+.A.coreAndExt'	(0,0):2374,(0,1):14,(1,0):734,(1,1):87	0:815,1:20	(0,0):545,(0,1):2,(1,0):178,(1,1):25	0:202,1:3	chr3	+	1.60119e+17	1.6012e+17
chr3:121376126:121376199:-@chr3:121366218|121366295:121366166:-	1	0.99	1	0.99	0.97	1	0.01	0	'chr3:121376126:121376199:-@chr3:121366218|121366295:121366166:-.A.coreAndExt_chr3:121376126:121376199:-@chr3:121366218|121366295:121366166:-.A.up','chr3:121376126:121376199:-@chr3:121366218|121366295:121366166:-.B.core_chr3:121376126:121376199:-@chr3:121366218|121366295:121366166:-.B.up'	(0,0):17726,(1,0):3681	2.55625	(0,0):6317,(1,0):1223	0.849306	chr3	-	1.21366e+17	1.21376e+17
chr3:40524079:40524195:+@chr3:40525144|40525165:40525214:+	0.66	0.32	0.96	0.5	0.11	0.94	0.16	0.91	'chr3:40524079:40524195:+@chr3:40525144|40525165:40525214:+.B.up_chr3:40524079:40524195:+@chr3:40525144|40525165:40525214:+.B.core','chr3:40524079:40524195:+@chr3:40525144|40525165:40525214:+.A.up_chr3:40524079:40524195:+@chr3:40525144|40525165:40525214:+.A.coreAndExt'	(0,0):46,(1,0):2	00:02:00	(0,0):23,(1,0):1,(1,1):1	0:1,1:1	chr3	+	4052407940524070	4052521440525210
chr3:100059917:100060005:+@chr3:100064429|100065025:100065099:+	0.92	0.82	0.98	0.81	0.62	0.95	0.11	0.47	'chr3:100059917:100060005:+@chr3:100064429|100065025:100065099:+.B.up_chr3:100059917:100060005:+@chr3:100064429|100065025:100065099:+.B.core','chr3:100059917:100060005:+@chr3:100064429|100065025:100065099:+.A.up_chr3:100059917:100060005:+@chr3:100064429|100065025:100065099:+.A.coreAndExt'	(0,0):1910,(0,1):2,(1,0):1316	0:1316,1:2	(0,0):1045,(0,1):3,(1,0):561	0:561,1:3	chr3	+	1.0006e+17	1.00065e+17
chr3:100237921:100238160:+@chr3:100238306|100238377:100238452:+	0.93	0.76	1	0.87	0.7	0.99	0.06	0.32	'chr3:100237921:100238160:+@chr3:100238306|100238377:100238452:+.B.up_chr3:100237921:100238160:+@chr3:100238306|100238377:100238452:+.B.core','chr3:100237921:100238160:+@chr3:100238306|100238377:100238452:+.A.up_chr3:100237921:100238160:+@chr3:100238306|100238377:100238452:+.A.coreAndExt'	(0,0):29,(1,0):24	00:24:00	(0,0):13,(0,1):1,(1,0):19	0:19,1:1	chr3	+	1.00238e+17	1.00238e+17
chr3:42610357:42610565:-@chr3:42605372|42605472:42605257:-	0.44	0.35	0.54	0.76	0.57	0.94	-0.32	17.45	'chr3:42610357:42610565:-@chr3:42605372|42605472:42605257:-.A.coreAndExt_chr3:42610357:42610565:-@chr3:42605372|42605472:42605257:-.A.up','chr3:42610357:42610565:-@chr3:42605372|42605472:42605257:-.B.core_chr3:42610357:42610565:-@chr3:42605372|42605472:42605257:-.B.up'	(0,0):1677,(0,1):6,(1,0):109,(1,1):321	0:251,1:185	(0,0):545,(1,0):63,(1,1):111	0:148,1:26	chr3	-	4260525742605250	4261056542610560
chr3:122278453:122278556:-@chr3:122277248|122277314:122277176:-	0.97	0.88	1	0.9	0.69	0.99	0.07	0.19	'chr3:122278453:122278556:-@chr3:122277248|122277314:122277176:-.A.coreAndExt_chr3:122278453:122278556:-@chr3:122277248|122277314:122277176:-.A.up','chr3:122278453:122278556:-@chr3:122277248|122277314:122277176:-.B.core_chr3:122278453:122278556:-@chr3:122277248|122277314:122277176:-.B.up'	(0,0):657,(1,0):87	0.0604167	(0,0):230,(1,0):30	00:30:00	chr3	-	1.22277e+17	1.22279e+17
chr3:128622905:128622975:+@chr3:128623201|128623229:128623348:+	0.01	0	0.02	0.01	0	0.04	0	0	'chr3:128622905:128622975:+@chr3:128623201|128623229:128623348:+.B.up_chr3:128622905:128622975:+@chr3:128623201|128623229:128623348:+.B.core','chr3:128622905:128622975:+@chr3:128623201|128623229:128623348:+.A.up_chr3:128622905:128622975:+@chr3:128623201|128623229:128623348:+.A.coreAndExt'	(0,0):758,(0,1):131,(1,1):4	0:0,1:135	(0,0):367,(0,1):65,(1,1):1	0:0,1:66	chr3	+	1.28623e+17	1.28623e+17
chr3:119180809:119180995:-@chr3:119176930|119177031:119176865:-	0.47	0.37	0.6	0.46	0.33	0.62	0.01	0.25	'chr3:119180809:119180995:-@chr3:119176930|119177031:119176865:-.A.coreAndExt_chr3:119180809:119180995:-@chr3:119176930|119177031:119176865:-.A.up','chr3:119180809:119180995:-@chr3:119176930|119177031:119176865:-.B.core_chr3:119180809:119180995:-@chr3:119176930|119177031:119176865:-.B.up'	(0,0):2022,(0,1):4,(1,0):112,(1,1):153	0:196,1:73	(0,0):1333,(1,0):69,(1,1):105	0:101,1:73	chr3	-	1.19177e+17	1.19181e+17
chr3:127323451:127323626:+@chr3:127323720|127323739:127323999:+	0.02	0.02	0.03	0.02	0.01	0.04	0	0	'chr3:127323451:127323626:+@chr3:127323720|127323739:127323999:+.B.up_chr3:127323451:127323626:+@chr3:127323720|127323739:127323999:+.B.core','chr3:127323451:127323626:+@chr3:127323720|127323739:127323999:+.A.up_chr3:127323451:127323626:+@chr3:127323720|127323739:127323999:+.A.coreAndExt'	(0,0):2184,(0,1):1195,(1,0):33,(1,1):1588	0:55,1:2761	(0,0):709,(0,1):382,(1,0):10,(1,1):494	0:26,1:860	chr3	+	1.27323e+17	1.27324e+17
chr3:127391781:127391924:+@chr3:127393188|127393234:127393261:+	0.14	0.12	0.16	0.07	0.04	0.1	0.07	34.32	'chr3:127391781:127391924:+@chr3:127393188|127393234:127393261:+.B.up_chr3:127391781:127391924:+@chr3:127393188|127393234:127393261:+.B.core','chr3:127391781:127391924:+@chr3:127393188|127393234:127393261:+.A.up_chr3:127391781:127391924:+@chr3:127393188|127393234:127393261:+.A.coreAndExt'	(0,0):6657,(0,1):586,(1,0):273,(1,1):207	0:303,1:763	(0,0):1213,(0,1):100,(1,0):20,(1,1):32	0:21,1:131	chr3	+	1.27392e+17	1.27393e+17
chr3:81698007:81698142:-@chr3:81695633|81695655:81695543:-	0.02	0.01	0.04	0.03	0.01	0.06	-0.01	0.03	'chr3:81698007:81698142:-@chr3:81695633|81695655:81695543:-.A.coreAndExt_chr3:81698007:81698142:-@chr3:81695633|81695655:81695543:-.A.up','chr3:81698007:81698142:-@chr3:81695633|81695655:81695543:-.B.core_chr3:81698007:81698142:-@chr3:81695633|81695655:81695543:-.B.up'	(0,0):1231,(0,1):371,(1,0):10,(1,1):60	0:11,1:430	(0,0):326,(0,1):124,(1,0):4,(1,1):20	0:4,1:144	chr3	-	8169554381695540	8169814281698140
chr3:113022763:113022964:-@chr3:113015732|113015749:113015572:-	0.03	0	0.1	0.07	0	0.22	-0.04	0.12	'chr3:113022763:113022964:-@chr3:113015732|113015749:113015572:-.A.coreAndExt_chr3:113022763:113022964:-@chr3:113015732|113015749:113015572:-.A.up','chr3:113022763:113022964:-@chr3:113015732|113015749:113015572:-.B.core_chr3:113022763:113022964:-@chr3:113015732|113015749:113015572:-.B.up'	(0,0):109,(0,1):32,(1,1):45	0:3,1:74	(0,0):55,(0,1):13,(1,1):22	0:2,1:33	chr3	-	1.13016e+17	1.13023e+17
chr3:10329098:10329165:+@chr3:10329629|10329686:10329786:+	0.82	0.55	0.98	0.73	0.36	0.96	0.09	0.57	'chr3:10329098:10329165:+@chr3:10329629|10329686:10329786:+.B.up_chr3:10329098:10329165:+@chr3:10329629|10329686:10329786:+.B.core','chr3:10329098:10329165:+@chr3:10329629|10329686:10329786:+.A.up_chr3:10329098:10329165:+@chr3:10329629|10329686:10329786:+.A.coreAndExt'	(0,0):191,(1,0):15	00:15:00	(0,0):97,(1,0):5	00:05:00	chr3	+	1032909810329090	1032978610329780
chr3:39142238:39142368:-@chr3:39141945|39141994:39141796:-	0.7	0.62	0.77	0.76	0.67	0.84	-0.06	0.29	'chr3:39142238:39142368:-@chr3:39141945|39141994:39141796:-.A.coreAndExt_chr3:39142238:39142368:-@chr3:39141945|39141994:39141796:-.A.up','chr3:39142238:39142368:-@chr3:39141945|39141994:39141796:-.B.core_chr3:39142238:39142368:-@chr3:39141945|39141994:39141796:-.B.up'	(0,0):651,(0,1):35,(1,0):161,(1,1):62	0:199,1:59	(0,0):371,(0,1):17,(1,0):123,(1,1):39	0:151,1:28	chr3	-	3914179639141790	3914236839142360
chr3:49933973:49934066:-@chr3:49933837|49933840:49933628:-	0.16	0.02	0.45	0.47	0.08	0.82	-0.31	1.57	'chr3:49933973:49934066:-@chr3:49933837|49933840:49933628:-.A.coreAndExt_chr3:49933973:49934066:-@chr3:49933837|49933840:49933628:-.A.up','chr3:49933973:49934066:-@chr3:49933837|49933840:49933628:-.B.core_chr3:49933973:49934066:-@chr3:49933837|49933840:49933628:-.B.up'	(0,0):484,(0,1):9,(1,0):1,(1,1):6	0:4,1:12	(0,0):371,(0,1):1,(1,1):1	0:1,1:1	chr3	-	4993362849933620	4993406649934060
chr3:51667593:51667775:+@chr3:51667918|51667933:51668051:+	0.95	0.89	0.99	0.93	0.82	0.99	0.02	0.13	'chr3:51667593:51667775:+@chr3:51667918|51667933:51668051:+.B.up_chr3:51667593:51667775:+@chr3:51667918|51667933:51668051:+.B.core','chr3:51667593:51667775:+@chr3:51667918|51667933:51668051:+.A.up_chr3:51667593:51667775:+@chr3:51667918|51667933:51668051:+.A.coreAndExt'	(0,0):155,(0,1):2,(1,0):77,(1,1):40	0:117,1:2	(0,0):73,(0,1):1,(1,0):39,(1,1):20	0:56,1:4	chr3	+	5166759351667590	5166805151668050
chr3:123679991:123680255:-@chr3:123674812|123675642:123674690:-	0.96	0.92	0.98	0.98	0.94	1	-0.02	0.13	'chr3:123679991:123680255:-@chr3:123674812|123675642:123674690:-.A.coreAndExt_chr3:123679991:123680255:-@chr3:123674812|123675642:123674690:-.A.up','chr3:123679991:123680255:-@chr3:123674812|123675642:123674690:-.B.core_chr3:123679991:123680255:-@chr3:123674812|123675642:123674690:-.B.up'	(0,0):3104,(0,1):6,(1,0):1190,(1,1):113	0:1300,1:9	(0,0):1260,(1,0):406,(1,1):27	0.300694	chr3	-	1.23675e+17	1.2368e+17
chr3:9833900:9834420:-@chr3:9833065|9833177:9832944:-	1	0.99	1	1	0.99	1	0	0	'chr3:9833900:9834420:-@chr3:9833065|9833177:9832944:-.A.coreAndExt_chr3:9833900:9834420:-@chr3:9833065|9833177:9832944:-.A.up','chr3:9833900:9834420:-@chr3:9833065|9833177:9832944:-.B.core_chr3:9833900:9834420:-@chr3:9833065|9833177:9832944:-.B.up'	(0,0):1581,(0,1):8,(1,0):3024,(1,1):1637	0:4657,1:12	(0,0):649,(0,1):1,(1,0):1149,(1,1):668	0:1814,1:4	chr3	-	98329449832944	98344209834420
chr3:50336644:50336899:-@chr3:50334958|50335103:50333833:-	0.86	0.82	0.9	0.86	0.78	0.93	0	0.11	'chr3:50336644:50336899:-@chr3:50334958|50335103:50333833:-.A.coreAndExt_chr3:50336644:50336899:-@chr3:50334958|50335103:50333833:-.A.up','chr3:50336644:50336899:-@chr3:50334958|50335103:50333833:-.B.core_chr3:50336644:50336899:-@chr3:50334958|50335103:50333833:-.B.up'	(0,0):1646,(0,1):23,(1,0):496,(1,1):3177	0:3268,1:428	(0,0):782,(0,1):9,(1,0):187,(1,1):1164	0:1218,1:142	chr3	-	5033383350333830	5033689950336890
chr3:123649949:123650081:-@chr3:123633979|123634565:123632572:-	0.98	0.96	0.99	0.97	0.95	0.99	0.01	0.03	'chr3:123649949:123650081:-@chr3:123633979|123634565:123632572:-.A.coreAndExt_chr3:123649949:123650081:-@chr3:123633979|123634565:123632572:-.A.up','chr3:123649949:123650081:-@chr3:123633979|123634565:123632572:-.B.core_chr3:123649949:123650081:-@chr3:123633979|123634565:123632572:-.B.up'	(0,0):2779,(0,1):16,(1,0):4610,(1,1):8585	0:12938,1:273	(0,0):1010,(0,1):4,(1,0):1557,(1,1):3032	0:4530,1:63	chr3	-	1.23633e+17	1.2365e+17
chr3:38153168:38153238:+@chr3:38153701|38153806:38153852:+	0.7	0.21	0.99	0.53	0.16	0.98	0.17	0.75	'chr3:38153168:38153238:+@chr3:38153701|38153806:38153852:+.B.up_chr3:38153168:38153238:+@chr3:38153701|38153806:38153852:+.B.core','chr3:38153168:38153238:+@chr3:38153701|38153806:38153852:+.A.up_chr3:38153168:38153238:+@chr3:38153701|38153806:38153852:+.A.coreAndExt'	(0,0):70,(1,0):7	00:07:00	(0,0):56,(1,0):8	00:08:00	chr3	+	3815316838153160	3815385238153850
chr3:98520444:98520493:-@chr3:98519560|98519602:98519423:-	0.16	0.05	0.32	0.18	0.05	0.4	-0.02	0.28	'chr3:98520444:98520493:-@chr3:98519560|98519602:98519423:-.A.coreAndExt_chr3:98520444:98520493:-@chr3:98519560|98519602:98519423:-.A.up','chr3:98520444:98520493:-@chr3:98519560|98519602:98519423:-.B.core_chr3:98520444:98520493:-@chr3:98519560|98519602:98519423:-.B.up'	(0,0):77,(0,1):14,(1,0):4,(1,1):1	0:4,1:15	(0,0):31,(0,1):6,(1,0):2	0:2,1:6	chr3	-	9851942398519420	9852049398520490
chr3:179322315:179322434:-@chr3:179320525|179320585:179320440:-	0.98	0.97	0.99	0.98	0.96	1	0	0.03	'chr3:179322315:179322434:-@chr3:179320525|179320585:179320440:-.A.coreAndExt_chr3:179322315:179322434:-@chr3:179320525|179320585:179320440:-.A.up','chr3:179322315:179322434:-@chr3:179320525|179320585:179320440:-.B.core_chr3:179322315:179322434:-@chr3:179320525|179320585:179320440:-.B.up'	(0,0):1810,(0,1):6,(1,0):836,(1,1):4	0:840,1:6	(0,0):867,(0,1):1,(1,0):336,(1,1):1	0:337,1:1	chr3	-	1.7932e+17	1.79322e+17
chr3:129305015:129305115:-@chr3:129304891|129304924:129304795:-	0.89	0.78	0.96	0.94	0.87	0.98	-0.05	0.21	'chr3:129305015:129305115:-@chr3:129304891|129304924:129304795:-.A.coreAndExt_chr3:129305015:129305115:-@chr3:129304891|129304924:129304795:-.A.up','chr3:129305015:129305115:-@chr3:129304891|129304924:129304795:-.B.core_chr3:129305015:129305115:-@chr3:129304891|129304924:129304795:-.B.up'	(0,0):241,(0,1):2,(1,0):54,(1,1):1	0:55,1:2	(0,0):258,(0,1):2,(1,0):92,(1,1):2	0:94,1:2	chr3	-	1.29305e+17	1.29305e+17
chr3:133293883:133293959:+@chr3:133302846|133302849:133302994:+	0.91	0.89	0.93	0.92	0.9	0.94	-0.01	0.05	'chr3:133293883:133293959:+@chr3:133302846|133302849:133302994:+.B.up_chr3:133293883:133293959:+@chr3:133302846|133302849:133302994:+.B.core','chr3:133293883:133293959:+@chr3:133302846|133302849:133302994:+.A.up_chr3:133293883:133293959:+@chr3:133302846|133302849:133302994:+.A.coreAndExt'	(0,0):4267,(0,1):99,(1,0):1057,(1,1):144	0:1189,1:111	(0,0):2248,(0,1):39,(1,0):484,(1,1):82	0:562,1:43	chr3	+	1.33294e+17	1.33303e+17
chr3:121441109:121441225:-@chr3:121438600|121438615:121438493:-	0.56	0.32	0.78	0.88	0.72	0.98	-0.32	4.54	'chr3:121441109:121441225:-@chr3:121438600|121438615:121438493:-.A.coreAndExt_chr3:121441109:121441225:-@chr3:121438600|121438615:121438493:-.A.up','chr3:121441109:121441225:-@chr3:121438600|121438615:121438493:-.B.core_chr3:121441109:121441225:-@chr3:121438600|121438615:121438493:-.B.up'	(0,0):491,(0,1):7,(1,0):12,(1,1):3	0:14,1:8	(0,0):307,(1,0):13,(1,1):4	0:16,1:1	chr3	-	1.21438e+17	1.21441e+17
chr3:10329629:10329790:+@chr3:10333752|10334007:10335133:+	0.98	0.9	1	0.94	0.82	1	0.04	0.13	'chr3:10329629:10329790:+@chr3:10333752|10334007:10335133:+.B.up_chr3:10329629:10329790:+@chr3:10333752|10334007:10335133:+.B.core','chr3:10329629:10329790:+@chr3:10333752|10334007:10335133:+.A.up_chr3:10329629:10329790:+@chr3:10333752|10334007:10335133:+.A.coreAndExt'	(0,0):1432,(1,0):158,(1,1):502	0:630,1:30	(0,0):732,(1,0):48,(1,1):137	0:181,1:4	chr3	+	1032962910329620	1033513310335130
chr3:138310696:138310798:-@chr3:138291756|138291826:138291701:-	0.78	0.52	0.95	0.6	0.25	0.9	0.18	0.76	'chr3:138310696:138310798:-@chr3:138291756|138291826:138291701:-.A.coreAndExt_chr3:138310696:138310798:-@chr3:138291756|138291826:138291701:-.A.up','chr3:138310696:138310798:-@chr3:138291756|138291826:138291701:-.B.core_chr3:138310696:138310798:-@chr3:138291756|138291826:138291701:-.B.up'	(0,0):145,(1,0):16,(1,1):1	0:16,1:1	(0,0):143,(0,1):1,(1,0):6	0:6,1:1	chr3	-	1.38292e+17	1.38311e+17
chr3:69998202:69998319:+@chr3:70000963|70000981:70001037:+	0.54	0.14	0.88	0.6	0.37	0.83	-0.06	0.62	'chr3:69998202:69998319:+@chr3:70000963|70000981:70001037:+.B.up_chr3:69998202:69998319:+@chr3:70000963|70000981:70001037:+.B.core','chr3:69998202:69998319:+@chr3:70000963|70000981:70001037:+.A.up_chr3:69998202:69998319:+@chr3:70000963|70000981:70001037:+.A.coreAndExt'	(0,0):64,(0,1):1,(1,0):2	0:2,1:1	(0,0):56,(0,1):5,(1,0):11,(1,1):1	0:12,1:5	chr3	+	6999820269998200	7000103770001030
chr3:183695305:183695412:-@chr3:183689707|183689822:183689351:-	0.09	0.07	0.12	0.06	0.03	0.1	0.03	0.18	'chr3:183695305:183695412:-@chr3:183689707|183689822:183689351:-.A.coreAndExt_chr3:183695305:183695412:-@chr3:183689707|183689822:183689351:-.A.up','chr3:183695305:183695412:-@chr3:183689707|183689822:183689351:-.B.core_chr3:183695305:183695412:-@chr3:183689707|183689822:183689351:-.B.up'	(0,0):638,(0,1):196,(1,0):45,(1,1):501	0:88,1:654	(0,0):177,(0,1):55,(1,0):7,(1,1):142	0:8,1:196	chr3	-	1.83689e+17	1.83695e+17
chr3:10362193:10362745:-@chr3:10360856|10361000:10360823:-	0.07	0.02	0.14	0.15	0.07	0.27	-0.08	0.37	'chr3:10362193:10362745:-@chr3:10360856|10361000:10360823:-.A.coreAndExt_chr3:10362193:10362745:-@chr3:10360856|10361000:10360823:-.A.up','chr3:10362193:10362745:-@chr3:10360856|10361000:10360823:-.B.core_chr3:10362193:10362745:-@chr3:10360856|10361000:10360823:-.B.up'	(0,0):320,(0,1):1,(1,0):3,(1,1):153	0:18,1:139	(0,0):231,(1,0):8,(1,1):168	0:25,1:151	chr3	-	1036082310360820	1036274510362740
chr3:52324976:52325127:+@chr3:52325761|52325763:52325938:+	0.04	0.02	0.08	0.04	0.01	0.13	0	0.08	'chr3:52324976:52325127:+@chr3:52325761|52325763:52325938:+.B.up_chr3:52324976:52325127:+@chr3:52325761|52325763:52325938:+.B.core','chr3:52324976:52325127:+@chr3:52325761|52325763:52325938:+.A.up_chr3:52324976:52325127:+@chr3:52325761|52325763:52325938:+.A.coreAndExt'	(0,0):1456,(0,1):128,(1,0):5,(1,1):136	0:8,1:261	(0,0):599,(0,1):46,(1,0):1,(1,1):59	0:3,1:103	chr3	+	5232497652324970	5232593852325930
chr3:146243392:146243434:-@chr3:146239768|146239840:146239620:-	0.99	0.98	0.99	0.98	0.96	1	0.01	0	'chr3:146243392:146243434:-@chr3:146239768|146239840:146239620:-.A.coreAndExt_chr3:146243392:146243434:-@chr3:146239768|146239840:146239620:-.A.up','chr3:146243392:146243434:-@chr3:146239768|146239840:146239620:-.B.core_chr3:146243392:146243434:-@chr3:146239768|146239840:146239620:-.B.up'	(0,0):7072,(0,1):9,(1,0):3029,(1,1):449	0:3474,1:13	(0,0):1752,(0,1):2,(1,0):775,(1,1):136	0:910,1:3	chr3	-	1.4624e+17	1.46243e+17
chr3:48540528:48540626:-@chr3:48539885|48539976:48539754:-	0.77	0.36	0.98	0.67	0.22	0.99	0.1	0.76	'chr3:48540528:48540626:-@chr3:48539885|48539976:48539754:-.A.coreAndExt_chr3:48540528:48540626:-@chr3:48539885|48539976:48539754:-.A.up','chr3:48540528:48540626:-@chr3:48539885|48539976:48539754:-.B.core_chr3:48540528:48540626:-@chr3:48539885|48539976:48539754:-.B.up'	(0,0):165,(1,0):4	00:04:00	(0,0):62,(1,0):3	00:03:00	chr3	-	4853975448539750	4854062648540620
chr3:148881629:148881736:+@chr3:148884821|148884852:148885027:+	0.91	0.87	0.94	0.86	0.8	0.91	0.05	0.26	'chr3:148881629:148881736:+@chr3:148884821|148884852:148885027:+.B.up_chr3:148881629:148881736:+@chr3:148884821|148884852:148885027:+.B.core','chr3:148881629:148881736:+@chr3:148884821|148884852:148885027:+.A.up_chr3:148881629:148881736:+@chr3:148884821|148884852:148885027:+.A.coreAndExt'	(0,0):925,(0,1):19,(1,0):346,(1,1):132	0:467,1:30	(0,0):475,(0,1):16,(1,0):162,(1,1):66	0:217,1:27	chr3	+	1.48882e+17	1.48885e+17
chr3:42845928:42846027:-@chr3:42835767|42835791:42835649:-	0.03	0.03	0.04	0.02	0.01	0.03	0.01	0.24	'chr3:42845928:42846027:-@chr3:42835767|42835791:42835649:-.A.coreAndExt_chr3:42845928:42846027:-@chr3:42835767|42835791:42835649:-.A.up','chr3:42845928:42846027:-@chr3:42835767|42835791:42835649:-.B.core_chr3:42845928:42846027:-@chr3:42835767|42835791:42835649:-.B.up'	(0,0):2039,(0,1):1259,(1,0):62,(1,1):76	0:62,1:1335	(0,0):659,(0,1):506,(1,0):12,(1,1):28	0:12,1:534	chr3	-	4283564942835640	4284602742846020
chr3:50129476:50129641:+@chr3:50131153|50131254:50131308:+	1	0.99	1	0.99	0.97	1	0.01	0	'chr3:50129476:50129641:+@chr3:50131153|50131254:50131308:+.B.up_chr3:50129476:50129641:+@chr3:50131153|50131254:50131308:+.B.core','chr3:50129476:50129641:+@chr3:50131153|50131254:50131308:+.A.up_chr3:50129476:50129641:+@chr3:50131153|50131254:50131308:+.A.coreAndExt'	(0,0):2360,(1,0):2025,(1,1):209	1.55139	(0,0):848,(1,0):677,(1,1):60	0.511806	chr3	+	5012947650129470	5013130850131300
chr3:52440845:52440923:-@chr3:52440338|52440392:52440269:-	0.93	0.88	0.96	0.91	0.81	0.97	0.02	0.12	'chr3:52440845:52440923:-@chr3:52440338|52440392:52440269:-.A.coreAndExt_chr3:52440845:52440923:-@chr3:52440338|52440392:52440269:-.A.up','chr3:52440845:52440923:-@chr3:52440338|52440392:52440269:-.B.core_chr3:52440845:52440923:-@chr3:52440338|52440392:52440269:-.B.up'	(0,0):1822,(0,1):9,(1,0):444	0:444,1:9	(0,0):758,(0,1):3,(1,0):150	0:150,1:3	chr3	-	5244026952440260	5244092352440920
chr3:49459794:49460111:-@chr3:49459690|49459704:49459537:-	0.86	0.78	0.93	0.87	0.73	0.96	-0.01	0.2	'chr3:49459794:49460111:-@chr3:49459690|49459704:49459537:-.A.coreAndExt_chr3:49459794:49460111:-@chr3:49459690|49459704:49459537:-.A.up','chr3:49459794:49460111:-@chr3:49459690|49459704:49459537:-.B.core_chr3:49459794:49460111:-@chr3:49459690|49459704:49459537:-.B.up'	(0,0):321,(0,1):11,(1,0):88,(1,1):122	0:186,1:35	(0,0):177,(0,1):2,(1,0):23,(1,1):60	0:78,1:7	chr3	-	4945953749459530	4946011149460110
chr3:52558833:52558897:-@chr3:52558627|52558747:52558403:-	0.91	0.87	0.95	0.92	0.86	0.97	-0.01	0.1	'chr3:52558833:52558897:-@chr3:52558627|52558747:52558403:-.A.coreAndExt_chr3:52558833:52558897:-@chr3:52558627|52558747:52558403:-.A.up','chr3:52558833:52558897:-@chr3:52558627|52558747:52558403:-.B.core_chr3:52558833:52558897:-@chr3:52558627|52558747:52558403:-.B.up'	(0,0):404,(0,1):15,(1,0):590,(1,1):222	0:801,1:26	(0,0):410,(0,1):6,(1,0):304,(1,1):127	0:424,1:13	chr3	-	5255840352558400	5255889752558890
chr3:48748800:48748892:-@chr3:48732851|48732854:48732523:-	0.9	0.73	0.99	0.69	0.36	0.95	0.21	0.55	'chr3:48748800:48748892:-@chr3:48732851|48732854:48732523:-.A.coreAndExt_chr3:48748800:48748892:-@chr3:48732851|48732854:48732523:-.A.up','chr3:48748800:48748892:-@chr3:48732851|48732854:48732523:-.B.core_chr3:48748800:48748892:-@chr3:48732851|48732854:48732523:-.B.up'	(0,0):2000,(1,0):23,(1,1):1156	0:1018,1:161	(0,0):946,(1,0):5,(1,1):630	0:459,1:176	chr3	-	4873252348732520	4874889248748890
chr3:53920878:53920961:-@chr3:53919931|53919939:53919853:-	0.99	0.97	1	0.98	0.94	1	0.01	0.04	'chr3:53920878:53920961:-@chr3:53919931|53919939:53919853:-.A.coreAndExt_chr3:53920878:53920961:-@chr3:53919931|53919939:53919853:-.A.up','chr3:53920878:53920961:-@chr3:53919931|53919939:53919853:-.B.core_chr3:53920878:53920961:-@chr3:53919931|53919939:53919853:-.B.up'	(0,0):3144,(1,0):199	0.138194	(0,0):1533,(1,0):86	0.0597222	chr3	-	5391985353919850	5392096153920960
chr3:42662921:42663008:+@chr3:42668692|42672038:42672067:+	0.8	0.53	0.96	0.74	0.42	0.98	0.06	0.56	'chr3:42662921:42663008:+@chr3:42668692|42672038:42672067:+.B.up_chr3:42662921:42663008:+@chr3:42668692|42672038:42672067:+.B.core','chr3:42662921:42663008:+@chr3:42668692|42672038:42672067:+.A.up_chr3:42662921:42663008:+@chr3:42668692|42672038:42672067:+.A.coreAndExt'	(0,0):4552,(1,0):4865	3.37847	(0,0):2204,(1,0):2686	1.86528	chr3	+	4266292142662920	4267206742672060
chr3:50095835:50095995:+@chr3:50097065|50097082:50097179:+	0.01	0.01	0.02	0.01	0	0.02	0	0	'chr3:50095835:50095995:+@chr3:50097065|50097082:50097179:+.B.up_chr3:50095835:50095995:+@chr3:50097065|50097082:50097179:+.B.core','chr3:50095835:50095995:+@chr3:50097065|50097082:50097179:+.A.up_chr3:50095835:50095995:+@chr3:50097065|50097082:50097179:+.A.coreAndExt'	(0,0):3006,(0,1):807,(1,0):10,(1,1):232	0:10,1:1039	(0,0):1249,(0,1):313,(1,0):3,(1,1):89	0:3,1:402	chr3	+	5009583550095830	5009717950097170
chr3:111851939:111852152:-@chr3:111849360|111849366:111849292:-	0.13	0.07	0.21	0.1	0.03	0.2	0.03	0.22	'chr3:111851939:111852152:-@chr3:111849360|111849366:111849292:-.A.coreAndExt_chr3:111851939:111852152:-@chr3:111849360|111849366:111849292:-.A.up','chr3:111851939:111852152:-@chr3:111849360|111849366:111849292:-.B.core_chr3:111851939:111852152:-@chr3:111849360|111849366:111849292:-.B.up'	(0,0):338,(0,1):71,(1,0):10,(1,1):30	0:11,1:100	(0,0):135,(0,1):34,(1,0):3,(1,1):25	0:3,1:59	chr3	-	1.11849e+17	1.11852e+17
chr3:15497402:15497526:-@chr3:15495437|15495438:15495336:-	0.55	0.15	0.94	0.56	0.11	0.95	-0.01	0.9	'chr3:15497402:15497526:-@chr3:15495437|15495438:15495336:-.A.coreAndExt_chr3:15497402:15497526:-@chr3:15495437|15495438:15495336:-.A.up','chr3:15497402:15497526:-@chr3:15495437|15495438:15495336:-.B.core_chr3:15497402:15497526:-@chr3:15495437|15495438:15495336:-.B.up'	(0,0):196,(1,1):1	00:01:00	(0,0):123,(1,1):1	00:01:00	chr3	-	1549533615495330	1549752615497520
chr3:133913926:133914026:-@chr3:133910818|133910827:133910693:-	0.63	0.58	0.68	0.69	0.62	0.75	-0.06	0.29	'chr3:133913926:133914026:-@chr3:133910818|133910827:133910693:-.A.coreAndExt_chr3:133913926:133914026:-@chr3:133910818|133910827:133910693:-.A.up','chr3:133913926:133914026:-@chr3:133910818|133910827:133910693:-.B.core_chr3:133913926:133914026:-@chr3:133910818|133910827:133910693:-.B.up'	(0,0):906,(0,1):126,(1,0):250,(1,1):13	0:260,1:129	(0,0):547,(0,1):57,(1,0):149,(1,1):8	0:154,1:60	chr3	-	1.33911e+17	1.33914e+17
chr3:119298523:119298698:+@chr3:119299332|119299398:119299483:+	0.09	0.02	0.23	0.24	0.09	0.45	-0.15	0.63	'chr3:119298523:119298698:+@chr3:119299332|119299398:119299483:+.B.up_chr3:119298523:119298698:+@chr3:119299332|119299398:119299483:+.B.core','chr3:119298523:119298698:+@chr3:119299332|119299398:119299483:+.A.up_chr3:119298523:119298698:+@chr3:119299332|119299398:119299483:+.A.coreAndExt'	(0,0):90,(0,1):17,(1,0):2,(1,1):5	0:2,1:22	(0,0):82,(0,1):9,(1,0):5,(1,1):4	0:7,1:11	chr3	+	1.19299e+17	1.19299e+17
chr3:49458925:49459005:-@chr3:49457221|49457775:49457143:-	0.9	0.72	0.99	0.83	0.59	0.99	0.07	0.37	'chr3:49458925:49459005:-@chr3:49457221|49457775:49457143:-.A.coreAndExt_chr3:49458925:49459005:-@chr3:49457221|49457775:49457143:-.A.up','chr3:49458925:49459005:-@chr3:49457221|49457775:49457143:-.B.core_chr3:49458925:49459005:-@chr3:49457221|49457775:49457143:-.B.up'	(0,0):514,(1,0):334	0.231944	(0,0):235,(1,0):150	0.104167	chr3	-	4945714349457140	4945900549459000
chr3:122864369:122864439:+@chr3:122864946|122864965:122865106:+	0.91	0.86	0.95	0.95	0.9	0.99	-0.04	0.24	'chr3:122864369:122864439:+@chr3:122864946|122864965:122865106:+.B.up_chr3:122864369:122864439:+@chr3:122864946|122864965:122865106:+.B.core','chr3:122864369:122864439:+@chr3:122864946|122864965:122865106:+.A.up_chr3:122864369:122864439:+@chr3:122864946|122864965:122865106:+.A.coreAndExt'	(0,0):481,(0,1):13,(1,0):191,(1,1):25	0:214,1:15	(0,0):248,(0,1):3,(1,0):102,(1,1):10	0:111,1:4	chr3	+	1.22864e+17	1.22865e+17
chr3:42597422:42597487:-@chr3:42590149|42594940:42589459:-	0.36	0.35	0.38	0.34	0.31	0.36	0.02	0.24	'chr3:42597422:42597487:-@chr3:42590149|42594940:42589459:-.A.coreAndExt_chr3:42597422:42597487:-@chr3:42590149|42594940:42589459:-.A.up','chr3:42597422:42597487:-@chr3:42590149|42594940:42589459:-.B.core_chr3:42597422:42597487:-@chr3:42590149|42594940:42589459:-.B.up'	(0,0):1132,(0,1):143,(1,0):10047,(1,1):3014	0:11160,1:2044	(0,0):394,(0,1):54,(1,0):3218,(1,1):1044	0:3521,1:795	chr3	-	4258945942589450	4259748742597480
chr3:100148541:100148729:+@chr3:100170524|100170563:100170793:+	0.05	0	0.18	0.08	0.01	0.26	-0.03	0.16	'chr3:100148541:100148729:+@chr3:100170524|100170563:100170793:+.B.up_chr3:100148541:100148729:+@chr3:100170524|100170563:100170793:+.B.core','chr3:100148541:100148729:+@chr3:100170524|100170563:100170793:+.A.up_chr3:100148541:100148729:+@chr3:100170524|100170563:100170793:+.A.coreAndExt'	(0,0):53,(0,1):15,(1,1):19	0:0,1:34	(0,0):42,(0,1):15,(1,1):13	0:1,1:27	chr3	+	1.00149e+17	1.00171e+17
chr3:49711922:49712054:+@chr3:49712616|49713127:49713220:+	0.43	0.38	0.48	0.53	0.42	0.64	-0.1	0.47	'chr3:49711922:49712054:+@chr3:49712616|49713127:49713220:+.B.up_chr3:49711922:49712054:+@chr3:49712616|49713127:49713220:+.B.core','chr3:49711922:49712054:+@chr3:49712616|49713127:49713220:+.A.up_chr3:49711922:49712054:+@chr3:49712616|49713127:49713220:+.A.coreAndExt'	(0,0):3773,(0,1):87,(1,0):923,(1,1):36	0:941,1:105	(0,0):1429,(0,1):20,(1,0):315,(1,1):12	0:323,1:24	chr3	+	4971192249711920	4971322049713220
chr3:49885576:49885633:-@chr3:49884993|49885041:49884958:-	0.49	0.09	0.97	0.42	0.05	0.9	0.07	0.75	'chr3:49885576:49885633:-@chr3:49884993|49885041:49884958:-.A.coreAndExt_chr3:49885576:49885633:-@chr3:49884993|49885041:49884958:-.A.up','chr3:49885576:49885633:-@chr3:49884993|49885041:49884958:-.B.core_chr3:49885576:49885633:-@chr3:49884993|49885041:49884958:-.B.up'	(0,0):635,(1,0):13	00:13:00	(0,0):409,(1,0):2	00:02:00	chr3	-	4988495849884950	4988563349885630
chr3:149688512:149688741:-@chr3:149686312|149686330:149686145:-	0.5	0.15	0.82	0.38	0.02	0.88	0.12	0.89	'chr3:149688512:149688741:-@chr3:149686312|149686330:149686145:-.A.coreAndExt_chr3:149688512:149688741:-@chr3:149686312|149686330:149686145:-.A.up','chr3:149688512:149688741:-@chr3:149686312|149686330:149686145:-.B.core_chr3:149688512:149688741:-@chr3:149686312|149686330:149686145:-.B.up'	(0,0):76,(1,0):1,(1,1):14	0:9,1:6	(0,0):73,(1,1):34	0:1,1:33	chr3	-	1.49686e+17	1.49689e+17
chr3:40251345:40251584:+@chr3:40275350|40275387:40275544:+	0.87	0.66	0.98	0.58	0.06	0.95	0.29	0.8	'chr3:40251345:40251584:+@chr3:40275350|40275387:40275544:+.B.up_chr3:40251345:40251584:+@chr3:40275350|40275387:40275544:+.B.core','chr3:40251345:40251584:+@chr3:40275350|40275387:40275544:+.A.up_chr3:40251345:40251584:+@chr3:40275350|40275387:40275544:+.A.coreAndExt'	(0,0):1699,(1,0):8,(1,1):7	00:15:00	(0,0):755,(1,1):1	0:0,1:1	chr3	+	4025134540251340	4027554440275540
chr3:101293042:101293123:+@chr3:101298433|101298634:101298848:+	0.06	0.06	0.07	0.08	0.07	0.09	-0.02	0.32	'chr3:101293042:101293123:+@chr3:101298433|101298634:101298848:+.B.up_chr3:101293042:101293123:+@chr3:101298433|101298634:101298848:+.B.core','chr3:101293042:101293123:+@chr3:101298433|101298634:101298848:+.A.up_chr3:101293042:101293123:+@chr3:101298433|101298634:101298848:+.A.coreAndExt'	(0,0):24875,(0,1):1330,(1,0):385,(1,1):1133	0:467,1:2381	(0,0):33877,(0,1):657,(1,0):244,(1,1):586	0:286,1:1201	chr3	+	1.01293e+17	1.01299e+17
chr3:148884821:148885027:+@chr3:148885676|148885680:148885770:+	0.18	0.14	0.22	0.15	0.1	0.21	0.03	0.12	'chr3:148884821:148885027:+@chr3:148885676|148885680:148885770:+.B.up_chr3:148884821:148885027:+@chr3:148885676|148885680:148885770:+.B.core','chr3:148884821:148885027:+@chr3:148885676|148885680:148885770:+.A.up_chr3:148884821:148885027:+@chr3:148885676|148885680:148885770:+.A.coreAndExt'	(0,0):837,(0,1):275,(1,0):62,(1,1):201	0:98,1:440	(0,0):397,(0,1):138,(1,0):26,(1,1):93	0:38,1:219	chr3	+	1.48885e+17	1.48886e+17
chr3:46723519:46723584:-@chr3:46723063|46723088:46722990:-	0.64	0.3	0.97	0.79	0.46	0.98	-0.15	0.69	'chr3:46723519:46723584:-@chr3:46723063|46723088:46722990:-.A.coreAndExt_chr3:46723519:46723584:-@chr3:46723063|46723088:46722990:-.A.up','chr3:46723519:46723584:-@chr3:46723063|46723088:46722990:-.B.core_chr3:46723519:46723584:-@chr3:46723063|46723088:46722990:-.B.up'	(0,0):43,(1,0):2	00:02:00	(0,0):64,(1,0):7	00:07:00	chr3	-	4672299046722990	4672358446723580
chr3:142051809:142051931:-@chr3:142051373|142051376:142051217:-	0.85	0.81	0.89	0.87	0.8	0.92	-0.02	0.11	'chr3:142051809:142051931:-@chr3:142051373|142051376:142051217:-.A.coreAndExt_chr3:142051809:142051931:-@chr3:142051373|142051376:142051217:-.A.up','chr3:142051809:142051931:-@chr3:142051373|142051376:142051217:-.B.core_chr3:142051809:142051931:-@chr3:142051373|142051376:142051217:-.B.up'	(0,0):736,(0,1):39,(1,0):245,(1,1):106	0:339,1:51	(0,0):364,(0,1):15,(1,0):107,(1,1):31	0:134,1:19	chr3	-	1.42051e+17	1.42052e+17
chr3:130612835:130613181:+@chr3:130613434|130613575:130613619:+	0.98	0.94	1	0.97	0.88	1	0.01	0.07	'chr3:130612835:130613181:+@chr3:130613434|130613575:130613619:+.B.up_chr3:130612835:130613181:+@chr3:130613434|130613575:130613619:+.B.core','chr3:130612835:130613181:+@chr3:130613434|130613575:130613619:+.A.up_chr3:130612835:130613181:+@chr3:130613434|130613575:130613619:+.A.coreAndExt'	(0,0):455,(1,0):171,(1,1):99	0.1875	(0,0):230,(1,0):85,(1,1):51	0:133,1:3	chr3	+	1.30613e+17	1.30614e+17
chr3:53274267:53274364:-@chr3:53269080|53269190:53268999:-	1	1	1	1	0.99	1	0	0	'chr3:53274267:53274364:-@chr3:53269080|53269190:53268999:-.A.coreAndExt_chr3:53274267:53274364:-@chr3:53269080|53269190:53268999:-.A.up','chr3:53274267:53274364:-@chr3:53269080|53269190:53268999:-.B.core_chr3:53274267:53274364:-@chr3:53269080|53269190:53268999:-.B.up'	(0,0):36830,(0,1):6,(1,0):21469,(1,1):38	0:21507,1:6	(0,0):13914,(0,1):4,(1,0):8606,(1,1):17	0:8623,1:4	chr3	-	5326899953268990	5327436453274360
chr3:57875768:57875827:+@chr3:57882238|57882246:57882318:+	0.97	0.89	1	0.92	0.76	1	0.05	0.15	'chr3:57875768:57875827:+@chr3:57882238|57882246:57882318:+.B.up_chr3:57875768:57875827:+@chr3:57882238|57882246:57882318:+.B.core','chr3:57875768:57875827:+@chr3:57882238|57882246:57882318:+.A.up_chr3:57875768:57875827:+@chr3:57882238|57882246:57882318:+.A.coreAndExt'	(0,0):775,(1,0):37	00:37:00	(0,0):220,(1,0):15	00:15:00	chr3	+	5787576857875760	5788231857882310
chr3:14716606:14716759:+@chr3:14723677|14723782:14723838:+	0.2	0.01	0.91	0.23	0.01	0.74	-0.03	0.54	'chr3:14716606:14716759:+@chr3:14723677|14723782:14723838:+.B.up_chr3:14716606:14716759:+@chr3:14723677|14723782:14723838:+.B.core','chr3:14716606:14716759:+@chr3:14723677|14723782:14723838:+.A.up_chr3:14716606:14716759:+@chr3:14723677|14723782:14723838:+.A.coreAndExt'	(0,0):2253,(1,1):8	0:0,1:8	(0,0):1512,(1,1):3	0:0,1:3	chr3	+	1471660614716600	1472383814723830
chr3:59737947:59738047:-@chr3:59735294|59735305:59735036:-	0.43	0.28	0.58	0.52	0.42	0.64	-0.09	0.38	'chr3:59737947:59738047:-@chr3:59735294|59735305:59735036:-.A.coreAndExt_chr3:59737947:59738047:-@chr3:59735294|59735305:59735036:-.A.up','chr3:59737947:59738047:-@chr3:59735294|59735305:59735036:-.B.core_chr3:59737947:59738047:-@chr3:59735294|59735305:59735036:-.B.up'	(0,0):528,(0,1):15,(1,0):17,(1,1):120	0:80,1:72	(0,0):544,(0,1):32,(1,0):43,(1,1):158	0:108,1:125	chr3	-	5973503659735030	5973804759738040
chr3:150276175:150276249:+@chr3:150280329|150280344:150280447:+	1	0.99	1	1	0.99	1	0	0	'chr3:150276175:150276249:+@chr3:150280329|150280344:150280447:+.B.up_chr3:150276175:150276249:+@chr3:150280329|150280344:150280447:+.B.core','chr3:150276175:150276249:+@chr3:150280329|150280344:150280447:+.A.up_chr3:150276175:150276249:+@chr3:150280329|150280344:150280447:+.A.coreAndExt'	(0,0):1995,(1,0):407,(1,1):1	0.283333	(0,0):1907,(1,0):470,(1,1):3	0.328472	chr3	+	1.50276e+17	1.5028e+17
chr3:52007981:52008646:-@chr3:52005714|52005908:52005476:-	0.2	0.17	0.23	0.14	0.12	0.17	0.06	2.79	'chr3:52007981:52008646:-@chr3:52005714|52005908:52005476:-.A.coreAndExt_chr3:52007981:52008646:-@chr3:52005714|52005908:52005476:-.A.up','chr3:52007981:52008646:-@chr3:52005714|52005908:52005476:-.B.core_chr3:52007981:52008646:-@chr3:52005714|52005908:52005476:-.B.up'	(0,0):716,(0,1):533,(1,0):193,(1,1):474	0:272,1:928	(0,0):453,(0,1):464,(1,0):113,(1,1):360	0:172,1:765	chr3	-	5200547652005470	5200864652008640
chr3:119182183:119182529:-@chr3:119180951|119180995:119180809:-	0.73	0.69	0.77	0.79	0.74	0.83	-0.06	0.4	'chr3:119182183:119182529:-@chr3:119180951|119180995:119180809:-.A.coreAndExt_chr3:119182183:119182529:-@chr3:119180951|119180995:119180809:-.A.up','chr3:119182183:119182529:-@chr3:119180951|119180995:119180809:-.B.core_chr3:119182183:119182529:-@chr3:119180951|119180995:119180809:-.B.up'	(0,0):431,(0,1):107,(1,0):440,(1,1):728	0:967,1:308	(0,0):297,(0,1):57,(1,0):323,(1,1):454	0:687,1:147	chr3	-	1.19181e+17	1.19183e+17
chr3:197497003:197497115:+@chr3:197500274|197500326:197500370:+	0.99	0.97	1	0.98	0.93	1	0.01	0.04	'chr3:197497003:197497115:+@chr3:197500274|197500326:197500370:+.B.up_chr3:197497003:197497115:+@chr3:197500274|197500326:197500370:+.B.core','chr3:197497003:197497115:+@chr3:197500274|197500326:197500370:+.A.up_chr3:197497003:197497115:+@chr3:197500274|197500326:197500370:+.A.coreAndExt'	(0,0):1022,(1,0):297,(1,1):3	0.208333	(0,0):651,(1,0):187,(1,1):9	0.136111	chr3	+	1.97497e+17	1.975e+17
chr3:98239977:98240286:-@chr3:98237839|98237858:98237729:-	0.02	0.01	0.03	0.01	0	0.02	0.01	0.15	'chr3:98239977:98240286:-@chr3:98237839|98237858:98237729:-.A.coreAndExt_chr3:98239977:98240286:-@chr3:98237839|98237858:98237729:-.A.up','chr3:98239977:98240286:-@chr3:98237839|98237858:98237729:-.B.core_chr3:98239977:98240286:-@chr3:98237839|98237858:98237729:-.B.up'	(0,0):2926,(0,1):656,(1,0):17,(1,1):1185	0:38,1:1820	(0,0):1498,(0,1):426,(1,0):3,(1,1):666	0:8,1:1087	chr3	-	9823772998237720	9824028698240280
chr3:49449639:49450073:+@chr3:49450374|49450489:49450543:+	0.01	0	0.02	0.01	0	0.03	0	0	'chr3:49449639:49450073:+@chr3:49450374|49450489:49450543:+.B.up_chr3:49449639:49450073:+@chr3:49450374|49450489:49450543:+.B.core','chr3:49449639:49450073:+@chr3:49450374|49450489:49450543:+.A.up_chr3:49449639:49450073:+@chr3:49450374|49450489:49450543:+.A.coreAndExt'	(0,0):455,(0,1):103,(1,0):2,(1,1):399	0:4,1:500	(0,0):325,(0,1):65,(1,1):284	0:0,1:349	chr3	+	4944963949449630	4945054349450540
chr3:38323789:38323830:+@chr3:38347518|38347795:38348033:+	0.75	0.35	0.98	0.62	0.24	0.97	0.13	0.69	'chr3:38323789:38323830:+@chr3:38347518|38347795:38348033:+.B.up_chr3:38323789:38323830:+@chr3:38347518|38347795:38348033:+.B.core','chr3:38323789:38323830:+@chr3:38347518|38347795:38348033:+.A.up_chr3:38323789:38323830:+@chr3:38347518|38347795:38348033:+.A.coreAndExt'	(0,0):196,(1,0):12,(1,1):5	0:16,1:1	(0,0):80,(1,0):4	00:04:00	chr3	+	3832378938323780	3834803338348030
chr3:93714718:93714788:+@chr3:93715392|93715407:93715528:+	0.35	0.11	0.7	0.62	0.17	0.93	-0.27	1.28	'chr3:93714718:93714788:+@chr3:93715392|93715407:93715528:+.B.up_chr3:93714718:93714788:+@chr3:93715392|93715407:93715528:+.B.core','chr3:93714718:93714788:+@chr3:93715392|93715407:93715528:+.A.up_chr3:93714718:93714788:+@chr3:93715392|93715407:93715528:+.A.coreAndExt'	(0,0):72,(0,1):4,(1,0):2	0:2,1:4	(0,0):38,(1,0):2	00:02:00	chr3	+	9371471893714710	9371552893715520
chr3:39167752:39167881:+@chr3:39169822|39169825:39169979:+	0.72	0.27	0.97	0.62	0.12	0.95	0.1	0.86	'chr3:39167752:39167881:+@chr3:39169822|39169825:39169979:+.B.up_chr3:39167752:39167881:+@chr3:39169822|39169825:39169979:+.B.core','chr3:39167752:39167881:+@chr3:39169822|39169825:39169979:+.A.up_chr3:39167752:39167881:+@chr3:39169822|39169825:39169979:+.A.coreAndExt'	(0,0):55,(1,0):4,(1,1):3	0:5,1:2	(0,0):70,(1,0):1,(1,1):2	00:03:00	chr3	+	3916775239167750	3916997939169970
chr3:184019325:184019446:+@chr3:184019559|184019582:184019859:+	0.18	0.13	0.23	0.14	0.06	0.24	0.04	0.19	'chr3:184019325:184019446:+@chr3:184019559|184019582:184019859:+.B.up_chr3:184019325:184019446:+@chr3:184019559|184019582:184019859:+.B.core','chr3:184019325:184019446:+@chr3:184019559|184019582:184019859:+.A.up_chr3:184019325:184019446:+@chr3:184019559|184019582:184019859:+.A.coreAndExt'	(0,0):4606,(0,1):21,(1,0):36,(1,1):1272	0:277,1:1052	(0,0):1597,(0,1):5,(1,0):8,(1,1):443	0:69,1:387	chr3	+	1.84019e+17	1.8402e+17
chr3:9833900:9834420:-@chr3:9833169|9833177:9832944:-	0.99	0.99	1	0.98	0.97	0.99	0.01	0.06	'chr3:9833900:9834420:-@chr3:9833169|9833177:9832944:-.A.coreAndExt_chr3:9833900:9834420:-@chr3:9833169|9833177:9832944:-.A.up','chr3:9833900:9834420:-@chr3:9833169|9833177:9832944:-.B.core_chr3:9833900:9834420:-@chr3:9833169|9833177:9832944:-.B.up'	(0,0):1579,(0,1):10,(1,0):1982,(1,1):2679	0:4640,1:31	(0,0):641,(0,1):9,(1,0):719,(1,1):1098	0:1811,1:15	chr3	-	98329449832944	98344209834420
chr3:184072692:184072761:-@chr3:184072395|184072446:184072336:-	0.64	0.26	0.97	0.63	0.22	0.95	0.01	0.65	'chr3:184072692:184072761:-@chr3:184072395|184072446:184072336:-.A.coreAndExt_chr3:184072692:184072761:-@chr3:184072395|184072446:184072336:-.A.up','chr3:184072692:184072761:-@chr3:184072395|184072446:184072336:-.B.core_chr3:184072692:184072761:-@chr3:184072395|184072446:184072336:-.B.up'	(0,0):123,(1,0):6	00:06:00	(0,0):54,(1,0):2	00:02:00	chr3	-	1.84072e+17	1.84073e+17
chr3:48752748:48752960:-@chr3:48732851|48732854:48732523:-	0.47	0.35	0.59	0.24	0.12	0.37	0.23	3.43	'chr3:48752748:48752960:-@chr3:48732851|48732854:48732523:-.A.coreAndExt_chr3:48752748:48752960:-@chr3:48732851|48732854:48732523:-.A.up','chr3:48752748:48752960:-@chr3:48732851|48732854:48732523:-.B.core_chr3:48752748:48752960:-@chr3:48732851|48732854:48732523:-.B.up'	(0,0):2121,(0,1):30,(1,0):31,(1,1):1184	0:621,1:624	(0,0):1050,(0,1):28,(1,0):10,(1,1):650	0:182,1:506	chr3	-	4873252348732520	4875296048752960
chr3:33686249:33686395:-@chr3:33673863|33673866:33673784:-	0.25	0.17	0.35	0.25	0.13	0.39	0	0.21	'chr3:33686249:33686395:-@chr3:33673863|33673866:33673784:-.A.coreAndExt_chr3:33686249:33686395:-@chr3:33673863|33673866:33673784:-.A.up','chr3:33686249:33686395:-@chr3:33673863|33673866:33673784:-.B.core_chr3:33686249:33686395:-@chr3:33673863|33673866:33673784:-.B.up'	(0,0):411,(0,1):62,(1,0):22,(1,1):24	0:31,1:77	(0,0):226,(0,1):24,(1,0):8,(1,1):9	0:9,1:32	chr3	-	3367378433673780	3368639533686390
chr3:28373860:28373918:-@chr3:28373441|28373445:28373180:-	0.53	0.42	0.64	0.55	0.41	0.69	-0.02	0.24	'chr3:28373860:28373918:-@chr3:28373441|28373445:28373180:-.A.coreAndExt_chr3:28373860:28373918:-@chr3:28373441|28373445:28373180:-.A.up','chr3:28373860:28373918:-@chr3:28373441|28373445:28373180:-.B.core_chr3:28373860:28373918:-@chr3:28373441|28373445:28373180:-.B.up'	(0,0):1026,(0,1):37,(1,0):45,(1,1):127	0:105,1:104	(0,0):476,(0,1):19,(1,0):25,(1,1):57	0:53,1:48	chr3	-	2837318028373180	2837391828373910
chr3:195975078:195975194:-@chr3:195974389|195974514:195974238:-	0.06	0.05	0.07	0.08	0.06	0.1	-0.02	0.09	'chr3:195975078:195975194:-@chr3:195974389|195974514:195974238:-.A.coreAndExt_chr3:195975078:195975194:-@chr3:195974389|195974514:195974238:-.A.up','chr3:195975078:195975194:-@chr3:195974389|195974514:195974238:-.B.core_chr3:195975078:195975194:-@chr3:195974389|195974514:195974238:-.B.up'	(0,0):1099,(0,1):529,(1,0):93,(1,1):141	0:103,1:660	(0,0):491,(0,1):211,(1,0):48,(1,1):42	0:52,1:249	chr3	-	1.95974e+17	1.95975e+17
chr3:185307902:185307957:+@chr3:185316182|185316200:185316333:+	0.04	0.02	0.07	0.05	0.01	0.13	-0.01	0.07	'chr3:185307902:185307957:+@chr3:185316182|185316200:185316333:+.B.up_chr3:185307902:185307957:+@chr3:185316182|185316200:185316333:+.B.core','chr3:185307902:185307957:+@chr3:185316182|185316200:185316333:+.A.up_chr3:185307902:185307957:+@chr3:185316182|185316200:185316333:+.A.coreAndExt'	(0,0):728,(0,1):120,(1,0):6,(1,1):17	0:8,1:135	(0,0):244,(0,1):29,(1,0):1,(1,1):4	0:1,1:33	chr3	+	1.85308e+17	1.85316e+17
chr3:133305407:133305566:+@chr3:133306003|133306740:133309118:+	0.5	0.49	0.51	0.44	0.42	0.45	0.06	1000000000000	'chr3:133305407:133305566:+@chr3:133306003|133306740:133309118:+.B.up_chr3:133305407:133305566:+@chr3:133306003|133306740:133309118:+.B.core','chr3:133305407:133305566:+@chr3:133306003|133306740:133309118:+.A.up_chr3:133305407:133305566:+@chr3:133306003|133306740:133309118:+.A.coreAndExt'	(0,0):5754,(0,1):704,(1,0):8711,(1,1):49670	0:32974,1:26111	(0,0):2775,(0,1):419,(1,0):3693,(1,1):23696	0:13992,1:13816	chr3	+	1.33305e+17	1.33309e+17
chr3:52637537:52637748:-@chr3:52623268|52623271:52623086:-	0.87	0.83	0.9	0.83	0.77	0.88	0.04	0.15	'chr3:52637537:52637748:-@chr3:52623268|52623271:52623086:-.A.coreAndExt_chr3:52637537:52637748:-@chr3:52623268|52623271:52623086:-.A.up','chr3:52637537:52637748:-@chr3:52623268|52623271:52623086:-.B.core_chr3:52637537:52637748:-@chr3:52623268|52623271:52623086:-.B.up'	(0,0):1169,(0,1):52,(1,0):361,(1,1):504	0:800,1:117	(0,0):577,(0,1):31,(1,0):160,(1,1):197	0:329,1:59	chr3	-	5262308652623080	5263774852637740
chr3:12881641:12881741:-@chr3:12881029|12881083:12880848:-	0.01	0.01	0.01	0.03	0.03	0.03	-0.02	1000000000000	'chr3:12881641:12881741:-@chr3:12881029|12881083:12880848:-.A.coreAndExt_chr3:12881641:12881741:-@chr3:12881029|12881083:12880848:-.A.up','chr3:12881641:12881741:-@chr3:12881029|12881083:12880848:-.B.core_chr3:12881641:12881741:-@chr3:12881029|12881083:12880848:-.B.up'	(0,0):91655,(0,1):45654,(1,0):801,(1,1):18087	0:979,1:63563	(0,0):118272,(0,1):51803,(1,0):2629,(1,1):23309	0:3204,1:74537	chr3	-	1288084812880840	1288174112881740
chr3:109056311:109056419:-@chr3:109052767|109052840:109052717:-	0.89	0.68	1	0.88	0.75	0.97	0.01	0.25	'chr3:109056311:109056419:-@chr3:109052767|109052840:109052717:-.A.coreAndExt_chr3:109056311:109056419:-@chr3:109052767|109052840:109052717:-.A.up','chr3:109056311:109056419:-@chr3:109052767|109052840:109052717:-.B.core_chr3:109056311:109056419:-@chr3:109052767|109052840:109052717:-.B.up'	(0,0):76,(1,0):35	00:35:00	(0,0):104,(0,1):1,(1,0):51	0:51,1:1	chr3	-	1.09053e+17	1.09056e+17
chr3:48723070:48723334:-@chr3:48720445|48720474:48720336:-	0.07	0.03	0.14	0.06	0.01	0.16	0.01	0.12	'chr3:48723070:48723334:-@chr3:48720445|48720474:48720336:-.A.coreAndExt_chr3:48723070:48723334:-@chr3:48720445|48720474:48720336:-.A.up','chr3:48723070:48723334:-@chr3:48720445|48720474:48720336:-.B.core_chr3:48723070:48723334:-@chr3:48720445|48720474:48720336:-.B.up'	(0,0):136,(0,1):73,(1,0):7,(1,1):127	0:10,1:197	(0,0):50,(0,1):24,(1,0):1,(1,1):60	0:9,1:76	chr3	-	4872033648720330	4872333448723330
chr3:50387362:50387453:-@chr3:50386925|50387259:50386817:-	0.98	0.93	1	0.89	0.77	0.97	0.09	0.39	'chr3:50387362:50387453:-@chr3:50386925|50387259:50386817:-.A.coreAndExt_chr3:50387362:50387453:-@chr3:50386925|50387259:50386817:-.A.up','chr3:50387362:50387453:-@chr3:50386925|50387259:50386817:-.B.core_chr3:50387362:50387453:-@chr3:50386925|50387259:50386817:-.B.up'	(0,0):1471,(1,0):597,(1,1):6	0.41875	(0,0):607,(0,1):2,(1,0):258	0:258,1:2	chr3	-	5038681750386810	5038745350387450
chr3:49053591:49053773:-@chr3:49053493|49053519:49053406:-	0.7	0.64	0.76	0.72	0.61	0.81	-0.02	0.18	'chr3:49053591:49053773:-@chr3:49053493|49053519:49053406:-.A.coreAndExt_chr3:49053591:49053773:-@chr3:49053493|49053519:49053406:-.A.up','chr3:49053591:49053773:-@chr3:49053493|49053519:49053406:-.B.core_chr3:49053591:49053773:-@chr3:49053493|49053519:49053406:-.B.up'	(0,0):1143,(0,1):52,(1,0):185,(1,1):118	0:261,1:94	(0,0):410,(0,1):18,(1,0):71,(1,1):42	0:93,1:38	chr3	-	4905340649053400	4905377349053770
chr3:183705558:183705705:-@chr3:183703166|183703243:183703092:-	0.02	0.01	0.03	0.26	0.15	0.39	-0.24	5.06461e+06	'chr3:183705558:183705705:-@chr3:183703166|183703243:183703092:-.A.coreAndExt_chr3:183705558:183705705:-@chr3:183703166|183703243:183703092:-.A.up','chr3:183705558:183705705:-@chr3:183703166|183703243:183703092:-.B.core_chr3:183705558:183705705:-@chr3:183703166|183703243:183703092:-.B.up'	(0,0):1757,(0,1):254,(1,0):13,(1,1):49	0:14,1:302	(0,0):772,(0,1):16,(1,0):18,(1,1):13	0:19,1:28	chr3	-	1.83703e+17	1.83706e+17
chr3:130714887:130714955:+@chr3:130715524|130715597:130715640:+	0.93	0.8	1	0.88	0.7	0.99	0.05	0.2	'chr3:130714887:130714955:+@chr3:130715524|130715597:130715640:+.B.up_chr3:130714887:130714955:+@chr3:130715524|130715597:130715640:+.B.core','chr3:130714887:130714955:+@chr3:130715524|130715597:130715640:+.A.up_chr3:130714887:130714955:+@chr3:130715524|130715597:130715640:+.A.coreAndExt'	(0,0):1469,(1,0):289	0.200694	(0,0):713,(1,0):135	0.09375	chr3	+	1.30715e+17	1.30716e+17
chr3:49044637:49044964:+@chr3:49048854|49050724:49051549:+	1	0.99	1	1	0.99	1	0	0	'chr3:49044637:49044964:+@chr3:49048854|49050724:49051549:+.B.up_chr3:49044637:49044964:+@chr3:49048854|49050724:49051549:+.B.core','chr3:49044637:49044964:+@chr3:49048854|49050724:49051549:+.A.up_chr3:49044637:49044964:+@chr3:49048854|49050724:49051549:+.A.coreAndExt'	(0,0):4107,(1,0):14925,(1,1):7011	0:21933,1:3	(0,0):2047,(1,0):6964,(1,1):2952	0:9902,1:14	chr3	+	4904463749044630	4905154949051540
chr3:112731581:112731658:-@chr3:112730012|112730253:112729892:-	0.9	0.84	0.95	0.94	0.86	0.98	-0.04	0.16	'chr3:112731581:112731658:-@chr3:112730012|112730253:112729892:-.A.coreAndExt_chr3:112731581:112731658:-@chr3:112730012|112730253:112729892:-.A.up','chr3:112731581:112731658:-@chr3:112730012|112730253:112729892:-.B.core_chr3:112731581:112731658:-@chr3:112730012|112730253:112729892:-.B.up'	(0,0):1154,(0,1):6,(1,0):626,(1,1):11	0:637,1:6	(0,0):887,(0,1):2,(1,0):438,(1,1):7	0:445,1:2	chr3	-	1.1273e+17	1.12732e+17
chr3:160120464:160120655:+@chr3:160122116|160122166:160122292:+	0.96	0.94	0.97	0.96	0.93	0.98	0	0.05	'chr3:160120464:160120655:+@chr3:160122116|160122166:160122292:+.B.up_chr3:160120464:160120655:+@chr3:160122116|160122166:160122292:+.B.core','chr3:160120464:160120655:+@chr3:160122116|160122166:160122292:+.A.up_chr3:160120464:160120655:+@chr3:160122116|160122166:160122292:+.A.coreAndExt'	(0,0):1644,(0,1):23,(1,0):1088,(1,1):364	0:1438,1:37	(0,0):365,(0,1):5,(1,0):281,(1,1):91	0:365,1:12	chr3	+	1.6012e+17	1.60122e+17
chr3:42949514:42949640:+@chr3:42950285|42950288:42950401:+	0.65	0.29	0.92	0.35	0.05	0.71	0.3	1.17	'chr3:42949514:42949640:+@chr3:42950285|42950288:42950401:+.B.up_chr3:42949514:42949640:+@chr3:42950285|42950288:42950401:+.B.core','chr3:42949514:42949640:+@chr3:42950285|42950288:42950401:+.A.up_chr3:42949514:42949640:+@chr3:42950285|42950288:42950401:+.A.coreAndExt'	(0,0):60,(0,1):2,(1,0):4	0:4,1:2	(0,0):46,(0,1):5,(1,0):2,(1,1):1	0:2,1:6	chr3	+	4294951442949510	4295040142950400
chr3:167452594:167452651:-@chr3:167452034|167452138:167452002:-	0.47	0.07	0.91	0.28	0.02	0.8	0.19	1.25	'chr3:167452594:167452651:-@chr3:167452034|167452138:167452002:-.A.coreAndExt_chr3:167452594:167452651:-@chr3:167452034|167452138:167452002:-.A.up','chr3:167452594:167452651:-@chr3:167452034|167452138:167452002:-.B.core_chr3:167452594:167452651:-@chr3:167452034|167452138:167452002:-.B.up'	(0,0):700,(1,0):23	00:23:00	(0,0):251,(1,0):3	00:03:00	chr3	-	1.67452e+17	1.67453e+17
chr3:149686145:149686337:-@chr3:149684051|149684373:149682691:-	0.6	0.48	0.75	0.57	0.45	0.69	0.03	0.27	'chr3:149686145:149686337:-@chr3:149684051|149684373:149682691:-.A.coreAndExt_chr3:149686145:149686337:-@chr3:149684051|149684373:149682691:-.A.up','chr3:149686145:149686337:-@chr3:149684051|149684373:149682691:-.B.core_chr3:149686145:149686337:-@chr3:149684051|149684373:149682691:-.B.up'	(0,0):109,(0,1):11,(1,0):52,(1,1):214	0:215,1:62	(0,0):67,(0,1):12,(1,0):48,(1,1):210	0:160,1:110	chr3	-	1.49683e+17	1.49686e+17
chr3:37330726:37330782:+@chr3:37336470|37336473:37336568:+	0.93	0.79	1	0.82	0.54	0.97	0.11	0.35	'chr3:37330726:37330782:+@chr3:37336470|37336473:37336568:+.B.up_chr3:37330726:37330782:+@chr3:37336470|37336473:37336568:+.B.core','chr3:37330726:37330782:+@chr3:37336470|37336473:37336568:+.A.up_chr3:37330726:37330782:+@chr3:37336470|37336473:37336568:+.A.coreAndExt'	(0,0):335,(1,0):18	00:18:00	(0,0):173,(1,0):6	00:06:00	chr3	+	3733072637330720	3733656837336560
chr3:122928046:122928246:+@chr3:122942406|122942491:122942569:+	0.98	0.93	1	0.97	0.9	1	0.01	0.05	'chr3:122928046:122928246:+@chr3:122942406|122942491:122942569:+.B.up_chr3:122928046:122928246:+@chr3:122942406|122942491:122942569:+.B.core','chr3:122928046:122928246:+@chr3:122942406|122942491:122942569:+.A.up_chr3:122928046:122928246:+@chr3:122942406|122942491:122942569:+.A.coreAndExt'	(0,0):896,(1,0):191,(1,1):103	0:293,1:1	(0,0):411,(1,0):116,(1,1):54	0.118056	chr3	+	1.22928e+17	1.22943e+17
chr3:9959397:9959418:+@chr3:9959548|9959607:9959759:+	0.15	0.07	0.27	0.14	0.05	0.3	0.01	0.2	'chr3:9959397:9959418:+@chr3:9959548|9959607:9959759:+.B.up_chr3:9959397:9959418:+@chr3:9959548|9959607:9959759:+.B.core','chr3:9959397:9959418:+@chr3:9959548|9959607:9959759:+.A.up_chr3:9959397:9959418:+@chr3:9959548|9959607:9959759:+.A.coreAndExt'	(0,0):185,(0,1):11,(1,0):6,(1,1):8	0:8,1:17	(0,0):114,(0,1):5,(1,0):3,(1,1):9	0:6,1:11	chr3	+	99593979959397	99597599959759
chr3:108301824:108301930:-@chr3:108300985|108301049:108300955:-	0.87	0.69	0.98	0.78	0.44	0.97	0.09	0.46	'chr3:108301824:108301930:-@chr3:108300985|108301049:108300955:-.A.coreAndExt_chr3:108301824:108301930:-@chr3:108300985|108301049:108300955:-.A.up','chr3:108301824:108301930:-@chr3:108300985|108301049:108300955:-.B.core_chr3:108301824:108301930:-@chr3:108300985|108301049:108300955:-.B.up'	(0,0):420,(1,0):58,(1,1):1	00:59:00	(0,0):151,(1,0):13	00:13:00	chr3	-	1.08301e+17	1.08302e+17
chr3:12844987:12845130:+@chr3:12851417|12851558:12851823:+	0.47	0.02	0.99	0.4	0.01	0.86	0.07	1.45	'chr3:12844987:12845130:+@chr3:12851417|12851558:12851823:+.B.up_chr3:12844987:12845130:+@chr3:12851417|12851558:12851823:+.B.core','chr3:12844987:12845130:+@chr3:12851417|12851558:12851823:+.A.up_chr3:12844987:12845130:+@chr3:12851417|12851558:12851823:+.A.coreAndExt'	(0,0):51,(1,1):3	0:1,1:2	(0,0):33,(0,1):1,(1,1):2	0:0,1:3	chr3	+	1284498712844980	1285182312851820
chr3:184049260:184049394:+@chr3:184049485|184049516:184049597:+	0.01	0.01	0.01	0.01	0	0.02	0	0	'chr3:184049260:184049394:+@chr3:184049485|184049516:184049597:+.B.up_chr3:184049260:184049394:+@chr3:184049485|184049516:184049597:+.B.core','chr3:184049260:184049394:+@chr3:184049485|184049516:184049597:+.A.up_chr3:184049260:184049394:+@chr3:184049485|184049516:184049597:+.A.coreAndExt'	(0,0):3864,(0,1):1087,(1,0):14,(1,1):100	0:16,1:1185	(0,0):1442,(0,1):387,(1,0):4,(1,1):37	0:4,1:424	chr3	+	1.84049e+17	1.8405e+17
chr3:127816143:127816341:-@chr3:127806651|127806687:127806549:-	0.03	0.02	0.05	0.03	0.01	0.04	0	0.04	'chr3:127816143:127816341:-@chr3:127806651|127806687:127806549:-.A.coreAndExt_chr3:127816143:127816341:-@chr3:127806651|127806687:127806549:-.A.up','chr3:127816143:127816341:-@chr3:127806651|127806687:127806549:-.B.core_chr3:127816143:127816341:-@chr3:127806651|127806687:127806549:-.B.up'	(0,0):1001,(0,1):450,(1,0):24,(1,1):335	0:41,1:768	(0,0):647,(0,1):287,(1,0):11,(1,1):199	0:14,1:483	chr3	-	1.27807e+17	1.27816e+17
chr3:48481398:48481529:-@chr3:48476425|48476546:48476227:-	0.58	0.51	0.66	0.58	0.48	0.68	0	0.17	'chr3:48481398:48481529:-@chr3:48476425|48476546:48476227:-.A.coreAndExt_chr3:48481398:48481529:-@chr3:48476425|48476546:48476227:-.A.up','chr3:48481398:48481529:-@chr3:48476425|48476546:48476227:-.B.core_chr3:48481398:48481529:-@chr3:48476425|48476546:48476227:-.B.up'	(0,0):530,(0,1):45,(1,0):170,(1,1):101	0:236,1:80	(0,0):268,(0,1):24,(1,0):89,(1,1):55	0:122,1:46	chr3	-	4847622748476220	4848152948481520
chr3:49722695:49722815:-@chr3:49722518|49722522:49722445:-	0.92	0.83	0.98	0.93	0.76	1	-0.01	0.18	'chr3:49722695:49722815:-@chr3:49722518|49722522:49722445:-.A.coreAndExt_chr3:49722695:49722815:-@chr3:49722518|49722522:49722445:-.A.up','chr3:49722695:49722815:-@chr3:49722518|49722522:49722445:-.B.core_chr3:49722695:49722815:-@chr3:49722518|49722522:49722445:-.B.up'	(0,0):491,(0,1):2,(1,0):37,(1,1):4	0:39,1:4	(0,0):116,(1,0):16,(1,1):1	00:17:00	chr3	-	4972244549722440	4972281549722810
chr3:194325016:194325174:-@chr3:194313799|194313802:194313770:-	0.44	0.02	0.94	0.6	0.13	0.97	-0.16	1.09	'chr3:194325016:194325174:-@chr3:194313799|194313802:194313770:-.A.coreAndExt_chr3:194325016:194325174:-@chr3:194313799|194313802:194313770:-.A.up','chr3:194325016:194325174:-@chr3:194313799|194313802:194313770:-.B.core_chr3:194325016:194325174:-@chr3:194313799|194313802:194313770:-.B.up'	(0,0):343,(1,1):11	0:0,1:11	(0,0):195,(1,0):1,(1,1):3	00:04:00	chr3	-	1.94314e+17	1.94325e+17
chr3:71102787:71102924:-@chr3:71101774|71101777:71101688:-	0.96	0.92	0.99	0.86	0.74	0.95	0.1	0.82	'chr3:71102787:71102924:-@chr3:71101774|71101777:71101688:-.A.coreAndExt_chr3:71102787:71102924:-@chr3:71101774|71101777:71101688:-.A.up','chr3:71102787:71102924:-@chr3:71101774|71101777:71101688:-.B.core_chr3:71102787:71102924:-@chr3:71101774|71101777:71101688:-.B.up'	(0,0):506,(0,1):3,(1,0):108,(1,1):33	0:140,1:4	(0,0):251,(0,1):7,(1,0):50,(1,1):12	0:61,1:8	chr3	-	7110168871101680	7110292471102920
chr3:121376126:121376199:-@chr3:121366218|121366329:121366166:-	0.93	0.8	1	0.84	0.62	0.99	0.09	0.33	'chr3:121376126:121376199:-@chr3:121366218|121366329:121366166:-.A.coreAndExt_chr3:121376126:121376199:-@chr3:121366218|121366329:121366166:-.A.up','chr3:121376126:121376199:-@chr3:121366218|121366329:121366166:-.B.core_chr3:121376126:121376199:-@chr3:121366218|121366329:121366166:-.B.up'	(0,0):21145,(1,0):262	0.181944	(0,0):7458,(1,0):82	0.0569444	chr3	-	1.21366e+17	1.21376e+17
chr3:9833900:9834420:-@chr3:9833065|9833169:9832944:-	0.98	0.97	0.99	0.99	0.98	1	-0.01	0.04	'chr3:9833900:9834420:-@chr3:9833065|9833169:9832944:-.A.coreAndExt_chr3:9833900:9834420:-@chr3:9833065|9833169:9832944:-.A.up','chr3:9833900:9834420:-@chr3:9833065|9833169:9832944:-.B.core_chr3:9833900:9834420:-@chr3:9833065|9833169:9832944:-.B.up'	(0,0):3553,(0,1):8,(1,0):1052,(1,1):1637	0:2664,1:33	(0,0):1359,(0,1):1,(1,0):439,(1,1):668	0:1103,1:5	chr3	-	98329449832944	98344209834420
chr3:9959397:9959418:+@chr3:9959548|9959611:9959759:+	0.62	0.31	0.9	0.49	0.12	0.97	0.13	0.98	'chr3:9959397:9959418:+@chr3:9959548|9959611:9959759:+.B.up_chr3:9959397:9959418:+@chr3:9959548|9959611:9959759:+.B.core','chr3:9959397:9959418:+@chr3:9959548|9959611:9959759:+.A.up_chr3:9959397:9959418:+@chr3:9959548|9959611:9959759:+.A.coreAndExt'	(0,0):196,(1,0):9,(1,1):5	0:12,1:2	(0,0):119,(1,0):5,(1,1):7	0:6,1:6	chr3	+	99593979959397	99597599959759
chr3:10334526:10334631:-@chr3:10332596|10333135:10332400:-	0.88	0.76	0.95	0.91	0.8	0.98	-0.03	0.22	'chr3:10334526:10334631:-@chr3:10332596|10333135:10332400:-.A.coreAndExt_chr3:10334526:10334631:-@chr3:10332596|10333135:10332400:-.A.up','chr3:10334526:10334631:-@chr3:10332596|10333135:10332400:-.B.core_chr3:10334526:10334631:-@chr3:10332596|10333135:10332400:-.B.up'	(0,0):740,(0,1):4,(1,0):323,(1,1):32	0:349,1:10	(0,0):288,(0,1):1,(1,0):174,(1,1):17	0:191,1:1	chr3	-	1033240010332400	1033463110334630
chr3:49154870:49155003:-@chr3:49154791|49154794:49154492:-	0.85	0.81	0.88	0.82	0.76	0.88	0.03	0.11	'chr3:49154870:49155003:-@chr3:49154791|49154794:49154492:-.A.coreAndExt_chr3:49154870:49155003:-@chr3:49154791|49154794:49154492:-.A.up','chr3:49154870:49155003:-@chr3:49154791|49154794:49154492:-.B.core_chr3:49154870:49155003:-@chr3:49154791|49154794:49154492:-.B.up'	(0,0):849,(0,1):66,(1,0):388,(1,1):570	0:877,1:147	(0,0):296,(0,1):26,(1,0):127,(1,1):170	0:273,1:50	chr3	-	4915449249154490	4915500349155000
chr3:10290879:10291298:+@chr3:10301821|10301870:10302354:+	0.94	0.92	0.95	0.94	0.92	0.96	0	0.04	'chr3:10290879:10291298:+@chr3:10301821|10301870:10302354:+.B.up_chr3:10290879:10291298:+@chr3:10301821|10301870:10302354:+.B.core','chr3:10290879:10291298:+@chr3:10301821|10301870:10302354:+.A.up_chr3:10290879:10291298:+@chr3:10301821|10301870:10302354:+.A.coreAndExt'	(0,0):958,(0,1):48,(1,0):1041,(1,1):3377	0:4161,1:305	(0,0):408,(0,1):20,(1,0):466,(1,1):1416	0:1795,1:107	chr3	+	1029087910290870	1030235410302350
chr3:158519715:158520104:+@chr3:158522108|158522112:158522160:+	0.95	0.92	0.97	0.96	0.94	0.98	-0.01	0.06	'chr3:158519715:158520104:+@chr3:158522108|158522112:158522160:+.B.up_chr3:158519715:158520104:+@chr3:158522108|158522112:158522160:+.B.core','chr3:158519715:158520104:+@chr3:158522108|158522112:158522160:+.A.up_chr3:158519715:158520104:+@chr3:158522108|158522112:158522160:+.A.coreAndExt'	(0,0):1638,(0,1):18,(1,0):370,(1,1):1339	0:1641,1:86	(0,0):1074,(0,1):7,(1,0):232,(1,1):717	0:936,1:20	chr3	+	1.5852e+17	1.58522e+17
chr3:98241386:98241910:-@chr3:98240540|98240547:98240497:-	0.46	0.04	0.89	0.38	0.01	0.91	0.08	1.08	'chr3:98241386:98241910:-@chr3:98240540|98240547:98240497:-.A.coreAndExt_chr3:98241386:98241910:-@chr3:98240540|98240547:98240497:-.A.up','chr3:98241386:98241910:-@chr3:98240540|98240547:98240497:-.B.core_chr3:98241386:98241910:-@chr3:98240540|98240547:98240497:-.B.up'	(0,0):415,(1,1):46	0:8,1:38	(0,0):181,(1,1):12	0:1,1:11	chr3	-	9824049798240490	9824191098241910
chr3:160099291:160099506:-@chr3:160095328|160095353:160095218:-	0.01	0	0.04	0.01	0	0.04	0	0.03	'chr3:160099291:160099506:-@chr3:160095328|160095353:160095218:-.A.coreAndExt_chr3:160099291:160099506:-@chr3:160095328|160095353:160095218:-.A.up','chr3:160099291:160099506:-@chr3:160095328|160095353:160095218:-.B.core_chr3:160099291:160099506:-@chr3:160095328|160095353:160095218:-.B.up'	(0,0):305,(0,1):115,(1,0):1,(1,1):108	0:3,1:221	(0,0):201,(0,1):83,(1,1):70	0:0,1:153	chr3	-	1.60095e+17	1.601e+17
chr3:50387362:50387453:-@chr3:50387259|50387264:50387096:-	0.82	0.77	0.87	0.83	0.74	0.89	-0.01	0.12	'chr3:50387362:50387453:-@chr3:50387259|50387264:50387096:-.A.coreAndExt_chr3:50387362:50387453:-@chr3:50387259|50387264:50387096:-.A.up','chr3:50387362:50387453:-@chr3:50387259|50387264:50387096:-.B.core_chr3:50387362:50387453:-@chr3:50387259|50387264:50387096:-.B.up'	(0,0):899,(0,1):35,(1,0):187,(1,1):123	0:282,1:63	(0,0):371,(0,1):14,(1,0):78,(1,1):54	0:126,1:20	chr3	-	5038709650387090	5038745350387450
chr3:130612835:130613181:+@chr3:130613434|130613552:130613619:+	0.71	0.63	0.77	0.75	0.64	0.83	-0.04	0.21	'chr3:130612835:130613181:+@chr3:130613434|130613552:130613619:+.B.up_chr3:130612835:130613181:+@chr3:130613434|130613552:130613619:+.B.core','chr3:130612835:130613181:+@chr3:130613434|130613552:130613619:+.A.up_chr3:130612835:130613181:+@chr3:130613434|130613552:130613619:+.A.coreAndExt'	(0,0):418,(0,1):37,(1,0):171,(1,1):99	0:252,1:55	(0,0):216,(0,1):14,(1,0):85,(1,1):51	0:126,1:24	chr3	+	1.30613e+17	1.30614e+17
chr3:38158466:38158591:+@chr3:38158696|38158699:38158793:+	0.07	0.01	0.2	0.13	0.02	0.37	-0.06	0.29	'chr3:38158466:38158591:+@chr3:38158696|38158699:38158793:+.B.up_chr3:38158466:38158591:+@chr3:38158696|38158699:38158793:+.B.core','chr3:38158466:38158591:+@chr3:38158696|38158699:38158793:+.A.up_chr3:38158466:38158591:+@chr3:38158696|38158699:38158793:+.A.coreAndExt'	(0,0):72,(0,1):12,(1,1):1	0:0,1:13	(0,0):79,(0,1):10	0:0,1:10	chr3	+	3815846638158460	3815879338158790
chr3:160102352:160102434:-@chr3:160099360|160099506:160099291:-	0.88	0.72	0.99	0.9	0.67	1	-0.02	0.28	'chr3:160102352:160102434:-@chr3:160099360|160099506:160099291:-.A.coreAndExt_chr3:160102352:160102434:-@chr3:160099360|160099506:160099291:-.A.up','chr3:160102352:160102434:-@chr3:160099360|160099506:160099291:-.B.core_chr3:160102352:160102434:-@chr3:160099360|160099506:160099291:-.B.up'	(0,0):743,(1,0):101	0.0701389	(0,0):644,(1,0):66	0.0458333	chr3	-	1.60099e+17	1.60102e+17
chr3:37035268:37035381:+@chr3:37038110|37038115:37038200:+	0.89	0.79	0.97	0.93	0.78	0.99	-0.04	0.22	'chr3:37035268:37035381:+@chr3:37038110|37038115:37038200:+.B.up_chr3:37035268:37035381:+@chr3:37038110|37038115:37038200:+.B.core','chr3:37035268:37035381:+@chr3:37038110|37038115:37038200:+.A.up_chr3:37035268:37035381:+@chr3:37038110|37038115:37038200:+.A.coreAndExt'	(0,0):735,(0,1):3,(1,0):39	0:39,1:3	(0,0):350,(1,0):19	00:19:00	chr3	+	3703526837035260	3703820037038200
chr3:49507565:49507866:+@chr3:49530256|49530260:49530406:+	0.44	0.02	0.94	0.54	0.07	0.96	-0.1	1.32	'chr3:49507565:49507866:+@chr3:49530256|49530260:49530406:+.B.up_chr3:49507565:49507866:+@chr3:49530256|49530260:49530406:+.B.core','chr3:49507565:49507866:+@chr3:49530256|49530260:49530406:+.A.up_chr3:49507565:49507866:+@chr3:49530256|49530260:49530406:+.A.coreAndExt'	(0,0):183,(1,1):23	0:11,1:12	(0,0):96,(1,1):3	0:2,1:1	chr3	+	4950756549507560	4953040649530400
chr3:9859329:9859443:+@chr3:9860239|9860506:9860604:+	0.85	0.75	0.93	0.95	0.89	1	-0.1	0.85	'chr3:9859329:9859443:+@chr3:9860239|9860506:9860604:+.B.up_chr3:9859329:9859443:+@chr3:9860239|9860506:9860604:+.B.core','chr3:9859329:9859443:+@chr3:9860239|9860506:9860604:+.A.up_chr3:9859329:9859443:+@chr3:9860239|9860506:9860604:+.A.coreAndExt'	(0,0):1399,(0,1):6,(1,0):282,(1,1):1	0:282,1:7	(0,0):1049,(0,1):1,(1,0):294,(1,1):1	0:295,1:1	chr3	+	98593299859329	98606049860604
chr3:183562019:183562114:-@chr3:183560172|183560235:183560086:-	0.98	0.96	1	0.97	0.94	0.99	0.01	0.05	'chr3:183562019:183562114:-@chr3:183560172|183560235:183560086:-.A.coreAndExt_chr3:183562019:183562114:-@chr3:183560172|183560235:183560086:-.A.up','chr3:183562019:183562114:-@chr3:183560172|183560235:183560086:-.B.core_chr3:183562019:183562114:-@chr3:183560172|183560235:183560086:-.B.up'	(0,0):1313,(0,1):3,(1,0):635,(1,1):2	0:637,1:3	(0,0):958,(0,1):4,(1,0):444,(1,1):2	0:446,1:4	chr3	-	1.8356e+17	1.83562e+17
chr3:195599147:195599341:-@chr3:195597249|195597275:195596985:-	0.06	0.03	0.11	0.11	0.05	0.21	-0.05	0.18	'chr3:195599147:195599341:-@chr3:195597249|195597275:195596985:-.A.coreAndExt_chr3:195599147:195599341:-@chr3:195597249|195597275:195596985:-.A.up','chr3:195599147:195599341:-@chr3:195597249|195597275:195596985:-.B.core_chr3:195599147:195599341:-@chr3:195597249|195597275:195596985:-.B.up'	(0,0):2722,(0,1):66,(1,0):9,(1,1):761	0:42,1:794	(0,0):1171,(0,1):27,(1,0):6,(1,1):330	0:39,1:324	chr3	-	1.95597e+17	1.95599e+17
chr3:151078262:151078393:+@chr3:151082767|151082770:151082994:+	0.95	0.86	0.99	0.7	0.26	0.97	0.25	0.7	'chr3:151078262:151078393:+@chr3:151082767|151082770:151082994:+.B.up_chr3:151078262:151078393:+@chr3:151082767|151082770:151082994:+.B.core','chr3:151078262:151078393:+@chr3:151082767|151082770:151082994:+.A.up_chr3:151078262:151078393:+@chr3:151082767|151082770:151082994:+.A.coreAndExt'	(0,0):73,(1,0):27,(1,1):21	0:45,1:3	(0,0):30,(1,0):2,(1,1):4	0:5,1:1	chr3	+	1.51078e+17	1.51083e+17
chr3:39172483:39172586:+@chr3:39174543|39174649:39174731:+	0.79	0.5	0.97	0.8	0.57	0.97	-0.01	0.36	'chr3:39172483:39172586:+@chr3:39174543|39174649:39174731:+.B.up_chr3:39172483:39172586:+@chr3:39174543|39174649:39174731:+.B.core','chr3:39172483:39172586:+@chr3:39174543|39174649:39174731:+.A.up_chr3:39172483:39172586:+@chr3:39174543|39174649:39174731:+.A.coreAndExt'	(0,0):100,(1,0):13	00:13:00	(0,0):100,(1,0):16	00:16:00	chr3	+	3917248339172480	3917473139174730
chr3:167246840:167247027:-@chr3:167240173|167240272:167240103:-	0.7	0.3	0.97	0.65	0.29	0.95	0.05	0.85	'chr3:167246840:167247027:-@chr3:167240173|167240272:167240103:-.A.coreAndExt_chr3:167246840:167247027:-@chr3:167240173|167240272:167240103:-.A.up','chr3:167246840:167247027:-@chr3:167240173|167240272:167240103:-.B.core_chr3:167246840:167247027:-@chr3:167240173|167240272:167240103:-.B.up'	(0,0):32,(1,0):4	00:04:00	(0,0):169,(1,0):7,(1,1):8	0:12,1:3	chr3	-	1.6724e+17	1.67247e+17
chr3:50000009:50000118:+@chr3:50004631|50004903:50006181:+	0.16	0.15	0.18	0.11	0.09	0.13	0.05	1436.96	'chr3:50000009:50000118:+@chr3:50004631|50004903:50006181:+.B.up_chr3:50000009:50000118:+@chr3:50004631|50004903:50006181:+.B.core','chr3:50000009:50000118:+@chr3:50004631|50004903:50006181:+.A.up_chr3:50000009:50000118:+@chr3:50004631|50004903:50006181:+.A.coreAndExt'	(0,0):3387,(0,1):720,(1,0):510,(1,1):9054	0:2036,1:8248	(0,0):1627,(0,1):393,(1,0):152,(1,1):3761	0:612,1:3694	chr3	+	5000000950000000	5000618150006180
chr3:182603739:182603798:+@chr3:182605374|182605445:182605501:+	0.96	0.88	0.99	0.9	0.71	0.99	0.06	0.17	'chr3:182603739:182603798:+@chr3:182605374|182605445:182605501:+.B.up_chr3:182603739:182603798:+@chr3:182605374|182605445:182605501:+.B.core','chr3:182603739:182603798:+@chr3:182605374|182605445:182605501:+.A.up_chr3:182603739:182603798:+@chr3:182605374|182605445:182605501:+.A.coreAndExt'	(0,0):1616,(1,0):309	0.214583	(0,0):522,(1,0):106	0.0736111	chr3	+	1.82604e+17	1.82606e+17
chr3:48510760:48510972:-@chr3:48509616|48510585:48509275:-	0.97	0.96	0.98	0.98	0.97	0.99	-0.01	0	'chr3:48510760:48510972:-@chr3:48509616|48510585:48509275:-.A.coreAndExt_chr3:48510760:48510972:-@chr3:48509616|48510585:48509275:-.A.up','chr3:48510760:48510972:-@chr3:48509616|48510585:48509275:-.B.core_chr3:48510760:48510972:-@chr3:48509616|48510585:48509275:-.B.up'	(0,0):2225,(0,1):37,(1,0):16756,(1,1):4710	0:21356,1:147	(0,0):1167,(0,1):16,(1,0):9057,(1,1):2508	0:11476,1:105	chr3	-	4850927548509270	4851097248510970
chr3:48754590:48754920:-@chr3:48732851|48732854:48732523:-	0.65	0.61	0.69	0.65	0.59	0.71	0	0.1	'chr3:48754590:48754920:-@chr3:48732851|48732854:48732523:-.A.coreAndExt_chr3:48754590:48754920:-@chr3:48732851|48732854:48732523:-.A.up','chr3:48754590:48754920:-@chr3:48732851|48732854:48732523:-.B.core_chr3:48754590:48754920:-@chr3:48732851|48732854:48732523:-.B.up'	(0,0):1739,(0,1):180,(1,0):344,(1,1):1156	0:1111,1:569	(0,0):923,(0,1):76,(1,0):147,(1,1):630	0:578,1:275	chr3	-	4873252348732520	4875492048754920
chr3:93783281:93783390:+@chr3:93802951|93803199:93803294:+	0.9	0.82	0.95	0.89	0.78	0.97	0.01	0.14	'chr3:93783281:93783390:+@chr3:93802951|93803199:93803294:+.B.up_chr3:93783281:93783390:+@chr3:93802951|93803199:93803294:+.B.core','chr3:93783281:93783390:+@chr3:93802951|93803199:93803294:+.A.up_chr3:93783281:93783390:+@chr3:93802951|93803199:93803294:+.A.coreAndExt'	(0,0):1679,(0,1):7,(1,0):548,(1,1):4	0:551,1:8	(0,0):757,(0,1):3,(1,0):245,(1,1):3	0:248,1:3	chr3	+	9378328193783280	9380329493803290
chr3:154017627:154017714:-@chr3:154013086|154013128:154013073:-	0.81	0.48	0.99	0.57	0.23	0.9	0.24	0.88	'chr3:154017627:154017714:-@chr3:154013086|154013128:154013073:-.A.coreAndExt_chr3:154017627:154017714:-@chr3:154013086|154013128:154013073:-.A.up','chr3:154017627:154017714:-@chr3:154013086|154013128:154013073:-.B.core_chr3:154017627:154017714:-@chr3:154013086|154013128:154013073:-.B.up'	(0,0):496,(1,0):45	00:45:00	(0,0):262,(1,0):11	00:11:00	chr3	-	1.54013e+17	1.54018e+17
chr3:195710983:195711147:-@chr3:195709181|195709223:195709033:-	0.07	0.05	0.11	0.15	0.08	0.23	-0.08	0.47	'chr3:195710983:195711147:-@chr3:195709181|195709223:195709033:-.A.coreAndExt_chr3:195710983:195711147:-@chr3:195709181|195709223:195709033:-.A.up','chr3:195710983:195711147:-@chr3:195709181|195709223:195709033:-.B.core_chr3:195710983:195711147:-@chr3:195709181|195709223:195709033:-.B.up'	(0,0):535,(0,1):176,(1,0):21,(1,1):96	0:24,1:269	(0,0):414,(0,1):44,(1,0):13,(1,1):45	0:17,1:85	chr3	-	1.95709e+17	1.95711e+17
chr3:152163071:152163328:+@chr3:152165409|152165514:152165562:+	0.96	0.94	0.98	0.96	0.93	0.98	0	0.04	'chr3:152163071:152163328:+@chr3:152165409|152165514:152165562:+.B.up_chr3:152163071:152163328:+@chr3:152165409|152165514:152165562:+.B.core','chr3:152163071:152163328:+@chr3:152165409|152165514:152165562:+.A.up_chr3:152163071:152163328:+@chr3:152165409|152165514:152165562:+.A.coreAndExt'	(0,0):3605,(0,1):18,(1,0):2275,(1,1):1686	0:3884,1:95	(0,0):2334,(0,1):10,(1,0):1477,(1,1):1135	0:2585,1:37	chr3	+	1.52163e+17	1.52166e+17
chr3:149688512:149688741:-@chr3:149686330|149686337:149686145:-	0.87	0.62	0.98	0.7	0.22	0.99	0.17	0.57	'chr3:149688512:149688741:-@chr3:149686330|149686337:149686145:-.A.coreAndExt_chr3:149688512:149688741:-@chr3:149686330|149686337:149686145:-.A.up','chr3:149688512:149688741:-@chr3:149686330|149686337:149686145:-.B.core_chr3:149688512:149688741:-@chr3:149686330|149686337:149686145:-.B.up'	(0,0):68,(1,0):8,(1,1):15	0:20,1:3	(0,0):71,(1,0):2,(1,1):34	0:14,1:22	chr3	-	1.49686e+17	1.49689e+17
chr3:50336252:50336320:-@chr3:50334958|50335103:50333833:-	0.84	0.78	0.9	0.85	0.77	0.92	-0.01	0.12	'chr3:50336252:50336320:-@chr3:50334958|50335103:50333833:-.A.coreAndExt_chr3:50336252:50336320:-@chr3:50334958|50335103:50333833:-.A.up','chr3:50336252:50336320:-@chr3:50334958|50335103:50333833:-.B.core_chr3:50336252:50336320:-@chr3:50334958|50335103:50333833:-.B.up'	(0,0):1380,(0,1):13,(1,0):461,(1,1):3100	0:2884,1:690	(0,0):633,(0,1):5,(1,0):170,(1,1):1134	0:1239,1:70	chr3	-	5033383350333830	5033632050336320
chr3:48462074:48462182:-@chr3:48461083|48461666:48460986:-	0.78	0.44	0.99	0.69	0.33	0.97	0.09	0.71	'chr3:48462074:48462182:-@chr3:48461083|48461666:48460986:-.A.coreAndExt_chr3:48462074:48462182:-@chr3:48461083|48461666:48460986:-.A.up','chr3:48462074:48462182:-@chr3:48461083|48461666:48460986:-.B.core_chr3:48462074:48462182:-@chr3:48461083|48461666:48460986:-.B.up'	(0,0):30,(1,0):49	00:49:00	(0,0):5,(1,0):18	00:18:00	chr3	-	4846098648460980	4846218248462180
chr3:32750162:32750312:+@chr3:32754719|32754722:32754861:+	1	0.99	1	0.99	0.97	1	0.01	0	'chr3:32750162:32750312:+@chr3:32754719|32754722:32754861:+.B.up_chr3:32750162:32750312:+@chr3:32754719|32754722:32754861:+.B.core','chr3:32750162:32750312:+@chr3:32754719|32754722:32754861:+.A.up_chr3:32750162:32750312:+@chr3:32754719|32754722:32754861:+.A.coreAndExt'	(0,0):888,(1,0):400,(1,1):98	0:497,1:1	(0,0):470,(1,0):180,(1,1):46	0.156944	chr3	+	3275016232750160	3275486132754860
chr3:48225290:48225326:-@chr3:48224517|48224520:48224419:-	0.84	0.46	1	0.36	0.04	0.8	0.48	2.89	'chr3:48225290:48225326:-@chr3:48224517|48224520:48224419:-.A.coreAndExt_chr3:48225290:48225326:-@chr3:48224517|48224520:48224419:-.A.up','chr3:48225290:48225326:-@chr3:48224517|48224520:48224419:-.B.core_chr3:48225290:48225326:-@chr3:48224517|48224520:48224419:-.B.up'	(0,0):431,(1,0):8,(1,1):1	00:09:00	(0,0):76,(0,1):1	0:0,1:1	chr3	-	4822441948224410	4822532648225320
chr3:139062798:139063040:+@chr3:139065693|139065720:139065886:+	0.03	0.02	0.04	0.02	0.01	0.04	0.01	0	'chr3:139062798:139063040:+@chr3:139065693|139065720:139065886:+.B.up_chr3:139062798:139063040:+@chr3:139065693|139065720:139065886:+.B.core','chr3:139062798:139063040:+@chr3:139065693|139065720:139065886:+.A.up_chr3:139062798:139063040:+@chr3:139065693|139065720:139065886:+.A.coreAndExt'	(0,0):1268,(0,1):866,(1,0):28,(1,1):509	0:48,1:1355	(0,0):587,(0,1):510,(1,0):14,(1,1):296	0:20,1:800	chr3	+	1.39063e+17	1.39066e+17
chr3:39448204:39448255:+@chr3:39449094|39449112:39449277:+	0.03	0.02	0.03	0.01	0.01	0.01	0.02	1000000000000	'chr3:39448204:39448255:+@chr3:39449094|39449112:39449277:+.B.up_chr3:39448204:39448255:+@chr3:39449094|39449112:39449277:+.B.core','chr3:39448204:39448255:+@chr3:39449094|39449112:39449277:+.A.up_chr3:39448204:39448255:+@chr3:39449094|39449112:39449277:+.A.coreAndExt'	(0,0):35360,(0,1):18014,(1,0):673,(1,1):8174	0:921,1:25940	(0,0):37307,(0,1):16551,(1,0):220,(1,1):7383	0:279,1:23875	chr3	+	3944820439448200	3944927739449270
chr3:139108390:139108522:-@chr3:139104042|139104271:139103846:-	0.14	0.1	0.18	0.14	0.09	0.21	0	0.1	'chr3:139108390:139108522:-@chr3:139104042|139104271:139103846:-.A.coreAndExt_chr3:139108390:139108522:-@chr3:139104042|139104271:139103846:-.A.up','chr3:139108390:139108522:-@chr3:139104042|139104271:139103846:-.B.core_chr3:139108390:139108522:-@chr3:139104042|139104271:139103846:-.B.up'	(0,0):1072,(0,1):97,(1,0):46,(1,1):33	0:50,1:126	(0,0):574,(0,1):51,(1,0):25,(1,1):16	0:28,1:64	chr3	-	1.39104e+17	1.39109e+17
chr3:48338217:48338319:-@chr3:48337648|48337726:48337609:-	0.27	0.16	0.42	0.35	0.16	0.6	-0.08	0.41	'chr3:48338217:48338319:-@chr3:48337648|48337726:48337609:-.A.coreAndExt_chr3:48338217:48338319:-@chr3:48337648|48337726:48337609:-.A.up','chr3:48338217:48338319:-@chr3:48337648|48337726:48337609:-.B.core_chr3:48338217:48338319:-@chr3:48337648|48337726:48337609:-.B.up'	(0,0):618,(0,1):12,(1,0):24	0:24,1:12	(0,0):258,(0,1):5,(1,0):15,(1,1):1	0:16,1:5	chr3	-	4833760948337600	4833831948338310
chr3:49045041:49045092:+@chr3:49048854|49049068:49051549:+	0.14	0.12	0.16	0.18	0.15	0.21	-0.04	0.37	'chr3:49045041:49045092:+@chr3:49048854|49049068:49051549:+.B.up_chr3:49045041:49045092:+@chr3:49048854|49049068:49051549:+.B.core','chr3:49045041:49045092:+@chr3:49048854|49049068:49051549:+.A.up_chr3:49045041:49045092:+@chr3:49048854|49049068:49051549:+.A.coreAndExt'	(0,0):3438,(0,1):8,(1,0):278,(1,1):21397	0:3211,1:18472	(0,0):1674,(0,1):1,(1,0):155,(1,1):9651	0:1754,1:8053	chr3	+	4904504149045040	4905154949051540
chr3:71026979:71027180:-@chr3:71026870|71026873:71026794:-	0.68	0.63	0.72	0.73	0.66	0.79	-0.05	0.22	'chr3:71026979:71027180:-@chr3:71026870|71026873:71026794:-.A.coreAndExt_chr3:71026979:71027180:-@chr3:71026870|71026873:71026794:-.A.up','chr3:71026979:71027180:-@chr3:71026870|71026873:71026794:-.B.core_chr3:71026979:71027180:-@chr3:71026870|71026873:71026794:-.B.up'	(0,0):759,(0,1):104,(1,0):230,(1,1):145	0:334,1:145	(0,0):326,(0,1):47,(1,0):132,(1,1):91	0:203,1:67	chr3	-	7102679471026790	7102718071027180
chr3:128890289:128890381:-@chr3:128890123|128890126:128889922:-	0.07	0.06	0.08	0.07	0.06	0.09	0	0.03	'chr3:128890289:128890381:-@chr3:128890123|128890126:128889922:-.A.coreAndExt_chr3:128890289:128890381:-@chr3:128890123|128890126:128889922:-.A.up','chr3:128890289:128890381:-@chr3:128890123|128890126:128889922:-.B.core_chr3:128890289:128890381:-@chr3:128890123|128890126:128889922:-.B.up'	(0,0):13296,(0,1):1237,(1,0):101,(1,1):3068	0:308,1:4098	(0,0):9020,(0,1):893,(1,0):78,(1,1):2162	0:235,1:2898	chr3	-	1.2889e+17	1.2889e+17
chr3:160117430:160117537:+@chr3:160118416|160118610:160118753:+	0.07	0.06	0.08	0.07	0.05	0.1	0	0.04	'chr3:160117430:160117537:+@chr3:160118416|160118610:160118753:+.B.up_chr3:160117430:160117537:+@chr3:160118416|160118610:160118753:+.B.core','chr3:160117430:160117537:+@chr3:160118416|160118610:160118753:+.A.up_chr3:160117430:160117537:+@chr3:160118416|160118610:160118753:+.A.coreAndExt'	(0,0):1947,(0,1):553,(1,0):174,(1,1):84	0:178,1:633	(0,0):527,(0,1):121,(1,0):41,(1,1):22	0:42,1:142	chr3	+	1.60117e+17	1.60119e+17
chr3:110845031:110845182:+@chr3:110852482|110852508:110856407:+	0.87	0.66	0.98	0.88	0.62	0.99	-0.01	0.29	'chr3:110845031:110845182:+@chr3:110852482|110852508:110856407:+.B.up_chr3:110845031:110845182:+@chr3:110852482|110852508:110856407:+.B.core','chr3:110845031:110845182:+@chr3:110852482|110852508:110856407:+.A.up_chr3:110845031:110845182:+@chr3:110852482|110852508:110856407:+.A.coreAndExt'	(0,0):12,(1,0):11,(1,1):82	0:82,1:11	(0,0):13,(1,0):6,(1,1):54	0:47,1:13	chr3	+	1.10845e+17	1.10856e+17
chr3:195594232:195595580:-@chr3:195594129|195594135:195594040:-	0.92	0.9	0.94	0.95	0.92	0.97	-0.03	0.2	'chr3:195594232:195595580:-@chr3:195594129|195594135:195594040:-.A.coreAndExt_chr3:195594232:195595580:-@chr3:195594129|195594135:195594040:-.A.up','chr3:195594232:195595580:-@chr3:195594129|195594135:195594040:-.B.core_chr3:195594232:195595580:-@chr3:195594129|195594135:195594040:-.B.up'	(0,0):2178,(0,1):66,(1,0):803,(1,1):11544	0:11650,1:763	(0,0):944,(0,1):19,(1,0):356,(1,1):4502	0:4610,1:267	chr3	-	1.95594e+17	1.95596e+17
chr3:142051809:142051931:-@chr3:142051266|142051373:142051217:-	0.78	0.63	0.91	0.72	0.47	0.96	0.06	0.42	'chr3:142051809:142051931:-@chr3:142051266|142051373:142051217:-.A.coreAndExt_chr3:142051809:142051931:-@chr3:142051266|142051373:142051217:-.A.up','chr3:142051809:142051931:-@chr3:142051266|142051373:142051217:-.B.core_chr3:142051809:142051931:-@chr3:142051266|142051373:142051217:-.B.up'	(0,0):977,(0,1):4,(1,0):127,(1,1):18	0:143,1:6	(0,0):470,(0,1):1,(1,0):39,(1,1):7	0:45,1:2	chr3	-	1.42051e+17	1.42052e+17
chr3:25705720:25705831:-@chr3:25686946|25686961:25686791:-	0.25	0.21	0.3	0.2	0.15	0.26	0.05	0.23	'chr3:25705720:25705831:-@chr3:25686946|25686961:25686791:-.A.coreAndExt_chr3:25705720:25705831:-@chr3:25686946|25686961:25686791:-.A.up','chr3:25705720:25705831:-@chr3:25686946|25686961:25686791:-.B.core_chr3:25705720:25705831:-@chr3:25686946|25686961:25686791:-.B.up'	(0,0):1621,(0,1):262,(1,0):112,(1,1):155	0:143,1:386	(0,0):958,(0,1):136,(1,0):44,(1,1):86	0:60,1:206	chr3	-	2568679125686790	2570583125705830
chr3:160102352:160102434:-@chr3:160099506|160099512:160099291:-	0.96	0.87	1	0.93	0.75	1	0.03	0.12	'chr3:160102352:160102434:-@chr3:160099506|160099512:160099291:-.A.coreAndExt_chr3:160102352:160102434:-@chr3:160099506|160099512:160099291:-.A.up','chr3:160102352:160102434:-@chr3:160099506|160099512:160099291:-.B.core_chr3:160102352:160102434:-@chr3:160099506|160099512:160099291:-.B.up'	(0,0):705,(1,0):38,(1,1):101	0.0965278	(0,0):629,(1,0):15,(1,1):66	0.05625	chr3	-	1.60099e+17	1.60102e+17
chr3:112063809:112064135:+@chr3:112066405|112066410:112066677:+	0.93	0.77	0.99	0.81	0.73	0.88	0.12	0.83	'chr3:112063809:112064135:+@chr3:112066405|112066410:112066677:+.B.up_chr3:112063809:112064135:+@chr3:112066405|112066410:112066677:+.B.core','chr3:112063809:112064135:+@chr3:112066405|112066410:112066677:+.A.up_chr3:112063809:112064135:+@chr3:112066405|112066410:112066677:+.A.coreAndExt'	(0,0):40,(1,0):20,(1,1):71	0:75,1:16	(0,0):258,(0,1):19,(1,0):88,(1,1):244	0:310,1:41	chr3	+	1.12064e+17	1.12067e+17
chr3:158522108:158522160:+@chr3:158523130|158523151:158523263:+	0.01	0	0.01	0	0	0.01	0.01	0	'chr3:158522108:158522160:+@chr3:158523130|158523151:158523263:+.B.up_chr3:158522108:158522160:+@chr3:158523130|158523151:158523263:+.B.core','chr3:158522108:158522160:+@chr3:158523130|158523151:158523263:+.A.up_chr3:158522108:158522160:+@chr3:158523130|158523151:158523263:+.A.coreAndExt'	(0,0):2995,(0,1):353,(1,0):3,(1,1):17	0:3,1:370	(0,0):1631,(0,1):232,(1,1):7	0:0,1:239	chr3	+	1.58522e+17	1.58523e+17
chr3:9857758:9857886:+@chr3:9859329|9860239:9860604:+	0.95	0.88	1	0.9	0.81	0.98	0.05	0.18	'chr3:9857758:9857886:+@chr3:9859329|9860239:9860604:+.B.up_chr3:9857758:9857886:+@chr3:9859329|9860239:9860604:+.B.core','chr3:9857758:9857886:+@chr3:9859329|9860239:9860604:+.A.up_chr3:9857758:9857886:+@chr3:9859329|9860239:9860604:+.A.coreAndExt'	(0,0):977,(0,1):1,(1,0):966,(1,1):288	0:1245,1:10	(0,0):577,(0,1):1,(1,0):824,(1,1):289	0:1086,1:28	chr3	+	98577589857758	98606049860604
chr3:50382919:50383156:-@chr3:50382663|50382667:50382555:-	0.29	0.06	0.51	0.2	0.03	0.5	0.09	0.53	'chr3:50382919:50383156:-@chr3:50382663|50382667:50382555:-.A.coreAndExt_chr3:50382919:50383156:-@chr3:50382663|50382667:50382555:-.A.up','chr3:50382919:50383156:-@chr3:50382663|50382667:50382555:-.B.core_chr3:50382919:50383156:-@chr3:50382663|50382667:50382555:-.B.up'	(0,0):58,(0,1):10,(1,0):4,(1,1):13	0:7,1:20	(0,0):38,(0,1):6,(1,0):1,(1,1):3	0:2,1:8	chr3	-	5038255550382550	5038315650383150
chr3:10052707:10052893:-@chr3:10050302|10050336:10050088:-	0.73	0.34	0.96	0.39	0.05	0.86	0.34	1.39	'chr3:10052707:10052893:-@chr3:10050302|10050336:10050088:-.A.coreAndExt_chr3:10052707:10052893:-@chr3:10050302|10050336:10050088:-.A.up','chr3:10052707:10052893:-@chr3:10050302|10050336:10050088:-.B.core_chr3:10052707:10052893:-@chr3:10050302|10050336:10050088:-.B.up'	(0,0):85,(1,0):3,(1,1):1	00:04:00	(0,0):46,(1,1):3	0:0,1:3	chr3	-	1005008810050080	1005289310052890
chr3:170586087:170586179:-@chr3:170585923|170585990:170585802:-	0.21	0.2	0.23	0.24	0.22	0.25	-0.03	0.21	'chr3:170586087:170586179:-@chr3:170585923|170585990:170585802:-.A.coreAndExt_chr3:170586087:170586179:-@chr3:170585923|170585990:170585802:-.A.up','chr3:170586087:170586179:-@chr3:170585923|170585990:170585802:-.B.core_chr3:170586087:170586179:-@chr3:170585923|170585990:170585802:-.B.up'	(0,0):5027,(0,1):1312,(1,0):849,(1,1):74	0:859,1:1376	(0,0):3844,(0,1):981,(1,0):731,(1,1):61	0:744,1:1029	chr3	-	1.70586e+17	1.70586e+17
chr3:15372011:15372073:-@chr3:15345738|15345806:15345610:-	0.07	0.05	0.09	0.1	0.07	0.13	-0.03	0.22	'chr3:15372011:15372073:-@chr3:15345738|15345806:15345610:-.A.coreAndExt_chr3:15372011:15372073:-@chr3:15345738|15345806:15345610:-.A.up','chr3:15372011:15372073:-@chr3:15345738|15345806:15345610:-.B.core_chr3:15372011:15372073:-@chr3:15345738|15345806:15345610:-.B.up'	(0,0):1254,(0,1):253,(1,0):53,(1,1):27	0:57,1:276	(0,0):579,(0,1):125,(1,0):41,(1,1):20	0:43,1:143	chr3	-	1534561015345610	1537207315372070
chr3:49724989:49725101:-@chr3:49724911|49724942:49724797:-	0.07	0.01	0.24	0.09	0.02	0.24	-0.02	0.21	'chr3:49724989:49725101:-@chr3:49724911|49724942:49724797:-.A.coreAndExt_chr3:49724989:49725101:-@chr3:49724911|49724942:49724797:-.A.up','chr3:49724989:49725101:-@chr3:49724911|49724942:49724797:-.B.core_chr3:49724989:49725101:-@chr3:49724911|49724942:49724797:-.B.up'	(0,0):67,(0,1):11,(1,1):1	0:0,1:12	(0,0):43,(0,1):16,(1,0):1,(1,1):1	0:1,1:17	chr3	-	4972479749724790	4972510149725100
chr3:9959397:9959418:+@chr3:9959607|9959611:9959759:+	0.91	0.73	0.99	0.84	0.53	0.99	0.07	0.33	'chr3:9959397:9959418:+@chr3:9959607|9959611:9959759:+.B.up_chr3:9959397:9959418:+@chr3:9959607|9959611:9959759:+.B.core','chr3:9959397:9959418:+@chr3:9959607|9959611:9959759:+.A.up_chr3:9959397:9959418:+@chr3:9959607|9959611:9959759:+.A.coreAndExt'	(0,0):191,(1,0):14,(1,1):5	0:18,1:1	(0,0):117,(1,0):7,(1,1):7	00:14:00	chr3	+	99593979959397	99597599959759
chr3:101446227:101446385:+@chr3:101447658|101447680:101447781:+	0.09	0.04	0.15	0.1	0.02	0.25	-0.01	0.17	'chr3:101446227:101446385:+@chr3:101447658|101447680:101447781:+.B.up_chr3:101446227:101446385:+@chr3:101447658|101447680:101447781:+.B.core','chr3:101446227:101446385:+@chr3:101447658|101447680:101447781:+.A.up_chr3:101446227:101446385:+@chr3:101447658|101447680:101447781:+.A.coreAndExt'	(0,0):187,(0,1):48,(1,0):5,(1,1):21	0:8,1:66	(0,0):69,(0,1):16,(1,0):1,(1,1):4	0:1,1:20	chr3	+	1.01446e+17	1.01448e+17
chr3:129170757:129170841:+@chr3:129182388|129182403:129182469:+	0.22	0.01	0.56	0.29	0.02	0.83	-0.07	0.66	'chr3:129170757:129170841:+@chr3:129182388|129182403:129182469:+.B.up_chr3:129170757:129170841:+@chr3:129182388|129182403:129182469:+.B.core','chr3:129170757:129170841:+@chr3:129182388|129182403:129182469:+.A.up_chr3:129170757:129170841:+@chr3:129182388|129182403:129182469:+.A.coreAndExt'	(0,0):1003,(0,1):3	0:0,1:3	(0,0):332,(0,1):1	0:0,1:1	chr3	+	1.29171e+17	1.29182e+17
chr3:133305407:133305566:+@chr3:133306003|133306006:133309118:+	0.89	0.88	0.91	0.89	0.87	0.91	0	0.04	'chr3:133305407:133305566:+@chr3:133306003|133306006:133309118:+.B.up_chr3:133305407:133305566:+@chr3:133306003|133306006:133309118:+.B.core','chr3:133305407:133305566:+@chr3:133306003|133306006:133309118:+.A.up_chr3:133305407:133305566:+@chr3:133306003|133306006:133309118:+.A.coreAndExt'	(0,0):6283,(0,1):175,(1,0):1538,(1,1):56843	0:52912,1:5644	(0,0):3119,(0,1):75,(1,0):648,(1,1):26741	0:24664,1:2800	chr3	+	1.33305e+17	1.33309e+17
chr3:10329629:10329786:+@chr3:10333752|10334007:10335133:+	0.97	0.92	1	0.95	0.85	0.99	0.02	0.09	'chr3:10329629:10329786:+@chr3:10333752|10334007:10335133:+.B.up_chr3:10329629:10329786:+@chr3:10333752|10334007:10335133:+.B.core','chr3:10329629:10329786:+@chr3:10333752|10334007:10335133:+.A.up_chr3:10329629:10329786:+@chr3:10333752|10334007:10335133:+.A.coreAndExt'	(0,0):1406,(0,1):1,(1,0):184,(1,1):501	0:679,1:7	(0,0):726,(1,0):54,(1,1):137	0:186,1:5	chr3	+	1032962910329620	1033513310335130
chr3:48719781:48719985:-@chr3:48719568|48719589:48719478:-	0.52	0.42	0.63	0.64	0.49	0.77	-0.12	0.54	'chr3:48719781:48719985:-@chr3:48719568|48719589:48719478:-.A.coreAndExt_chr3:48719781:48719985:-@chr3:48719568|48719589:48719478:-.A.up','chr3:48719781:48719985:-@chr3:48719568|48719589:48719478:-.B.core_chr3:48719781:48719985:-@chr3:48719568|48719589:48719478:-.B.up'	(0,0):221,(0,1):42,(1,0):64,(1,1):76	0:101,1:81	(0,0):73,(0,1):10,(1,0):27,(1,1):40	0:49,1:28	chr3	-	4871947848719470	4871998548719980
chr3:47459624:47459739:-@chr3:47459313|47459316:47458794:-	0.11	0.08	0.14	0.21	0.15	0.28	-0.1	6.18	'chr3:47459624:47459739:-@chr3:47459313|47459316:47458794:-.A.coreAndExt_chr3:47459624:47459739:-@chr3:47459313|47459316:47458794:-.A.up','chr3:47459624:47459739:-@chr3:47459313|47459316:47458794:-.B.core_chr3:47459624:47459739:-@chr3:47459313|47459316:47458794:-.B.up'	(0,0):731,(0,1):307,(1,0):39,(1,1):1517	0:204,1:1659	(0,0):359,(0,1):104,(1,0):29,(1,1):675	0:139,1:669	chr3	-	4745879447458790	4745973947459730
chr3:108070635:108070724:+@chr3:108072274|108072536:108072627:+	0.8	0.52	0.99	0.74	0.37	0.98	0.06	0.52	'chr3:108070635:108070724:+@chr3:108072274|108072536:108072627:+.B.up_chr3:108070635:108070724:+@chr3:108072274|108072536:108072627:+.B.core','chr3:108070635:108070724:+@chr3:108072274|108072536:108072627:+.A.up_chr3:108070635:108070724:+@chr3:108072274|108072536:108072627:+.A.coreAndExt'	(0,0):9,(1,0):32	00:32:00	(0,0):10,(1,0):20	00:20:00	chr3	+	1.08071e+17	1.08073e+17
chr3:139356805:139356904:-@chr3:139353426|139353429:139353202:-	0.62	0.38	0.84	0.62	0.11	0.95	0	0.85	'chr3:139356805:139356904:-@chr3:139353426|139353429:139353202:-.A.coreAndExt_chr3:139356805:139356904:-@chr3:139353426|139353429:139353202:-.A.up','chr3:139356805:139356904:-@chr3:139353426|139353429:139353202:-.B.core_chr3:139356805:139356904:-@chr3:139353426|139353429:139353202:-.B.up'	(0,0):479,(0,1):4,(1,0):8,(1,1):39	0:23,1:28	(0,0):103,(1,1):9	0:0,1:9	chr3	-	1.39353e+17	1.39357e+17
chr3:58419495:58419579:-@chr3:58417711|58419411:58417604:-	0.07	0.04	0.12	0.1	0.05	0.21	-0.03	0.1	'chr3:58419495:58419579:-@chr3:58417711|58419411:58417604:-.A.coreAndExt_chr3:58419495:58419579:-@chr3:58417711|58419411:58417604:-.A.up','chr3:58419495:58419579:-@chr3:58417711|58419411:58417604:-.B.core_chr3:58419495:58419579:-@chr3:58417711|58419411:58417604:-.B.up'	(0,0):2032,(0,1):12,(1,0):74,(1,1):5	0:74,1:17	(0,0):1150,(0,1):9,(1,0):48	0:48,1:9	chr3	-	5841760458417600	5841957958419570
chr3:48481506:48481529:-@chr3:48476420|48476425:48476227:-	0.91	0.71	0.99	0.83	0.52	0.99	0.08	0.29	'chr3:48481506:48481529:-@chr3:48476420|48476425:48476227:-.A.coreAndExt_chr3:48481506:48481529:-@chr3:48476420|48476425:48476227:-.A.up','chr3:48481506:48481529:-@chr3:48476420|48476425:48476227:-.B.core_chr3:48481506:48481529:-@chr3:48476420|48476425:48476227:-.B.up'	(0,0):734,(1,0):23,(1,1):89	0:110,1:2	(0,0):377,(1,0):9,(1,1):50	0:58,1:1	chr3	-	4847622748476220	4848152948481520
chr3:41280625:41280845:+@chr3:41281151|41281310:41281939:+	0.87	0.85	0.88	0.78	0.76	0.81	0.09	1000000000000	'chr3:41280625:41280845:+@chr3:41281151|41281310:41281939:+.B.up_chr3:41280625:41280845:+@chr3:41281151|41281310:41281939:+.B.core','chr3:41280625:41280845:+@chr3:41281151|41281310:41281939:+.A.up_chr3:41280625:41280845:+@chr3:41281151|41281310:41281939:+.A.coreAndExt'	(0,0):5563,(0,1):314,(1,0):3568,(1,1):4893	0:7789,1:986	(0,0):1978,(0,1):182,(1,0):1262,(1,1):2341	0:3092,1:693	chr3	+	4128062541280620	4128193941281930
chr3:47447239:47447288:+@chr3:47447405|47447435:47447536:+	0.89	0.79	0.96	0.88	0.68	0.99	0.01	0.29	'chr3:47447239:47447288:+@chr3:47447405|47447435:47447536:+.B.up_chr3:47447239:47447288:+@chr3:47447405|47447435:47447536:+.B.core','chr3:47447239:47447288:+@chr3:47447405|47447435:47447536:+.A.up_chr3:47447239:47447288:+@chr3:47447405|47447435:47447536:+.A.coreAndExt'	(0,0):426,(0,1):4,(1,0):81	0:81,1:4	(0,0):195,(1,0):20	00:20:00	chr3	+	4744723947447230	4744753647447530
chr3:98241693:98241910:-@chr3:98240281|98240286:98239977:-	0.98	0.97	0.99	0.96	0.95	0.98	0.02	0.14	'chr3:98241693:98241910:-@chr3:98240281|98240286:98239977:-.A.coreAndExt_chr3:98241693:98241910:-@chr3:98240281|98240286:98239977:-.A.up','chr3:98241693:98241910:-@chr3:98240281|98240286:98239977:-.B.core_chr3:98241693:98241910:-@chr3:98240281|98240286:98239977:-.B.up'	(0,0):1250,(0,1):8,(1,0):604,(1,1):1108	0:1699,1:21	(0,0):645,(0,1):10,(1,0):317,(1,1):619	0:909,1:37	chr3	-	9823997798239970	9824191098241910
chr3:113765438:113765579:-@chr3:113761688|113761693:113761550:-	0.9	0.77	0.98	0.88	0.69	0.97	0.02	0.23	'chr3:113765438:113765579:-@chr3:113761688|113761693:113761550:-.A.coreAndExt_chr3:113765438:113765579:-@chr3:113761688|113761693:113761550:-.A.up','chr3:113765438:113765579:-@chr3:113761688|113761693:113761550:-.B.core_chr3:113765438:113765579:-@chr3:113761688|113761693:113761550:-.B.up'	(0,0):62,(0,1):2,(1,0):26,(1,1):6	0:32,1:2	(0,0):52,(0,1):1,(1,0):20,(1,1):1	0:21,1:1	chr3	-	1.13762e+17	1.13766e+17
chr3:184019325:184019446:+@chr3:184019635|184019646:184019859:+	0.99	0.99	1	0.99	0.98	0.99	0	0	'chr3:184019325:184019446:+@chr3:184019635|184019646:184019859:+.B.up_chr3:184019325:184019446:+@chr3:184019635|184019646:184019859:+.B.core','chr3:184019325:184019446:+@chr3:184019635|184019646:184019859:+.A.up_chr3:184019325:184019446:+@chr3:184019635|184019646:184019859:+.A.coreAndExt'	(0,0):3212,(0,1):9,(1,0):1631,(1,1):1083	0:2707,1:16	(0,0):1059,(0,1):6,(1,0):608,(1,1):380	0:987,1:7	chr3	+	1.84019e+17	1.8402e+17
chr3:111343180:111343251:+@chr3:111356043|111356046:111356108:+	0.8	0.55	0.94	0.72	0.48	0.92	0.08	0.44	'chr3:111343180:111343251:+@chr3:111356043|111356046:111356108:+.B.up_chr3:111343180:111343251:+@chr3:111356043|111356046:111356108:+.B.core','chr3:111343180:111343251:+@chr3:111356043|111356046:111356108:+.A.up_chr3:111343180:111343251:+@chr3:111356043|111356046:111356108:+.A.coreAndExt'	(0,0):2632,(0,1):1,(1,0):8	0:8,1:1	(0,0):1472,(0,1):3,(1,0):11	0:11,1:3	chr3	+	1.11343e+17	1.11356e+17
chr3:184074781:184074882:-@chr3:184073566|184073632:184073482:-	0.1	0.04	0.17	0.22	0.06	0.45	-0.12	0.39	'chr3:184074781:184074882:-@chr3:184073566|184073632:184073482:-.A.coreAndExt_chr3:184074781:184074882:-@chr3:184073566|184073632:184073482:-.A.up','chr3:184074781:184074882:-@chr3:184073566|184073632:184073482:-.B.core_chr3:184074781:184074882:-@chr3:184073566|184073632:184073482:-.B.up'	(0,0):216,(0,1):32,(1,0):8	0:8,1:32	(0,0):66,(0,1):5,(1,0):3	0:3,1:5	chr3	-	1.84073e+17	1.84075e+17
chr3:9798451:9798500:+@chr3:9798728|9798745:9799089:+	0.25	0.18	0.34	0.23	0.13	0.37	0.02	0.21	'chr3:9798451:9798500:+@chr3:9798728|9798745:9799089:+.B.up_chr3:9798451:9798500:+@chr3:9798728|9798745:9799089:+.B.core','chr3:9798451:9798500:+@chr3:9798728|9798745:9799089:+.A.up_chr3:9798451:9798500:+@chr3:9798728|9798745:9799089:+.A.coreAndExt'	(0,0):672,(0,1):67,(1,0):34,(1,1):506	0:172,1:435	(0,0):331,(0,1):17,(1,0):9,(1,1):248	0:44,1:230	chr3	+	97984519798451	97990899799089
chr3:138402520:138402629:-@chr3:138400887|138400902:138400809:-	0.01	0	0.02	0.02	0	0.04	-0.01	0.03	'chr3:138402520:138402629:-@chr3:138400887|138400902:138400809:-.A.coreAndExt_chr3:138402520:138402629:-@chr3:138400887|138400902:138400809:-.A.up','chr3:138402520:138402629:-@chr3:138400887|138400902:138400809:-.B.core_chr3:138402520:138402629:-@chr3:138400887|138400902:138400809:-.B.up'	(0,0):995,(0,1):278,(1,0):2,(1,1):5	0:2,1:283	(0,0):414,(0,1):113,(1,0):1,(1,1):2	0:1,1:115	chr3	-	1.38401e+17	1.38403e+17
chr3:3221305:3221401:-@chr3:3216950|3216953:3216847:-	0.97	0.95	0.99	0.97	0.95	0.99	0	0.03	'chr3:3221305:3221401:-@chr3:3216950|3216953:3216847:-.A.coreAndExt_chr3:3221305:3221401:-@chr3:3216950|3216953:3216847:-.A.up','chr3:3221305:3221401:-@chr3:3216950|3216953:3216847:-.B.core_chr3:3221305:3221401:-@chr3:3216950|3216953:3216847:-.B.up'	(0,0):658,(0,1):7,(1,0):304,(1,1):2	0:306,1:7	(0,0):443,(0,1):6,(1,0):267,(1,1):2	0:269,1:6	chr3	-	32168473216847	32214013221401
chr3:49156455:49156714:-@chr3:49155412|49155553:49155380:-	0.72	0.64	0.81	0.68	0.56	0.84	0.04	0.25	'chr3:49156455:49156714:-@chr3:49155412|49155553:49155380:-.A.coreAndExt_chr3:49156455:49156714:-@chr3:49155412|49155553:49155380:-.A.up','chr3:49156455:49156714:-@chr3:49155412|49155553:49155380:-.B.core_chr3:49156455:49156714:-@chr3:49155412|49155553:49155380:-.B.up'	(0,0):1108,(1,0):662,(1,1):675	0:1076,1:261	(0,0):358,(1,0):211,(1,1):230	0:333,1:108	chr3	-	4915538049155380	4915671449156710
chr3:52860557:52860667:-@chr3:52859994|52860030:52859902:-	0.95	0.89	0.99	0.95	0.79	1	0	0.15	'chr3:52860557:52860667:-@chr3:52859994|52860030:52859902:-.A.coreAndExt_chr3:52860557:52860667:-@chr3:52859994|52860030:52859902:-.A.up','chr3:52860557:52860667:-@chr3:52859994|52860030:52859902:-.B.core_chr3:52860557:52860667:-@chr3:52859994|52860030:52859902:-.B.up'	(0,0):387,(0,1):3,(1,0):133,(1,1):2	0:135,1:3	(0,0):88,(1,0):36	00:36:00	chr3	-	5285990252859900	5286066752860660
chr3:38150923:38151053:+@chr3:38151581|38151590:38151772:+	0.53	0.31	0.75	0.66	0.36	0.91	-0.13	0.64	'chr3:38150923:38151053:+@chr3:38151581|38151590:38151772:+.B.up_chr3:38150923:38151053:+@chr3:38151581|38151590:38151772:+.B.core','chr3:38150923:38151053:+@chr3:38151581|38151590:38151772:+.A.up_chr3:38150923:38151053:+@chr3:38151581|38151590:38151772:+.A.coreAndExt'	(0,0):64,(0,1):7,(1,0):9,(1,1):13	0:15,1:14	(0,0):48,(0,1):2,(1,0):7,(1,1):12	0:13,1:8	chr3	+	3815092338150920	3815177238151770
chr3:185316200:185316333:+@chr3:185316746|185316780:185316812:+	0.91	0.83	0.97	0.94	0.8	1	-0.03	0.19	'chr3:185316200:185316333:+@chr3:185316746|185316780:185316812:+.B.up_chr3:185316200:185316333:+@chr3:185316746|185316780:185316812:+.B.core','chr3:185316200:185316333:+@chr3:185316746|185316780:185316812:+.A.up_chr3:185316200:185316333:+@chr3:185316746|185316780:185316812:+.A.coreAndExt'	(0,0):692,(0,1):4,(1,0):122,(1,1):17	0:139,1:4	(0,0):215,(1,0):39,(1,1):4	00:43:00	chr3	+	1.85316e+17	1.85317e+17
chr3:184038418:184038510:+@chr3:184038631|184038715:184038781:+	0	0	0.01	0.01	0	0.03	-0.01	0	'chr3:184038418:184038510:+@chr3:184038631|184038715:184038781:+.B.up_chr3:184038418:184038510:+@chr3:184038631|184038715:184038781:+.B.core','chr3:184038418:184038510:+@chr3:184038631|184038715:184038781:+.A.up_chr3:184038418:184038510:+@chr3:184038631|184038715:184038781:+.A.coreAndExt'	(0,0):1955,(0,1):169,(1,0):3	0:3,1:169	(0,0):704,(0,1):73,(1,0):3	0:3,1:73	chr3	+	1.84038e+17	1.84039e+17
chr3:10362734:10362858:-@chr3:10360856|10361000:10360823:-	0.31	0.08	0.69	0.66	0.26	0.96	-0.35	1.71	'chr3:10362734:10362858:-@chr3:10360856|10361000:10360823:-.A.coreAndExt_chr3:10362734:10362858:-@chr3:10360856|10361000:10360823:-.A.up','chr3:10362734:10362858:-@chr3:10360856|10361000:10360823:-.B.core_chr3:10362734:10362858:-@chr3:10360856|10361000:10360823:-.B.up'	(0,0):490,(1,0):3,(1,1):2	0:4,1:1	(0,0):406,(1,0):8	00:08:00	chr3	-	1036082310360820	1036285810362850
chr3:23958295:23958664:+@chr3:23959328|23959341:23959522:+	0.16	0.15	0.17	0.16	0.15	0.16	0	0	'chr3:23958295:23958664:+@chr3:23959328|23959341:23959522:+.B.up_chr3:23958295:23958664:+@chr3:23959328|23959341:23959522:+.B.core','chr3:23958295:23958664:+@chr3:23959328|23959341:23959522:+.A.up_chr3:23958295:23958664:+@chr3:23959328|23959341:23959522:+.A.coreAndExt'	(0,0):24884,(0,1):8208,(1,0):1696,(1,1):14519	0:4216,1:20207	(0,0):28310,(0,1):10328,(1,0):2104,(1,1):17246	0:4933,1:24745	chr3	+	2395829523958290	2395952223959520
chr3:129225252:129225392:+@chr3:129226508|129226511:129226605:+	0.35	0.26	0.43	0.39	0.26	0.53	-0.04	0.24	'chr3:129225252:129225392:+@chr3:129226508|129226511:129226605:+.B.up_chr3:129225252:129225392:+@chr3:129226508|129226511:129226605:+.B.core','chr3:129225252:129225392:+@chr3:129226508|129226511:129226605:+.A.up_chr3:129225252:129225392:+@chr3:129226508|129226511:129226605:+.A.coreAndExt'	(0,0):438,(0,1):74,(1,0):41,(1,1):16	0:45,1:86	(0,0):163,(0,1):26,(1,0):16,(1,1):7	0:19,1:30	chr3	+	1.29225e+17	1.29227e+17
chr3:100148541:100148729:+@chr3:100170563|100170580:100170793:+	0.91	0.75	1	0.95	0.84	1	-0.04	0.24	'chr3:100148541:100148729:+@chr3:100170563|100170580:100170793:+.B.up_chr3:100148541:100148729:+@chr3:100170563|100170580:100170793:+.B.core','chr3:100148541:100148729:+@chr3:100170563|100170580:100170793:+.A.up_chr3:100148541:100148729:+@chr3:100170563|100170580:100170793:+.A.coreAndExt'	(0,0):53,(1,0):20,(1,1):14	00:34:00	(0,0):42,(1,0):18,(1,1):10	00:28:00	chr3	+	1.00149e+17	1.00171e+17
chr3:50137415:50137484:+@chr3:50137965|50140516:50140599:+	0.41	0.34	0.48	0.48	0.34	0.62	-0.07	0.31	'chr3:50137415:50137484:+@chr3:50137965|50140516:50140599:+.B.up_chr3:50137415:50137484:+@chr3:50137965|50140516:50140599:+.B.core','chr3:50137415:50137484:+@chr3:50137965|50140516:50140599:+.A.up_chr3:50137415:50137484:+@chr3:50137965|50140516:50140599:+.A.coreAndExt'	(0,0):3686,(0,1):42,(1,0):6690	0:6690,1:42	(0,0):1349,(0,1):11,(1,0):2309	0:2309,1:11	chr3	+	5013741550137410	5014059950140590
chr3:99998493:99998604:+@chr3:100000562|100000586:100000691:+	0	0	0.01	0.01	0	0.03	-0.01	0	'chr3:99998493:99998604:+@chr3:100000562|100000586:100000691:+.B.up_chr3:99998493:99998604:+@chr3:100000562|100000586:100000691:+.B.core','chr3:99998493:99998604:+@chr3:100000562|100000586:100000691:+.A.up_chr3:99998493:99998604:+@chr3:100000562|100000586:100000691:+.A.coreAndExt'	(0,0):899,(0,1):238,(1,1):18	0:0,1:256	(0,0):329,(0,1):87,(1,1):6	0:0,1:93	chr3	+	9999849399998490	1.00001e+17
chr3:58183548:58183705:-@chr3:58178530|58179166:58178354:-	0.44	0.29	0.67	0.72	0.33	0.95	-0.28	1.41	'chr3:58183548:58183705:-@chr3:58178530|58179166:58178354:-.A.coreAndExt_chr3:58183548:58183705:-@chr3:58178530|58179166:58178354:-.A.up','chr3:58183548:58183705:-@chr3:58178530|58179166:58178354:-.B.core_chr3:58183548:58183705:-@chr3:58178530|58179166:58178354:-.B.up'	(0,0):305,(0,1):1,(1,0):71,(1,1):37	0:86,1:23	(0,0):34,(1,0):21,(1,1):7	00:28:00	chr3	-	5817835458178350	5818370558183700
chr3:137906148:137906441:+@chr3:137907243|137907297:137907372:+	0.21	0.15	0.27	0.28	0.18	0.39	-0.07	0.26	'chr3:137906148:137906441:+@chr3:137907243|137907297:137907372:+.B.up_chr3:137906148:137906441:+@chr3:137907243|137907297:137907372:+.B.core','chr3:137906148:137906441:+@chr3:137907243|137907297:137907372:+.A.up_chr3:137906148:137906441:+@chr3:137907243|137907297:137907372:+.A.coreAndExt'	(0,0):578,(0,1):82,(1,0):48,(1,1):343	0:106,1:367	(0,0):230,(0,1):28,(1,0):21,(1,1):113	0:63,1:99	chr3	+	1.37906e+17	1.37907e+17
chr3:123339054:123339183:-@chr3:123337614|123337617:123337486:-	0.88	0.78	0.96	0.94	0.81	0.99	-0.06	0.31	'chr3:123339054:123339183:-@chr3:123337614|123337617:123337486:-.A.coreAndExt_chr3:123339054:123339183:-@chr3:123337614|123337617:123337486:-.A.up','chr3:123339054:123339183:-@chr3:123337614|123337617:123337486:-.B.core_chr3:123339054:123339183:-@chr3:123337614|123337617:123337486:-.B.up'	(0,0):84,(0,1):3,(1,0):33,(1,1):6	0:38,1:4	(0,0):46,(1,0):15,(1,1):4	00:19:00	chr3	-	1.23337e+17	1.23339e+17
chr3:39108039:39108121:+@chr3:39108218|39108237:39108366:+	0.03	0.01	0.05	0.02	0	0.05	0.01	0.04	'chr3:39108039:39108121:+@chr3:39108218|39108237:39108366:+.B.up_chr3:39108039:39108121:+@chr3:39108218|39108237:39108366:+.B.core','chr3:39108039:39108121:+@chr3:39108218|39108237:39108366:+.A.up_chr3:39108039:39108121:+@chr3:39108218|39108237:39108366:+.A.coreAndExt'	(0,0):584,(0,1):120,(1,0):3,(1,1):20	0:3,1:140	(0,0):322,(0,1):96,(1,0):2,(1,1):20	0:2,1:116	chr3	+	3910803939108030	3910836639108360
chr3:140692558:140692847:+@chr3:140695102|140695105:140698785:+	0.99	0.98	1	0.99	0.98	1	0	0	'chr3:140692558:140692847:+@chr3:140695102|140695105:140698785:+.B.up_chr3:140692558:140692847:+@chr3:140695102|140695105:140698785:+.B.core','chr3:140692558:140692847:+@chr3:140695102|140695105:140698785:+.A.up_chr3:140692558:140692847:+@chr3:140695102|140695105:140698785:+.A.coreAndExt'	(0,0):1084,(0,1):3,(1,0):494,(1,1):12359	0:12744,1:112	(0,0):801,(0,1):1,(1,0):335,(1,1):8664	0:8977,1:23	chr3	+	1.40693e+17	1.40699e+17
chr3:168838844:168838997:-@chr3:168833555|168834527:168833171:-	0.71	0.51	0.9	0.72	0.43	0.95	-0.01	0.55	'chr3:168838844:168838997:-@chr3:168833555|168834527:168833171:-.A.coreAndExt_chr3:168838844:168838997:-@chr3:168833555|168834527:168833171:-.A.up','chr3:168838844:168838997:-@chr3:168833555|168834527:168833171:-.B.core_chr3:168838844:168838997:-@chr3:168833555|168834527:168833171:-.B.up'	(0,0):14,(0,1):2,(1,0):53,(1,1):17	0:64,1:8	(0,0):10,(0,1):1,(1,0):15,(1,1):3	0:17,1:2	chr3	-	1.68833e+17	1.68839e+17
chr3:56658507:56658671:-@chr3:56657594|56657871:56654160:-	0.91	0.9	0.92	0.95	0.94	0.96	-0.04	563.5	'chr3:56658507:56658671:-@chr3:56657594|56657871:56654160:-.A.coreAndExt_chr3:56658507:56658671:-@chr3:56657594|56657871:56654160:-.A.up','chr3:56658507:56658671:-@chr3:56657594|56657871:56654160:-.B.core_chr3:56658507:56658671:-@chr3:56657594|56657871:56654160:-.B.up'	(0,0):2496,(0,1):185,(1,0):3224,(1,1):15557	0:17341,1:1625	(0,0):1167,(0,1):52,(1,0):1640,(1,1):6481	0:7765,1:408	chr3	-	5665416056654160	5665867156658670
chr3:48602216:48602413:-@chr3:48601855|48601946:48601506:-	0.11	0.02	0.26	0.1	0	0.29	0.01	0.22	'chr3:48602216:48602413:-@chr3:48601855|48601946:48601506:-.A.coreAndExt_chr3:48602216:48602413:-@chr3:48601855|48601946:48601506:-.A.up','chr3:48602216:48602413:-@chr3:48601855|48601946:48601506:-.B.core_chr3:48602216:48602413:-@chr3:48601855|48601946:48601506:-.B.up'	(0,0):25,(0,1):11,(1,0):2,(1,1):54	0:9,1:58	(0,0):6,(0,1):9,(1,1):14	0:0,1:23	chr3	-	4860150648601500	4860241348602410
chr3:49044637:49044964:+@chr3:49046342|49046360:49046457:+	0.08	0	0.24	0.24	0.03	0.52	-0.16	0.63	'chr3:49044637:49044964:+@chr3:49046342|49046360:49046457:+.B.up_chr3:49044637:49044964:+@chr3:49046342|49046360:49046457:+.B.core','chr3:49044637:49044964:+@chr3:49046342|49046360:49046457:+.A.up_chr3:49044637:49044964:+@chr3:49046342|49046360:49046457:+.A.coreAndExt'	(0,0):1433,(0,1):5,(1,1):209	0:3,1:211	(0,0):766,(0,1):2,(1,0):1,(1,1):90	0:7,1:86	chr3	+	4904463749044630	4904645749046450
chr3:194331645:194331749:-@chr3:194325170|194325174:194325016:-	0.88	0.76	0.97	0.93	0.76	1	-0.05	0.23	'chr3:194331645:194331749:-@chr3:194325170|194325174:194325016:-.A.coreAndExt_chr3:194331645:194331749:-@chr3:194325170|194325174:194325016:-.A.up','chr3:194331645:194331749:-@chr3:194325170|194325174:194325016:-.B.core_chr3:194331645:194331749:-@chr3:194325170|194325174:194325016:-.B.up'	(0,0):240,(0,1):3,(1,0):34,(1,1):11	0:45,1:3	(0,0):123,(1,0):15,(1,1):5	0:19,1:1	chr3	-	1.94325e+17	1.94332e+17
chr3:48476227:48476425:-@chr3:48475281|48475386:48475117:-	0.02	0.01	0.03	0.05	0.02	0.09	-0.03	0.22	'chr3:48476227:48476425:-@chr3:48475281|48475386:48475117:-.A.coreAndExt_chr3:48476227:48476425:-@chr3:48475281|48475386:48475117:-.A.up','chr3:48476227:48476425:-@chr3:48475281|48475386:48475117:-.B.core_chr3:48476227:48476425:-@chr3:48475281|48475386:48475117:-.B.up'	(0,0):333,(0,1):208,(1,0):7,(1,1):134	0:7,1:342	(0,0):179,(0,1):79,(1,0):8,(1,1):71	0:11,1:147	chr3	-	4847511748475110	4847642548476420
chr3:48669313:48669477:-@chr3:48669230|48669234:48669082:-	0.78	0.75	0.82	0.84	0.77	0.9	-0.06	0.28	'chr3:48669313:48669477:-@chr3:48669230|48669234:48669082:-.A.coreAndExt_chr3:48669313:48669477:-@chr3:48669230|48669234:48669082:-.A.up','chr3:48669313:48669477:-@chr3:48669230|48669234:48669082:-.B.core_chr3:48669313:48669477:-@chr3:48669230|48669234:48669082:-.B.up'	(0,0):1011,(0,1):98,(1,0):386,(1,1):280	0:600,1:164	(0,0):339,(0,1):22,(1,0):128,(1,1):63	0:181,1:32	chr3	-	4866908248669080	4866947748669470
chr3:101475907:101476040:+@chr3:101476478|101476655:101477267:+	0.77	0.7	0.83	0.85	0.75	0.93	-0.08	0.37	'chr3:101475907:101476040:+@chr3:101476478|101476655:101477267:+.B.up_chr3:101475907:101476040:+@chr3:101476478|101476655:101477267:+.B.core','chr3:101475907:101476040:+@chr3:101476478|101476655:101477267:+.A.up_chr3:101475907:101476040:+@chr3:101476478|101476655:101477267:+.A.coreAndExt'	(0,0):274,(0,1):26,(1,0):258,(1,1):578	0:694,1:168	(0,0):118,(0,1):8,(1,0):129,(1,1):246	0:330,1:53	chr3	+	1.01476e+17	1.01477e+17
chr3:45750990:45751139:+@chr3:45754629|45754633:45754688:+	0.99	0.97	1	0.98	0.96	0.99	0.01	0.03	'chr3:45750990:45751139:+@chr3:45754629|45754633:45754688:+.B.up_chr3:45750990:45751139:+@chr3:45754629|45754633:45754688:+.B.core','chr3:45750990:45751139:+@chr3:45754629|45754633:45754688:+.A.up_chr3:45750990:45751139:+@chr3:45754629|45754633:45754688:+.A.coreAndExt'	(0,0):1148,(0,1):2,(1,0):340,(1,1):39	0:379,1:2	(0,0):552,(0,1):2,(1,0):178,(1,1):31	0:208,1:3	chr3	+	4575099045750990	4575468845754680
chr3:38135096:38135258:+@chr3:38136370|38137379:38137437:+	0.8	0.49	0.98	0.78	0.5	0.97	0.02	0.56	'chr3:38135096:38135258:+@chr3:38136370|38137379:38137437:+.B.up_chr3:38135096:38135258:+@chr3:38136370|38137379:38137437:+.B.core','chr3:38135096:38135258:+@chr3:38136370|38137379:38137437:+.A.up_chr3:38135096:38135258:+@chr3:38136370|38137379:38137437:+.A.coreAndExt'	(0,0):37,(1,0):75,(1,1):1	0:75,1:1	(0,0):24,(1,0):68	0.0472222	chr3	+	3813509638135090	3813743738137430
chr3:12861585:12861680:+@chr3:12866969|12867041:12867138:+	0.84	0.61	0.98	0.71	0.35	0.99	0.13	0.46	'chr3:12861585:12861680:+@chr3:12866969|12867041:12867138:+.B.up_chr3:12861585:12861680:+@chr3:12866969|12867041:12867138:+.B.core','chr3:12861585:12861680:+@chr3:12866969|12867041:12867138:+.A.up_chr3:12861585:12861680:+@chr3:12866969|12867041:12867138:+.A.coreAndExt'	(0,0):42,(1,0):13	00:13:00	(0,0):23,(1,0):5	00:05:00	chr3	+	1286158512861580	1286713812867130
chr3:48481506:48481529:-@chr3:48476420|48476546:48476227:-	0.64	0.5	0.8	0.64	0.42	0.9	0	0.45	'chr3:48481506:48481529:-@chr3:48476420|48476546:48476227:-.A.coreAndExt_chr3:48481506:48481529:-@chr3:48476420|48476546:48476227:-.A.up','chr3:48481506:48481529:-@chr3:48476420|48476546:48476227:-.B.core_chr3:48481506:48481529:-@chr3:48476420|48476546:48476227:-.B.up'	(0,0):604,(1,0):153,(1,1):89	0:208,1:34	(0,0):308,(1,0):78,(1,1):50	0:95,1:33	chr3	-	4847622748476220	4848152948481520
chr3:112732800:112732879:-@chr3:112732208|112732250:112732119:-	0.98	0.92	1	0.94	0.86	0.99	0.04	0.13	'chr3:112732800:112732879:-@chr3:112732208|112732250:112732119:-.A.coreAndExt_chr3:112732800:112732879:-@chr3:112732208|112732250:112732119:-.A.up','chr3:112732800:112732879:-@chr3:112732208|112732250:112732119:-.B.core_chr3:112732800:112732879:-@chr3:112732208|112732250:112732119:-.B.up'	(0,0):604,(1,0):144	0.1	(0,0):462,(0,1):1,(1,0):87	0:87,1:1	chr3	-	1.12732e+17	1.12733e+17
chr3:146243392:146243434:-@chr3:146239492|146239840:146239331:-	0.36	0.34	0.39	0.38	0.33	0.43	-0.02	0.08	'chr3:146243392:146243434:-@chr3:146239492|146239840:146239331:-.A.coreAndExt_chr3:146243392:146243434:-@chr3:146239492|146239840:146239331:-.A.up','chr3:146243392:146243434:-@chr3:146239492|146239840:146239331:-.B.core_chr3:146243392:146243434:-@chr3:146239492|146239840:146239331:-.B.up'	(0,0):13343,(0,1):6,(1,0):3802,(1,1):1058	0:4173,1:693	(0,0):3106,(0,1):1,(1,0):1043,(1,1):279	0:1148,1:175	chr3	-	1.46239e+17	1.46243e+17
chr3:38181355:38181489:+@chr3:38181879|38182248:38182339:+	0.94	0.91	0.96	0.93	0.89	0.96	0.01	0.06	'chr3:38181355:38181489:+@chr3:38181879|38182248:38182339:+.B.up_chr3:38181355:38181489:+@chr3:38181879|38182248:38182339:+.B.core','chr3:38181355:38181489:+@chr3:38181879|38182248:38182339:+.A.up_chr3:38181355:38181489:+@chr3:38181879|38182248:38182339:+.A.coreAndExt'	(0,0):5586,(0,1):22,(1,0):3683,(1,1):79	0:3759,1:25	(0,0):2106,(0,1):10,(1,0):1461,(1,1):27	0:1488,1:10	chr3	+	3818135538181350	3818233938182330
chr3:42567379:42567485:+@chr3:42568885|42568888:42568988:+	0.94	0.81	1	0.89	0.8	0.96	0.05	0.26	'chr3:42567379:42567485:+@chr3:42568885|42568888:42568988:+.B.up_chr3:42567379:42567485:+@chr3:42568885|42568888:42568988:+.B.core','chr3:42567379:42567485:+@chr3:42568885|42568888:42568988:+.A.up_chr3:42567379:42567485:+@chr3:42568885|42568888:42568988:+.A.coreAndExt'	(0,0):138,(1,0):26,(1,1):2	0:27,1:1	(0,0):203,(0,1):5,(1,0):51,(1,1):4	0:55,1:5	chr3	+	4256737942567370	4256898842568980
chr3:187451321:187451491:-@chr3:187449656|187449718:187449497:-	0.96	0.95	0.97	0.95	0.92	0.97	0.01	0.04	'chr3:187451321:187451491:-@chr3:187449656|187449718:187449497:-.A.coreAndExt_chr3:187451321:187451491:-@chr3:187449656|187449718:187449497:-.A.up','chr3:187451321:187451491:-@chr3:187449656|187449718:187449497:-.B.core_chr3:187451321:187451491:-@chr3:187449656|187449718:187449497:-.B.up'	(0,0):2580,(0,1):41,(1,0):2127,(1,1):726	0:2806,1:88	(0,0):663,(0,1):14,(1,0):501,(1,1):187	0:683,1:19	chr3	-	1.87449e+17	1.87451e+17
chr3:48506886:48507708:+@chr3:48508029|48508464:48509044:+	0.97	0.96	0.98	0.98	0.96	0.99	-0.01	0	'chr3:48506886:48507708:+@chr3:48508029|48508464:48509044:+.B.up_chr3:48506886:48507708:+@chr3:48508029|48508464:48509044:+.B.core','chr3:48506886:48507708:+@chr3:48508029|48508464:48509044:+.A.up_chr3:48506886:48507708:+@chr3:48508029|48508464:48509044:+.A.coreAndExt'	(0,0):503,(0,1):18,(1,0):1613,(1,1):2003	0:3582,1:52	(0,0):244,(0,1):7,(1,0):843,(1,1):1071	0:1900,1:21	chr3	+	4850688648506880	4850904448509040
chr3:184035109:184035285:+@chr3:184035505|184035535:184035604:+	0.98	0.97	0.99	0.97	0.95	0.99	0.01	0.03	'chr3:184035109:184035285:+@chr3:184035505|184035535:184035604:+.B.up_chr3:184035109:184035285:+@chr3:184035505|184035535:184035604:+.B.core','chr3:184035109:184035285:+@chr3:184035505|184035535:184035604:+.A.up_chr3:184035109:184035285:+@chr3:184035505|184035535:184035604:+.A.coreAndExt'	(0,0):2024,(0,1):11,(1,0):949,(1,1):262	0:1208,1:14	(0,0):747,(0,1):5,(1,0):357,(1,1):88	0:444,1:6	chr3	+	1.84035e+17	1.84036e+17
chr3:39142507:39142593:-@chr3:39141945|39142368:39141796:-	0.47	0.38	0.57	0.56	0.41	0.75	-0.09	0.36	'chr3:39142507:39142593:-@chr3:39141945|39142368:39141796:-.A.coreAndExt_chr3:39142507:39142593:-@chr3:39141945|39142368:39141796:-.A.up','chr3:39142507:39142593:-@chr3:39141945|39142368:39141796:-.B.core_chr3:39142507:39142593:-@chr3:39141945|39142368:39141796:-.B.up'	(0,0):823,(0,1):19,(1,0):272,(1,1):37	0:290,1:38	(0,0):501,(0,1):5,(1,0):163,(1,1):26	0:172,1:22	chr3	-	3914179639141790	3914259339142590
chr3:72897349:72897598:-@chr3:72893574|72893604:72893510:-	0.02	0	0.04	0.02	0	0.06	0	0.04	'chr3:72897349:72897598:-@chr3:72893574|72893604:72893510:-.A.coreAndExt_chr3:72897349:72897598:-@chr3:72893574|72893604:72893510:-.A.up','chr3:72897349:72897598:-@chr3:72893574|72893604:72893510:-.B.core_chr3:72897349:72897598:-@chr3:72893574|72893604:72893510:-.B.up'	(0,0):210,(0,1):89,(1,0):1,(1,1):158	0:8,1:240	(0,0):168,(0,1):49,(1,0):1,(1,1):113	0:5,1:158	chr3	-	7289351072893510	7289759872897590
chr3:128202703:128202848:-@chr3:128200745|128200787:128200662:-	0.87	0.78	0.94	0.91	0.83	0.97	-0.04	0.19	'chr3:128202703:128202848:-@chr3:128200745|128200787:128200662:-.A.coreAndExt_chr3:128202703:128202848:-@chr3:128200745|128200787:128200662:-.A.up','chr3:128202703:128202848:-@chr3:128200745|128200787:128200662:-.B.core_chr3:128202703:128202848:-@chr3:128200745|128200787:128200662:-.B.up'	(0,0):419,(0,1):4,(1,0):69,(1,1):36	0:97,1:12	(0,0):238,(0,1):3,(1,0):79,(1,1):26	0:103,1:5	chr3	-	1.28201e+17	1.28203e+17
chr3:195599147:195599341:-@chr3:195597076|195597275:195596985:-	0.04	0.03	0.04	0.05	0.04	0.06	-0.01	0.15	'chr3:195599147:195599341:-@chr3:195597076|195597275:195596985:-.A.coreAndExt_chr3:195599147:195599341:-@chr3:195597076|195597275:195596985:-.A.up','chr3:195599147:195599341:-@chr3:195597076|195597275:195596985:-.B.core_chr3:195599147:195599341:-@chr3:195597076|195597275:195596985:-.B.up'	(0,0):2076,(0,1):712,(1,0):129,(1,1):641	0:144,1:1338	(0,0):954,(0,1):244,(1,0):68,(1,1):268	0:81,1:499	chr3	-	1.95597e+17	1.95599e+17
chr3:50388297:50388415:+@chr3:50388774|50388840:50388991:+	0.36	0.33	0.39	0.33	0.29	0.38	0.03	0.11	'chr3:50388297:50388415:+@chr3:50388774|50388840:50388991:+.B.up_chr3:50388297:50388415:+@chr3:50388774|50388840:50388991:+.B.core','chr3:50388297:50388415:+@chr3:50388774|50388840:50388991:+.A.up_chr3:50388297:50388415:+@chr3:50388774|50388840:50388991:+.A.coreAndExt'	(0,0):1227,(0,1):382,(1,0):416,(1,1):97	0:443,1:452	(0,0):744,(0,1):225,(1,0):217,(1,1):47	0:231,1:258	chr3	+	5038829750388290	5038899150388990
chr3:45883481:45883621:-@chr3:45879539|45879543:45879419:-	0.98	0.95	1	0.98	0.95	1	0	0.04	'chr3:45883481:45883621:-@chr3:45879539|45879543:45879419:-.A.coreAndExt_chr3:45883481:45883621:-@chr3:45879539|45879543:45879419:-.A.up','chr3:45883481:45883621:-@chr3:45879539|45879543:45879419:-.B.core_chr3:45883481:45883621:-@chr3:45879539|45879543:45879419:-.B.up'	(0,0):119,(0,1):1,(1,0):154,(1,1):10	0:164,1:1	(0,0):90,(0,1):1,(1,0):108,(1,1):6	0:114,1:1	chr3	-	4587941945879410	4588362145883620
chr3:133372189:133372368:-@chr3:133371391|133371458:133371307:-	0.74	0.67	0.81	0.68	0.54	0.81	0.06	0.28	'chr3:133372189:133372368:-@chr3:133371391|133371458:133371307:-.A.coreAndExt_chr3:133372189:133372368:-@chr3:133371391|133371458:133371307:-.A.up','chr3:133372189:133372368:-@chr3:133371391|133371458:133371307:-.B.core_chr3:133372189:133372368:-@chr3:133371391|133371458:133371307:-.B.up'	(0,0):1884,(0,1):25,(1,0):256,(1,1):182	0:397,1:66	(0,0):871,(0,1):8,(1,0):87,(1,1):98	0:147,1:46	chr3	-	1.33371e+17	1.33372e+17
chr3:129275460:129275534:-@chr3:129274386|129275271:129274057:-	0.92	0.88	0.97	0.95	0.9	0.99	-0.03	0.12	'chr3:129275460:129275534:-@chr3:129274386|129275271:129274057:-.A.coreAndExt_chr3:129275460:129275534:-@chr3:129274386|129275271:129274057:-.A.up','chr3:129275460:129275534:-@chr3:129274386|129275271:129274057:-.B.core_chr3:129275460:129275534:-@chr3:129274386|129275271:129274057:-.B.up'	(0,0):827,(0,1):5,(1,0):3789,(1,1):910	0:4579,1:125	(0,0):789,(0,1):2,(1,0):3262,(1,1):758	0:3947,1:75	chr3	-	1.29274e+17	1.29276e+17
chr3:119530386:119530573:+@chr3:119531533|119531644:119531807:+	0.75	0.59	0.88	0.67	0.45	0.87	0.08	0.36	'chr3:119530386:119530573:+@chr3:119531533|119531644:119531807:+.B.up_chr3:119530386:119530573:+@chr3:119531533|119531644:119531807:+.B.core','chr3:119530386:119530573:+@chr3:119531533|119531644:119531807:+.A.up_chr3:119530386:119530573:+@chr3:119531533|119531644:119531807:+.A.coreAndExt'	(0,0):72,(0,1):6,(1,0):33,(1,1):5	0:37,1:7	(0,0):53,(0,1):4,(1,0):17,(1,1):8	0:21,1:8	chr3	+	1.1953e+17	1.19532e+17
chr3:126451921:126452065:+@chr3:126571487|126571490:126571573:+	0.17	0.09	0.26	0.05	0.01	0.12	0.12	1.17	'chr3:126451921:126452065:+@chr3:126571487|126571490:126571573:+.B.up_chr3:126451921:126452065:+@chr3:126571487|126571490:126571573:+.B.core','chr3:126451921:126452065:+@chr3:126571487|126571490:126571573:+.A.up_chr3:126451921:126452065:+@chr3:126571487|126571490:126571573:+.A.coreAndExt'	(0,0):213,(0,1):46,(1,0):9,(1,1):14	0:11,1:58	(0,0):257,(0,1):52,(1,0):2,(1,1):11	0:2,1:63	chr3	+	1.26452e+17	1.26572e+17
chr3:195694385:195694515:-@chr3:195692413|195692448:195692300:-	0.14	0.1	0.18	0.08	0.05	0.13	0.06	0.3	'chr3:195694385:195694515:-@chr3:195692413|195692448:195692300:-.A.coreAndExt_chr3:195694385:195694515:-@chr3:195692413|195692448:195692300:-.A.up','chr3:195694385:195694515:-@chr3:195692413|195692448:195692300:-.B.core_chr3:195694385:195694515:-@chr3:195692413|195692448:195692300:-.B.up'	(0,0):1197,(0,1):133,(1,0):34,(1,1):36	0:36,1:167	(0,0):525,(0,1):75,(1,0):10,(1,1):18	0:10,1:93	chr3	-	1.95692e+17	1.95695e+17
chr3:39140844:39140994:-@chr3:39140344|39140384:39140232:-	0.99	0.96	1	0.97	0.92	0.99	0.02	0.06	'chr3:39140844:39140994:-@chr3:39140344|39140384:39140232:-.A.coreAndExt_chr3:39140844:39140994:-@chr3:39140344|39140384:39140232:-.A.up','chr3:39140844:39140994:-@chr3:39140344|39140384:39140232:-.B.core_chr3:39140844:39140994:-@chr3:39140344|39140384:39140232:-.B.up'	(0,0):727,(0,1):1,(1,0):350,(1,1):59	0:405,1:5	(0,0):424,(0,1):2,(1,0):166,(1,1):27	0:190,1:5	chr3	-	3914023239140230	3914099439140990
chr3:113300208:113300291:+@chr3:113302237|113302256:113302343:+	0.23	0.04	0.54	0.15	0.02	0.41	0.08	0.47	'chr3:113300208:113300291:+@chr3:113302237|113302256:113302343:+.B.up_chr3:113300208:113300291:+@chr3:113302237|113302256:113302343:+.B.core','chr3:113300208:113300291:+@chr3:113302237|113302256:113302343:+.A.up_chr3:113300208:113300291:+@chr3:113302237|113302256:113302343:+.A.coreAndExt'	(0,0):75,(0,1):4,(1,0):1	0:1,1:4	(0,0):58,(0,1):5	0:0,1:5	chr3	+	1.133e+17	1.13302e+17
chr3:160102352:160102434:-@chr3:160099360|160099512:160099291:-	0.94	0.8	1	0.89	0.69	0.99	0.05	0.21	'chr3:160102352:160102434:-@chr3:160099360|160099512:160099291:-.A.coreAndExt_chr3:160102352:160102434:-@chr3:160099360|160099512:160099291:-.A.up','chr3:160102352:160102434:-@chr3:160099360|160099512:160099291:-.B.core_chr3:160102352:160102434:-@chr3:160099360|160099512:160099291:-.B.up'	(0,0):705,(1,0):139	0.0965278	(0,0):629,(1,0):81	0.05625	chr3	-	1.60099e+17	1.60102e+17
chr3:10331757:10331893:-@chr3:10331559|10331562:10331446:-	0.94	0.87	0.98	0.94	0.84	0.99	0	0.12	'chr3:10331757:10331893:-@chr3:10331559|10331562:10331446:-.A.coreAndExt_chr3:10331757:10331893:-@chr3:10331559|10331562:10331446:-.A.up','chr3:10331757:10331893:-@chr3:10331559|10331562:10331446:-.B.core_chr3:10331757:10331893:-@chr3:10331559|10331562:10331446:-.B.up'	(0,0):213,(0,1):3,(1,0):66,(1,1):10	0:76,1:3	(0,0):74,(0,1):1,(1,0):30,(1,1):6	0:36,1:1	chr3	-	1033144610331440	1033189310331890
chr3:52739463:52740048:-@chr3:52738964|52738968:52738740:-	0.73	0.67	0.79	0.66	0.56	0.74	0.07	0.31	'chr3:52739463:52740048:-@chr3:52738964|52738968:52738740:-.A.coreAndExt_chr3:52739463:52740048:-@chr3:52738964|52738968:52738740:-.A.up','chr3:52739463:52740048:-@chr3:52738964|52738968:52738740:-.B.core_chr3:52739463:52740048:-@chr3:52738964|52738968:52738740:-.B.up'	(0,0):411,(0,1):50,(1,0):144,(1,1):519	0:561,1:152	(0,0):215,(0,1):37,(1,0):76,(1,1):282	0:272,1:123	chr3	-	5273874052738740	5274004852740040
chr3:15288834:15288964:+@chr3:15292438|15292482:15292530:+	0.98	0.93	1	0.97	0.9	1	0.01	0.07	'chr3:15288834:15288964:+@chr3:15292438|15292482:15292530:+.B.up_chr3:15288834:15288964:+@chr3:15292438|15292482:15292530:+.B.core','chr3:15288834:15288964:+@chr3:15292438|15292482:15292530:+.A.up_chr3:15288834:15288964:+@chr3:15292438|15292482:15292530:+.A.coreAndExt'	(0,0):1279,(0,1):1,(1,0):204,(1,1):28	0:232,1:1	(0,0):682,(1,0):89,(1,1):9	0.0680556	chr3	+	1528883415288830	1529253015292530
chr3:49046360:49046457:+@chr3:49048854|49049068:49051549:+	0.15	0.13	0.16	0.18	0.15	0.21	-0.03	0.28	'chr3:49046360:49046457:+@chr3:49048854|49049068:49051549:+.B.up_chr3:49046360:49046457:+@chr3:49048854|49049068:49051549:+.B.core','chr3:49046360:49046457:+@chr3:49048854|49049068:49051549:+.A.up_chr3:49046360:49046457:+@chr3:49048854|49049068:49051549:+.A.coreAndExt'	(0,0):2832,(0,1):5,(1,0):280,(1,1):21397	0:3384,1:18298	(0,0):1358,(0,1):2,(1,0):155,(1,1):9651	0:1905,1:7903	chr3	+	4904636049046360	4905154949051540
chr3:9959607:9959759:+@chr3:9960184|9960219:9960293:+	0.82	0.6	0.96	0.8	0.6	0.99	0.02	0.38	'chr3:9959607:9959759:+@chr3:9960184|9960219:9960293:+.B.up_chr3:9959607:9959759:+@chr3:9960184|9960219:9960293:+.B.core','chr3:9959607:9959759:+@chr3:9960184|9960219:9960293:+.A.up_chr3:9959607:9959759:+@chr3:9960184|9960219:9960293:+.A.coreAndExt'	(0,0):336,(0,1):1,(1,0):17,(1,1):8	0:24,1:2	(0,0):228,(0,1):1,(1,0):14,(1,1):9	0:22,1:2	chr3	+	99596079959607	99602939960293
chr3:113666748:113667037:+@chr3:113667533|113667641:113667810:+	0.49	0.33	0.65	0.64	0.43	0.82	-0.15	0.73	'chr3:113666748:113667037:+@chr3:113667533|113667641:113667810:+.B.up_chr3:113666748:113667037:+@chr3:113667533|113667641:113667810:+.B.core','chr3:113666748:113667037:+@chr3:113667533|113667641:113667810:+.A.up_chr3:113666748:113667037:+@chr3:113667533|113667641:113667810:+.A.coreAndExt'	(0,0):24,(0,1):14,(1,0):24,(1,1):28	0:44,1:22	(0,0):16,(0,1):6,(1,0):19,(1,1):14	0:28,1:11	chr3	+	1.13667e+17	1.13668e+17
chr3:44666511:44666635:+@chr3:44670557|44670566:44671036:+	0.19	0.12	0.26	0.34	0.22	0.46	-0.15	1.48	'chr3:44666511:44666635:+@chr3:44670557|44670566:44671036:+.B.up_chr3:44666511:44666635:+@chr3:44670557|44670566:44671036:+.B.core','chr3:44666511:44666635:+@chr3:44670557|44670566:44671036:+.A.up_chr3:44666511:44666635:+@chr3:44670557|44670566:44671036:+.A.coreAndExt'	(0,0):319,(0,1):85,(1,0):21,(1,1):332	0:69,1:369	(0,0):157,(0,1):38,(1,0):21,(1,1):157	0:73,1:143	chr3	+	4466651144666510	4467103644671030
chr3:128603496:128603589:+@chr3:128612362|128612398:128612499:+	0.01	0	0.02	0.01	0	0.03	0	0	'chr3:128603496:128603589:+@chr3:128612362|128612398:128612499:+.B.up_chr3:128603496:128603589:+@chr3:128612362|128612398:128612499:+.B.core','chr3:128603496:128603589:+@chr3:128612362|128612398:128612499:+.A.up_chr3:128603496:128603589:+@chr3:128612362|128612398:128612499:+.A.coreAndExt'	(0,0):743,(0,1):162,(1,0):1,(1,1):2	0:1,1:164	(0,0):364,(0,1):95	0:0,1:95	chr3	+	1.28603e+17	1.28612e+17
chr3:46713374:46713523:-@chr3:46713074|46713258:46712978:-	0.12	0.05	0.21	0.14	0.08	0.23	-0.02	0.16	'chr3:46713374:46713523:-@chr3:46713074|46713258:46712978:-.A.coreAndExt_chr3:46713374:46713523:-@chr3:46713074|46713258:46712978:-.A.up','chr3:46713374:46713523:-@chr3:46713074|46713258:46712978:-.B.core_chr3:46713374:46713523:-@chr3:46713074|46713258:46712978:-.B.up'	(0,0):91,(0,1):17,(1,0):8	0:8,1:17	(0,0):129,(0,1):27,(1,0):17	0:17,1:27	chr3	-	4671297846712970	4671352346713520
chr3:113464789:113465096:-@chr3:113442939|113442942:113442806:-	0.72	0.69	0.74	0.71	0.66	0.75	0.01	0.06	'chr3:113464789:113465096:-@chr3:113442939|113442942:113442806:-.A.coreAndExt_chr3:113464789:113465096:-@chr3:113442939|113442942:113442806:-.A.up','chr3:113464789:113465096:-@chr3:113442939|113442942:113442806:-.B.core_chr3:113464789:113465096:-@chr3:113442939|113442942:113442806:-.B.up'	(0,0):3666,(0,1):369,(1,0):972,(1,1):2388	0:2697,1:1032	(0,0):1863,(0,1):130,(1,0):336,(1,1):788	0:903,1:351	chr3	-	1.13443e+17	1.13465e+17
chr3:170587948:170588045:-@chr3:170586176|170586179:170586087:-	0.86	0.81	0.91	0.9	0.84	0.94	-0.04	0.18	'chr3:170587948:170588045:-@chr3:170586176|170586179:170586087:-.A.coreAndExt_chr3:170587948:170588045:-@chr3:170586176|170586179:170586087:-.A.up','chr3:170587948:170588045:-@chr3:170586176|170586179:170586087:-.B.core_chr3:170587948:170588045:-@chr3:170586176|170586179:170586087:-.B.up'	(0,0):3576,(0,1):21,(1,0):144,(1,1):2	0:146,1:21	(0,0):2849,(0,1):10,(1,0):103,(1,1):2	0:105,1:10	chr3	-	1.70586e+17	1.70588e+17
chr3:120315128:120315386:+@chr3:120319958|120321055:120321258:+	0.44	0.42	0.46	0.42	0.4	0.44	0.02	0.09	'chr3:120315128:120315386:+@chr3:120319958|120321055:120321258:+.B.up_chr3:120315128:120315386:+@chr3:120319958|120321055:120321258:+.B.core','chr3:120315128:120315386:+@chr3:120319958|120321055:120321258:+.A.up_chr3:120315128:120315386:+@chr3:120319958|120321055:120321258:+.A.coreAndExt'	(0,0):4873,(0,1):25,(1,0):6238,(1,1):3464	0:7768,1:1959	(0,0):2805,(0,1):9,(1,0):3566,(1,1):2093	0:4444,1:1224	chr3	+	1.20315e+17	1.20321e+17
chr3:50377987:50378367:-@chr3:50375442|50375454:50375336:-	0.13	0.1	0.18	0.13	0.08	0.18	0	0.08	'chr3:50377987:50378367:-@chr3:50375442|50375454:50375336:-.A.coreAndExt_chr3:50377987:50378367:-@chr3:50375442|50375454:50375336:-.A.up','chr3:50377987:50378367:-@chr3:50375442|50375454:50375336:-.B.core_chr3:50377987:50378367:-@chr3:50375442|50375454:50375336:-.B.up'	(0,0):2954,(0,1):196,(1,0):36,(1,1):1013	0:155,1:1090	(0,0):2032,(0,1):129,(1,0):23,(1,1):661	0:96,1:717	chr3	-	5037533650375330	5037836750378360
chr3:12882993:12883081:-@chr3:12881741|12881852:12881641:-	0.03	0.02	0.03	0.02	0.01	0.02	0.01	1000000000000	'chr3:12882993:12883081:-@chr3:12881741|12881852:12881641:-.A.coreAndExt_chr3:12882993:12883081:-@chr3:12881741|12881852:12881641:-.A.up','chr3:12882993:12883081:-@chr3:12881741|12881852:12881641:-.B.core_chr3:12882993:12883081:-@chr3:12881741|12881852:12881641:-.B.up'	(0,0):55186,(0,1):7838,(1,0):909,(1,1):87	0:910,1:7924	(0,0):65459,(0,1):10623,(1,0):747,(1,1):258	0:751,1:10877	chr3	-	1288164112881640	1288308112883080
chr3:13524964:13525064:+@chr3:13538236|13538305:13538352:+	0.84	0.65	0.97	0.75	0.36	0.98	0.09	0.41	'chr3:13524964:13525064:+@chr3:13538236|13538305:13538352:+.B.up_chr3:13524964:13525064:+@chr3:13538236|13538305:13538352:+.B.core','chr3:13524964:13525064:+@chr3:13538236|13538305:13538352:+.A.up_chr3:13524964:13525064:+@chr3:13538236|13538305:13538352:+.A.coreAndExt'	(0,0):156,(1,0):26	00:26:00	(0,0):65,(1,0):9	00:09:00	chr3	+	1352496413524960	1353835213538350
chr3:10334526:10334631:-@chr3:10331559|10331562:10331446:-	0.69	0.36	0.97	0.66	0.15	0.97	0.03	0.76	'chr3:10334526:10334631:-@chr3:10331559|10331562:10331446:-.A.coreAndExt_chr3:10334526:10334631:-@chr3:10331559|10331562:10331446:-.A.up','chr3:10334526:10334631:-@chr3:10331559|10331562:10331446:-.B.core_chr3:10334526:10334631:-@chr3:10331559|10331562:10331446:-.B.up'	(0,0):1479,(1,0):2,(1,1):2	00:04:00	(0,0):663,(1,0):2	00:02:00	chr3	-	1033144610331440	1033463110334630
chr3:10334526:10334631:-@chr3:10332674|10333135:10332400:-	0.7	0.61	0.79	0.79	0.65	0.89	-0.09	0.37	'chr3:10334526:10334631:-@chr3:10332674|10333135:10332400:-.A.coreAndExt_chr3:10334526:10334631:-@chr3:10332674|10333135:10332400:-.A.up','chr3:10334526:10334631:-@chr3:10332674|10333135:10332400:-.B.core_chr3:10334526:10334631:-@chr3:10332674|10333135:10332400:-.B.up'	(0,0):728,(0,1):16,(1,0):271,(1,1):84	0:330,1:41	(0,0):285,(0,1):4,(1,0):144,(1,1):47	0:178,1:17	chr3	-	1033240010332400	1033463110334630
chr3:195953836:195953990:+@chr3:195954409|195954535:195954608:+	0.13	0.04	0.26	0.72	0.32	0.98	-0.59	144.92	'chr3:195953836:195953990:+@chr3:195954409|195954535:195954608:+.B.up_chr3:195953836:195953990:+@chr3:195954409|195954535:195954608:+.B.core','chr3:195953836:195953990:+@chr3:195954409|195954535:195954608:+.A.up_chr3:195953836:195953990:+@chr3:195954409|195954535:195954608:+.A.coreAndExt'	(0,0):211,(0,1):7,(1,0):8,(1,1):18	0:11,1:22	(0,0):46,(1,0):4	00:04:00	chr3	+	1.95954e+17	1.95955e+17
chr3:142284963:142285103:-@chr3:142281190|142281951:142281074:-	0.98	0.91	1	0.95	0.85	0.99	0.03	0.11	'chr3:142284963:142285103:-@chr3:142281190|142281951:142281074:-.A.coreAndExt_chr3:142284963:142285103:-@chr3:142281190|142281951:142281074:-.A.up','chr3:142284963:142285103:-@chr3:142281190|142281951:142281074:-.B.core_chr3:142284963:142285103:-@chr3:142281190|142281951:142281074:-.B.up'	(0,0):344,(1,0):560,(1,1):13	0:572,1:1	(0,0):300,(1,0):375,(1,1):15	0.270833	chr3	-	1.42281e+17	1.42285e+17
chr3:52523352:52523694:+@chr3:52524048|52524091:52524247:+	0.03	0.02	0.05	0.06	0.03	0.09	-0.03	0.09	'chr3:52523352:52523694:+@chr3:52524048|52524091:52524247:+.B.up_chr3:52523352:52523694:+@chr3:52524048|52524091:52524247:+.B.core','chr3:52523352:52523694:+@chr3:52524048|52524091:52524247:+.A.up_chr3:52523352:52523694:+@chr3:52524048|52524091:52524247:+.A.coreAndExt'	(0,0):1385,(0,1):399,(1,0):21,(1,1):1265	0:69,1:1616	(0,0):644,(0,1):172,(1,0):15,(1,1):500	0:40,1:647	chr3	+	5252335252523350	5252424752524240
chr3:133372189:133372368:-@chr3:133371458|133371473:133371307:-	0.75	0.71	0.78	0.81	0.76	0.86	-0.06	0.71	'chr3:133372189:133372368:-@chr3:133371458|133371473:133371307:-.A.coreAndExt_chr3:133372189:133372368:-@chr3:133371458|133371473:133371307:-.A.up','chr3:133372189:133372368:-@chr3:133371458|133371473:133371307:-.B.core_chr3:133372189:133372368:-@chr3:133371458|133371473:133371307:-.B.up'	(0,0):1380,(0,1):148,(1,0):529,(1,1):290	0:733,1:234	(0,0):630,(0,1):47,(1,0):249,(1,1):138	0:366,1:68	chr3	-	1.33371e+17	1.33372e+17
chr3:47894653:47894842:-@chr3:47894428|47894529:47892180:-	0.64	0.59	0.68	0.57	0.51	0.62	0.07	0.66	'chr3:47894653:47894842:-@chr3:47894428|47894529:47892180:-.A.coreAndExt_chr3:47894653:47894842:-@chr3:47894428|47894529:47892180:-.A.up','chr3:47894653:47894842:-@chr3:47894428|47894529:47892180:-.B.core_chr3:47894653:47894842:-@chr3:47894428|47894529:47892180:-.B.up'	(0,0):614,(0,1):135,(1,0):424,(1,1):6048	0:4311,1:2296	(0,0):316,(0,1):105,(1,0):239,(1,1):3779	0:2370,1:1753	chr3	-	4789218047892180	4789484247894840
chr3:52273274:52273451:+@chr3:52274191|52274194:52275113:+	0.49	0.23	0.75	0.65	0.25	0.98	-0.16	0.71	'chr3:52273274:52273451:+@chr3:52274191|52274194:52275113:+.B.up_chr3:52273274:52273451:+@chr3:52274191|52274194:52275113:+.B.core','chr3:52273274:52273451:+@chr3:52274191|52274194:52275113:+.A.up_chr3:52273274:52273451:+@chr3:52274191|52274194:52275113:+.A.coreAndExt'	(0,0):59,(0,1):4,(1,0):4,(1,1):110	0:74,1:44	(0,0):31,(1,1):65	0:60,1:5	chr3	+	5227327452273270	5227511352275110
chr3:31659432:31659480:+@chr3:31661168|31661278:31661322:+	0.72	0.3	0.98	0.73	0.35	0.99	-0.01	0.61	'chr3:31659432:31659480:+@chr3:31661168|31661278:31661322:+.B.up_chr3:31659432:31659480:+@chr3:31661168|31661278:31661322:+.B.core','chr3:31659432:31659480:+@chr3:31661168|31661278:31661322:+.A.up_chr3:31659432:31659480:+@chr3:31661168|31661278:31661322:+.A.coreAndExt'	(0,0):2387,(1,0):665	0.461806	(0,0):1221,(1,0):394	0.273611	chr3	+	3165943231659430	3166132231661320
chr3:51675765:51675883:+@chr3:51677891|51677897:51677990:+	0.98	0.93	1	0.94	0.85	1	0.04	0.12	'chr3:51675765:51675883:+@chr3:51677891|51677897:51677990:+.B.up_chr3:51675765:51675883:+@chr3:51677891|51677897:51677990:+.B.core','chr3:51675765:51675883:+@chr3:51677891|51677897:51677990:+.A.up_chr3:51675765:51675883:+@chr3:51677891|51677897:51677990:+.A.coreAndExt'	(0,0):192,(1,0):53	00:53:00	(0,0):92,(1,0):25,(1,1):2	00:27:00	chr3	+	5167576551675760	5167799051677990
chr3:139356805:139356904:-@chr3:139353426|139353489:139353202:-	0.83	0.7	0.91	0.79	0.46	0.97	0.04	0.34	'chr3:139356805:139356904:-@chr3:139353426|139353489:139353202:-.A.coreAndExt_chr3:139356805:139356904:-@chr3:139353426|139353489:139353202:-.A.up','chr3:139356805:139356904:-@chr3:139353426|139353489:139353202:-.B.core_chr3:139356805:139356904:-@chr3:139353426|139353489:139353202:-.B.up'	(0,0):432,(0,1):5,(1,0):55,(1,1):38	0:87,1:11	(0,0):94,(1,0):9,(1,1):9	00:18:00	chr3	-	1.39353e+17	1.39357e+17
chr3:179322575:179322727:+@chr3:179332740|179332759:179332847:+	0.02	0.01	0.02	0.02	0.01	0.02	0	0	'chr3:179322575:179322727:+@chr3:179332740|179332759:179332847:+.B.up_chr3:179322575:179322727:+@chr3:179332740|179332759:179332847:+.B.core','chr3:179322575:179322727:+@chr3:179332740|179332759:179332847:+.A.up_chr3:179322575:179322727:+@chr3:179332740|179332759:179332847:+.A.coreAndExt'	(0,0):1749,(0,1):1085,(1,0):21,(1,1):18	0:21,1:1103	(0,0):1306,(0,1):806,(1,0):15,(1,1):15	0:15,1:821	chr3	+	1.79323e+17	1.79333e+17
chr3:72149320:72149578:-@chr3:72149157|72149161:72149055:-	0.85	0.7	0.95	0.86	0.68	0.97	-0.01	0.25	'chr3:72149320:72149578:-@chr3:72149157|72149161:72149055:-.A.coreAndExt_chr3:72149320:72149578:-@chr3:72149157|72149161:72149055:-.A.up','chr3:72149320:72149578:-@chr3:72149157|72149161:72149055:-.B.core_chr3:72149320:72149578:-@chr3:72149157|72149161:72149055:-.B.up'	(0,0):151,(0,1):3,(1,0):24,(1,1):47	0:50,1:24	(0,0):130,(0,1):2,(1,0):19,(1,1):50	0:65,1:6	chr3	-	7214905572149050	7214957872149570
chr3:170626332:170626433:-@chr3:170625588|170625630:170625431:-	0.98	0.95	1	0.96	0.88	1	0.02	0.07	'chr3:170626332:170626433:-@chr3:170625588|170625630:170625431:-.A.coreAndExt_chr3:170626332:170626433:-@chr3:170625588|170625630:170625431:-.A.up','chr3:170626332:170626433:-@chr3:170625588|170625630:170625431:-.B.core_chr3:170626332:170626433:-@chr3:170625588|170625630:170625431:-.B.up'	(0,0):96,(1,0):166,(1,1):18	0.127778	(0,0):14,(1,0):43,(1,1):7	00:50:00	chr3	-	1.70625e+17	1.70626e+17
chr3:49724989:49725101:-@chr3:49724718|49724911:49724582:-	0.79	0.49	0.99	0.67	0.37	0.94	0.12	0.68	'chr3:49724989:49725101:-@chr3:49724718|49724911:49724582:-.A.coreAndExt_chr3:49724989:49725101:-@chr3:49724718|49724911:49724582:-.A.up','chr3:49724989:49725101:-@chr3:49724718|49724911:49724582:-.B.core_chr3:49724989:49725101:-@chr3:49724718|49724911:49724582:-.B.up'	(0,0):122,(1,0):19,(1,1):2	0:20,1:1	(0,0):77,(0,1):1,(1,0):22,(1,1):6	0:27,1:2	chr3	-	4972458249724580	4972510149725100
chr3:133472439:133472547:+@chr3:133473339|133473347:133473515:+	0.98	0.94	1	0.91	0.73	0.99	0.07	0.17	'chr3:133472439:133472547:+@chr3:133473339|133473347:133473515:+.B.up_chr3:133472439:133472547:+@chr3:133473339|133473347:133473515:+.B.core','chr3:133472439:133472547:+@chr3:133473339|133473347:133473515:+.A.up_chr3:133472439:133472547:+@chr3:133473339|133473347:133473515:+.A.coreAndExt'	(0,0):182,(1,0):77,(1,1):20	0:96,1:1	(0,0):27,(1,0):13,(1,1):2	00:15:00	chr3	+	1.33472e+17	1.33474e+17
chr3:9882216:9882300:-@chr3:9881991|9882019:9881868:-	0.03	0.01	0.05	0.02	0.01	0.05	0.01	0.04	'chr3:9882216:9882300:-@chr3:9881991|9882019:9881868:-.A.coreAndExt_chr3:9882216:9882300:-@chr3:9881991|9882019:9881868:-.A.up','chr3:9882216:9882300:-@chr3:9881991|9882019:9881868:-.B.core_chr3:9882216:9882300:-@chr3:9881991|9882019:9881868:-.B.up'	(0,0):928,(0,1):227,(1,0):9,(1,1):8	0:11,1:233	(0,0):388,(0,1):94,(1,0):2,(1,1):5	0:2,1:99	chr3	-	98818689881868	98823009882300
chr3:183904584:183904663:+@chr3:183905152|183905185:183905231:+	0.22	0.08	0.41	0.08	0.01	0.27	0.14	0.67	'chr3:183904584:183904663:+@chr3:183905152|183905185:183905231:+.B.up_chr3:183904584:183904663:+@chr3:183905152|183905185:183905231:+.B.core','chr3:183904584:183904663:+@chr3:183905152|183905185:183905231:+.A.up_chr3:183904584:183904663:+@chr3:183905152|183905185:183905231:+.A.coreAndExt'	(0,0):883,(0,1):8,(1,0):7	0:7,1:8	(0,0):423,(0,1):6	0:0,1:6	chr3	+	1.83905e+17	1.83905e+17
chr3:48481398:48481529:-@chr3:48476420|48476425:48476227:-	0.98	0.92	1	0.96	0.87	1	0.02	0.08	'chr3:48481398:48481529:-@chr3:48476420|48476425:48476227:-.A.coreAndExt_chr3:48481398:48481529:-@chr3:48476420|48476425:48476227:-.A.up','chr3:48481398:48481529:-@chr3:48476420|48476425:48476227:-.B.core_chr3:48481398:48481529:-@chr3:48476420|48476425:48476227:-.B.up'	(0,0):700,(1,0):54,(1,1):92	0.101389	(0,0):357,(1,0):26,(1,1):53	0.0548611	chr3	-	4847622748476220	4848152948481520
chr3:19992298:19992553:+@chr3:20017093|20017135:20017244:+	0.98	0.97	0.99	0.97	0.95	0.99	0.01	0.04	'chr3:19992298:19992553:+@chr3:20017093|20017135:20017244:+.B.up_chr3:19992298:19992553:+@chr3:20017093|20017135:20017244:+.B.core','chr3:19992298:19992553:+@chr3:20017093|20017135:20017244:+.A.up_chr3:19992298:19992553:+@chr3:20017093|20017135:20017244:+.A.coreAndExt'	(0,0):4035,(0,1):7,(1,0):860,(1,1):710	0:1549,1:28	(0,0):1888,(0,1):4,(1,0):319,(1,1):309	0:624,1:8	chr3	+	1999229819992290	2001724420017240
chr3:4345297:4345552:+@chr3:4354582|4355331:4355445:+	0.97	0.92	1	0.9	0.81	0.98	0.07	0.28	'chr3:4345297:4345552:+@chr3:4354582|4355331:4355445:+.B.up_chr3:4345297:4345552:+@chr3:4354582|4355331:4355445:+.B.core','chr3:4345297:4345552:+@chr3:4354582|4355331:4355445:+.A.up_chr3:4345297:4345552:+@chr3:4354582|4355331:4355445:+.A.coreAndExt'	(0,0):533,(1,0):310,(1,1):24	0.231944	(0,0):357,(0,1):3,(1,0):271,(1,1):24	0:293,1:5	chr3	+	43452974345297	43554454355445
chr3:113465866:113465960:+@chr3:113497588|113497616:113497682:+	0.98	0.94	1	0.95	0.88	1	0.03	0.12	'chr3:113465866:113465960:+@chr3:113497588|113497616:113497682:+.B.up_chr3:113465866:113465960:+@chr3:113497588|113497616:113497682:+.B.core','chr3:113465866:113465960:+@chr3:113497588|113497616:113497682:+.A.up_chr3:113465866:113465960:+@chr3:113497588|113497616:113497682:+.A.coreAndExt'	(0,0):1137,(1,0):127	0.0881944	(0,0):761,(1,0):57	00:57:00	chr3	+	1.13466e+17	1.13498e+17
chr3:50326878:50327059:-@chr3:50326787|50326791:50326686:-	0.96	0.94	0.98	0.95	0.92	0.98	0.01	0.04	'chr3:50326878:50327059:-@chr3:50326787|50326791:50326686:-.A.coreAndExt_chr3:50326878:50327059:-@chr3:50326787|50326791:50326686:-.A.up','chr3:50326878:50327059:-@chr3:50326787|50326791:50326686:-.B.core_chr3:50326878:50327059:-@chr3:50326787|50326791:50326686:-.B.up'	(0,0):1121,(0,1):17,(1,0):453,(1,1):181	0:624,1:27	(0,0):361,(0,1):6,(1,0):153,(1,1):52	0:204,1:7	chr3	-	5032668650326680	5032705950327050
chr3:4344988:4345210:+@chr3:4354582|4355331:4355445:+	0.62	0.54	0.71	0.76	0.67	0.85	-0.14	1.61	'chr3:4344988:4345210:+@chr3:4354582|4355331:4355445:+.B.up_chr3:4344988:4345210:+@chr3:4354582|4355331:4355445:+.B.core','chr3:4344988:4345210:+@chr3:4354582|4355331:4355445:+.A.up_chr3:4344988:4345210:+@chr3:4354582|4355331:4355445:+.A.coreAndExt'	(0,0):595,(0,1):28,(1,0):352,(1,1):23	0:370,1:33	(0,0):404,(0,1):13,(1,0):305,(1,1):13	0:316,1:15	chr3	+	43449884344988	43554454355445
chr3:178745211:178745311:-@chr3:178743013|178743016:178735011:-	0.35	0.25	0.45	0.37	0.27	0.49	-0.02	0.2	'chr3:178745211:178745311:-@chr3:178743013|178743016:178735011:-.A.coreAndExt_chr3:178745211:178745311:-@chr3:178743013|178743016:178735011:-.A.up','chr3:178745211:178745311:-@chr3:178743013|178743016:178735011:-.B.core_chr3:178745211:178745311:-@chr3:178743013|178743016:178735011:-.B.up'	(0,0):506,(0,1):51,(1,0):29,(1,1):7143	0:2827,1:4396	(0,0):376,(0,1):44,(1,0):27,(1,1):5407	0:2392,1:3086	chr3	-	1.78735e+17	1.78745e+17
chr3:49722695:49722815:-@chr3:49722317|49722388:49722171:-	0.9	0.71	0.99	0.89	0.69	0.99	0.01	0.3	'chr3:49722695:49722815:-@chr3:49722317|49722388:49722171:-.A.coreAndExt_chr3:49722695:49722815:-@chr3:49722317|49722388:49722171:-.A.up','chr3:49722695:49722815:-@chr3:49722317|49722388:49722171:-.B.core_chr3:49722695:49722815:-@chr3:49722317|49722388:49722171:-.B.up'	(0,0):808,(1,0):26,(1,1):10	00:36:00	(0,0):178,(1,0):15,(1,1):1	00:16:00	chr3	-	4972217149722170	4972281549722810
chr3:52188371:52188706:-@chr3:52185116|52185187:52185032:-	0.25	0.15	0.38	0.17	0.04	0.38	0.08	0.38	'chr3:52188371:52188706:-@chr3:52185116|52185187:52185032:-.A.coreAndExt_chr3:52188371:52188706:-@chr3:52185116|52185187:52185032:-.A.up','chr3:52188371:52188706:-@chr3:52185116|52185187:52185032:-.B.core_chr3:52188371:52188706:-@chr3:52185116|52185187:52185032:-.B.up'	(0,0):233,(0,1):27,(1,0):12,(1,1):11	0:14,1:36	(0,0):78,(0,1):9,(1,0):2,(1,1):8	0:4,1:15	chr3	-	5218503252185030	5218870652188700
chr3:28383003:28383087:-@chr3:28382092|28382113:28381893:-	0.98	0.95	1	0.97	0.91	1	0.01	0.07	'chr3:28383003:28383087:-@chr3:28382092|28382113:28381893:-.A.coreAndExt_chr3:28383003:28383087:-@chr3:28382092|28382113:28381893:-.A.up','chr3:28383003:28383087:-@chr3:28382092|28382113:28381893:-.B.core_chr3:28383003:28383087:-@chr3:28382092|28382113:28381893:-.B.up'	(0,0):1317,(1,0):193,(1,1):460	0:648,1:5	(0,0):648,(1,0):84,(1,1):196	0:279,1:1	chr3	-	2838189328381890	2838308728383080
chr3:50340897:50341004:-@chr3:50340054|50340411:50339488:-	0.82	0.5	1	0.76	0.38	0.98	0.06	0.51	'chr3:50340897:50341004:-@chr3:50340054|50340411:50339488:-.A.coreAndExt_chr3:50340897:50341004:-@chr3:50340054|50340411:50339488:-.A.up','chr3:50340897:50341004:-@chr3:50340054|50340411:50339488:-.B.core_chr3:50340897:50341004:-@chr3:50340054|50340411:50339488:-.B.up'	(0,0):24,(1,0):14,(1,1):17	0:30,1:1	(0,0):19,(1,0):6,(1,1):8	00:14:00	chr3	-	5033948850339480	5034100450341000
chr3:123679991:123680255:-@chr3:123675274|123675642:123675202:-	0.94	0.9	0.98	0.97	0.93	1	-0.03	0.14	'chr3:123679991:123680255:-@chr3:123675274|123675642:123675202:-.A.coreAndExt_chr3:123679991:123680255:-@chr3:123675274|123675642:123675202:-.A.up','chr3:123679991:123680255:-@chr3:123675274|123675642:123675202:-.B.core_chr3:123679991:123680255:-@chr3:123675274|123675642:123675202:-.B.up'	(0,0):2707,(0,1):6,(1,0):618,(1,1):90	0:704,1:10	(0,0):1125,(1,0):197,(1,1):18	0:214,1:1	chr3	-	1.23675e+17	1.2368e+17
chr3:42684831:42684887:+@chr3:42685391|42685394:42685495:+	0.47	0.39	0.56	0.56	0.43	0.68	-0.09	0.36	'chr3:42684831:42684887:+@chr3:42685391|42685394:42685495:+.B.up_chr3:42684831:42684887:+@chr3:42685391|42685394:42685495:+.B.core','chr3:42684831:42684887:+@chr3:42685391|42685394:42685495:+.A.up_chr3:42684831:42684887:+@chr3:42685391|42685394:42685495:+.A.coreAndExt'	(0,0):1355,(0,1):64,(1,0):62,(1,1):4	0:64,1:66	(0,0):641,(0,1):23,(1,0):31,(1,1):1	0:32,1:23	chr3	+	4268483142684830	4268549542685490
chr3:9475529:9475634:+@chr3:9475961|9476018:9476169:+	0.36	0.31	0.41	0.29	0.23	0.34	0.07	0.47	'chr3:9475529:9475634:+@chr3:9475961|9476018:9476169:+.B.up_chr3:9475529:9475634:+@chr3:9475961|9476018:9476169:+.B.core','chr3:9475529:9475634:+@chr3:9475961|9476018:9476169:+.A.up_chr3:9475529:9475634:+@chr3:9475961|9476018:9476169:+.A.coreAndExt'	(0,0):691,(0,1):139,(1,0):151,(1,1):48	0:169,1:169	(0,0):398,(0,1):103,(1,0):85,(1,1):49	0:99,1:138	chr3	+	94755299475529	94761699476169
chr3:52623086:52623271:-@chr3:52621451|52621526:52621369:-	0.81	0.75	0.86	0.88	0.8	0.93	-0.07	0.3	'chr3:52623086:52623271:-@chr3:52621451|52621526:52621369:-.A.coreAndExt_chr3:52623086:52623271:-@chr3:52621451|52621526:52621369:-.A.up','chr3:52623086:52623271:-@chr3:52621451|52621526:52621369:-.B.core_chr3:52623086:52623271:-@chr3:52621451|52621526:52621369:-.B.up'	(0,0):1028,(0,1):33,(1,0):392,(1,1):156	0:522,1:59	(0,0):508,(0,1):9,(1,0):175,(1,1):59	0:228,1:15	chr3	-	5262136952621360	5262327152623270
chr3:111849292:111849360:-@chr3:111846908|111847075:111846864:-	0.47	0.18	0.83	0.38	0.09	0.71	0.09	0.74	'chr3:111849292:111849360:-@chr3:111846908|111847075:111846864:-.A.coreAndExt_chr3:111849292:111849360:-@chr3:111846908|111847075:111846864:-.A.up','chr3:111849292:111849360:-@chr3:111846908|111847075:111846864:-.B.core_chr3:111849292:111849360:-@chr3:111846908|111847075:111846864:-.B.up'	(0,0):216,(0,1):1,(1,0):23	0:23,1:1	(0,0):91,(0,1):1,(1,0):26	0:26,1:1	chr3	-	1.11847e+17	1.11849e+17
chr3:185637225:185637284:-@chr3:185636223|185636226:185636153:-	0.99	0.97	1	0.99	0.95	1	0	0.03	'chr3:185637225:185637284:-@chr3:185636223|185636226:185636153:-.A.coreAndExt_chr3:185637225:185637284:-@chr3:185636223|185636226:185636153:-.A.up','chr3:185637225:185637284:-@chr3:185636223|185636226:185636153:-.B.core_chr3:185637225:185637284:-@chr3:185636223|185636226:185636153:-.B.up'	(0,0):6337,(1,0):120	0.0833333	(0,0):4699,(1,0):83	0.0576389	chr3	-	1.85636e+17	1.85637e+17
chr3:44690233:44690326:+@chr3:44692433|44692436:44692751:+	0.92	0.83	0.98	0.88	0.72	0.97	0.04	0.17	'chr3:44690233:44690326:+@chr3:44692433|44692436:44692751:+.B.up_chr3:44690233:44690326:+@chr3:44692433|44692436:44692751:+.B.core','chr3:44690233:44690326:+@chr3:44692433|44692436:44692751:+.A.up_chr3:44690233:44690326:+@chr3:44692433|44692436:44692751:+.A.coreAndExt'	(0,0):78,(0,1):2,(1,0):35,(1,1):62	0:91,1:8	(0,0):36,(0,1):1,(1,0):18,(1,1):34	0:49,1:4	chr3	+	4469023344690230	4469275144692750
chr3:142131386:142131505:-@chr3:142123915|142123918:142123749:-	0.99	0.98	1	0.99	0.97	1	0	0	'chr3:142131386:142131505:-@chr3:142123915|142123918:142123749:-.A.coreAndExt_chr3:142131386:142131505:-@chr3:142123915|142123918:142123749:-.A.up','chr3:142131386:142131505:-@chr3:142123915|142123918:142123749:-.B.core_chr3:142131386:142131505:-@chr3:142123915|142123918:142123749:-.B.up'	(0,0):628,(1,0):251,(1,1):100	0.24375	(0,0):300,(1,0):122,(1,1):57	0.124306	chr3	-	1.42124e+17	1.42132e+17
chr3:128598333:128598684:+@chr3:128603496|128603500:128603589:+	0.98	0.96	1	0.98	0.94	1	0	0.04	'chr3:128598333:128598684:+@chr3:128603496|128603500:128603589:+.B.up_chr3:128598333:128598684:+@chr3:128603496|128603500:128603589:+.B.core','chr3:128598333:128598684:+@chr3:128603496|128603500:128603589:+.A.up_chr3:128598333:128598684:+@chr3:128603496|128603500:128603589:+.A.coreAndExt'	(0,0):1551,(0,1):2,(1,0):175,(1,1):235	0:408,1:4	(0,0):760,(1,0):84,(1,1):133	0:216,1:1	chr3	+	1.28598e+17	1.28604e+17
chr3:52001342:52001482:-@chr3:51995286|51995320:51995176:-	0.94	0.81	1	0.96	0.86	1	-0.02	0.16	'chr3:52001342:52001482:-@chr3:51995286|51995320:51995176:-.A.coreAndExt_chr3:52001342:52001482:-@chr3:51995286|51995320:51995176:-.A.up','chr3:52001342:52001482:-@chr3:51995286|51995320:51995176:-.B.core_chr3:52001342:52001482:-@chr3:51995286|51995320:51995176:-.B.up'	(0,0):302,(1,0):22	00:22:00	(0,0):385,(1,0):27	00:27:00	chr3	-	5199517651995170	5200148252001480
chr3:169492053:169492349:+@chr3:169496556|169496672:169497349:+	0.91	0.87	0.93	0.88	0.82	0.93	0.03	0.11	'chr3:169492053:169492349:+@chr3:169496556|169496672:169497349:+.B.up_chr3:169492053:169492349:+@chr3:169496556|169496672:169497349:+.B.core','chr3:169492053:169492349:+@chr3:169496556|169496672:169497349:+.A.up_chr3:169492053:169492349:+@chr3:169496556|169496672:169497349:+.A.coreAndExt'	(0,0):1178,(0,1):28,(1,0):623,(1,1):2338	0:2731,1:258	(0,0):522,(0,1):14,(1,0):236,(1,1):886	0:1048,1:88	chr3	+	1.69492e+17	1.69497e+17
chr3:48752822:48752960:-@chr3:48732851|48732854:48732523:-	0.67	0.5	0.82	0.57	0.29	0.87	0.1	0.53	'chr3:48752822:48752960:-@chr3:48732851|48732854:48732523:-.A.coreAndExt_chr3:48752822:48752960:-@chr3:48732851|48732854:48732523:-.A.up','chr3:48752822:48752960:-@chr3:48732851|48732854:48732523:-.B.core_chr3:48752822:48752960:-@chr3:48732851|48732854:48732523:-.B.up'	(0,0):2169,(0,1):7,(1,0):25,(1,1):1165	0:935,1:262	(0,0):1095,(0,1):3,(1,0):8,(1,1):632	0:273,1:370	chr3	-	4873252348732520	4875296048752960
chr3:29322803:29323247:+@chr3:29476234|29476237:29476406:+	0.75	0.35	0.96	0.56	0.2	0.94	0.19	1.02	'chr3:29322803:29323247:+@chr3:29476234|29476237:29476406:+.B.up_chr3:29322803:29323247:+@chr3:29476234|29476237:29476406:+.B.core','chr3:29322803:29323247:+@chr3:29476234|29476237:29476406:+.A.up_chr3:29322803:29323247:+@chr3:29476234|29476237:29476406:+.A.coreAndExt'	(0,0):111,(1,0):3,(1,1):14	0:16,1:1	(0,0):18,(0,1):1,(1,0):2	0:2,1:1	chr3	+	2932280329322800	2947640629476400
chr3:184019325:184019446:+@chr3:184019559|184019635:184019859:+	0.04	0.03	0.04	0.03	0.02	0.04	0.01	0	'chr3:184019325:184019446:+@chr3:184019559|184019635:184019859:+.B.up_chr3:184019325:184019446:+@chr3:184019559|184019635:184019859:+.B.core','chr3:184019325:184019446:+@chr3:184019559|184019635:184019859:+.A.up_chr3:184019325:184019446:+@chr3:184019559|184019635:184019859:+.A.coreAndExt'	(0,0):3116,(0,1):1511,(1,0):105,(1,1):1203	0:146,1:2673	(0,0):1035,(0,1):567,(1,0):30,(1,1):421	0:36,1:982	chr3	+	1.84019e+17	1.8402e+17
chr3:39107302:39107380:+@chr3:39108039|39108066:39108121:+	0.97	0.88	1	0.93	0.77	1	0.04	0.14	'chr3:39107302:39107380:+@chr3:39108039|39108066:39108121:+.B.up_chr3:39107302:39107380:+@chr3:39108039|39108066:39108121:+.B.core','chr3:39107302:39107380:+@chr3:39108039|39108066:39108121:+.A.up_chr3:39107302:39107380:+@chr3:39108039|39108066:39108121:+.A.coreAndExt'	(0,0):591,(1,0):61	0.0423611	(0,0):324,(1,0):37	00:37:00	chr3	+	3910730239107300	3910812139108120
chr3:25622037:25622213:+@chr3:25634994|25635132:25635198:+	0.6	0.11	0.98	0.41	0.07	0.8	0.19	1.13	'chr3:25622037:25622213:+@chr3:25634994|25635132:25635198:+.B.up_chr3:25622037:25622213:+@chr3:25634994|25635132:25635198:+.B.core','chr3:25622037:25622213:+@chr3:25634994|25635132:25635198:+.A.up_chr3:25622037:25622213:+@chr3:25634994|25635132:25635198:+.A.coreAndExt'	(0,0):254,(1,0):1	00:01:00	(0,0):207,(1,0):1	00:01:00	chr3	+	2562203725622030	2563519825635190
chr3:57570111:57570191:-@chr3:57569734|57569759:57569625:-	0.04	0.03	0.05	0.02	0.01	0.03	0.02	0.16	'chr3:57570111:57570191:-@chr3:57569734|57569759:57569625:-.A.coreAndExt_chr3:57570111:57570191:-@chr3:57569734|57569759:57569625:-.A.up','chr3:57570111:57570191:-@chr3:57569734|57569759:57569625:-.B.core_chr3:57570111:57570191:-@chr3:57569734|57569759:57569625:-.B.up'	(0,0):3301,(0,1):616,(1,0):36,(1,1):17	0:36,1:633	(0,0):1393,(0,1):257,(1,0):6,(1,1):5	0:6,1:262	chr3	-	5756962557569620	5757019157570190
chr3:160102352:160102434:-@chr3:160099506|160099514:160099291:-	0.83	0.55	0.99	0.29	0.02	0.62	0.54	4.99	'chr3:160102352:160102434:-@chr3:160099506|160099514:160099291:-.A.coreAndExt_chr3:160102352:160102434:-@chr3:160099506|160099514:160099291:-.A.up','chr3:160102352:160102434:-@chr3:160099506|160099514:160099291:-.B.core_chr3:160102352:160102434:-@chr3:160099506|160099514:160099291:-.B.up'	(0,0):733,(1,0):10,(1,1):101	0:106,1:5	(0,0):644,(1,1):66	0:11,1:55	chr3	-	1.60099e+17	1.60102e+17
chr3:52719765:52719866:-@chr3:52713739|52713742:52713590:-	0.85	0.78	0.91	0.84	0.71	0.93	0.01	0.16	'chr3:52719765:52719866:-@chr3:52713739|52713742:52713590:-.A.coreAndExt_chr3:52719765:52719866:-@chr3:52713739|52713742:52713590:-.A.up','chr3:52719765:52719866:-@chr3:52713739|52713742:52713590:-.B.core_chr3:52719765:52719866:-@chr3:52713739|52713742:52713590:-.B.up'	(0,0):717,(0,1):13,(1,0):85,(1,1):36	0:118,1:16	(0,0):384,(0,1):6,(1,0):38,(1,1):21	0:56,1:9	chr3	-	5271359052713590	5271986652719860
chr20:5948082:5948233:+@chr20:5948476|5948524:5948671:+	0.97	0.95	0.99	0.97	0.92	1	0	0.05	'chr20:5948082:5948233:+@chr20:5948476|5948524:5948671:+.B.up_chr20:5948082:5948233:+@chr20:5948476|5948524:5948671:+.B.core','chr20:5948082:5948233:+@chr20:5948476|5948524:5948671:+.A.up_chr20:5948082:5948233:+@chr20:5948476|5948524:5948671:+.A.coreAndExt'	(0,0):512,(0,1):4,(1,0):396,(1,1):53	0:445,1:8	(0,0):135,(1,0):98,(1,1):12	0:109,1:1	chr20	+	59480825948082	59486715948671
chr20:14032568:14032666:+@chr20:14033745|14033790:14034325:+	0.82	0.53	0.97	0.81	0.47	0.97	0.01	0.35	'chr20:14032568:14032666:+@chr20:14033745|14033790:14034325:+.B.up_chr20:14032568:14032666:+@chr20:14033745|14033790:14034325:+.B.core','chr20:14032568:14032666:+@chr20:14033745|14033790:14034325:+.A.up_chr20:14032568:14032666:+@chr20:14033745|14033790:14034325:+.A.coreAndExt'	(0,0):11,(1,0):10,(1,1):22	0:27,1:5	(0,0):4,(1,0):5,(1,1):16	0:11,1:10	chr20	+	1403256814032560	1403432514034320
chr20:34057715:34057811:+@chr20:34059875|34059878:34059976:+	0.97	0.91	1	0.9	0.71	0.99	0.07	0.22	'chr20:34057715:34057811:+@chr20:34059875|34059878:34059976:+.B.up_chr20:34057715:34057811:+@chr20:34059875|34059878:34059976:+.B.core','chr20:34057715:34057811:+@chr20:34059875|34059878:34059976:+.A.up_chr20:34057715:34057811:+@chr20:34059875|34059878:34059976:+.A.coreAndExt'	(0,0):515,(1,0):52,(1,1):2	00:54:00	(0,0):235,(1,0):7	00:07:00	chr20	+	3405771534057710	3405997634059970
chr20:34284299:34284382:-@chr20:34280218|34280292:34280171:-	0.67	0.19	0.97	0.58	0.16	0.99	0.09	0.93	'chr20:34284299:34284382:-@chr20:34280218|34280292:34280171:-.A.coreAndExt_chr20:34284299:34284382:-@chr20:34280218|34280292:34280171:-.A.up','chr20:34284299:34284382:-@chr20:34280218|34280292:34280171:-.B.core_chr20:34284299:34284382:-@chr20:34280218|34280292:34280171:-.B.up'	(0,0):418,(1,0):3	00:03:00	(0,0):220,(1,0):3	00:03:00	chr20	-	3428017134280170	3428438234284380
chr20:3725549:3725735:+@chr20:3726118|3726140:3726244:+	0.39	0.03	0.79	0.39	0.04	0.8	0	0.75	'chr20:3725549:3725735:+@chr20:3726118|3726140:3726244:+.B.up_chr20:3725549:3725735:+@chr20:3726118|3726140:3726244:+.B.core','chr20:3725549:3725735:+@chr20:3726118|3726140:3726244:+.A.up_chr20:3725549:3725735:+@chr20:3726118|3726140:3726244:+.A.coreAndExt'	(0,0):58,(1,1):4	0:0,1:4	(0,0):30,(0,1):1,(1,1):3	0:1,1:3	chr20	+	37255493725549	37262443726244
chr20:35243628:35243777:-@chr20:35242790|35242840:35242708:-	0.78	0.68	0.87	0.72	0.61	0.83	0.06	0.29	'chr20:35243628:35243777:-@chr20:35242790|35242840:35242708:-.A.coreAndExt_chr20:35243628:35243777:-@chr20:35242790|35242840:35242708:-.A.up','chr20:35243628:35243777:-@chr20:35242790|35242840:35242708:-.B.core_chr20:35243628:35243777:-@chr20:35242790|35242840:35242708:-.B.up'	(0,0):293,(0,1):12,(1,0):90,(1,1):20	0:107,1:15	(0,0):274,(0,1):18,(1,0):95,(1,1):15	0:110,1:18	chr20	-	3524270835242700	3524377735243770
chr20:34446224:34446303:+@chr20:34450935|34450955:34451322:+	0.99	0.98	1	0.98	0.94	1	0.01	0.04	'chr20:34446224:34446303:+@chr20:34450935|34450955:34451322:+.B.up_chr20:34446224:34446303:+@chr20:34450935|34450955:34451322:+.B.core','chr20:34446224:34446303:+@chr20:34450935|34450955:34451322:+.A.up_chr20:34446224:34446303:+@chr20:34450935|34450955:34451322:+.A.coreAndExt'	(0,0):511,(1,0):258,(1,1):640	0:896,1:2	(0,0):296,(1,0):122,(1,1):341	0:455,1:8	chr20	+	3444622434446220	3445132234451320
chr20:1579468:1579582:-@chr20:1578079|1578696:1577986:-	0.85	0.79	0.91	0.93	0.88	0.97	-0.08	0.58	'chr20:1579468:1579582:-@chr20:1578079|1578696:1577986:-.A.coreAndExt_chr20:1579468:1579582:-@chr20:1578079|1578696:1577986:-.A.up','chr20:1579468:1579582:-@chr20:1578079|1578696:1577986:-.B.core_chr20:1579468:1579582:-@chr20:1578079|1578696:1577986:-.B.up'	(0,0):1732,(0,1):12,(1,0):1378,(1,1):3	0:1381,1:12	(0,0):1681,(0,1):6,(1,0):1671,(1,1):6	0:1676,1:7	chr20	-	15779861577986	15795821579582
chr20:34064274:34064420:+@chr20:34065693|34065696:34065926:+	0.02	0	0.06	0.07	0.01	0.24	-0.05	0.14	'chr20:34064274:34064420:+@chr20:34065693|34065696:34065926:+.B.up_chr20:34064274:34064420:+@chr20:34065693|34065696:34065926:+.B.core','chr20:34064274:34064420:+@chr20:34065693|34065696:34065926:+.A.up_chr20:34064274:34064420:+@chr20:34065693|34065696:34065926:+.A.coreAndExt'	(0,0):956,(0,1):86,(1,1):138	0:2,1:222	(0,0):442,(0,1):16,(1,1):50	0:2,1:64	chr20	+	3406427434064270	3406592634065920
chr20:1433138:1433275:-@chr20:1426475|1426794:1426311:-	0.04	0.03	0.04	0.05	0.04	0.06	-0.01	0.1	'chr20:1433138:1433275:-@chr20:1426475|1426794:1426311:-.A.coreAndExt_chr20:1433138:1433275:-@chr20:1426475|1426794:1426311:-.A.up','chr20:1433138:1433275:-@chr20:1426475|1426794:1426311:-.B.core_chr20:1433138:1433275:-@chr20:1426475|1426794:1426311:-.B.up'	(0,0):4839,(0,1):1762,(1,0):315,(1,1):417	0:329,1:2165	(0,0):2422,(0,1):705,(1,0):166,(1,1):225	0:175,1:921	chr20	-	14263111426311	14332751433275
chr20:60713227:60713346:-@chr20:60712482|60712521:60712420:-	0	0	0.01	0	0	0.01	0	0	'chr20:60713227:60713346:-@chr20:60712482|60712521:60712420:-.A.coreAndExt_chr20:60713227:60713346:-@chr20:60712482|60712521:60712420:-.A.up','chr20:60713227:60713346:-@chr20:60712482|60712521:60712420:-.B.core_chr20:60713227:60713346:-@chr20:60712482|60712521:60712420:-.B.up'	(0,0):14294,(0,1):1567,(1,0):9,(1,1):115	0:9,1:1682	(0,0):5898,(0,1):682,(1,0):4,(1,1):46	0:4,1:728	chr20	-	6071242060712420	6071334660713340
chr20:43565278:43565371:+@chr20:43566686|43566743:43566832:+	0.49	0.29	0.79	0.46	0.13	0.78	0.03	0.57	'chr20:43565278:43565371:+@chr20:43566686|43566743:43566832:+.B.up_chr20:43565278:43565371:+@chr20:43566686|43566743:43566832:+.B.core','chr20:43565278:43565371:+@chr20:43566686|43566743:43566832:+.A.up_chr20:43565278:43565371:+@chr20:43566686|43566743:43566832:+.A.coreAndExt'	(0,0):919,(0,1):5,(1,0):11	0:11,1:5	(0,0):418,(0,1):2,(1,0):3	0:3,1:2	chr20	+	4356527843565270	4356683243566830
chr20:13779107:13779146:+@chr20:13782132|13782154:13782329:+	0.94	0.84	0.99	0.91	0.7	0.99	0.03	0.15	'chr20:13779107:13779146:+@chr20:13782132|13782154:13782329:+.B.up_chr20:13779107:13779146:+@chr20:13782132|13782154:13782329:+.B.core','chr20:13779107:13779146:+@chr20:13782132|13782154:13782329:+.A.up_chr20:13779107:13779146:+@chr20:13782132|13782154:13782329:+.A.coreAndExt'	(0,0):425,(1,0):68,(1,1):102	0:168,1:2	(0,0):234,(1,0):31,(1,1):45	0.0527778	chr20	+	1377910713779100	1378232913782320
chr20:30135185:30135409:+@chr20:30136183|30136480:30136596:+	0.62	0.54	0.71	0.63	0.52	0.74	-0.01	0.2	'chr20:30135185:30135409:+@chr20:30136183|30136480:30136596:+.B.up_chr20:30135185:30135409:+@chr20:30136183|30136480:30136596:+.B.core','chr20:30135185:30135409:+@chr20:30136183|30136480:30136596:+.A.up_chr20:30135185:30135409:+@chr20:30136183|30136480:30136596:+.A.coreAndExt'	(0,0):1444,(0,1):24,(1,0):231,(1,1):97	0:293,1:59	(0,0):748,(0,1):14,(1,0):160,(1,1):75	0:202,1:47	chr20	+	3013518530135180	3013659630136590
chr20:36789829:36790001:-@chr20:36784425|36784426:36784249:-	0.79	0.52	0.96	0.41	0.07	0.87	0.38	1.71	'chr20:36789829:36790001:-@chr20:36784425|36784426:36784249:-.A.coreAndExt_chr20:36789829:36790001:-@chr20:36784425|36784426:36784249:-.A.up','chr20:36789829:36790001:-@chr20:36784425|36784426:36784249:-.B.core_chr20:36789829:36790001:-@chr20:36784425|36784426:36784249:-.B.up'	(0,0):1591,(1,0):7,(1,1):202	0:188,1:21	(0,0):191,(1,1):34	0:28,1:6	chr20	-	3678424936784240	3679000136790000
chr20:33464328:33464626:+@chr20:33470597|33470621:33470792:+	0.98	0.97	0.99	0.99	0.97	1	-0.01	0.05	'chr20:33464328:33464626:+@chr20:33470597|33470621:33470792:+.B.up_chr20:33464328:33464626:+@chr20:33470597|33470621:33470792:+.B.core','chr20:33464328:33464626:+@chr20:33470597|33470621:33470792:+.A.up_chr20:33464328:33464626:+@chr20:33470597|33470621:33470792:+.A.coreAndExt'	(0,0):413,(0,1):6,(1,0):527,(1,1):273	0:794,1:12	(0,0):199,(0,1):1,(1,0):302,(1,1):144	0:443,1:4	chr20	+	3346432833464320	3347079233470790
chr20:43565278:43565371:+@chr20:43566702|43566743:43566832:+	0.91	0.84	0.96	0.91	0.8	0.98	0	0.15	'chr20:43565278:43565371:+@chr20:43566702|43566743:43566832:+.B.up_chr20:43565278:43565371:+@chr20:43566702|43566743:43566832:+.B.core','chr20:43565278:43565371:+@chr20:43566702|43566743:43566832:+.A.up_chr20:43565278:43565371:+@chr20:43566702|43566743:43566832:+.A.coreAndExt'	(0,0):802,(0,1):5,(1,0):128	0:128,1:5	(0,0):360,(0,1):2,(1,0):61	0:61,1:2	chr20	+	4356527843565270	4356683243566830
chr20:62293203:62293296:+@chr20:62293749|62293899:62293980:+	0.02	0.01	0.03	0.01	0	0.04	0.01	0.03	'chr20:62293203:62293296:+@chr20:62293749|62293899:62293980:+.B.up_chr20:62293203:62293296:+@chr20:62293749|62293899:62293980:+.B.core','chr20:62293203:62293296:+@chr20:62293749|62293899:62293980:+.A.up_chr20:62293203:62293296:+@chr20:62293749|62293899:62293980:+.A.coreAndExt'	(0,0):290,(0,1):47,(1,0):4	0:4,1:47	(0,0):150,(0,1):23	0:0,1:23	chr20	+	6229320362293200	6229398062293980
chr20:388709:389423:+@chr20:390474|390525:390669:+	0.09	0.07	0.1	0.09	0.07	0.11	0	0.03	'chr20:388709:389423:+@chr20:390474|390525:390669:+.B.up_chr20:388709:389423:+@chr20:390474|390525:390669:+.B.core','chr20:388709:389423:+@chr20:390474|390525:390669:+.A.up_chr20:388709:389423:+@chr20:390474|390525:390669:+.A.coreAndExt'	(0,0):1510,(0,1):1208,(1,0):152,(1,1):4052	0:518,1:4894	(0,0):710,(0,1):546,(1,0):74,(1,1):1929	0:253,1:2296	chr20	+	388709388709	390669390669
chr20:57245568:57245659:+@chr20:57246210|57246220:57246353:+	1	0.99	1	1	0.99	1	0	0	'chr20:57245568:57245659:+@chr20:57246210|57246220:57246353:+.B.up_chr20:57245568:57245659:+@chr20:57246210|57246220:57246353:+.B.core','chr20:57245568:57245659:+@chr20:57246210|57246220:57246353:+.A.up_chr20:57245568:57245659:+@chr20:57246210|57246220:57246353:+.A.coreAndExt'	(0,0):2002,(0,1):1,(1,0):734,(1,1):87	0:820,1:2	(0,0):1090,(1,0):331,(1,1):39	0.256944	chr20	+	5724556857245560	5724635357246350
chr20:1144962:1145120:+@chr20:1145673|1146871:1149022:+	0.94	0.93	0.95	0.93	0.92	0.94	0.01	0.04	'chr20:1144962:1145120:+@chr20:1145673|1146871:1149022:+.B.up_chr20:1144962:1145120:+@chr20:1145673|1146871:1149022:+.B.core','chr20:1144962:1145120:+@chr20:1145673|1146871:1149022:+.A.up_chr20:1144962:1145120:+@chr20:1145673|1146871:1149022:+.A.coreAndExt'	(0,0):2889,(0,1):313,(1,0):11290,(1,1):6898	0:17804,1:697	(0,0):1009,(0,1):133,(1,0):4195,(1,1):2651	0:6685,1:294	chr20	+	11449621144962	11490221149022
chr20:43104526:43104631:+@chr20:43108608|43108625:43109084:+	0.12	0.08	0.17	0.07	0.02	0.18	0.05	0.29	'chr20:43104526:43104631:+@chr20:43108608|43108625:43109084:+.B.up_chr20:43104526:43104631:+@chr20:43108608|43108625:43109084:+.B.core','chr20:43104526:43104631:+@chr20:43108608|43108625:43109084:+.A.up_chr20:43104526:43104631:+@chr20:43108608|43108625:43109084:+.A.coreAndExt'	(0,0):1684,(0,1):143,(1,0):25,(1,1):747	0:107,1:808	(0,0):487,(0,1):24,(1,0):2,(1,1):178	0:9,1:195	chr20	+	4310452643104520	4310908443109080
chr20:30723877:30723976:+@chr20:30729300|30729344:30729468:+	0.88	0.84	0.92	0.91	0.87	0.95	-0.03	0.13	'chr20:30723877:30723976:+@chr20:30729300|30729344:30729468:+.B.up_chr20:30723877:30723976:+@chr20:30729300|30729344:30729468:+.B.core','chr20:30723877:30723976:+@chr20:30729300|30729344:30729468:+.A.up_chr20:30723877:30723976:+@chr20:30729300|30729344:30729468:+.A.coreAndExt'	(0,0):963,(0,1):29,(1,0):399,(1,1):13	0:411,1:30	(0,0):588,(0,1):11,(1,0):230,(1,1):5	0:235,1:11	chr20	+	3072387730723870	3072946830729460
chr20:47894558:47894756:-@chr20:47892416|47892424:47892316:-	0.8	0.71	0.87	0.94	0.79	1	-0.14	2.44	'chr20:47894558:47894756:-@chr20:47892416|47892424:47892316:-.A.coreAndExt_chr20:47894558:47894756:-@chr20:47892416|47892424:47892316:-.A.up','chr20:47894558:47894756:-@chr20:47892416|47892424:47892316:-.B.core_chr20:47894558:47894756:-@chr20:47892416|47892424:47892316:-.B.up'	(0,0):328,(0,1):18,(1,0):80,(1,1):3	0:83,1:18	(0,0):163,(1,0):24,(1,1):6	00:30:00	chr20	-	4789231647892310	4789475647894750
chr20:1876085:1876172:+@chr20:1895745|1895805:1896101:+	0.99	0.98	1	0.99	0.97	1	0	0	'chr20:1876085:1876172:+@chr20:1895745|1895805:1896101:+.B.up_chr20:1876085:1876172:+@chr20:1895745|1895805:1896101:+.B.core','chr20:1876085:1876172:+@chr20:1895745|1895805:1896101:+.A.up_chr20:1876085:1876172:+@chr20:1895745|1895805:1896101:+.A.coreAndExt'	(0,0):4081,(1,0):1242,(1,1):3236	0:4463,1:15	(0,0):1983,(1,0):546,(1,1):1099	0:1639,1:6	chr20	+	18760851876085	18961011896101
chr20:17949343:17949490:-@chr20:17949096|17949100:17949018:-	0.96	0.92	0.98	0.95	0.89	0.99	0.01	0.07	'chr20:17949343:17949490:-@chr20:17949096|17949100:17949018:-.A.coreAndExt_chr20:17949343:17949490:-@chr20:17949096|17949100:17949018:-.A.up','chr20:17949343:17949490:-@chr20:17949096|17949100:17949018:-.B.core_chr20:17949343:17949490:-@chr20:17949096|17949100:17949018:-.B.up'	(0,0):1469,(0,1):8,(1,0):216,(1,1):20	0:233,1:11	(0,0):861,(0,1):2,(1,0):65,(1,1):12	0:76,1:3	chr20	-	1794901817949010	1794949017949490
chr20:49557642:49557746:-@chr20:49557470|49557492:49557402:-	0.05	0	0.16	0.06	0.01	0.25	-0.01	0.12	'chr20:49557642:49557746:-@chr20:49557470|49557492:49557402:-.A.coreAndExt_chr20:49557642:49557746:-@chr20:49557470|49557492:49557402:-.A.up','chr20:49557642:49557746:-@chr20:49557470|49557492:49557402:-.B.core_chr20:49557642:49557746:-@chr20:49557470|49557492:49557402:-.B.up'	(0,0):1257,(0,1):17	0:0,1:17	(0,0):573,(0,1):9,(1,1):2	0:0,1:11	chr20	-	4955740249557400	4955774649557740
chr20:33065577:33065665:+@chr20:33067435|33067500:33067594:+	0.99	0.97	1	0.98	0.93	1	0.01	0.03	'chr20:33065577:33065665:+@chr20:33067435|33067500:33067594:+.B.up_chr20:33065577:33065665:+@chr20:33067435|33067500:33067594:+.B.core','chr20:33065577:33065665:+@chr20:33067435|33067500:33067594:+.A.up_chr20:33065577:33065665:+@chr20:33067435|33067500:33067594:+.A.coreAndExt'	(0,0):1317,(1,0):389	0.270139	(0,0):537,(1,0):166	0.115278	chr20	+	3306557733065570	3306759433067590
chr20:49212677:49212800:-@chr20:49212015|49212041:49211906:-	0.99	0.96	1	0.89	0.66	1	0.1	0.22	'chr20:49212677:49212800:-@chr20:49212015|49212041:49211906:-.A.coreAndExt_chr20:49212677:49212800:-@chr20:49212015|49212041:49211906:-.A.up','chr20:49212677:49212800:-@chr20:49212015|49212041:49211906:-.B.core_chr20:49212677:49212800:-@chr20:49212015|49212041:49211906:-.B.up'	(0,0):1227,(1,0):178,(1,1):11	0.13125	(0,0):190,(1,0):16,(1,1):3	0:18,1:1	chr20	-	4921190649211900	4921280049212800
chr20:35402065:35402230:-@chr20:35399427|35399876:35399276:-	0.96	0.93	0.99	0.96	0.9	1	0	0.08	'chr20:35402065:35402230:-@chr20:35399427|35399876:35399276:-.A.coreAndExt_chr20:35402065:35402230:-@chr20:35399427|35399876:35399276:-.A.up','chr20:35402065:35402230:-@chr20:35399427|35399876:35399276:-.B.core_chr20:35402065:35402230:-@chr20:35399427|35399876:35399276:-.B.up'	(0,0):2471,(0,1):5,(1,0):936,(1,1):73	0:1009,1:5	(0,0):1102,(0,1):1,(1,0):337,(1,1):30	0:367,1:1	chr20	-	3539927635399270	3540223035402230
chr20:44984441:44984513:-@chr20:44983817|44983880:44983712:-	0.92	0.88	0.95	0.91	0.85	0.96	0.01	0.09	'chr20:44984441:44984513:-@chr20:44983817|44983880:44983712:-.A.coreAndExt_chr20:44984441:44984513:-@chr20:44983817|44983880:44983712:-.A.up','chr20:44984441:44984513:-@chr20:44983817|44983880:44983712:-.B.core_chr20:44984441:44984513:-@chr20:44983817|44983880:44983712:-.B.up'	(0,0):2204,(0,1):14,(1,0):498	0:498,1:14	(0,0):1012,(0,1):6,(1,0):219,(1,1):1	0:220,1:6	chr20	-	4498371244983710	4498451344984510
chr20:37191175:37191340:+@chr20:37193999|37194002:37194121:+	0.46	0.41	0.52	0.49	0.39	0.58	-0.03	0.16	'chr20:37191175:37191340:+@chr20:37193999|37194002:37194121:+.B.up_chr20:37191175:37191340:+@chr20:37193999|37194002:37194121:+.B.core','chr20:37191175:37191340:+@chr20:37193999|37194002:37194121:+.A.up_chr20:37191175:37191340:+@chr20:37193999|37194002:37194121:+.A.coreAndExt'	(0,0):896,(0,1):151,(1,0):136,(1,1):73	0:170,1:190	(0,0):322,(0,1):57,(1,0):56,(1,1):27	0:69,1:71	chr20	+	3719117537191170	3719412137194120
chr20:56195318:56195632:-@chr20:56190636|56191524:56190568:-	0.21	0.18	0.24	0.23	0.18	0.3	-0.02	0.1	'chr20:56195318:56195632:-@chr20:56190636|56191524:56190568:-.A.coreAndExt_chr20:56195318:56195632:-@chr20:56190636|56191524:56190568:-.A.up','chr20:56195318:56195632:-@chr20:56190636|56191524:56190568:-.B.core_chr20:56195318:56195632:-@chr20:56190636|56191524:56190568:-.B.up'	(0,0):770,(0,1):110,(1,0):380,(1,1):231	0:434,1:287	(0,0):258,(0,1):33,(1,0):118,(1,1):62	0:129,1:84	chr20	-	5619056856190560	5619563256195630
chr20:1454437:1454515:-@chr20:1453856|1453905:1453763:-	0.84	0.71	0.95	0.54	0.24	0.82	0.3	1.64	'chr20:1454437:1454515:-@chr20:1453856|1453905:1453763:-.A.coreAndExt_chr20:1454437:1454515:-@chr20:1453856|1453905:1453763:-.A.up','chr20:1454437:1454515:-@chr20:1453856|1453905:1453763:-.B.core_chr20:1454437:1454515:-@chr20:1453856|1453905:1453763:-.B.up'	(0,0):571,(0,1):4,(1,0):61	0:61,1:4	(0,0):279,(0,1):3,(1,0):9	0:9,1:3	chr20	-	14537631453763	14545151454515
chr20:37161373:37161502:+@chr20:37163717|37163729:37163850:+	0.53	0.46	0.6	0.39	0.29	0.5	0.14	1.24	'chr20:37161373:37161502:+@chr20:37163717|37163729:37163850:+.B.up_chr20:37161373:37161502:+@chr20:37163717|37163729:37163850:+.B.core','chr20:37161373:37161502:+@chr20:37163717|37163729:37163850:+.A.up_chr20:37161373:37161502:+@chr20:37163717|37163729:37163850:+.A.coreAndExt'	(0,0):489,(0,1):85,(1,0):112,(1,1):15	0:120,1:92	(0,0):218,(0,1):46,(1,0):33,(1,1):7	0:36,1:50	chr20	+	3716137337161370	3716385037163850
chr20:62896611:62896782:+@chr20:62899240|62899321:62899363:+	0.88	0.82	0.93	0.89	0.81	0.94	-0.01	0.11	'chr20:62896611:62896782:+@chr20:62899240|62899321:62899363:+.B.up_chr20:62896611:62896782:+@chr20:62899240|62899321:62899363:+.B.core','chr20:62896611:62896782:+@chr20:62899240|62899321:62899363:+.A.up_chr20:62896611:62896782:+@chr20:62899240|62899321:62899363:+.A.coreAndExt'	(0,0):1440,(0,1):14,(1,0):472,(1,1):123	0:578,1:31	(0,0):731,(0,1):8,(1,0):247,(1,1):42	0:284,1:13	chr20	+	6289661162896610	6289936362899360
chr20:2635395:2635593:+@chr20:2635884|2635971:2636158:+	0.05	0.04	0.06	0.05	0.04	0.06	0	0	'chr20:2635395:2635593:+@chr20:2635884|2635971:2636158:+.B.up_chr20:2635395:2635593:+@chr20:2635884|2635971:2636158:+.B.core','chr20:2635395:2635593:+@chr20:2635884|2635971:2636158:+.A.up_chr20:2635395:2635593:+@chr20:2635884|2635971:2636158:+.A.coreAndExt'	(0,0):2702,(0,1):1807,(1,0):162,(1,1):1108	0:207,1:2870	(0,0):1384,(0,1):918,(1,0):83,(1,1):563	0:119,1:1445	chr20	+	26353952635395	26361582636158
chr20:32248065:32248201:-@chr20:32247840|32247864:32247691:-	0.38	0.18	0.61	0.18	0.03	0.4	0.2	1.06	'chr20:32248065:32248201:-@chr20:32247840|32247864:32247691:-.A.coreAndExt_chr20:32248065:32248201:-@chr20:32247840|32247864:32247691:-.A.up','chr20:32248065:32248201:-@chr20:32247840|32247864:32247691:-.B.core_chr20:32248065:32248201:-@chr20:32247840|32247864:32247691:-.B.up'	(0,0):319,(0,1):2,(1,0):5,(1,1):20	0:10,1:17	(0,0):227,(0,1):5,(1,0):1,(1,1):6	0:1,1:11	chr20	-	3224769132247690	3224820132248200
chr20:34319863:34320057:-@chr20:34317284|34317287:34317234:-	0.91	0.81	0.98	0.85	0.68	0.97	0.06	0.24	'chr20:34319863:34320057:-@chr20:34317284|34317287:34317234:-.A.coreAndExt_chr20:34319863:34320057:-@chr20:34317284|34317287:34317234:-.A.up','chr20:34319863:34320057:-@chr20:34317284|34317287:34317234:-.B.core_chr20:34319863:34320057:-@chr20:34317284|34317287:34317234:-.B.up'	(0,0):16737,(0,1):2,(1,0):112,(1,1):2284	0:2343,1:55	(0,0):7951,(1,0):43,(1,1):1152	0:851,1:344	chr20	-	3431723434317230	3432005734320050
chr20:48552914:48553089:+@chr20:48558098|48558120:48558248:+	1	1	1	1	0.99	1	0	0	'chr20:48552914:48553089:+@chr20:48558098|48558120:48558248:+.B.up_chr20:48552914:48553089:+@chr20:48558098|48558120:48558248:+.B.core','chr20:48552914:48553089:+@chr20:48558098|48558120:48558248:+.A.up_chr20:48552914:48553089:+@chr20:48558098|48558120:48558248:+.A.coreAndExt'	(0,0):3030,(1,0):1481,(1,1):432	0:1911,1:2	(0,0):1564,(1,0):632,(1,1):205	0.58125	chr20	+	4855291448552910	4855824848558240
chr20:20018993:20019094:-@chr20:20018178|20018215:20017967:-	1	0.99	1	0.99	0.98	1	0.01	0	'chr20:20018993:20019094:-@chr20:20018178|20018215:20017967:-.A.coreAndExt_chr20:20018993:20019094:-@chr20:20018178|20018215:20017967:-.A.up','chr20:20018993:20019094:-@chr20:20018178|20018215:20017967:-.B.core_chr20:20018993:20019094:-@chr20:20018178|20018215:20017967:-.B.up'	(0,0):1012,(1,0):856,(1,1):490	0.934722	(0,0):415,(1,0):330,(1,1):196	0:524,1:2	chr20	-	2001796720017960	2001909420019090
chr20:61299097:61299262:+@chr20:61299364|61299507:61299536:+	0.71	0.42	0.95	0.64	0.35	0.99	0.07	0.63	'chr20:61299097:61299262:+@chr20:61299364|61299507:61299536:+.B.up_chr20:61299097:61299262:+@chr20:61299364|61299507:61299536:+.B.core','chr20:61299097:61299262:+@chr20:61299364|61299507:61299536:+.A.up_chr20:61299097:61299262:+@chr20:61299364|61299507:61299536:+.A.coreAndExt'	(0,0):72,(1,0):35,(1,1):10	0:40,1:5	(0,0):24,(1,0):16,(1,1):4	0:16,1:4	chr20	+	6129909761299090	6129953661299530
chr20:62695440:62695705:+@chr20:62697759|62697829:62697891:+	0.42	0.01	0.96	0.16	0.02	0.47	0.26	1.16	'chr20:62695440:62695705:+@chr20:62697759|62697829:62697891:+.B.up_chr20:62695440:62695705:+@chr20:62697759|62697829:62697891:+.B.core','chr20:62695440:62695705:+@chr20:62697759|62697829:62697891:+.A.up_chr20:62695440:62695705:+@chr20:62697759|62697829:62697891:+.A.coreAndExt'	(0,0):254,(1,1):6	0:0,1:6	(0,0):214,(0,1):2,(1,1):8	0:3,1:7	chr20	+	6269544062695440	6269789162697890
chr20:49558568:49558663:-@chr20:49557470|49557492:49557402:-	0.01	0.01	0.03	0.05	0.02	0.08	-0.04	0.22	'chr20:49558568:49558663:-@chr20:49557470|49557492:49557402:-.A.coreAndExt_chr20:49558568:49558663:-@chr20:49557470|49557492:49557402:-.A.up','chr20:49558568:49558663:-@chr20:49557470|49557492:49557402:-.B.core_chr20:49558568:49558663:-@chr20:49557470|49557492:49557402:-.B.up'	(0,0):2270,(0,1):243,(1,0):5,(1,1):3	0:6,1:245	(0,0):981,(0,1):97,(1,0):7,(1,1):1	0:7,1:98	chr20	-	4955740249557400	4955866349558660
chr20:4982052:4982145:-@chr20:4951561|4951565:4951439:-	0.82	0.72	0.89	0.92	0.76	0.99	-0.1	0.65	'chr20:4982052:4982145:-@chr20:4951561|4951565:4951439:-.A.coreAndExt_chr20:4982052:4982145:-@chr20:4951561|4951565:4951439:-.A.up','chr20:4982052:4982145:-@chr20:4951561|4951565:4951439:-.B.core_chr20:4982052:4982145:-@chr20:4951561|4951565:4951439:-.B.up'	(0,0):170,(0,1):12,(1,0):60,(1,1):7	0:66,1:13	(0,0):142,(1,0):18,(1,1):2	0:19,1:1	chr20	-	49514394951439	49821454982145
chr20:2819838:2819917:-@chr20:2819575|2819728:2819490:-	0.85	0.73	0.93	0.89	0.8	0.95	-0.04	0.19	'chr20:2819838:2819917:-@chr20:2819575|2819728:2819490:-.A.coreAndExt_chr20:2819838:2819917:-@chr20:2819575|2819728:2819490:-.A.up','chr20:2819838:2819917:-@chr20:2819575|2819728:2819490:-.B.core_chr20:2819838:2819917:-@chr20:2819575|2819728:2819490:-.B.up'	(0,0):734,(0,1):7,(1,0):356	0:356,1:7	(0,0):703,(0,1):4,(1,0):357	0:357,1:4	chr20	-	28194902819490	28199172819917
chr20:37659347:37659418:+@chr20:37662826|37662849:37662960:+	0.02	0	0.09	0.06	0	0.18	-0.04	0.13	'chr20:37659347:37659418:+@chr20:37662826|37662849:37662960:+.B.up_chr20:37659347:37659418:+@chr20:37662826|37662849:37662960:+.B.core','chr20:37659347:37659418:+@chr20:37662826|37662849:37662960:+.A.up_chr20:37659347:37659418:+@chr20:37662826|37662849:37662960:+.A.coreAndExt'	(0,0):387,(0,1):34,(1,1):5	0:1,1:38	(0,0):203,(0,1):15,(1,1):1	0:0,1:16	chr20	+	3765934737659340	3766296037662960
chr20:34319863:34320057:-@chr20:34317449|34317473:34317384:-	0	0	0	0	0	0	0	0	'chr20:34319863:34320057:-@chr20:34317449|34317473:34317384:-.A.coreAndExt_chr20:34319863:34320057:-@chr20:34317449|34317473:34317384:-.A.up','chr20:34319863:34320057:-@chr20:34317449|34317473:34317384:-.B.core_chr20:34319863:34320057:-@chr20:34317449|34317473:34317384:-.B.up'	(0,0):10532,(0,1):2809,(1,0):11,(1,1):2284	0:12,1:5092	(0,0):5115,(0,1):1358,(1,0):4,(1,1):1152	0:5,1:2509	chr20	-	3431738434317380	3432005734320050
chr20:62324496:62324636:+@chr20:62325672|62325729:62325841:+	0.34	0.2	0.49	0.14	0.04	0.29	0.2	1.42	'chr20:62324496:62324636:+@chr20:62325672|62325729:62325841:+.B.up_chr20:62324496:62324636:+@chr20:62325672|62325729:62325841:+.B.core','chr20:62324496:62324636:+@chr20:62325672|62325729:62325841:+.A.up_chr20:62324496:62324636:+@chr20:62325672|62325729:62325841:+.A.coreAndExt'	(0,0):851,(0,1):2,(1,0):17,(1,1):41	0:25,1:35	(0,0):344,(1,0):3,(1,1):24	0:6,1:21	chr20	+	6232449662324490	6232584162325840
chr20:1579468:1579582:-@chr20:1578656|1578677:1577986:-	0.59	0.4	0.73	0.74	0.61	0.86	-0.15	0.67	'chr20:1579468:1579582:-@chr20:1578656|1578677:1577986:-.A.coreAndExt_chr20:1579468:1579582:-@chr20:1578656|1578677:1577986:-.A.up','chr20:1579468:1579582:-@chr20:1578656|1578677:1577986:-.B.core_chr20:1579468:1579582:-@chr20:1578656|1578677:1577986:-.B.up'	(0,0):1793,(0,1):5,(1,0):33,(1,1):1294	0:704,1:628	(0,0):1751,(0,1):5,(1,0):59,(1,1):1549	0:1216,1:397	chr20	-	15779861577986	15795821579582
chr20:45027336:45027410:-@chr20:45023142|45023171:45023044:-	0.67	0.57	0.76	0.64	0.47	0.82	0.03	0.29	'chr20:45027336:45027410:-@chr20:45023142|45023171:45023044:-.A.coreAndExt_chr20:45027336:45027410:-@chr20:45023142|45023171:45023044:-.A.up','chr20:45027336:45027410:-@chr20:45023142|45023171:45023044:-.B.core_chr20:45027336:45027410:-@chr20:45023142|45023171:45023044:-.B.up'	(0,0):925,(0,1):21,(1,0):79,(1,1):1	0:80,1:21	(0,0):480,(0,1):7,(1,0):23	0:23,1:7	chr20	-	4502304445023040	4502741045027410
chr20:23383630:23383709:-@chr20:23377819|23377837:23377709:-	0.54	0.12	0.94	0.67	0.23	0.99	-0.13	0.82	'chr20:23383630:23383709:-@chr20:23377819|23377837:23377709:-.A.coreAndExt_chr20:23383630:23383709:-@chr20:23377819|23377837:23377709:-.A.up','chr20:23383630:23383709:-@chr20:23377819|23377837:23377709:-.B.core_chr20:23383630:23383709:-@chr20:23377819|23377837:23377709:-.B.up'	(0,0):420,(1,0):1,(1,1):3	0:3,1:1	(0,0):351,(1,0):1	00:01:00	chr20	-	2337770923377700	2338370923383700
chr20:37076109:37076266:+@chr20:37077305|37077309:37077373:+	0.93	0.86	0.98	0.95	0.87	1	-0.02	0.15	'chr20:37076109:37076266:+@chr20:37077305|37077309:37077373:+.B.up_chr20:37076109:37076266:+@chr20:37077305|37077309:37077373:+.B.core','chr20:37076109:37076266:+@chr20:37077305|37077309:37077373:+.A.up_chr20:37076109:37076266:+@chr20:37077305|37077309:37077373:+.A.coreAndExt'	(0,0):308,(0,1):4,(1,0):66,(1,1):30	0:93,1:7	(0,0):181,(0,1):1,(1,0):35,(1,1):12	0:47,1:1	chr20	+	3707610937076100	3707737337077370
chr20:43992169:43992333:+@chr20:43994187|43994259:43994326:+	0	0	0.02	0	0	0.02	0	0	'chr20:43992169:43992333:+@chr20:43994187|43994259:43994326:+.B.up_chr20:43992169:43992333:+@chr20:43994187|43994259:43994326:+.B.core','chr20:43992169:43992333:+@chr20:43994187|43994259:43994326:+.A.up_chr20:43992169:43992333:+@chr20:43994187|43994259:43994326:+.A.coreAndExt'	(0,0):591,(0,1):71,(1,1):59	0:0,1:130	(0,0):472,(0,1):66,(1,1):43	0:0,1:109	chr20	+	4399216943992160	4399432643994320
chr20:46414579:46414808:-@chr20:46386207|46386209:46385933:-	0.04	0.01	0.08	0.03	0	0.09	0.01	0.08	'chr20:46414579:46414808:-@chr20:46386207|46386209:46385933:-.A.coreAndExt_chr20:46414579:46414808:-@chr20:46386207|46386209:46385933:-.A.up','chr20:46414579:46414808:-@chr20:46386207|46386209:46385933:-.B.core_chr20:46414579:46414808:-@chr20:46386207|46386209:46385933:-.B.up'	(0,0):1654,(0,1):75,(1,0):2,(1,1):595	0:26,1:646	(0,0):1867,(0,1):74,(1,0):1,(1,1):420	0:19,1:476	chr20	-	4638593346385930	4641480846414800
chr20:3190135:3190181:+@chr20:3193902|3193904:3194029:+	0.58	0.19	0.97	0.79	0.45	0.98	-0.21	0.92	'chr20:3190135:3190181:+@chr20:3193902|3193904:3194029:+.B.up_chr20:3190135:3190181:+@chr20:3193902|3193904:3194029:+.B.core','chr20:3190135:3190181:+@chr20:3193902|3193904:3194029:+.A.up_chr20:3190135:3190181:+@chr20:3193902|3193904:3194029:+.A.coreAndExt'	(0,0):1884,(1,0):1	00:01:00	(0,0):1127,(1,0):3,(1,1):1	00:04:00	chr20	+	31901353190135	31940293194029
chr20:58675226:58675274:+@chr20:58676147|58676150:58676427:+	0.57	0.13	0.97	0.42	0.03	0.91	0.15	0.99	'chr20:58675226:58675274:+@chr20:58676147|58676150:58676427:+.B.up_chr20:58675226:58675274:+@chr20:58676147|58676150:58676427:+.B.core','chr20:58675226:58675274:+@chr20:58676147|58676150:58676427:+.A.up_chr20:58675226:58675274:+@chr20:58676147|58676150:58676427:+.A.coreAndExt'	(0,0):81,(1,0):1,(1,1):20	0:9,1:12	(0,0):55,(0,1):1,(1,1):6	0:3,1:4	chr20	+	5867522658675220	5867642758676420
chr20:61299097:61299262:+@chr20:61299507|61299510:61299536:+	0.54	0.1	0.94	0.46	0.04	0.93	0.08	1.6	'chr20:61299097:61299262:+@chr20:61299507|61299510:61299536:+.B.up_chr20:61299097:61299262:+@chr20:61299507|61299510:61299536:+.B.core','chr20:61299097:61299262:+@chr20:61299507|61299510:61299536:+.A.up_chr20:61299097:61299262:+@chr20:61299507|61299510:61299536:+.A.coreAndExt'	(0,0):107,(1,1):10	0:7,1:3	(0,0):40,(1,1):4	0:1,1:3	chr20	+	6129909761299090	6129953661299530
chr20:18278629:18278706:+@chr20:18286312|18286325:18286451:+	0.34	0.13	0.59	0.48	0.11	0.9	-0.14	0.82	'chr20:18278629:18278706:+@chr20:18286312|18286325:18286451:+.B.up_chr20:18278629:18278706:+@chr20:18286312|18286325:18286451:+.B.core','chr20:18278629:18278706:+@chr20:18286312|18286325:18286451:+.A.up_chr20:18278629:18278706:+@chr20:18286312|18286325:18286451:+.A.coreAndExt'	(0,0):971,(0,1):7,(1,0):4,(1,1):1	0:4,1:8	(0,0):570,(1,0):1,(1,1):2	0:2,1:1	chr20	+	1827862918278620	1828645118286450
chr20:43147953:43148055:-@chr20:43142681|43142705:43142520:-	0.22	0.14	0.31	0.43	0.26	0.61	-0.21	3.21	'chr20:43147953:43148055:-@chr20:43142681|43142705:43142520:-.A.coreAndExt_chr20:43147953:43148055:-@chr20:43142681|43142705:43142520:-.A.up','chr20:43147953:43148055:-@chr20:43142681|43142705:43142520:-.B.core_chr20:43147953:43148055:-@chr20:43142681|43142705:43142520:-.B.up'	(0,0):2802,(0,1):12,(1,0):25,(1,1):335	0:91,1:281	(0,0):1223,(0,1):5,(1,0):18,(1,1):111	0:64,1:70	chr20	-	4314252043142520	4314805543148050
chr20:4666797:4667158:+@chr20:4679857|4679862:4682234:+	0.99	0.98	1	0.99	0.98	1	0	0	'chr20:4666797:4667158:+@chr20:4679857|4679862:4682234:+.B.up_chr20:4666797:4667158:+@chr20:4679857|4679862:4682234:+.B.core','chr20:4666797:4667158:+@chr20:4679857|4679862:4682234:+.A.up_chr20:4666797:4667158:+@chr20:4679857|4679862:4682234:+.A.coreAndExt'	(0,0):1519,(0,1):2,(1,0):424,(1,1):16183	0:16469,1:140	(0,0):1185,(1,0):294,(1,1):11493	0:11709,1:78	chr20	+	46667974666797	46822344682234
chr20:30132750:30132838:+@chr20:30136768|30136832:30136917:+	0.01	0	0.01	0.01	0	0.02	0	0	'chr20:30132750:30132838:+@chr20:30136768|30136832:30136917:+.B.up_chr20:30132750:30132838:+@chr20:30136768|30136832:30136917:+.B.core','chr20:30132750:30132838:+@chr20:30136768|30136832:30136917:+.A.up_chr20:30132750:30132838:+@chr20:30136768|30136832:30136917:+.A.coreAndExt'	(0,0):5581,(0,1):538,(1,0):11	0:11,1:538	(0,0):2741,(0,1):185,(1,0):4	0:4,1:185	chr20	+	3013275030132750	3013691730136910
chr20:61490716:61490878:-@chr20:61488987|61488990:61488747:-	0.87	0.83	0.91	0.99	0.98	1	-0.12	1000000000000	'chr20:61490716:61490878:-@chr20:61488987|61488990:61488747:-.A.coreAndExt_chr20:61490716:61490878:-@chr20:61488987|61488990:61488747:-.A.up','chr20:61490716:61490878:-@chr20:61488987|61488990:61488747:-.B.core_chr20:61490716:61490878:-@chr20:61488987|61488990:61488747:-.B.up'	(0,0):593,(0,1):39,(1,0):275,(1,1):306	0:542,1:78	(0,0):234,(1,0):141,(1,1):138	0.19375	chr20	-	6148874761488740	6149087861490870
chr20:34317384:34317449:-@chr20:34317284|34317287:34317234:-	0.94	0.89	0.98	0.96	0.9	0.99	-0.02	0.1	'chr20:34317384:34317449:-@chr20:34317284|34317287:34317234:-.A.coreAndExt_chr20:34317384:34317449:-@chr20:34317284|34317287:34317234:-.A.up','chr20:34317384:34317449:-@chr20:34317284|34317287:34317234:-.B.core_chr20:34317384:34317449:-@chr20:34317284|34317287:34317234:-.B.up'	(0,0):8142,(0,1):6,(1,0):143	0:143,1:6	(0,0):3665,(0,1):1,(1,0):64	0:64,1:1	chr20	-	3431723434317230	3431744934317440
chr20:62369174:62369255:+@chr20:62369326|62369361:62369413:+	0.45	0.32	0.59	0.49	0.36	0.64	-0.04	0.29	'chr20:62369174:62369255:+@chr20:62369326|62369361:62369413:+.B.up_chr20:62369174:62369255:+@chr20:62369326|62369361:62369413:+.B.core','chr20:62369174:62369255:+@chr20:62369326|62369361:62369413:+.A.up_chr20:62369174:62369255:+@chr20:62369326|62369361:62369413:+.A.coreAndExt'	(0,0):1127,(0,1):18,(1,0):43	0:43,1:18	(0,0):1182,(0,1):14,(1,0):41	0:41,1:14	chr20	+	6236917462369170	6236941362369410
chr20:814356:814594:+@chr20:825351|825354:826922:+	0.93	0.9	0.96	0.96	0.92	0.99	-0.03	0.14	'chr20:814356:814594:+@chr20:825351|825354:826922:+.B.up_chr20:814356:814594:+@chr20:825351|825354:826922:+.B.core','chr20:814356:814594:+@chr20:825351|825354:826922:+.A.up_chr20:814356:814594:+@chr20:825351|825354:826922:+.A.coreAndExt'	(0,0):2297,(0,1):19,(1,0):291,(1,1):5496	0:5445,1:361	(0,0):1374,(0,1):4,(1,0):124,(1,1):2661	0:2634,1:155	chr20	+	814356814356	826922826922
chr20:25176339:25176503:+@chr20:25187712|25187715:25188033:+	0.86	0.77	0.93	0.92	0.83	0.97	-0.06	0.25	'chr20:25176339:25176503:+@chr20:25187712|25187715:25188033:+.B.up_chr20:25176339:25176503:+@chr20:25187712|25187715:25188033:+.B.core','chr20:25176339:25176503:+@chr20:25187712|25187715:25188033:+.A.up_chr20:25176339:25176503:+@chr20:25187712|25187715:25188033:+.A.coreAndExt'	(0,0):629,(0,1):7,(1,0):54,(1,1):376	0:394,1:43	(0,0):408,(0,1):2,(1,0):46,(1,1):208	0:248,1:8	chr20	+	2517633925176330	2518803325188030
chr20:49211906:49212041:-@chr20:49211251|49211334:49211090:-	0.12	0.09	0.16	0.24	0.11	0.42	-0.12	0.49	'chr20:49211906:49212041:-@chr20:49211251|49211334:49211090:-.A.coreAndExt_chr20:49211906:49212041:-@chr20:49211251|49211334:49211090:-.A.up','chr20:49211906:49212041:-@chr20:49211251|49211334:49211090:-.B.core_chr20:49211906:49212041:-@chr20:49211251|49211334:49211090:-.B.up'	(0,0):1020,(0,1):195,(1,0):60,(1,1):124	0:75,1:304	(0,0):232,(0,1):11,(1,0):7,(1,1):9	0:8,1:19	chr20	-	4921109049211090	4921204149212040
chr20:47711269:47711500:+@chr20:47712713|47712886:47713489:+	0.09	0.08	0.1	0.11	0.09	0.13	-0.02	0.08	'chr20:47711269:47711500:+@chr20:47712713|47712886:47713489:+.B.up_chr20:47711269:47711500:+@chr20:47712713|47712886:47713489:+.B.core','chr20:47711269:47711500:+@chr20:47712713|47712886:47713489:+.A.up_chr20:47711269:47711500:+@chr20:47712713|47712886:47713489:+.A.coreAndExt'	(0,0):1997,(0,1):1622,(1,0):274,(1,1):2685	0:516,1:4065	(0,0):642,(0,1):483,(1,0):98,(1,1):803	0:197,1:1187	chr20	+	4771126947711260	4771348947713480
chr20:18269121:18269248:+@chr20:18286312|18286325:18286451:+	0.8	0.45	0.98	0.65	0.26	0.91	0.15	0.67	'chr20:18269121:18269248:+@chr20:18286312|18286325:18286451:+.B.up_chr20:18269121:18269248:+@chr20:18286312|18286325:18286451:+.B.core','chr20:18269121:18269248:+@chr20:18286312|18286325:18286451:+.A.up_chr20:18269121:18269248:+@chr20:18286312|18286325:18286451:+.A.coreAndExt'	(0,0):1705,(1,0):5,(1,1):1	00:06:00	(0,0):1118,(1,0):1,(1,1):2	0:2,1:1	chr20	+	1826912118269120	1828645118286450
chr20:32302480:32302542:-@chr20:32298559|32298579:32298361:-	0.05	0.02	0.09	0.08	0.03	0.18	-0.03	0.14	'chr20:32302480:32302542:-@chr20:32298559|32298579:32298361:-.A.coreAndExt_chr20:32302480:32302542:-@chr20:32298559|32298579:32298361:-.A.up','chr20:32302480:32302542:-@chr20:32298559|32298579:32298361:-.B.core_chr20:32302480:32302542:-@chr20:32298559|32298579:32298361:-.B.up'	(0,0):416,(0,1):82,(1,0):5,(1,1):91	0:5,1:173	(0,0):147,(0,1):29,(1,0):3,(1,1):28	0:3,1:57	chr20	-	3229836132298360	3230254232302540
chr20:34220233:34220307:-@chr20:34220156|34220170:34220085:-	0.02	0.01	0.03	0.01	0	0.02	0.01	0.04	'chr20:34220233:34220307:-@chr20:34220156|34220170:34220085:-.A.coreAndExt_chr20:34220233:34220307:-@chr20:34220156|34220170:34220085:-.A.up','chr20:34220233:34220307:-@chr20:34220156|34220170:34220085:-.B.core_chr20:34220233:34220307:-@chr20:34220156|34220170:34220085:-.B.up'	(0,0):3635,(0,1):200,(1,0):4	0:4,1:200	(0,0):1674,(0,1):100	0:0,1:100	chr20	-	3422008534220080	3422030734220300
chr20:46267752:46267946:+@chr20:46268321|46268366:46268566:+	0.85	0.82	0.89	0.89	0.84	0.92	-0.04	0.14	'chr20:46267752:46267946:+@chr20:46268321|46268366:46268566:+.B.up_chr20:46267752:46267946:+@chr20:46268321|46268366:46268566:+.B.core','chr20:46267752:46267946:+@chr20:46268321|46268366:46268566:+.A.up_chr20:46267752:46267946:+@chr20:46268321|46268366:46268566:+.A.coreAndExt'	(0,0):641,(0,1):53,(1,0):484,(1,1):422	0:836,1:123	(0,0):321,(0,1):22,(1,0):279,(1,1):189	0:444,1:46	chr20	+	4626775246267750	4626856646268560
chr20:57613521:57613689:-@chr20:57612335|57612354:57612246:-	0.04	0.03	0.06	0.07	0.05	0.1	-0.03	0.26	'chr20:57613521:57613689:-@chr20:57612335|57612354:57612246:-.A.coreAndExt_chr20:57613521:57613689:-@chr20:57612335|57612354:57612246:-.A.up','chr20:57613521:57613689:-@chr20:57612335|57612354:57612246:-.B.core_chr20:57613521:57613689:-@chr20:57612335|57612354:57612246:-.B.up'	(0,0):1985,(0,1):612,(1,0):34,(1,1):277	0:44,1:879	(0,0):876,(0,1):249,(1,0):25,(1,1):119	0:31,1:362	chr20	-	5761224657612240	5761368957613680
chr20:44999991:45000098:-@chr20:44999152|44999164:44999082:-	0.99	0.97	1	0.95	0.87	0.99	0.04	0.15	'chr20:44999991:45000098:-@chr20:44999152|44999164:44999082:-.A.coreAndExt_chr20:44999991:45000098:-@chr20:44999152|44999164:44999082:-.A.up','chr20:44999991:45000098:-@chr20:44999152|44999164:44999082:-.B.core_chr20:44999991:45000098:-@chr20:44999152|44999164:44999082:-.B.up'	(0,0):1285,(1,0):171,(1,1):4	0.121528	(0,0):558,(0,1):1,(1,0):55,(1,1):1	0:56,1:1	chr20	-	4499908244999080	4500009845000090
chr20:50158909:50159258:-@chr20:50140135|50140649:50139620:-	0.85	0.8	0.91	0.82	0.75	0.88	0.03	0.16	'chr20:50158909:50159258:-@chr20:50140135|50140649:50139620:-.A.coreAndExt_chr20:50158909:50159258:-@chr20:50140135|50140649:50139620:-.A.up','chr20:50158909:50159258:-@chr20:50140135|50140649:50139620:-.B.core_chr20:50158909:50159258:-@chr20:50140135|50140649:50139620:-.B.up'	(0,0):502,(0,1):13,(1,0):510,(1,1):584	0:977,1:130	(0,0):358,(0,1):16,(1,0):368,(1,1):383	0:648,1:119	chr20	-	5013962050139620	5015925850159250
chr20:35402065:35402230:-@chr20:35399427|35399596:35399276:-	0.98	0.96	0.99	0.98	0.94	1	0	0.04	'chr20:35402065:35402230:-@chr20:35399427|35399596:35399276:-.A.coreAndExt_chr20:35402065:35402230:-@chr20:35399427|35399596:35399276:-.A.up','chr20:35402065:35402230:-@chr20:35399427|35399596:35399276:-.B.core_chr20:35402065:35402230:-@chr20:35399427|35399596:35399276:-.B.up'	(0,0):2597,(0,1):5,(1,0):810,(1,1):73	0:881,1:7	(0,0):1150,(0,1):1,(1,0):289,(1,1):30	0:317,1:3	chr20	-	3539927635399270	3540223035402230
chr20:46277749:46277853:+@chr20:46279726|46279729:46280020:+	0.45	0.39	0.52	0.52	0.43	0.6	-0.07	0.26	'chr20:46277749:46277853:+@chr20:46279726|46279729:46280020:+.B.up_chr20:46277749:46277853:+@chr20:46279726|46279729:46280020:+.B.core','chr20:46277749:46277853:+@chr20:46279726|46279729:46280020:+.A.up_chr20:46277749:46277853:+@chr20:46279726|46279729:46280020:+.A.coreAndExt'	(0,0):975,(0,1):99,(1,0):86,(1,1):373	0:246,1:312	(0,0):545,(0,1):57,(1,0):64,(1,1):187	0:134,1:174	chr20	+	4627774946277740	4628002046280020
chr20:58517482:58517567:+@chr20:58518995|58519451:58523702:+	0.93	0.9	0.95	0.95	0.89	0.98	-0.02	0.1	'chr20:58517482:58517567:+@chr20:58518995|58519451:58523702:+.B.up_chr20:58517482:58517567:+@chr20:58518995|58519451:58523702:+.B.core','chr20:58517482:58517567:+@chr20:58518995|58519451:58523702:+.A.up_chr20:58517482:58517567:+@chr20:58518995|58519451:58523702:+.A.coreAndExt'	(0,0):1552,(0,1):14,(1,0):1643,(1,1):14200	0:14448,1:1409	(0,0):433,(0,1):3,(1,0):491,(1,1):4036	0:4290,1:240	chr20	+	5851748258517480	5852370258523700
chr20:31062404:31062545:-@chr20:31052920|31052937:31052583:-	0.2	0.1	0.31	0.13	0.04	0.25	0.07	0.32	'chr20:31062404:31062545:-@chr20:31052920|31052937:31052583:-.A.coreAndExt_chr20:31062404:31062545:-@chr20:31052920|31052937:31052583:-.A.up','chr20:31062404:31062545:-@chr20:31052920|31052937:31052583:-.B.core_chr20:31062404:31062545:-@chr20:31052920|31052937:31052583:-.B.up'	(0,0):1506,(0,1):28,(1,0):8,(1,1):121	0:20,1:137	(0,0):787,(0,1):28,(1,0):4,(1,1):60	0:15,1:77	chr20	-	3105258331052580	3106254531062540
chr20:44472902:44473059:-@chr20:44472360|44472411:44472166:-	0.19	0.16	0.22	0.13	0.09	0.17	0.06	0.63	'chr20:44472902:44473059:-@chr20:44472360|44472411:44472166:-.A.coreAndExt_chr20:44472902:44473059:-@chr20:44472360|44472411:44472166:-.A.up','chr20:44472902:44473059:-@chr20:44472360|44472411:44472166:-.B.core_chr20:44472902:44473059:-@chr20:44472360|44472411:44472166:-.B.up'	(0,0):1283,(0,1):308,(1,0):108,(1,1):243	0:151,1:508	(0,0):660,(0,1):180,(1,0):41,(1,1):137	0:62,1:296	chr20	-	4447216644472160	4447305944473050
chr20:62667490:62669555:+@chr20:62669852|62669975:62671315:+	0.48	0.2	0.78	0.29	0.03	0.78	0.19	1	'chr20:62667490:62669555:+@chr20:62669852|62669975:62671315:+.B.up_chr20:62667490:62669555:+@chr20:62669852|62669975:62671315:+.B.core','chr20:62667490:62669555:+@chr20:62669852|62669975:62671315:+.A.up_chr20:62667490:62669555:+@chr20:62669852|62669975:62671315:+.A.coreAndExt'	(0,0):50,(0,1):3,(1,0):4,(1,1):116	0:69,1:54	(0,0):12,(1,1):49	0:1,1:48	chr20	+	6266749062667490	6267131562671310
chr20:3095951:3096112:-@chr20:3090955|3090960:3088219:-	0.97	0.9	1	0.87	0.68	0.98	0.1	0.31	'chr20:3095951:3096112:-@chr20:3090955|3090960:3088219:-.A.coreAndExt_chr20:3095951:3096112:-@chr20:3090955|3090960:3088219:-.A.up','chr20:3095951:3096112:-@chr20:3090955|3090960:3088219:-.B.core_chr20:3095951:3096112:-@chr20:3090955|3090960:3088219:-.B.up'	(0,0):433,(1,0):57,(1,1):1524	0:1552,1:29	(0,0):150,(1,0):15,(1,1):731	0:532,1:214	chr20	-	30882193088219	30961123096112
chr20:44048972:44049069:+@chr20:44049148|44049168:44049333:+	0.04	0.03	0.05	0.06	0.04	0.08	-0.02	0.11	'chr20:44048972:44049069:+@chr20:44049148|44049168:44049333:+.B.up_chr20:44048972:44049069:+@chr20:44049148|44049168:44049333:+.B.core','chr20:44048972:44049069:+@chr20:44049148|44049168:44049333:+.A.up_chr20:44048972:44049069:+@chr20:44049148|44049168:44049333:+.A.coreAndExt'	(0,0):2092,(0,1):657,(1,0):36,(1,1):348	0:51,1:990	(0,0):1097,(0,1):333,(1,0):28,(1,1):190	0:45,1:506	chr20	+	4404897244048970	4404933344049330
chr20:62364939:62365091:+@chr20:62365997|62366057:62366176:+	0.09	0.07	0.12	0.11	0.08	0.14	-0.02	0.06	'chr20:62364939:62365091:+@chr20:62365997|62366057:62366176:+.B.up_chr20:62364939:62365091:+@chr20:62365997|62366057:62366176:+.B.core','chr20:62364939:62365091:+@chr20:62365997|62366057:62366176:+.A.up_chr20:62364939:62365091:+@chr20:62365997|62366057:62366176:+.A.coreAndExt'	(0,0):2649,(0,1):369,(1,0):74,(1,1):135	0:85,1:493	(0,0):1258,(0,1):167,(1,0):37,(1,1):50	0:39,1:215	chr20	+	6236493962364930	6236617662366170
chr20:18461046:18461153:+@chr20:18462263|18462267:18462454:+	1	0.98	1	0.98	0.95	1	0.02	0.03	'chr20:18461046:18461153:+@chr20:18462263|18462267:18462454:+.B.up_chr20:18461046:18461153:+@chr20:18462263|18462267:18462454:+.B.core','chr20:18461046:18461153:+@chr20:18462263|18462267:18462454:+.A.up_chr20:18461046:18461153:+@chr20:18462263|18462267:18462454:+.A.coreAndExt'	(0,0):416,(1,0):168,(1,1):82	0.173611	(0,0):196,(1,0):81,(1,1):47	0.0888889	chr20	+	1846104618461040	1846245418462450
chr20:46290517:46290640:-@chr20:46288465|46288474:46288441:-	0.96	0.92	0.99	0.96	0.9	0.99	0	0.07	'chr20:46290517:46290640:-@chr20:46288465|46288474:46288441:-.A.coreAndExt_chr20:46290517:46290640:-@chr20:46288465|46288474:46288441:-.A.up','chr20:46290517:46290640:-@chr20:46288465|46288474:46288441:-.B.core_chr20:46290517:46290640:-@chr20:46288465|46288474:46288441:-.B.up'	(0,0):2027,(0,1):2,(1,0):106,(1,1):15	0:121,1:2	(0,0):2006,(0,1):1,(1,0):77,(1,1):22	0:99,1:1	chr20	-	4628844146288440	4629064046290640
chr20:62575750:62575811:-@chr20:62575022|62575269:62575006:-	0.35	0.03	0.89	0.41	0.03	0.92	-0.06	1.05	'chr20:62575750:62575811:-@chr20:62575022|62575269:62575006:-.A.coreAndExt_chr20:62575750:62575811:-@chr20:62575022|62575269:62575006:-.A.up','chr20:62575750:62575811:-@chr20:62575022|62575269:62575006:-.B.core_chr20:62575750:62575811:-@chr20:62575022|62575269:62575006:-.B.up'	(0,0):560,(1,0):42	00:42:00	(0,0):261,(1,0):21	00:21:00	chr20	-	6257500662575000	6257581162575810
chr20:56818568:56818761:-@chr20:56815666|56815766:56815571:-	0.06	0.03	0.1	0.06	0.01	0.13	0	0.08	'chr20:56818568:56818761:-@chr20:56815666|56815766:56815571:-.A.coreAndExt_chr20:56818568:56818761:-@chr20:56815666|56815766:56815571:-.A.up','chr20:56818568:56818761:-@chr20:56815666|56815766:56815571:-.B.core_chr20:56818568:56818761:-@chr20:56815666|56815766:56815571:-.B.up'	(0,0):406,(0,1):101,(1,0):14,(1,1):29	0:15,1:129	(0,0):138,(0,1):27,(1,0):3,(1,1):11	0:3,1:38	chr20	-	5681557156815570	5681876156818760
chr20:44463598:44463755:+@chr20:44468961|44469087:44469097:+	0.04	0	0.17	0.14	0	0.55	-0.1	0.24	'chr20:44463598:44463755:+@chr20:44468961|44469087:44469097:+.B.up_chr20:44463598:44463755:+@chr20:44468961|44469087:44469097:+.B.core','chr20:44463598:44463755:+@chr20:44468961|44469087:44469097:+.A.up_chr20:44463598:44463755:+@chr20:44468961|44469087:44469097:+.A.coreAndExt'	(0,0):567,(0,1):2,(1,1):5	0:0,1:7	(0,0):273,(1,1):5	0:0,1:5	chr20	+	4446359844463590	4446909744469090
chr20:57470667:57470739:+@chr20:57478583|57478586:57478640:+	0.6	0.55	0.65	0.74	0.67	0.81	-0.14	9.48	'chr20:57470667:57470739:+@chr20:57478583|57478586:57478640:+.B.up_chr20:57470667:57470739:+@chr20:57478583|57478586:57478640:+.B.core','chr20:57470667:57470739:+@chr20:57478583|57478586:57478640:+.A.up_chr20:57470667:57470739:+@chr20:57478583|57478586:57478640:+.A.coreAndExt'	(0,0):22460,(0,1):112,(1,0):195	0:195,1:112	(0,0):11498,(0,1):36,(1,0):118	0:118,1:36	chr20	+	5747066757470660	5747864057478640
chr20:1579468:1579582:-@chr20:1578079|1578928:1577986:-	0.87	0.81	0.93	0.94	0.88	0.98	-0.07	0.34	'chr20:1579468:1579582:-@chr20:1578079|1578928:1577986:-.A.coreAndExt_chr20:1579468:1579582:-@chr20:1578079|1578928:1577986:-.A.up','chr20:1579468:1579582:-@chr20:1578079|1578928:1577986:-.B.core_chr20:1579468:1579582:-@chr20:1578079|1578928:1577986:-.B.up'	(0,0):967,(0,1):12,(1,0):2143,(1,1):3	0:2146,1:12	(0,0):820,(0,1):6,(1,0):2532,(1,1):6	0:2538,1:6	chr20	-	15779861577986	15795821579582
chr20:24995774:24995866:-@chr20:24994703|24994709:24994597:-	0.99	0.98	1	0.98	0.94	1	0.01	0.03	'chr20:24995774:24995866:-@chr20:24994703|24994709:24994597:-.A.coreAndExt_chr20:24995774:24995866:-@chr20:24994703|24994709:24994597:-.A.up','chr20:24995774:24995866:-@chr20:24994703|24994709:24994597:-.B.core_chr20:24995774:24995866:-@chr20:24994703|24994709:24994597:-.B.up'	(0,0):1746,(1,0):275,(1,1):3	0.193056	(0,0):580,(1,0):82	0.0569444	chr20	-	2499459724994590	2499586624995860
chr20:33871979:33872064:-@chr20:33868625|33868632:33868457:-	1	0.99	1	1	1	1	0	0	'chr20:33871979:33872064:-@chr20:33868625|33868632:33868457:-.A.coreAndExt_chr20:33871979:33872064:-@chr20:33868625|33868632:33868457:-.A.up','chr20:33871979:33872064:-@chr20:33868625|33868632:33868457:-.B.core_chr20:33871979:33872064:-@chr20:33868625|33868632:33868457:-.B.up'	(0,0):2799,(1,0):1088,(1,1):315	0.974306	(0,0):2017,(1,0):803,(1,1):200	0.696528	chr20	-	3386845733868450	3387206433872060
chr20:47839805:47839970:+@chr20:47841312|47841482:47841528:+	0	0	0	0	0	0	0	0	'chr20:47839805:47839970:+@chr20:47841312|47841482:47841528:+.B.up_chr20:47839805:47839970:+@chr20:47841312|47841482:47841528:+.B.core','chr20:47839805:47839970:+@chr20:47841312|47841482:47841528:+.A.up_chr20:47839805:47839970:+@chr20:47841312|47841482:47841528:+.A.coreAndExt'	(0,0):1092,(0,1):267,(1,0):2,(1,1):176	0:2,1:443	(0,0):612,(0,1):122,(1,1):100	0:0,1:222	chr20	+	4783980547839800	4784152847841520
chr20:43991809:43991955:+@chr20:43992169|43992184:43992333:+	0.99	0.98	1	0.99	0.97	1	0	0	'chr20:43991809:43991955:+@chr20:43992169|43992184:43992333:+.B.up_chr20:43991809:43991955:+@chr20:43992169|43992184:43992333:+.B.core','chr20:43991809:43991955:+@chr20:43992169|43992184:43992333:+.A.up_chr20:43991809:43991955:+@chr20:43992169|43992184:43992333:+.A.coreAndExt'	(0,0):343,(1,0):260,(1,1):122	0.265278	(0,0):295,(1,0):197,(1,1):111	0:304,1:4	chr20	+	4399180943991800	4399233343992330
chr20:1579468:1579582:-@chr20:1578079|1578677:1577986:-	0.85	0.78	0.91	0.93	0.87	0.97	-0.08	0.6	'chr20:1579468:1579582:-@chr20:1578079|1578677:1577986:-.A.coreAndExt_chr20:1579468:1579582:-@chr20:1578079|1578677:1577986:-.A.up','chr20:1579468:1579582:-@chr20:1578079|1578677:1577986:-.B.core_chr20:1579468:1579582:-@chr20:1578079|1578677:1577986:-.B.up'	(0,0):1786,(0,1):12,(1,0):1324,(1,1):3	0:1327,1:12	(0,0):1750,(0,1):6,(1,0):1602,(1,1):6	0:1607,1:7	chr20	-	15779861577986	15795821579582
chr20:17936009:17936119:-@chr20:17934761|17934875:17934640:-	0.05	0.04	0.06	0.03	0.02	0.03	0.02	710.08	'chr20:17936009:17936119:-@chr20:17934761|17934875:17934640:-.A.coreAndExt_chr20:17936009:17936119:-@chr20:17934761|17934875:17934640:-.A.up','chr20:17936009:17936119:-@chr20:17934761|17934875:17934640:-.B.core_chr20:17936009:17936119:-@chr20:17934761|17934875:17934640:-.B.up'	(0,0):2582,(0,1):881,(1,0):156,(1,1):58	0:161,1:934	(0,0):1419,(0,1):506,(1,0):43,(1,1):40	0:43,1:546	chr20	-	1793464017934640	1793611917936110
chr20:37612342:37612419:+@chr20:37617436|37617456:37617560:+	0.39	0.28	0.52	0.34	0.19	0.52	0.05	0.3	'chr20:37612342:37612419:+@chr20:37617436|37617456:37617560:+.B.up_chr20:37612342:37612419:+@chr20:37617436|37617456:37617560:+.B.core','chr20:37612342:37612419:+@chr20:37617436|37617456:37617560:+.A.up_chr20:37612342:37612419:+@chr20:37617436|37617456:37617560:+.A.coreAndExt'	(0,0):183,(0,1):28,(1,0):26,(1,1):1	0:26,1:29	(0,0):77,(0,1):15,(1,0):11	0:11,1:15	chr20	+	3761234237612340	3761756037617560
chr20:25196312:25196347:+@chr20:25197284|25197288:25197372:+	0.86	0.65	0.99	0.8	0.41	1	0.06	0.47	'chr20:25196312:25196347:+@chr20:25197284|25197288:25197372:+.B.up_chr20:25196312:25196347:+@chr20:25197284|25197288:25197372:+.B.core','chr20:25196312:25196347:+@chr20:25197284|25197288:25197372:+.A.up_chr20:25196312:25196347:+@chr20:25197284|25197288:25197372:+.A.coreAndExt'	(0,0):351,(1,0):8	00:08:00	(0,0):254,(1,0):4	00:04:00	chr20	+	2519631225196310	2519737225197370
chr20:3776401:3777378:+@chr20:3778269|3778311:3778396:+	0.94	0.91	0.96	0.97	0.94	0.99	-0.03	0.15	'chr20:3776401:3777378:+@chr20:3778269|3778311:3778396:+.B.up_chr20:3776401:3777378:+@chr20:3778269|3778311:3778396:+.B.core','chr20:3776401:3777378:+@chr20:3778269|3778311:3778396:+.A.up_chr20:3776401:3777378:+@chr20:3778269|3778311:3778396:+.A.coreAndExt'	(0,0):1000,(0,1):19,(1,0):351,(1,1):819	0:1137,1:52	(0,0):695,(0,1):7,(1,0):271,(1,1):693	0:928,1:43	chr20	+	37764013776401	37783963778396
chr20:3025054:3025214:+@chr20:3025346|3025349:3025482:+	0.63	0.09	0.98	0.51	0.03	0.92	0.12	1.79	'chr20:3025054:3025214:+@chr20:3025346|3025349:3025482:+.B.up_chr20:3025054:3025214:+@chr20:3025346|3025349:3025482:+.B.core','chr20:3025054:3025214:+@chr20:3025346|3025349:3025482:+.A.up_chr20:3025054:3025214:+@chr20:3025346|3025349:3025482:+.A.coreAndExt'	(0,0):42,(1,1):1	00:01:00	(0,0):19,(1,1):3	0:1,1:2	chr20	+	30250543025054	30254823025482
chr20:388709:389423:+@chr20:390474|390528:390669:+	0.43	0.38	0.49	0.43	0.36	0.51	0	0.13	'chr20:388709:389423:+@chr20:390474|390528:390669:+.B.up_chr20:388709:389423:+@chr20:390474|390528:390669:+.B.core','chr20:388709:389423:+@chr20:390474|390528:390669:+.A.up_chr20:388709:389423:+@chr20:390474|390528:390669:+.A.coreAndExt'	(0,0):2679,(0,1):39,(1,0):198,(1,1):4006	0:1776,1:2467	(0,0):1231,(0,1):25,(1,0):96,(1,1):1907	0:850,1:1178	chr20	+	388709388709	390669390669
chr20:34262272:34262353:-@chr20:34261538|34261606:34261523:-	0.79	0.46	0.98	0.67	0.23	0.99	0.12	0.74	'chr20:34262272:34262353:-@chr20:34261538|34261606:34261523:-.A.coreAndExt_chr20:34262272:34262353:-@chr20:34261538|34261606:34261523:-.A.up','chr20:34262272:34262353:-@chr20:34261538|34261606:34261523:-.B.core_chr20:34262272:34262353:-@chr20:34261538|34261606:34261523:-.B.up'	(0,0):660,(1,0):50	00:50:00	(0,0):242,(1,0):26	00:26:00	chr20	-	3426152334261520	3426235334262350
chr20:62236096:62236193:-@chr20:62234440|62234445:62234318:-	0.93	0.87	0.98	0.96	0.86	1	-0.03	0.16	'chr20:62236096:62236193:-@chr20:62234440|62234445:62234318:-.A.coreAndExt_chr20:62236096:62236193:-@chr20:62234440|62234445:62234318:-.A.up','chr20:62236096:62236193:-@chr20:62234440|62234445:62234318:-.B.core_chr20:62236096:62236193:-@chr20:62234440|62234445:62234318:-.B.up'	(0,0):676,(0,1):4,(1,0):82,(1,1):16	0:98,1:4	(0,0):330,(1,0):29,(1,1):6	00:35:00	chr20	-	6223431862234310	6223619362236190
chr20:3767578:3767786:+@chr20:3778269|3778311:3778396:+	0.92	0.71	0.99	0.93	0.77	1	-0.01	0.16	'chr20:3767578:3767786:+@chr20:3778269|3778311:3778396:+.B.up_chr20:3767578:3767786:+@chr20:3778269|3778311:3778396:+.B.core','chr20:3767578:3767786:+@chr20:3778269|3778311:3778396:+.A.up_chr20:3767578:3767786:+@chr20:3778269|3778311:3778396:+.A.coreAndExt'	(0,0):2329,(1,0):16,(1,1):6	00:22:00	(0,0):1727,(1,0):21,(1,1):2	0:22,1:1	chr20	+	37675783767578	37783963778396
chr20:48466116:48466217:+@chr20:48467299|48467347:48467381:+	0.17	0.08	0.28	0.17	0.04	0.41	0	0.29	'chr20:48466116:48466217:+@chr20:48467299|48467347:48467381:+.B.up_chr20:48466116:48466217:+@chr20:48467299|48467347:48467381:+.B.core','chr20:48466116:48466217:+@chr20:48467299|48467347:48467381:+.A.up_chr20:48466116:48466217:+@chr20:48467299|48467347:48467381:+.A.coreAndExt'	(0,0):801,(0,1):17,(1,0):14,(1,1):4	0:14,1:21	(0,0):221,(0,1):4,(1,0):1,(1,1):1	0:1,1:5	chr20	+	4846611648466110	4846738148467380
chr20:44985213:44985276:-@chr20:44983817|44983880:44983712:-	0.98	0.94	1	0.97	0.9	1	0.01	0.07	'chr20:44985213:44985276:-@chr20:44983817|44983880:44983712:-.A.coreAndExt_chr20:44985213:44985276:-@chr20:44983817|44983880:44983712:-.A.up','chr20:44985213:44985276:-@chr20:44983817|44983880:44983712:-.B.core_chr20:44985213:44985276:-@chr20:44983817|44983880:44983712:-.B.up'	(0,0):3506,(1,0):218	0.151389	(0,0):1608,(1,0):105,(1,1):1	0.0736111	chr20	-	4498371244983710	4498527644985270
chr20:60699673:60699836:+@chr20:60701282|60701360:60701495:+	0.06	0.05	0.08	0.05	0.03	0.08	0.01	0.04	'chr20:60699673:60699836:+@chr20:60701282|60701360:60701495:+.B.up_chr20:60699673:60699836:+@chr20:60701282|60701360:60701495:+.B.core','chr20:60699673:60699836:+@chr20:60701282|60701360:60701495:+.A.up_chr20:60699673:60699836:+@chr20:60701282|60701360:60701495:+.A.coreAndExt'	(0,0):1342,(0,1):449,(1,0):53,(1,1):116	0:57,1:561	(0,0):544,(0,1):176,(1,0):18,(1,1):43	0:21,1:216	chr20	+	6069967360699670	6070149560701490
chr20:62462450:62462597:-@chr20:62422143|62422148:62421174:-	0.38	0.03	0.86	0.54	0.07	0.98	-0.16	0.86	'chr20:62462450:62462597:-@chr20:62422143|62422148:62421174:-.A.coreAndExt_chr20:62462450:62462597:-@chr20:62422143|62422148:62421174:-.A.up','chr20:62462450:62462597:-@chr20:62422143|62422148:62421174:-.B.core_chr20:62462450:62462597:-@chr20:62422143|62422148:62421174:-.B.up'	(0,0):61,(0,1):1,(1,1):85	0:72,1:14	(0,0):39,(1,1):46	0:5,1:41	chr20	-	6242117462421170	6246259762462590
chr20:20003100:20003124:+@chr20:20006313|20006321:20006411:+	0.08	0.01	0.25	0.15	0.01	0.46	-0.07	0.31	'chr20:20003100:20003124:+@chr20:20006313|20006321:20006411:+.B.up_chr20:20003100:20003124:+@chr20:20006313|20006321:20006411:+.B.core','chr20:20003100:20003124:+@chr20:20006313|20006321:20006411:+.A.up_chr20:20003100:20003124:+@chr20:20006313|20006321:20006411:+.A.coreAndExt'	(0,0):2549,(0,1):9	0:0,1:9	(0,0):1851,(0,1):4	0:0,1:4	chr20	+	2000310020003100	2000641120006410
chr20:43565278:43565371:+@chr20:43566686|43566702:43566832:+	0.03	0.01	0.06	0.02	0	0.06	0.01	0.06	'chr20:43565278:43565371:+@chr20:43566686|43566702:43566832:+.B.up_chr20:43565278:43565371:+@chr20:43566686|43566702:43566832:+.B.core','chr20:43565278:43565371:+@chr20:43566686|43566702:43566832:+.A.up_chr20:43565278:43565371:+@chr20:43566686|43566702:43566832:+.A.coreAndExt'	(0,0):804,(0,1):120,(1,0):3,(1,1):8	0:3,1:128	(0,0):362,(0,1):58,(1,1):3	0:0,1:61	chr20	+	4356527843565270	4356683243566830
chr20:47752370:47752468:-@chr20:47741124|47741142:47740912:-	0.26	0.23	0.29	0.23	0.18	0.28	0.03	0.11	'chr20:47752370:47752468:-@chr20:47741124|47741142:47740912:-.A.coreAndExt_chr20:47752370:47752468:-@chr20:47741124|47741142:47740912:-.A.up','chr20:47752370:47752468:-@chr20:47741124|47741142:47740912:-.B.core_chr20:47752370:47752468:-@chr20:47741124|47741142:47740912:-.B.up'	(0,0):2794,(0,1):490,(1,0):222,(1,1):608	0:399,1:921	(0,0):1015,(0,1):163,(1,0):63,(1,1):177	0:98,1:305	chr20	-	4774091247740910	4775246847752460
chr20:25667027:25667102:-@chr20:25666758|25666885:25666632:-	0.05	0.02	0.09	0.04	0.01	0.08	0.01	0.07	'chr20:25667027:25667102:-@chr20:25666758|25666885:25666632:-.A.coreAndExt_chr20:25667027:25667102:-@chr20:25666758|25666885:25666632:-.A.up','chr20:25667027:25667102:-@chr20:25666758|25666885:25666632:-.B.core_chr20:25667027:25667102:-@chr20:25666758|25666885:25666632:-.B.up'	(0,0):274,(0,1):43,(1,0):8,(1,1):2	0:8,1:45	(0,0):121,(0,1):26,(1,0):4,(1,1):3	0:4,1:29	chr20	-	2566663225666630	2566710225667100
chr20:44045157:44045334:+@chr20:44047918|44047935:44048035:+	0.03	0.01	0.06	0.02	0	0.06	0.01	0.06	'chr20:44045157:44045334:+@chr20:44047918|44047935:44048035:+.B.up_chr20:44045157:44045334:+@chr20:44047918|44047935:44048035:+.B.core','chr20:44045157:44045334:+@chr20:44047918|44047935:44048035:+.A.up_chr20:44045157:44045334:+@chr20:44047918|44047935:44048035:+.A.coreAndExt'	(0,0):3130,(0,1):53,(1,0):3,(1,1):346	0:22,1:380	(0,0):1751,(0,1):37,(1,1):183	0:5,1:215	chr20	+	4404515744045150	4404803544048030
chr20:18548073:18548240:+@chr20:18549880|18549883:18550203:+	0.29	0.27	0.3	0.32	0.3	0.34	-0.03	0.36	'chr20:18548073:18548240:+@chr20:18549880|18549883:18550203:+.B.up_chr20:18548073:18548240:+@chr20:18549880|18549883:18550203:+.B.core','chr20:18548073:18548240:+@chr20:18549880|18549883:18550203:+.A.up_chr20:18548073:18548240:+@chr20:18549880|18549883:18550203:+.A.coreAndExt'	(0,0):628,(0,1):1776,(1,0):738,(1,1):3154	0:1652,1:4016	(0,0):399,(0,1):1257,(1,0):610,(1,1):2373	0:1295,1:2945	chr20	+	1854807318548070	1855020318550200
chr20:62339219:62339365:-@chr20:62338444|62338449:62338351:-	0.56	0.44	0.68	0.6	0.42	0.79	-0.04	0.29	'chr20:62339219:62339365:-@chr20:62338444|62338449:62338351:-.A.coreAndExt_chr20:62339219:62339365:-@chr20:62338444|62338449:62338351:-.A.up','chr20:62339219:62339365:-@chr20:62338444|62338449:62338351:-.B.core_chr20:62339219:62339365:-@chr20:62338444|62338449:62338351:-.B.up'	(0,0):587,(0,1):26,(1,0):36,(1,1):1	0:36,1:27	(0,0):276,(0,1):9,(1,0):14	0:14,1:9	chr20	-	6233835162338350	6233936562339360
chr20:30724680:30724800:+@chr20:30729300|30729344:30729468:+	0.96	0.9	0.99	0.97	0.92	0.99	-0.01	0.08	'chr20:30724680:30724800:+@chr20:30729300|30729344:30729468:+.B.up_chr20:30724680:30724800:+@chr20:30729300|30729344:30729468:+.B.core','chr20:30724680:30724800:+@chr20:30729300|30729344:30729468:+.A.up_chr20:30724680:30724800:+@chr20:30729300|30729344:30729468:+.A.coreAndExt'	(0,0):786,(0,1):1,(1,0):90,(1,1):10	0:100,1:1	(0,0):460,(1,0):70,(1,1):5	0.0520833	chr20	+	3072468030724680	3072946830729460
chr20:62701613:62701767:+@chr20:62701842|62701845:62701988:+	0.98	0.94	1	0.99	0.96	1	-0.01	0.04	'chr20:62701613:62701767:+@chr20:62701842|62701845:62701988:+.B.up_chr20:62701613:62701767:+@chr20:62701842|62701845:62701988:+.B.core','chr20:62701613:62701767:+@chr20:62701842|62701845:62701988:+.A.up_chr20:62701613:62701767:+@chr20:62701842|62701845:62701988:+.A.coreAndExt'	(0,0):185,(0,1):1,(1,0):100,(1,1):19	0:119,1:1	(0,0):170,(1,0):113,(1,1):20	0.0923611	chr20	+	6270161362701610	6270198862701980
chr20:46262240:46262380:+@chr20:46262762|46262792:46262939:+	0.03	0.02	0.05	0.03	0.01	0.05	0	0.04	'chr20:46262240:46262380:+@chr20:46262762|46262792:46262939:+.B.up_chr20:46262240:46262380:+@chr20:46262762|46262792:46262939:+.B.core','chr20:46262240:46262380:+@chr20:46262762|46262792:46262939:+.A.up_chr20:46262240:46262380:+@chr20:46262762|46262792:46262939:+.A.coreAndExt'	(0,0):605,(0,1):303,(1,0):13,(1,1):64	0:14,1:366	(0,0):361,(0,1):135,(1,0):4,(1,1):28	0:4,1:163	chr20	+	4626224046262240	4626293946262930
chr20:32260204:32260228:-@chr20:32258587|32258598:32258490:-	0.78	0.47	0.99	0.81	0.43	1	-0.03	0.47	'chr20:32260204:32260228:-@chr20:32258587|32258598:32258490:-.A.coreAndExt_chr20:32260204:32260228:-@chr20:32258587|32258598:32258490:-.A.up','chr20:32260204:32260228:-@chr20:32258587|32258598:32258490:-.B.core_chr20:32260204:32260228:-@chr20:32258587|32258598:32258490:-.B.up'	(0,0):164,(1,0):4	00:04:00	(0,0):78,(1,0):7	00:07:00	chr20	-	3225849032258490	3226022832260220
chr20:37121573:37121775:+@chr20:37125996|37126123:37126159:+	0.97	0.91	1	0.93	0.79	1	0.04	0.12	'chr20:37121573:37121775:+@chr20:37125996|37126123:37126159:+.B.up_chr20:37121573:37121775:+@chr20:37125996|37126123:37126159:+.B.core','chr20:37121573:37121775:+@chr20:37125996|37126123:37126159:+.A.up_chr20:37121573:37121775:+@chr20:37125996|37126123:37126159:+.A.coreAndExt'	(0,0):737,(1,0):374,(1,1):131	0:501,1:4	(0,0):311,(1,0):152,(1,1):61	0:212,1:1	chr20	+	3712157337121570	3712615937126150
chr20:18496294:18496380:+@chr20:18505077|18505131:18505313:+	1	0.99	1	1	0.98	1	0	0	'chr20:18496294:18496380:+@chr20:18505077|18505131:18505313:+.B.up_chr20:18496294:18496380:+@chr20:18505077|18505131:18505313:+.B.core','chr20:18496294:18496380:+@chr20:18505077|18505131:18505313:+.A.up_chr20:18496294:18496380:+@chr20:18505077|18505131:18505313:+.A.coreAndExt'	(0,0):1804,(1,0):1182,(1,1):357	1.06875	(0,0):738,(1,0):500,(1,1):133	0:632,1:1	chr20	+	1849629418496290	1850531318505310
chr20:34215202:34215335:-@chr20:34214725|34214748:34214489:-	0.08	0.07	0.09	0.07	0.06	0.08	0.01	0.04	'chr20:34215202:34215335:-@chr20:34214725|34214748:34214489:-.A.coreAndExt_chr20:34215202:34215335:-@chr20:34214725|34214748:34214489:-.A.up','chr20:34215202:34215335:-@chr20:34214725|34214748:34214489:-.B.core_chr20:34215202:34215335:-@chr20:34214725|34214748:34214489:-.B.up'	(0,0):7873,(0,1):1912,(1,0):211,(1,1):1443	0:306,1:3260	(0,0):3381,(0,1):922,(1,0):86,(1,1):657	0:134,1:1531	chr20	-	3421448934214480	3421533534215330
chr20:3024268:3024311:+@chr20:3025054|3025059:3025214:+	0.45	0.06	0.95	0.71	0.27	0.97	-0.26	1.02	'chr20:3024268:3024311:+@chr20:3025054|3025059:3025214:+.B.up_chr20:3024268:3024311:+@chr20:3025054|3025059:3025214:+.B.core','chr20:3024268:3024311:+@chr20:3025054|3025059:3025214:+.A.up_chr20:3024268:3024311:+@chr20:3025054|3025059:3025214:+.A.coreAndExt'	(0,0):92,(1,1):1	0:0,1:1	(0,0):51,(1,0):2,(1,1):1	00:03:00	chr20	+	30242683024268	30252143025214
chr20:40068640:40068769:-@chr20:40065972|40065974:40065914:-	0.96	0.89	0.99	0.96	0.87	0.99	0	0.08	'chr20:40068640:40068769:-@chr20:40065972|40065974:40065914:-.A.coreAndExt_chr20:40068640:40068769:-@chr20:40065972|40065974:40065914:-.A.up','chr20:40068640:40068769:-@chr20:40065972|40065974:40065914:-.B.core_chr20:40068640:40068769:-@chr20:40065972|40065974:40065914:-.B.up'	(0,0):204,(0,1):1,(1,0):43,(1,1):3	0:46,1:1	(0,0):119,(1,0):33,(1,1):3	00:36:00	chr20	-	4006591440065910	4006876940068760
chr20:1579468:1579582:-@chr20:1578656|1578696:1577986:-	0.78	0.67	0.88	0.84	0.75	0.92	-0.06	0.26	'chr20:1579468:1579582:-@chr20:1578656|1578696:1577986:-.A.coreAndExt_chr20:1579468:1579582:-@chr20:1578656|1578696:1577986:-.A.up','chr20:1579468:1579582:-@chr20:1578656|1578696:1577986:-.B.core_chr20:1579468:1579582:-@chr20:1578656|1578696:1577986:-.B.up'	(0,0):1739,(0,1):5,(1,0):87,(1,1):1294	0:1182,1:204	(0,0):1681,(0,1):6,(1,0):129,(1,1):1548	0:1443,1:240	chr20	-	15779861577986	15795821579582
chr20:3802749:3802940:+@chr20:3804518|3804522:3805949:+	0.96	0.92	0.98	0.89	0.81	0.95	0.07	0.41	'chr20:3802749:3802940:+@chr20:3804518|3804522:3805949:+.B.up_chr20:3802749:3802940:+@chr20:3804518|3804522:3805949:+.B.core','chr20:3802749:3802940:+@chr20:3804518|3804522:3805949:+.A.up_chr20:3802749:3802940:+@chr20:3804518|3804522:3805949:+.A.coreAndExt'	(0,0):285,(0,1):6,(1,0):152,(1,1):1615	0:1690,1:83	(0,0):110,(0,1):8,(1,0):74,(1,1):685	0:691,1:76	chr20	+	38027493802749	38059493805949
chr20:33539527:33539663:-@chr20:33533854|33533901:33533756:-	0.99	0.97	1	0.99	0.97	1	0	0	'chr20:33539527:33539663:-@chr20:33533854|33533901:33533756:-.A.coreAndExt_chr20:33539527:33539663:-@chr20:33533854|33533901:33533756:-.A.up','chr20:33539527:33539663:-@chr20:33533854|33533901:33533756:-.B.core_chr20:33539527:33539663:-@chr20:33533854|33533901:33533756:-.B.up'	(0,0):775,(1,0):363,(1,1):11	0:373,1:1	(0,0):421,(1,0):217,(1,1):10	0.157639	chr20	-	3353375633533750	3353966333539660
chr20:34130262:34130349:+@chr20:34130535|34130571:34130690:+	0	0	0	0.01	0	0.01	-0.01	0	'chr20:34130262:34130349:+@chr20:34130535|34130571:34130690:+.B.up_chr20:34130262:34130349:+@chr20:34130535|34130571:34130690:+.B.core','chr20:34130262:34130349:+@chr20:34130535|34130571:34130690:+.A.up_chr20:34130262:34130349:+@chr20:34130535|34130571:34130690:+.A.coreAndExt'	(0,0):4738,(0,1):1882,(1,0):3,(1,1):59	0:3,1:1941	(0,0):3568,(0,1):1315,(1,0):14,(1,1):48	0:14,1:1363	chr20	+	3413026234130260	3413069034130690
chr20:61299097:61299262:+@chr20:61299364|61299510:61299536:+	0.73	0.41	0.98	0.66	0.35	0.93	0.07	0.61	'chr20:61299097:61299262:+@chr20:61299364|61299510:61299536:+.B.up_chr20:61299097:61299262:+@chr20:61299364|61299510:61299536:+.B.core','chr20:61299097:61299262:+@chr20:61299364|61299510:61299536:+.A.up_chr20:61299097:61299262:+@chr20:61299364|61299510:61299536:+.A.coreAndExt'	(0,0):72,(1,0):35,(1,1):10	0:40,1:5	(0,0):24,(1,0):16,(1,1):4	0:19,1:1	chr20	+	6129909761299090	6129953661299530
chr20:62368886:62369000:+@chr20:62369174|62369198:62369255:+	0.99	0.97	1	0.99	0.98	1	0	0	'chr20:62368886:62369000:+@chr20:62369174|62369198:62369255:+.B.up_chr20:62368886:62369000:+@chr20:62369174|62369198:62369255:+.B.core','chr20:62368886:62369000:+@chr20:62369174|62369198:62369255:+.A.up_chr20:62368886:62369000:+@chr20:62369174|62369198:62369255:+.A.coreAndExt'	(0,0):1270,(1,0):294,(1,1):3	0.20625	(0,0):1305,(1,0):303,(1,1):5	0.213889	chr20	+	6236888662368880	6236925562369250
chr20:2640171:2640231:-@chr20:2639168|2639483:2639041:-	0.98	0.96	0.99	0.99	0.96	1	-0.01	0.05	'chr20:2640171:2640231:-@chr20:2639168|2639483:2639041:-.A.coreAndExt_chr20:2640171:2640231:-@chr20:2639168|2639483:2639041:-.A.up','chr20:2640171:2640231:-@chr20:2639168|2639483:2639041:-.B.core_chr20:2640171:2640231:-@chr20:2639168|2639483:2639041:-.B.up'	(0,0):1922,(0,1):3,(1,0):3009,(1,1):26	0:3034,1:4	(0,0):1191,(1,0):1882,(1,1):19	1.32014	chr20	-	26390412639041	26402312640231
chr20:37054583:37054700:-@chr20:37049745|37050888:37049653:-	0.67	0.57	0.79	0.94	0.8	1	-0.27	9.72	'chr20:37054583:37054700:-@chr20:37049745|37050888:37049653:-.A.coreAndExt_chr20:37054583:37054700:-@chr20:37049745|37050888:37049653:-.A.up','chr20:37054583:37054700:-@chr20:37049745|37050888:37049653:-.B.core_chr20:37054583:37054700:-@chr20:37049745|37050888:37049653:-.B.up'	(0,0):2102,(0,1):14,(1,0):1004,(1,1):4	0:1008,1:14	(0,0):887,(1,0):350	0.243056	chr20	-	3704965337049650	3705470037054700
chr20:3726140:3726244:+@chr20:3726562|3726565:3726678:+	0.76	0.35	0.99	0.57	0.08	0.97	0.19	0.9	'chr20:3726140:3726244:+@chr20:3726562|3726565:3726678:+.B.up_chr20:3726140:3726244:+@chr20:3726562|3726565:3726678:+.B.core','chr20:3726140:3726244:+@chr20:3726562|3726565:3726678:+.A.up_chr20:3726140:3726244:+@chr20:3726562|3726565:3726678:+.A.coreAndExt'	(0,0):52,(1,0):3	00:03:00	(0,0):34,(1,0):1	00:01:00	chr20	+	37261403726140	37266783726678
chr20:43252843:43252970:-@chr20:43251571|43251719:43251470:-	0.71	0.59	0.81	0.74	0.64	0.83	-0.03	0.22	'chr20:43252843:43252970:-@chr20:43251571|43251719:43251470:-.A.coreAndExt_chr20:43252843:43252970:-@chr20:43251571|43251719:43251470:-.A.up','chr20:43252843:43252970:-@chr20:43251571|43251719:43251470:-.B.core_chr20:43252843:43252970:-@chr20:43251571|43251719:43251470:-.B.up'	(0,0):930,(0,1):15,(1,0):143,(1,1):3	0:145,1:16	(0,0):1037,(0,1):15,(1,0):178,(1,1):6	0:183,1:16	chr20	-	4325147043251470	4325297043252970
chr20:2443282:2443407:-@chr20:2442439|2442585:2442281:-	0.64	0.63	0.65	0.69	0.67	0.71	-0.05	5501.56	'chr20:2443282:2443407:-@chr20:2442439|2442585:2442281:-.A.coreAndExt_chr20:2443282:2443407:-@chr20:2442439|2442585:2442281:-.A.up','chr20:2443282:2443407:-@chr20:2442439|2442585:2442281:-.B.core_chr20:2443282:2443407:-@chr20:2442439|2442585:2442281:-.B.up'	(0,0):4119,(0,1):1215,(1,0):6189,(1,1):736	0:6674,1:1466	(0,0):2322,(0,1):587,(1,0):3712,(1,1):389	0:3995,1:693	chr20	-	24422812442281	24434072443407
chr20:60831113:60831277:+@chr20:60835037|60835073:60835181:+	0.97	0.96	0.98	0.99	0.97	1	-0.02	0.14	'chr20:60831113:60831277:+@chr20:60835037|60835073:60835181:+.B.up_chr20:60831113:60831277:+@chr20:60835037|60835073:60835181:+.B.core','chr20:60831113:60831277:+@chr20:60835037|60835073:60835181:+.A.up_chr20:60831113:60831277:+@chr20:60835037|60835073:60835181:+.A.coreAndExt'	(0,0):1747,(0,1):18,(1,0):1072,(1,1):163	0:1225,1:28	(0,0):366,(1,0):218,(1,1):37	0.177083	chr20	+	6083111360831110	6083518160835180
chr20:61436177:61436382:+@chr20:61438889|61438894:61438957:+	0.98	0.97	0.99	0.95	0.92	0.97	0.03	0.56	'chr20:61436177:61436382:+@chr20:61438889|61438894:61438957:+.B.up_chr20:61436177:61436382:+@chr20:61438889|61438894:61438957:+.B.core','chr20:61436177:61436382:+@chr20:61438889|61438894:61438957:+.A.up_chr20:61436177:61436382:+@chr20:61438889|61438894:61438957:+.A.coreAndExt'	(0,0):2781,(0,1):9,(1,0):604,(1,1):864	0:1453,1:24	(0,0):1483,(0,1):12,(1,0):261,(1,1):376	0:627,1:22	chr20	+	6143617761436170	6143895761438950
chr20:45938800:45938948:-@chr20:45927616|45927691:45927473:-	0.54	0.49	0.59	0.48	0.39	0.57	0.06	0.26	'chr20:45938800:45938948:-@chr20:45927616|45927691:45927473:-.A.coreAndExt_chr20:45938800:45938948:-@chr20:45927616|45927691:45927473:-.A.up','chr20:45938800:45938948:-@chr20:45927616|45927691:45927473:-.B.core_chr20:45938800:45938948:-@chr20:45927616|45927691:45927473:-.B.up'	(0,0):676,(0,1):111,(1,0):276,(1,1):104	0:340,1:151	(0,0):195,(0,1):41,(1,0):75,(1,1):28	0:89,1:55	chr20	-	4592747345927470	4593894845938940
chr20:31331114:31331814:-@chr20:31315946|31315949:31315896:-	0.9	0.87	0.93	0.91	0.87	0.94	-0.01	0.07	'chr20:31331114:31331814:-@chr20:31315946|31315949:31315896:-.A.coreAndExt_chr20:31331114:31331814:-@chr20:31315946|31315949:31315896:-.A.up','chr20:31331114:31331814:-@chr20:31315946|31315949:31315896:-.B.core_chr20:31331114:31331814:-@chr20:31315946|31315949:31315896:-.B.up'	(0,0):658,(0,1):34,(1,0):321,(1,1):153	0:462,1:46	(0,0):511,(0,1):20,(1,0):212,(1,1):142	0:346,1:28	chr20	-	3131589631315890	3133181431331810
chr20:46262240:46262380:+@chr20:46262792|46262813:46262939:+	0.99	0.98	1	0.99	0.97	1	0	0.03	'chr20:46262240:46262380:+@chr20:46262792|46262813:46262939:+.B.up_chr20:46262240:46262380:+@chr20:46262792|46262813:46262939:+.B.core','chr20:46262240:46262380:+@chr20:46262792|46262813:46262939:+.A.up_chr20:46262240:46262380:+@chr20:46262792|46262813:46262939:+.A.coreAndExt'	(0,0):618,(1,0):329,(1,1):38	0:366,1:1	(0,0):365,(1,0):148,(1,1):15	0.113194	chr20	+	4626224046262240	4626293946262930
chr20:57473996:57474040:+@chr20:57478583|57478586:57478640:+	0.19	0.03	0.47	0.69	0.3	0.96	-0.5	4.19	'chr20:57473996:57474040:+@chr20:57478583|57478586:57478640:+.B.up_chr20:57473996:57474040:+@chr20:57478583|57478586:57478640:+.B.core','chr20:57473996:57474040:+@chr20:57478583|57478586:57478640:+.A.up_chr20:57473996:57474040:+@chr20:57478583|57478586:57478640:+.A.coreAndExt'	(0,0):12549,(0,1):6,(1,0):1	0:1,1:6	(0,0):6064,(1,0):2	00:02:00	chr20	+	5747399657473990	5747864057478640
chr20:18286942:18287037:+@chr20:18295713|18295716:18297640:+	0.6	0.47	0.72	0.91	0.74	0.99	-0.31	7.75	'chr20:18286942:18287037:+@chr20:18295713|18295716:18297640:+.B.up_chr20:18286942:18287037:+@chr20:18295713|18295716:18297640:+.B.core','chr20:18286942:18287037:+@chr20:18295713|18295716:18297640:+.A.up_chr20:18286942:18287037:+@chr20:18295713|18295716:18297640:+.A.coreAndExt'	(0,0):481,(0,1):21,(1,0):35,(1,1):2025	0:1340,1:741	(0,0):207,(0,1):1,(1,0):23,(1,1):1091	0:1104,1:11	chr20	+	1828694218286940	1829764018297640
chr20:61917006:61917065:+@chr20:61917718|61917724:61917794:+	0.96	0.86	1	0.94	0.78	0.99	0.02	0.13	'chr20:61917006:61917065:+@chr20:61917718|61917724:61917794:+.B.up_chr20:61917006:61917065:+@chr20:61917718|61917724:61917794:+.B.core','chr20:61917006:61917065:+@chr20:61917718|61917724:61917794:+.A.up_chr20:61917006:61917065:+@chr20:61917718|61917724:61917794:+.A.coreAndExt'	(0,0):1322,(1,0):30	00:30:00	(0,0):624,(1,0):17	00:17:00	chr20	+	6191700661917000	6191779461917790
chr20:32260204:32260228:-@chr20:32258566|32258598:32258490:-	0.69	0.24	0.98	0.69	0.23	0.99	0	0.83	'chr20:32260204:32260228:-@chr20:32258566|32258598:32258490:-.A.coreAndExt_chr20:32260204:32260228:-@chr20:32258566|32258598:32258490:-.A.up','chr20:32260204:32260228:-@chr20:32258566|32258598:32258490:-.B.core_chr20:32260204:32260228:-@chr20:32258566|32258598:32258490:-.B.up'	(0,0):164,(1,0):4	00:04:00	(0,0):78,(1,0):7	00:07:00	chr20	-	3225849032258490	3226022832260220
chr20:4666797:4667154:+@chr20:4679857|4679862:4682234:+	1	0.99	1	0.99	0.97	1	0.01	0	'chr20:4666797:4667154:+@chr20:4679857|4679862:4682234:+.B.up_chr20:4666797:4667154:+@chr20:4679857|4679862:4682234:+.B.core','chr20:4666797:4667154:+@chr20:4679857|4679862:4682234:+.A.up_chr20:4666797:4667154:+@chr20:4679857|4679862:4682234:+.A.coreAndExt'	(0,0):1543,(1,0):403,(1,1):16182	0:16532,1:53	(0,0):1213,(1,0):268,(1,1):11491	0:11707,1:52	chr20	+	46667974666797	46822344682234
chr20:31958305:31958435:-@chr20:31954811|31954814:31954665:-	0.98	0.97	0.99	0.97	0.95	0.99	0.01	0.05	'chr20:31958305:31958435:-@chr20:31954811|31954814:31954665:-.A.coreAndExt_chr20:31958305:31958435:-@chr20:31954811|31954814:31954665:-.A.up','chr20:31958305:31958435:-@chr20:31954811|31954814:31954665:-.B.core_chr20:31958305:31958435:-@chr20:31954811|31954814:31954665:-.B.up'	(0,0):706,(0,1):8,(1,0):566,(1,1):108	0:671,1:11	(0,0):366,(0,1):5,(1,0):227,(1,1):59	0:284,1:7	chr20	-	3195466531954660	3195843531958430
chr20:18447506:18447645:-@chr20:18446021|18446096:18445894:-	0.42	0.06	0.82	0.56	0.11	0.93	-0.14	0.82	'chr20:18447506:18447645:-@chr20:18446021|18446096:18445894:-.A.coreAndExt_chr20:18447506:18447645:-@chr20:18446021|18446096:18445894:-.A.up','chr20:18447506:18447645:-@chr20:18446021|18446096:18445894:-.B.core_chr20:18447506:18447645:-@chr20:18446021|18446096:18445894:-.B.up'	(0,0):38,(0,1):1,(1,0):1,(1,1):4	0:1,1:5	(0,0):45,(1,0):1,(1,1):1	0:1,1:1	chr20	-	1844589418445890	1844764518447640
chr20:37055062:37055146:-@chr20:37054696|37054700:37054583:-	0.05	0.01	0.15	0.26	0.02	0.71	-0.21	0.58	'chr20:37055062:37055146:-@chr20:37054696|37054700:37054583:-.A.coreAndExt_chr20:37055062:37055146:-@chr20:37054696|37054700:37054583:-.A.up','chr20:37055062:37055146:-@chr20:37054696|37054700:37054583:-.B.core_chr20:37055062:37055146:-@chr20:37054696|37054700:37054583:-.B.up'	(0,0):584,(0,1):21,(1,1):4	0:0,1:25	(0,0):204,(0,1):2	0:0,1:2	chr20	-	3705458337054580	3705514637055140
chr20:44443023:44443109:+@chr20:44444082|44444180:44444384:+	0.01	0.01	0.01	0.01	0	0.03	0	0	'chr20:44443023:44443109:+@chr20:44444082|44444180:44444384:+.B.up_chr20:44443023:44443109:+@chr20:44444082|44444180:44444384:+.B.core','chr20:44443023:44443109:+@chr20:44444082|44444180:44444384:+.A.up_chr20:44443023:44443109:+@chr20:44444082|44444180:44444384:+.A.coreAndExt'	(0,0):3358,(0,1):1175,(1,0):27,(1,1):733	0:37,1:1898	(0,0):563,(0,1):185,(1,0):5,(1,1):107	0:7,1:290	chr20	+	4444302344443020	4444438444444380
chr20:48729644:48729735:-@chr20:48713348|48713357:48713209:-	1	1	1	1	0.99	1	0	0	'chr20:48729644:48729735:-@chr20:48713348|48713357:48713209:-.A.coreAndExt_chr20:48729644:48729735:-@chr20:48713348|48713357:48713209:-.A.up','chr20:48729644:48729735:-@chr20:48713348|48713357:48713209:-.B.core_chr20:48729644:48729735:-@chr20:48713348|48713357:48713209:-.B.up'	(0,0):1688,(1,0):1532,(1,1):233	1.22569	(0,0):779,(1,0):676,(1,1):82	0.526389	chr20	-	4871320948713200	4872973548729730
chr20:2733003:2733191:+@chr20:2736273|2736389:2736470:+	0.63	0.24	0.95	0.82	0.46	1	-0.19	0.87	'chr20:2733003:2733191:+@chr20:2736273|2736389:2736470:+.B.up_chr20:2733003:2733191:+@chr20:2736273|2736389:2736470:+.B.core','chr20:2733003:2733191:+@chr20:2736273|2736389:2736470:+.A.up_chr20:2733003:2733191:+@chr20:2736273|2736389:2736470:+.A.coreAndExt'	(0,0):43,(1,0):3	00:03:00	(0,0):71,(1,0):8,(1,1):1	00:09:00	chr20	+	27330032733003	27364702736470
chr20:33500899:33500990:+@chr20:33501196|33501250:33501299:+	0.97	0.9	1	0.94	0.82	1	0.03	0.12	'chr20:33500899:33500990:+@chr20:33501196|33501250:33501299:+.B.up_chr20:33500899:33500990:+@chr20:33501196|33501250:33501299:+.B.core','chr20:33500899:33500990:+@chr20:33501196|33501250:33501299:+.A.up_chr20:33500899:33500990:+@chr20:33501196|33501250:33501299:+.A.coreAndExt'	(0,0):538,(1,0):152	0.105556	(0,0):271,(1,0):73	0.0506944	chr20	+	3350089933500890	3350129933501290
chr20:1579468:1579582:-@chr20:1578677|1578928:1577986:-	0.99	0.98	1	0.99	0.98	1	0	0	'chr20:1579468:1579582:-@chr20:1578677|1578928:1577986:-.A.coreAndExt_chr20:1579468:1579582:-@chr20:1578677|1578928:1577986:-.A.up','chr20:1579468:1579582:-@chr20:1578677|1578928:1577986:-.B.core_chr20:1579468:1579582:-@chr20:1578677|1578928:1577986:-.B.up'	(0,0):979,(1,0):819,(1,1):1327	1.49028	(0,0):825,(0,1):1,(1,0):931,(1,1):1607	0:2526,1:13	chr20	-	15779861577986	15795821579582
chr20:60749573:60749700:+@chr20:60754238|60754244:60754412:+	0.99	0.96	1	0.96	0.88	1	0.03	0.06	'chr20:60749573:60749700:+@chr20:60754238|60754244:60754412:+.B.up_chr20:60749573:60749700:+@chr20:60754238|60754244:60754412:+.B.core','chr20:60749573:60749700:+@chr20:60754238|60754244:60754412:+.A.up_chr20:60749573:60749700:+@chr20:60754238|60754244:60754412:+.A.coreAndExt'	(0,0):452,(1,0):107,(1,1):31	0:137,1:1	(0,0):208,(1,0):41,(1,1):12	00:53:00	chr20	+	6074957360749570	6075441260754410
chr20:30311667:30311792:-@chr20:30310133|30310151:30309458:-	0.7	0.6	0.78	0.54	0.43	0.67	0.16	1.09	'chr20:30311667:30311792:-@chr20:30310133|30310151:30309458:-.A.coreAndExt_chr20:30311667:30311792:-@chr20:30310133|30310151:30309458:-.A.up','chr20:30311667:30311792:-@chr20:30310133|30310151:30309458:-.B.core_chr20:30311667:30311792:-@chr20:30310133|30310151:30309458:-.B.up'	(0,0):5527,(0,1):14,(1,0):206,(1,1):8356	0:6225,1:2351	(0,0):1318,(0,1):12,(1,0):46,(1,1):1985	0:1012,1:1031	chr20	-	3030945830309450	3031179230311790
chr20:54967427:54967594:+@chr20:54970577|54970609:54970777:+	0.97	0.93	0.99	0.96	0.92	0.99	0.01	0.07	'chr20:54967427:54967594:+@chr20:54970577|54970609:54970777:+.B.up_chr20:54967427:54967594:+@chr20:54970577|54970609:54970777:+.B.core','chr20:54967427:54967594:+@chr20:54970577|54970609:54970777:+.A.up_chr20:54967427:54967594:+@chr20:54970577|54970609:54970777:+.A.coreAndExt'	(0,0):909,(0,1):2,(1,0):160,(1,1):84	0:243,1:3	(0,0):401,(0,1):1,(1,0):99,(1,1):54	0:149,1:5	chr20	+	5496742754967420	5497077754970770
chr20:62372723:62372832:+@chr20:62373222|62373483:62373583:+	0.99	0.98	1	0.97	0.92	0.99	0.02	0.12	'chr20:62372723:62372832:+@chr20:62373222|62373483:62373583:+.B.up_chr20:62372723:62372832:+@chr20:62373222|62373483:62373583:+.B.core','chr20:62372723:62372832:+@chr20:62373222|62373483:62373583:+.A.up_chr20:62372723:62372832:+@chr20:62373222|62373483:62373583:+.A.coreAndExt'	(0,0):3636,(1,0):1437,(1,1):20	1.01181	(0,0):1745,(0,1):2,(1,0):689,(1,1):7	0:695,1:3	chr20	+	6237272362372720	6237358362373580
chr20:34053568:34053650:+@chr20:34053859|34053864:34054029:+	0.03	0	0.09	0.08	0.02	0.2	-0.05	0.19	'chr20:34053568:34053650:+@chr20:34053859|34053864:34054029:+.B.up_chr20:34053568:34053650:+@chr20:34053859|34053864:34054029:+.B.core','chr20:34053568:34053650:+@chr20:34053859|34053864:34054029:+.A.up_chr20:34053568:34053650:+@chr20:34053859|34053864:34054029:+.A.coreAndExt'	(0,0):189,(0,1):65,(1,0):1,(1,1):31	0:2,1:95	(0,0):77,(0,1):18,(1,0):1,(1,1):8	0:4,1:23	chr20	+	3405356834053560	3405402934054020
chr20:62701842:62701988:+@chr20:62703211|62703223:62703294:+	0.22	0.11	0.33	0.03	0	0.08	0.19	20.72	'chr20:62701842:62701988:+@chr20:62703211|62703223:62703294:+.B.up_chr20:62701842:62701988:+@chr20:62703211|62703223:62703294:+.B.core','chr20:62701842:62701988:+@chr20:62703211|62703223:62703294:+.A.up_chr20:62701842:62701988:+@chr20:62703211|62703223:62703294:+.A.coreAndExt'	(0,0):277,(0,1):32,(1,0):10,(1,1):3	0:10,1:35	(0,0):238,(0,1):38,(1,1):4	0:0,1:42	chr20	+	6270184262701840	6270329462703290
chr20:3025054:3025214:+@chr20:3025325|3025349:3025482:+	0.75	0.36	0.99	0.52	0.21	0.89	0.23	1.11	'chr20:3025054:3025214:+@chr20:3025325|3025349:3025482:+.B.up_chr20:3025054:3025214:+@chr20:3025325|3025349:3025482:+.B.core','chr20:3025054:3025214:+@chr20:3025325|3025349:3025482:+.A.up_chr20:3025054:3025214:+@chr20:3025325|3025349:3025482:+.A.coreAndExt'	(0,0):39,(1,0):3,(1,1):1	00:04:00	(0,0):18,(1,0):1,(1,1):3	0:2,1:2	chr20	+	30250543025054	30254823025482
chr20:34300941:34301018:-@chr20:34297178|34297196:34297146:-	0.64	0.55	0.73	0.76	0.6	0.9	-0.12	0.62	'chr20:34300941:34301018:-@chr20:34297178|34297196:34297146:-.A.coreAndExt_chr20:34300941:34301018:-@chr20:34297178|34297196:34297146:-.A.up','chr20:34300941:34301018:-@chr20:34297178|34297196:34297146:-.B.core_chr20:34300941:34301018:-@chr20:34297178|34297196:34297146:-.B.up'	(0,0):9388,(0,1):25,(1,0):142	0:142,1:25	(0,0):5834,(0,1):6,(1,0):69	0:69,1:6	chr20	-	3429714634297140	3430101834301010
chr20:44984441:44984513:-@chr20:44983817|44983918:44983712:-	0.8	0.71	0.88	0.81	0.67	0.9	-0.01	0.19	'chr20:44984441:44984513:-@chr20:44983817|44983918:44983712:-.A.coreAndExt_chr20:44984441:44984513:-@chr20:44983817|44983918:44983712:-.A.up','chr20:44984441:44984513:-@chr20:44983817|44983918:44983712:-.B.core_chr20:44984441:44984513:-@chr20:44983817|44983918:44983712:-.B.up'	(0,0):2448,(0,1):14,(1,0):254	0:254,1:14	(0,0):1098,(0,1):6,(1,0):133,(1,1):1	0:134,1:6	chr20	-	4498371244983710	4498451344984510
chr20:1579468:1579582:-@chr20:1578656|1578928:1577986:-	0.97	0.94	0.99	0.97	0.94	0.98	0	0.04	'chr20:1579468:1579582:-@chr20:1578656|1578928:1577986:-.A.coreAndExt_chr20:1579468:1579582:-@chr20:1578656|1578928:1577986:-.A.up','chr20:1579468:1579582:-@chr20:1578656|1578928:1577986:-.B.core_chr20:1579468:1579582:-@chr20:1578656|1578928:1577986:-.B.up'	(0,0):974,(0,1):5,(1,0):852,(1,1):1294	0:2100,1:51	(0,0):820,(0,1):6,(1,0):990,(1,1):1548	0:2467,1:77	chr20	-	15779861577986	15795821579582
chr20:23337688:23337774:-@chr20:23337462|23337606:23337231:-	0.83	0.57	1	0.85	0.59	0.98	-0.02	0.4	'chr20:23337688:23337774:-@chr20:23337462|23337606:23337231:-.A.coreAndExt_chr20:23337688:23337774:-@chr20:23337462|23337606:23337231:-.A.up','chr20:23337688:23337774:-@chr20:23337462|23337606:23337231:-.B.core_chr20:23337688:23337774:-@chr20:23337462|23337606:23337231:-.B.up'	(0,0):167,(1,0):16,(1,1):4	00:20:00	(0,0):232,(1,0):12,(1,1):1	00:13:00	chr20	-	2333723123337230	2333777423337770
chr20:17936009:17936119:-@chr20:17934761|17934867:17934640:-	0.06	0.05	0.07	0.03	0.02	0.04	0.03	12967.5	'chr20:17936009:17936119:-@chr20:17934761|17934867:17934640:-.A.coreAndExt_chr20:17936009:17936119:-@chr20:17934761|17934867:17934640:-.A.up','chr20:17936009:17936119:-@chr20:17934761|17934867:17934640:-.B.core_chr20:17936009:17936119:-@chr20:17934761|17934867:17934640:-.B.up'	(0,0):2570,(0,1):880,(1,0):168,(1,1):59	0:170,1:937	(0,0):1415,(0,1):506,(1,0):47,(1,1):40	0:47,1:546	chr20	-	1793464017934640	1793611917936110
chr20:44047935:44048035:+@chr20:44048113|44048144:44048230:+	0.01	0	0.02	0.01	0	0.03	0	0	'chr20:44047935:44048035:+@chr20:44048113|44048144:44048230:+.B.up_chr20:44047935:44048035:+@chr20:44048113|44048144:44048230:+.B.core','chr20:44047935:44048035:+@chr20:44048113|44048144:44048230:+.A.up_chr20:44047935:44048035:+@chr20:44048113|44048144:44048230:+.A.coreAndExt'	(0,0):1688,(0,1):241,(1,0):3,(1,1):4	0:3,1:245	(0,0):855,(0,1):130,(1,0):2,(1,1):2	0:2,1:132	chr20	+	4404793544047930	4404823044048230
chr20:44987026:44987402:-@chr20:44986341|44986412:44986262:-	0.95	0.93	0.96	0.94	0.91	0.97	0.01	0.05	'chr20:44987026:44987402:-@chr20:44986341|44986412:44986262:-.A.coreAndExt_chr20:44987026:44987402:-@chr20:44986341|44986412:44986262:-.A.up','chr20:44987026:44987402:-@chr20:44986341|44986412:44986262:-.B.core_chr20:44987026:44987402:-@chr20:44986341|44986412:44986262:-.B.up'	(0,0):2355,(0,1):32,(1,0):1153,(1,1):1710	0:2764,1:131	(0,0):1066,(0,1):11,(1,0):446,(1,1):754	0:1177,1:34	chr20	-	4498626244986260	4498740244987400
chr20:43514344:43514527:+@chr20:43516186|43516289:43516383:+	0.02	0.01	0.03	0.01	0	0.02	0.01	0	'chr20:43514344:43514527:+@chr20:43516186|43516289:43516383:+.B.up_chr20:43514344:43514527:+@chr20:43516186|43516289:43516383:+.B.core','chr20:43514344:43514527:+@chr20:43516186|43516289:43516383:+.A.up_chr20:43514344:43514527:+@chr20:43516186|43516289:43516383:+.A.coreAndExt'	(0,0):2212,(0,1):159,(1,0):13,(1,1):399	0:21,1:550	(0,0):1463,(0,1):145,(1,0):5,(1,1):299	0:5,1:444	chr20	+	4351434443514340	4351638343516380
chr20:32957200:32957276:+@chr20:32981576|32981597:32981687:+	0.18	0.11	0.27	0.16	0.06	0.29	0.02	0.23	'chr20:32957200:32957276:+@chr20:32981576|32981597:32981687:+.B.up_chr20:32957200:32957276:+@chr20:32981576|32981597:32981687:+.B.core','chr20:32957200:32957276:+@chr20:32981576|32981597:32981687:+.A.up_chr20:32957200:32957276:+@chr20:32981576|32981597:32981687:+.A.coreAndExt'	(0,0):822,(0,1):48,(1,0):16,(1,1):1	0:16,1:49	(0,0):384,(0,1):22,(1,0):6	0:6,1:22	chr20	+	3295720032957200	3298168732981680
chr20:46211927:46212005:+@chr20:46250971|46250973:46251074:+	0.03	0.01	0.08	0.07	0.02	0.16	-0.04	0.12	'chr20:46211927:46212005:+@chr20:46250971|46250973:46251074:+.B.up_chr20:46211927:46212005:+@chr20:46250971|46250973:46251074:+.B.core','chr20:46211927:46212005:+@chr20:46250971|46250973:46251074:+.A.up_chr20:46211927:46212005:+@chr20:46250971|46250973:46251074:+.A.coreAndExt'	(0,0):556,(0,1):93,(1,0):2,(1,1):1	0:2,1:94	(0,0):317,(0,1):35,(1,0):1,(1,1):2	0:1,1:37	chr20	+	4621192746211920	4625107446251070
chr20:1438845:1438919:-@chr20:1435682|1435777:1435612:-	0.93	0.89	0.97	0.93	0.87	0.97	0	0.09	'chr20:1438845:1438919:-@chr20:1435682|1435777:1435612:-.A.coreAndExt_chr20:1438845:1438919:-@chr20:1435682|1435777:1435612:-.A.up','chr20:1438845:1438919:-@chr20:1435682|1435777:1435612:-.B.core_chr20:1438845:1438919:-@chr20:1435682|1435777:1435612:-.B.up'	(0,0):3368,(0,1):10,(1,0):1140	0:1140,1:10	(0,0):1451,(0,1):4,(1,0):454	0:454,1:4	chr20	-	14356121435612	14389191438919
chr20:1532337:1532684:-@chr20:1517956|1517959:1517801:-	0.19	0.1	0.32	0.29	0.1	0.5	-0.1	0.38	'chr20:1532337:1532684:-@chr20:1517956|1517959:1517801:-.A.coreAndExt_chr20:1532337:1532684:-@chr20:1517956|1517959:1517801:-.A.up','chr20:1532337:1532684:-@chr20:1517956|1517959:1517801:-.B.core_chr20:1532337:1532684:-@chr20:1517956|1517959:1517801:-.B.up'	(0,0):9059,(0,1):30,(1,0):8,(1,1):650	0:131,1:557	(0,0):4260,(0,1):12,(1,0):5,(1,1):188	0:79,1:126	chr20	-	15178011517801	15326841532684
chr20:42242490:42242616:+@chr20:42247524|42247580:42247666:+	0	0	0.01	0	0	0.01	0	0	'chr20:42242490:42242616:+@chr20:42247524|42247580:42247666:+.B.up_chr20:42242490:42242616:+@chr20:42247524|42247580:42247666:+.B.core','chr20:42242490:42242616:+@chr20:42247524|42247580:42247666:+.A.up_chr20:42242490:42242616:+@chr20:42247524|42247580:42247666:+.A.coreAndExt'	(0,0):931,(0,1):189,(1,0):1,(1,1):19	0:1,1:208	(0,0):642,(0,1):137,(1,1):16	0:0,1:153	chr20	+	4224249042242490	4224766642247660
chr20:29623129:29623254:+@chr20:29624032|29624043:29624092:+	0.13	0.01	0.45	0.25	0.03	0.71	-0.12	0.44	'chr20:29623129:29623254:+@chr20:29624032|29624043:29624092:+.B.up_chr20:29623129:29623254:+@chr20:29624032|29624043:29624092:+.B.core','chr20:29623129:29623254:+@chr20:29624032|29624043:29624092:+.A.up_chr20:29623129:29623254:+@chr20:29624032|29624043:29624092:+.A.coreAndExt'	(0,0):341,(0,1):1,(1,1):34	0:0,1:35	(0,0):219,(1,1):19	0:0,1:19	chr20	+	2962312929623120	2962409229624090
chr20:35399828:35399876:-@chr20:35399380|35399596:35399276:-	0.98	0.94	1	0.94	0.82	1	0.04	0.12	'chr20:35399828:35399876:-@chr20:35399380|35399596:35399276:-.A.coreAndExt_chr20:35399828:35399876:-@chr20:35399380|35399596:35399276:-.A.up','chr20:35399828:35399876:-@chr20:35399380|35399596:35399276:-.B.core_chr20:35399828:35399876:-@chr20:35399380|35399596:35399276:-.B.up'	(0,0):801,(1,0):905,(1,1):1	0.629167	(0,0):288,(1,0):323,(1,1):1	0:323,1:1	chr20	-	3539927635399270	3539987635399870
chr20:47740912:47741124:-@chr20:47739766|47739772:47739629:-	1	0.99	1	1	0.98	1	0	0	'chr20:47740912:47741124:-@chr20:47739766|47739772:47739629:-.A.coreAndExt_chr20:47740912:47741124:-@chr20:47739766|47739772:47739629:-.A.up','chr20:47740912:47741124:-@chr20:47739766|47739772:47739629:-.B.core_chr20:47740912:47741124:-@chr20:47739766|47739772:47739629:-.B.up'	(0,0):1850,(0,1):2,(1,0):1123,(1,1):711	0:1831,1:5	(0,0):572,(1,0):303,(1,1):207	0:509,1:1	chr20	-	4773962947739620	4774112447741120
chr20:18394992:18395156:-@chr20:18393479|18393497:18393290:-	0.84	0.68	0.95	0.13	0.02	0.29	0.71	1000000000000	'chr20:18394992:18395156:-@chr20:18393479|18393497:18393290:-.A.coreAndExt_chr20:18394992:18395156:-@chr20:18393479|18393497:18393290:-.A.up','chr20:18394992:18395156:-@chr20:18393479|18393497:18393290:-.B.core_chr20:18394992:18395156:-@chr20:18393479|18393497:18393290:-.B.up'	(0,0):47,(0,1):4,(1,0):31,(1,1):13	0:43,1:5	(0,0):40,(0,1):13,(1,0):1,(1,1):6	0:1,1:19	chr20	-	1839329018393290	1839515618395150
chr20:35807791:35807792:-@chr20:35807789|35807790:35807626:-	0.61	0.12	0.93	0.36	0.02	0.86	0.25	1.19	'chr20:35807791:35807792:-@chr20:35807789|35807790:35807626:-.A.coreAndExt_chr20:35807791:35807792:-@chr20:35807789|35807790:35807626:-.A.up','chr20:35807791:35807792:-@chr20:35807789|35807790:35807626:-.B.core_chr20:35807791:35807792:-@chr20:35807789|35807790:35807626:-.B.up'	(0,0):873,(1,0):1,(1,1):33	0:28,1:6	(0,0):461,(1,1):21	0:7,1:14	chr20	-	3580762635807620	3580779235807790
chr20:62333488:62333569:-@chr20:62333250|62333252:62333182:-	0.98	0.94	1	0.92	0.84	0.98	0.06	0.33	'chr20:62333488:62333569:-@chr20:62333250|62333252:62333182:-.A.coreAndExt_chr20:62333488:62333569:-@chr20:62333250|62333252:62333182:-.A.up','chr20:62333488:62333569:-@chr20:62333250|62333252:62333182:-.B.core_chr20:62333488:62333569:-@chr20:62333250|62333252:62333182:-.B.up'	(0,0):1018,(1,0):80	0.0555556	(0,0):422,(0,1):3,(1,0):50	0:50,1:3	chr20	-	6233318262333180	6233356962333560
chr20:1610868:1610952:-@chr20:1610282|1610283:1609798:-	0.02	0	0.07	0.01	0	0.04	0.01	0.04	'chr20:1610868:1610952:-@chr20:1610282|1610283:1609798:-.A.coreAndExt_chr20:1610868:1610952:-@chr20:1610282|1610283:1609798:-.A.up','chr20:1610868:1610952:-@chr20:1610282|1610283:1609798:-.B.core_chr20:1610868:1610952:-@chr20:1610282|1610283:1609798:-.B.up'	(0,0):99,(0,1):67,(1,1):337	0:1,1:403	(0,0):113,(0,1):80,(1,1):394	0:2,1:472	chr20	-	16097981609798	16109521610952
chr20:34207501:34207668:+@chr20:34208579|34208606:34208695:+	0.08	0.02	0.17	0.06	0	0.18	0.02	0.12	'chr20:34207501:34207668:+@chr20:34208579|34208606:34208695:+.B.up_chr20:34207501:34207668:+@chr20:34208579|34208606:34208695:+.B.core','chr20:34207501:34207668:+@chr20:34208579|34208606:34208695:+.A.up_chr20:34207501:34207668:+@chr20:34208579|34208606:34208695:+.A.coreAndExt'	(0,0):217,(0,1):22,(1,0):2,(1,1):18	0:2,1:40	(0,0):87,(0,1):13,(1,1):4	0:1,1:16	chr20	+	3420750134207500	3420869534208690
chr20:4768863:4768914:-@chr20:4768347|4768400:4768279:-	0.98	0.94	1	0.9	0.77	0.98	0.08	0.32	'chr20:4768863:4768914:-@chr20:4768347|4768400:4768279:-.A.coreAndExt_chr20:4768863:4768914:-@chr20:4768347|4768400:4768279:-.A.up','chr20:4768863:4768914:-@chr20:4768347|4768400:4768279:-.B.core_chr20:4768863:4768914:-@chr20:4768347|4768400:4768279:-.B.up'	(0,0):4976,(1,0):422	0.293056	(0,0):1441,(0,1):1,(1,0):106	0:106,1:1	chr20	-	47682794768279	47689144768914
chr20:34215202:34215335:-@chr20:34214722|34214725:34214489:-	0.91	0.9	0.93	1	0.99	1	-0.09	1000000000000	'chr20:34215202:34215335:-@chr20:34214722|34214725:34214489:-.A.coreAndExt_chr20:34215202:34215335:-@chr20:34214722|34214725:34214489:-.A.up','chr20:34215202:34215335:-@chr20:34214722|34214725:34214489:-.B.core_chr20:34215202:34215335:-@chr20:34214722|34214725:34214489:-.B.up'	(0,0):7908,(0,1):176,(1,0):1943,(1,1):1412	0:3237,1:294	(0,0):3467,(1,0):951,(1,1):628	1.09653	chr20	-	3421448934214480	3421533534215330
chr20:46262240:46262380:+@chr20:46262762|46262813:46262939:+	0.75	0.59	0.9	0.66	0.43	0.88	0.09	0.41	'chr20:46262240:46262380:+@chr20:46262762|46262813:46262939:+.B.up_chr20:46262240:46262380:+@chr20:46262762|46262813:46262939:+.B.core','chr20:46262240:46262380:+@chr20:46262762|46262813:46262939:+.A.up_chr20:46262240:46262380:+@chr20:46262762|46262813:46262939:+.A.coreAndExt'	(0,0):906,(0,1):2,(1,0):41,(1,1):36	0:68,1:11	(0,0):496,(1,0):17,(1,1):15	0:23,1:9	chr20	+	4626224046262240	4626293946262930
chr20:4155677:4155910:+@chr20:4157998|4158067:4158224:+	0.98	0.96	0.99	0.95	0.89	0.99	0.03	0.07	'chr20:4155677:4155910:+@chr20:4157998|4158067:4158224:+.B.up_chr20:4155677:4155910:+@chr20:4157998|4158067:4158224:+.B.core','chr20:4155677:4155910:+@chr20:4157998|4158067:4158224:+.A.up_chr20:4155677:4155910:+@chr20:4157998|4158067:4158224:+.A.coreAndExt'	(0,0):430,(0,1):3,(1,0):354,(1,1):217	0:564,1:10	(0,0):81,(0,1):1,(1,0):79,(1,1):48	0:123,1:5	chr20	+	41556774155677	41582244158224
chr20:31989234:31989337:-@chr20:31984658|31984742:31984567:-	0.94	0.84	0.99	0.93	0.82	1	0.01	0.13	'chr20:31989234:31989337:-@chr20:31984658|31984742:31984567:-.A.coreAndExt_chr20:31989234:31989337:-@chr20:31984658|31984742:31984567:-.A.up','chr20:31989234:31989337:-@chr20:31984658|31984742:31984567:-.B.core_chr20:31989234:31989337:-@chr20:31984658|31984742:31984567:-.B.up'	(0,0):665,(1,0):94,(1,1):2	0:95,1:1	(0,0):408,(1,0):48	00:48:00	chr20	-	3198456731984560	3198933731989330
chr20:61408158:61408208:-@chr20:61406738|61406872:61406667:-	0.66	0.26	0.98	0.63	0.09	0.97	0.03	0.99	'chr20:61408158:61408208:-@chr20:61406738|61406872:61406667:-.A.coreAndExt_chr20:61408158:61408208:-@chr20:61406738|61406872:61406667:-.A.up','chr20:61408158:61408208:-@chr20:61406738|61406872:61406667:-.B.core_chr20:61408158:61408208:-@chr20:61406738|61406872:61406667:-.B.up'	(0,0):114,(1,0):6	00:06:00	(0,0):24,(1,0):1	00:01:00	chr20	-	6140666761406660	6140820861408200
chr20:62507169:62507228:+@chr20:62514072|62514103:62514173:+	0.99	0.96	1	0.97	0.92	1	0.02	0.04	'chr20:62507169:62507228:+@chr20:62514072|62514103:62514173:+.B.up_chr20:62507169:62507228:+@chr20:62514072|62514103:62514173:+.B.core','chr20:62507169:62507228:+@chr20:62514072|62514103:62514173:+.A.up_chr20:62507169:62507228:+@chr20:62514072|62514103:62514173:+.A.coreAndExt'	(0,0):6520,(1,0):308	0.213889	(0,0):1887,(1,0):109	0.0756944	chr20	+	6250716962507160	6251417362514170
chr20:34143978:34144042:+@chr20:34144648|34144744:34144880:+	0.04	0.03	0.05	0.02	0.01	0.02	0.02	210436	'chr20:34143978:34144042:+@chr20:34144648|34144744:34144880:+.B.up_chr20:34143978:34144042:+@chr20:34144648|34144744:34144880:+.B.core','chr20:34143978:34144042:+@chr20:34144648|34144744:34144880:+.A.up_chr20:34143978:34144042:+@chr20:34144648|34144744:34144880:+.A.coreAndExt'	(0,0):5742,(0,1):480,(1,0):82,(1,1):117	0:87,1:592	(0,0):3833,(0,1):520,(1,0):30,(1,1):78	0:31,1:597	chr20	+	3414397834143970	3414488034144880
chr20:30310421:30310656:-@chr20:30310133|30310151:30309458:-	0.84	0.82	0.86	0.7	0.64	0.75	0.14	5.78191e+07	'chr20:30310421:30310656:-@chr20:30310133|30310151:30309458:-.A.coreAndExt_chr20:30310421:30310656:-@chr20:30310133|30310151:30309458:-.A.up','chr20:30310421:30310656:-@chr20:30310133|30310151:30309458:-.B.core_chr20:30310421:30310656:-@chr20:30310133|30310151:30309458:-.B.up'	(0,0):2696,(0,1):204,(1,0):1364,(1,1):9297	0:9192,1:1673	(0,0):670,(0,1):87,(1,0):253,(1,1):2161	0:1800,1:701	chr20	-	3030945830309450	3031065630310650
chr20:23383630:23383709:-@chr20:23377825|23377837:23377709:-	0.08	0.01	0.28	0.13	0.02	0.36	-0.05	0.26	'chr20:23383630:23383709:-@chr20:23377825|23377837:23377709:-.A.coreAndExt_chr20:23383630:23383709:-@chr20:23377825|23377837:23377709:-.A.up','chr20:23383630:23383709:-@chr20:23377825|23377837:23377709:-.B.core_chr20:23383630:23383709:-@chr20:23377825|23377837:23377709:-.B.up'	(0,0):412,(0,1):8,(1,1):4	0:0,1:12	(0,0):345,(0,1):6,(1,1):1	0:0,1:7	chr20	-	2337770923377700	2338370923383700
chr20:388709:389423:+@chr20:390525|390528:390669:+	0.99	0.98	0.99	0.98	0.97	0.99	0.01	0.04	'chr20:388709:389423:+@chr20:390525|390528:390669:+.B.up_chr20:388709:389423:+@chr20:390525|390528:390669:+.B.core','chr20:388709:389423:+@chr20:390525|390528:390669:+.A.up_chr20:388709:389423:+@chr20:390525|390528:390669:+.A.coreAndExt'	(0,0):1650,(0,1):12,(1,0):1227,(1,1):4033	0:5198,1:74	(0,0):774,(0,1):10,(1,0):553,(1,1):1922	0:2437,1:48	chr20	+	388709388709	390669390669
chr20:36948585:36948676:+@chr20:36952272|36952324:36952448:+	0.98	0.98	0.99	0.99	0.99	1	-0.01	4452.54	'chr20:36948585:36948676:+@chr20:36952272|36952324:36952448:+.B.up_chr20:36948585:36948676:+@chr20:36952272|36952324:36952448:+.B.core','chr20:36948585:36948676:+@chr20:36952272|36952324:36952448:+.A.up_chr20:36948585:36948676:+@chr20:36952272|36952324:36952448:+.A.coreAndExt'	(0,0):30152,(0,1):119,(1,0):16163,(1,1):495	0:16651,1:126	(0,0):12350,(0,1):18,(1,0):6556,(1,1):178	0:6732,1:20	chr20	+	3694858536948580	3695244836952440
[truncated: 9,132 more rows]

## Sheet: Table 2
Table 2: Alternative 5’ splice sites (SF3B1mut MDS vs. SF3B1wt MDS )
[truncated: 6,688 more rows]

## Sheet: Table 3
Table 3: Mutually Exclusive exons (SF3B1mut MDS vs. SF3B1wt MDS )
[truncated: 32,102 more rows]

[truncated: 2 more sheets: Table 4, Table 5]
